# Supplementary material for: The Clp1 R140H mutation alters tRNA metabolism and mRNA 3′ processing in mouse models of pontocerebellar hypoplasia
Source: Proc Natl Acad Sci U S A. 2021 Sep 21;118(39):e2110730118. doi: 10.1073/pnas.2110730118 (PMC8488643; doi:10.1073/pnas.2110730118)
Supplement: Supplementary File [file pnas.2110730118.sd01.xlsx]

## Sheet: Sheet2
PAC_id	best_feature	gene_name	gene_id	gene_biotypes	coordinates_0based	strand	total_PAC_reads	PAS_mode_0based	PAS_mode_freq	transcript_features
16	intergenic	None	None	None	chr1:4772531-4772544	+	81	4772543	55	None
19	intergenic	None	None	None	chr1:4789346-4789361	+	9	4789361	3	None
30	intron	Lypla1:Gm37988	ENSMUSG00000025903.14:ENSMUSG00000104217.1	protein_coding	chr1:4846724-4846754	+	339	4846735	235	ENSMUST00000134384.7:intron|ENSMUST00000027036.10:UTR|ENSMUST00000155020.1:intron
33	intron	Gm37988	ENSMUSG00000104217.1	protein_coding	chr1:4849371-4849407	+	8	4849376;4849405	2	ENSMUST00000155020.1:intron
38	intron	Gm37988:Tcea1	ENSMUSG00000104217.1:ENSMUSG00000033813.15	protein_coding	chr1:4859402-4859428	+	11	4859427;4859428	5	ENSMUST00000155020.1:intron|ENSMUST00000081551.13:intron|ENSMUST00000165720.2:intron
44	intron	Tcea1	ENSMUSG00000033813.15	protein_coding	chr1:4887027-4887054	+	27	4887052	9	ENSMUST00000081551.13:intron|ENSMUST00000165720.2:intron
50	UTR	Tcea1	ENSMUSG00000033813.15	protein_coding	chr1:4896949-4896969	+	59	4896965	25	ENSMUST00000081551.13:UTR|ENSMUST00000165720.2:UTR
51	UTR	Tcea1	ENSMUSG00000033813.15	protein_coding	chr1:4897463-4897493	+	13	4897468	3	ENSMUST00000081551.13:UTR|ENSMUST00000165720.2:UTR
52	UTR	Tcea1	ENSMUSG00000033813.15	protein_coding	chr1:4897815-4897831	+	5	4897816	3	ENSMUST00000081551.13:UTR|ENSMUST00000165720.2:UTR
53	UTR	Tcea1	ENSMUSG00000033813.15	protein_coding	chr1:4897899-4897909	+	81	4897909	42	ENSMUST00000081551.13:UTR|ENSMUST00000165720.2:UTR
55	intergenic	None	None	None	chr1:4899927-4899931	+	64	4899931	57	None
58	intergenic	None	None	None	chr1:4907101-4907105	+	9	4907104	4	None
60	intergenic	None	None	None	chr1:4910470-4910472	+	7	4910472	4	None
75	UTR	Atp6v1h	ENSMUSG00000033793.12	protein_coding	chr1:5162225-5162268	+	15	5162227;5162236;5162246	2	ENSMUST00000192847.5:UTR|ENSMUST00000044369.12:UTR|ENSMUST00000192698.2:UTR
78	UTR	Atp6v1h	ENSMUSG00000033793.12	protein_coding	chr1:5162434-5162464	+	1025	5162448	546	ENSMUST00000044369.12:UTR
79	UTR	Atp6v1h	ENSMUSG00000033793.12	protein_coding	chr1:5162505-5162552	+	46	5162547	20	ENSMUST00000044369.12:UTR
80	intergenic	None	None	None	chr1:5163206-5163220	+	25	5163211	13	None
83	intergenic	None	None	None	chr1:5167894-5167897	+	7	5167894	6	None
87	intron	Oprk1	ENSMUSG00000025905.14	protein_coding	chr1:5592418-5592421	+	5	5592421	4	ENSMUST00000160777.7:intron|ENSMUST00000239100.1:intron|ENSMUST00000027038.10:intron|ENSMUST00000160339.1:intron
90	UTR	Oprk1	ENSMUSG00000025905.14	protein_coding	chr1:5606127-5606157	+	71	5606138	39	ENSMUST00000160777.7:UTR|ENSMUST00000239100.1:UTR
98	exon	Rb1cc1	ENSMUSG00000025907.14	protein_coding	chr1:6249928-6249946	+	9	6249936	4	ENSMUST00000027040.12:exon|ENSMUST00000161327.7:exon|ENSMUST00000162257.7:exon
101	intron	Rb1cc1	ENSMUSG00000025907.14	protein_coding	chr1:6251877-6251885	+	23	6251880	12	ENSMUST00000027040.12:intron|ENSMUST00000161327.7:intron|ENSMUST00000162257.7:intron|ENSMUST00000159661.7:intron
102	intron	Rb1cc1	ENSMUSG00000025907.14	protein_coding	chr1:6261810-6261846	+	31	6261828	7	ENSMUST00000027040.12:intron|ENSMUST00000161327.7:intron|ENSMUST00000162257.7:intron|ENSMUST00000159661.7:intron|ENSMUST00000161183.1:intron
106	UTR	Rb1cc1	ENSMUSG00000025907.14	protein_coding	chr1:6274339-6274350	+	49	6274348	35	ENSMUST00000027040.12:UTR|ENSMUST00000161327.7:UTR|ENSMUST00000162257.7:UTR|ENSMUST00000159530.1:UTR|ENSMUST00000159656.1:exon
107	UTR	Rb1cc1	ENSMUSG00000025907.14	protein_coding	chr1:6274476-6274504	+	95	6274498	42	ENSMUST00000027040.12:UTR|ENSMUST00000161327.7:UTR|ENSMUST00000162257.7:UTR|ENSMUST00000159530.1:UTR|ENSMUST00000159656.1:exon
108	UTR	Rb1cc1	ENSMUSG00000025907.14	protein_coding	chr1:6274635-6274637	+	5	6274637	4	ENSMUST00000027040.12:UTR|ENSMUST00000161327.7:UTR|ENSMUST00000159656.1:exon
109	UTR	Rb1cc1	ENSMUSG00000025907.14	protein_coding	chr1:6275163-6275168	+	154	6275168	115	ENSMUST00000027040.12:UTR|ENSMUST00000161327.7:UTR|ENSMUST00000159656.1:exon
113	UTR	Rb1cc1	ENSMUSG00000025907.14	protein_coding	chr1:6275540-6275586	+	163	6275574	73	ENSMUST00000027040.12:UTR|ENSMUST00000161327.7:UTR|ENSMUST00000159656.1:exon
115	UTR	Rb1cc1	ENSMUSG00000025907.14	protein_coding	chr1:6275738-6275742	+	7	6275742	4	ENSMUST00000027040.12:UTR
116	UTR	Rb1cc1	ENSMUSG00000025907.14	protein_coding	chr1:6276361-6276389	+	79	6276374	40	ENSMUST00000027040.12:UTR
117	intergenic	None	None	None	chr1:6281659-6281669	+	5	6281667	3	None
122	intron	Alkal1	ENSMUSG00000087247.3	protein_coding	chr1:6382389-6382399	+	97	6382399	90	ENSMUST00000133144.3:intron
128	intron	St18	ENSMUSG00000033740.17	protein_coding	chr1:6529506-6529522	+	7	6529520;6529521;6529522	2	ENSMUST00000140079.7:intron|ENSMUST00000131494.7:intron
129	intron	St18	ENSMUSG00000033740.17	protein_coding	chr1:6530029-6530063	+	20	6530040	6	ENSMUST00000140079.7:intron|ENSMUST00000131494.7:intron
130	intron	St18	ENSMUSG00000033740.17	protein_coding	chr1:6530106-6530108	+	7	6530108	3	ENSMUST00000140079.7:intron|ENSMUST00000131494.7:intron
132	intron	St18	ENSMUSG00000033740.17	protein_coding	chr1:6597221-6597240	+	11	6597240	5	ENSMUST00000140079.7:intron|ENSMUST00000131494.7:intron
135	intron	St18	ENSMUSG00000033740.17	protein_coding	chr1:6617537-6617576	+	11	6617561;6617562	3	ENSMUST00000140079.7:intron|ENSMUST00000131494.7:intron
137	intron	St18	ENSMUSG00000033740.17	protein_coding	chr1:6622568-6622576	+	7	6622569	3	ENSMUST00000140079.7:intron|ENSMUST00000131494.7:intron
146	intron	St18	ENSMUSG00000033740.17	protein_coding	chr1:6715350-6715350	+	5	6715350	5	ENSMUST00000140079.7:intron|ENSMUST00000131494.7:intron
149	intron	St18	ENSMUSG00000033740.17	protein_coding	chr1:6728084-6728087	+	5	6728087	4	ENSMUST00000140079.7:intron|ENSMUST00000131494.7:intron
155	intron	St18	ENSMUSG00000033740.17	protein_coding	chr1:6790501-6790506	+	5	6790501	3	ENSMUST00000140079.7:intron|ENSMUST00000131494.7:intron|ENSMUST00000043578.12:intron|ENSMUST00000139756.7:intron|ENSMUST00000131467.7:intron|ENSMUST00000150761.7:intron|ENSMUST00000151281.7:intron|ENSMUST00000139838.7:intron|ENSMUST00000163727.3:intron
162	UTR	St18	ENSMUSG00000033740.17	protein_coding	chr1:6858812-6858816	+	12	6858813	6	ENSMUST00000140079.7:UTR|ENSMUST00000131494.7:UTR|ENSMUST00000043578.12:UTR|ENSMUST00000150761.7:UTR|ENSMUST00000151281.7:UTR|ENSMUST00000163727.3:UTR|ENSMUST00000130338.1:intron
167	UTR	St18	ENSMUSG00000033740.17	protein_coding	chr1:6860919-6860940	+	593	6860936	461	ENSMUST00000140079.7:UTR|ENSMUST00000131494.7:UTR|ENSMUST00000043578.12:UTR|ENSMUST00000163727.3:UTR
168	intergenic	None	None	None	chr1:6865669-6865669	+	5	6865669	5	None
169	intergenic	None	None	None	chr1:6923622-6923642	+	180	6923626	82	None
182	intron	Pcmtd1	ENSMUSG00000051285.17	protein_coding	chr1:7120652-7120698	+	10	7120667;7120698	2	ENSMUST00000061280.16:intron|ENSMUST00000182114.7:intron|ENSMUST00000182306.1:intron|ENSMUST00000182823.1:intron
189	intron	Pcmtd1	ENSMUSG00000051285.17	protein_coding	chr1:7168658-7168674	+	8	7168673	5	ENSMUST00000061280.16:intron|ENSMUST00000182114.7:intron|ENSMUST00000182823.1:intron|ENSMUST00000182675.7:intron|ENSMUST00000182892.7:intron|ENSMUST00000183204.1:intron
193	exon	Pcmtd1	ENSMUSG00000051285.17	protein_coding	chr1:7171450-7171491	+	26	7171454	13	ENSMUST00000061280.16:UTR|ENSMUST00000182823.1:exon|ENSMUST00000182892.7:exon|ENSMUST00000183204.1:exon
195	exon	Pcmtd1	ENSMUSG00000051285.17	protein_coding	chr1:7172381-7172383	+	5	7172381	3	ENSMUST00000061280.16:UTR|ENSMUST00000182892.7:exon|ENSMUST00000183204.1:exon
196	UTR	Pcmtd1	ENSMUSG00000051285.17	protein_coding	chr1:7172623-7172639	+	156	7172637	48	ENSMUST00000061280.16:UTR|ENSMUST00000183204.1:exon
197	UTR	Pcmtd1	ENSMUSG00000051285.17	protein_coding	chr1:7172734-7172746	+	61	7172745	31	ENSMUST00000061280.16:UTR
198	UTR	Pcmtd1	ENSMUSG00000051285.17	protein_coding	chr1:7173542-7173554	+	13	7173542	5	ENSMUST00000061280.16:UTR
199	UTR	Pcmtd1	ENSMUSG00000051285.17	protein_coding	chr1:7173608-7173634	+	651	7173628	432	ENSMUST00000061280.16:UTR
200	intergenic	None	None	None	chr1:7179744-7179755	+	155	7179755	82	None
202	intergenic	None	None	None	chr1:7207966-7207975	+	6	7207971	3	None
216	intergenic	None	None	None	chr1:8816292-8816328	+	1344	8816328	1078	None
222	intergenic	None	None	None	chr1:8954518-8954522	+	6	8954520;8954522	2	None
225	intergenic	None	None	None	chr1:9143277-9143295	+	8	9143295	3	None
231	UTR	Rrs1	ENSMUSG00000061024.8	protein_coding	chr1:9547111-9547116	+	6	9547112	3	ENSMUST00000072079.8:UTR
233	UTR	Rrs1	ENSMUSG00000061024.8	protein_coding	chr1:9547433-9547464	+	371	9547452	223	ENSMUST00000072079.8:UTR
236	intron	Adhfe1	ENSMUSG00000025911.14	protein_coding	chr1:9576027-9576048	+	67	9576032	21	ENSMUST00000144177.7:intron|ENSMUST00000027044.14:intron|ENSMUST00000190654.1:intron
240	UTR	Adhfe1	ENSMUSG00000025911.14	protein_coding	chr1:9576712-9576740	+	2249	9576738	1586	ENSMUST00000144177.7:UTR|ENSMUST00000027044.14:UTR|ENSMUST00000190654.1:intron
241	UTR	Adhfe1	ENSMUSG00000025911.14	protein_coding	chr1:9576809-9576814	+	9	9576809	6	ENSMUST00000144177.7:UTR|ENSMUST00000027044.14:UTR|ENSMUST00000190654.1:intron
242	UTR	Adhfe1	ENSMUSG00000025911.14	protein_coding	chr1:9576872-9576930	+	138	9576917	84	ENSMUST00000144177.7:UTR|ENSMUST00000027044.14:UTR|ENSMUST00000190654.1:intron
248	intergenic	None	None	None	chr1:9582197-9582222	+	18	9582222	14	None
251	UTR	Vxn	ENSMUSG00000067879.3	protein_coding	chr1:9601380-9601404	+	147	9601392	26	ENSMUST00000088666.3:UTR
253	intron	Vxn	ENSMUSG00000067879.3	protein_coding	chr1:9618138-9618147	+	7	9618143;9618145	2	ENSMUST00000088666.3:intron
257	UTR	Vxn	ENSMUSG00000067879.3	protein_coding	chr1:9626967-9626977	+	9	9626973	5	ENSMUST00000088666.3:UTR
259	UTR	Vxn	ENSMUSG00000067879.3	protein_coding	chr1:9627102-9627149	+	3889	9627143	1798	ENSMUST00000088666.3:UTR
261	intergenic	None	None	None	chr1:9662822-9662824	+	13	9662822;9662823	6	None
264	intergenic	None	None	None	chr1:9707866-9707888	+	13	9707868;9707869	4	None
267	intron	1700034P13Rik	ENSMUSG00000097893.8	lncRNA	chr1:9770917-9770922	+	7	9770922	4	ENSMUST00000181821.7:intron|ENSMUST00000181358.7:intron|ENSMUST00000191287.6:intron|ENSMUST00000189431.1:intron|ENSMUST00000207445.1:intron
268	intron	1700034P13Rik	ENSMUSG00000097893.8	lncRNA	chr1:9772602-9772605	+	10	9772605	7	ENSMUST00000181821.7:intron|ENSMUST00000181358.7:intron|ENSMUST00000207445.1:intron
269	intron	1700034P13Rik	ENSMUSG00000097893.8	lncRNA	chr1:9774121-9774137	+	22	9774124	8	ENSMUST00000181821.7:intron|ENSMUST00000181358.7:intron|ENSMUST00000207445.1:intron
274	intron	Sgk3	ENSMUSG00000025915.14	protein_coding	chr1:9889078-9889088	+	6	9889088	2	ENSMUST00000166384.7:intron|ENSMUST00000188782.6:intron|ENSMUST00000168907.7:intron|ENSMUST00000188738.6:intron|ENSMUST00000188298.6:intron|ENSMUST00000171265.7:intron|ENSMUST00000097826.5:intron
276	intron	Sgk3	ENSMUSG00000025915.14	protein_coding	chr1:9894481-9894497	+	5	9894482	2	ENSMUST00000166384.7:intron|ENSMUST00000188782.6:intron|ENSMUST00000168907.7:intron|ENSMUST00000188738.6:intron|ENSMUST00000188298.6:intron|ENSMUST00000171265.7:intron|ENSMUST00000097826.5:intron
281	UTR	Sgk3	ENSMUSG00000025915.14	protein_coding	chr1:9899610-9899631	+	38	9899628	19	ENSMUST00000166384.7:UTR|ENSMUST00000188782.6:UTR|ENSMUST00000168907.7:UTR|ENSMUST00000188738.6:UTR|ENSMUST00000188298.6:UTR|ENSMUST00000171265.7:UTR|ENSMUST00000097826.5:UTR
282	UTR	Sgk3	ENSMUSG00000025915.14	protein_coding	chr1:9899669-9899673	+	5	9899672	2	ENSMUST00000166384.7:UTR|ENSMUST00000188782.6:UTR|ENSMUST00000168907.7:UTR|ENSMUST00000188298.6:UTR|ENSMUST00000171265.7:UTR|ENSMUST00000097826.5:UTR
283	UTR	Sgk3	ENSMUSG00000025915.14	protein_coding	chr1:9899831-9899867	+	70	9899855	29	ENSMUST00000166384.7:UTR|ENSMUST00000188782.6:UTR|ENSMUST00000168907.7:UTR|ENSMUST00000188298.6:UTR|ENSMUST00000171265.7:UTR|ENSMUST00000097826.5:UTR
284	UTR	Sgk3	ENSMUSG00000025915.14	protein_coding	chr1:9900006-9900011	+	15	9900009	5	ENSMUST00000166384.7:UTR|ENSMUST00000188782.6:UTR|ENSMUST00000168907.7:UTR|ENSMUST00000188298.6:UTR|ENSMUST00000171265.7:UTR
285	UTR	Sgk3	ENSMUSG00000025915.14	protein_coding	chr1:9900526-9900551	+	8	9900526;9900546;9900549;9900551	2	ENSMUST00000166384.7:UTR|ENSMUST00000188782.6:UTR|ENSMUST00000168907.7:UTR|ENSMUST00000171265.7:UTR
287	UTR	Sgk3	ENSMUSG00000025915.14	protein_coding	chr1:9900778-9900784	+	10	9900778	9	ENSMUST00000166384.7:UTR|ENSMUST00000168907.7:UTR|ENSMUST00000171265.7:UTR
288	UTR	Sgk3	ENSMUSG00000025915.14	protein_coding	chr1:9900836-9900851	+	63	9900845	35	ENSMUST00000166384.7:UTR|ENSMUST00000168907.7:UTR|ENSMUST00000171265.7:UTR
290	intergenic	None	None	None	chr1:9901892-9901902	+	5	9901902	3	None
300	exon	Cspp1	ENSMUSG00000056763.16	protein_coding	chr1:10038311-10038345	+	252	10038323	102	ENSMUST00000190610.1:exon|ENSMUST00000191012.6:intron|ENSMUST00000071087.11:UTR|ENSMUST00000143606.7:exon|ENSMUST00000191360.6:exon|ENSMUST00000117415.7:UTR
303	intron	Cspp1	ENSMUSG00000056763.16	protein_coding	chr1:10064080-10064099	+	10	10064095	5	ENSMUST00000071087.11:intron|ENSMUST00000117415.7:intron|ENSMUST00000118263.7:intron|ENSMUST00000122156.7:intron|ENSMUST00000119714.7:intron|ENSMUST00000186294.6:intron|ENSMUST00000149214.2:intron
308	intron	Cspp1	ENSMUSG00000056763.16	protein_coding	chr1:10069211-10069211	+	10	10069211	10	ENSMUST00000071087.11:intron|ENSMUST00000186294.6:intron
315	exon	Cspp1	ENSMUSG00000056763.16	protein_coding	chr1:10108542-10108548	+	5	10108548	3	ENSMUST00000071087.11:intron|ENSMUST00000186294.6:intron|ENSMUST00000185422.1:exon|ENSMUST00000190625.1:exon
321	UTR	Cspp1	ENSMUSG00000056763.16	protein_coding	chr1:10136670-10136676	+	8	10136670;10136676	2	ENSMUST00000071087.11:UTR
322	UTR	Cspp1	ENSMUSG00000056763.16	protein_coding	chr1:10136742-10136774	+	749	10136768	542	ENSMUST00000071087.11:UTR
326	intergenic	None	None	None	chr1:10236097-10236111	+	17	10236105	8	None
331	intron	Prex2	ENSMUSG00000048960.13	protein_coding	chr1:11050796-11050811	+	6	11050811	3	ENSMUST00000027056.11:intron
340	intron	Prex2	ENSMUSG00000048960.13	protein_coding	chr1:11232493-11232513	+	16	11232511	4	ENSMUST00000027056.11:intron
341	intron	Prex2	ENSMUSG00000048960.13	protein_coding	chr1:11235016-11235025	+	11	11235025	7	ENSMUST00000027056.11:intron
343	intron	Prex2	ENSMUSG00000048960.13	protein_coding	chr1:11237342-11237369	+	33	11237353;11237368	7	ENSMUST00000027056.11:intron
344	intron	Prex2	ENSMUSG00000048960.13	protein_coding	chr1:11239448-11239470	+	6	11239448;11239459	2	ENSMUST00000027056.11:intron
347	UTR	Prex2	ENSMUSG00000048960.13	protein_coding	chr1:11298801-11298829	+	10	11298821	7	ENSMUST00000027056.11:UTR|ENSMUST00000189385.6:UTR
354	UTR	Prex2	ENSMUSG00000048960.13	protein_coding	chr1:11303498-11303502	+	55	11303501	45	ENSMUST00000027056.11:UTR
355	UTR	Prex2	ENSMUSG00000048960.13	protein_coding	chr1:11303641-11303688	+	392	11303682	297	ENSMUST00000027056.11:UTR
356	intergenic	None	None	None	chr1:11305107-11305111	+	5	11305107	4	None
359	intron	A830018L16Rik	ENSMUSG00000057715.13	protein_coding	chr1:11505206-11505222	+	7	11505219	2	ENSMUST00000171690.8:intron|ENSMUST00000048613.13:intron|ENSMUST00000150870.7:intron|ENSMUST00000142117.2:intron|ENSMUST00000141512.7:intron|ENSMUST00000135014.7:intron|ENSMUST00000137824.7:intron|ENSMUST00000179089.7:intron
363	UTR	A830018L16Rik	ENSMUSG00000057715.13	protein_coding	chr1:11598760-11598760	+	6	11598760	6	ENSMUST00000171690.8:UTR|ENSMUST00000048613.13:intron|ENSMUST00000141512.7:intron|ENSMUST00000135014.7:UTR|ENSMUST00000137824.7:intron|ENSMUST00000179089.7:intron|ENSMUST00000141339.2:UTR
365	intron	A830018L16Rik	ENSMUSG00000057715.13	protein_coding	chr1:11601626-11601626	+	8	11601626	8	ENSMUST00000171690.8:UTR|ENSMUST00000048613.13:intron|ENSMUST00000141512.7:intron|ENSMUST00000137824.7:intron|ENSMUST00000179089.7:intron
374	intron	A830018L16Rik	ENSMUSG00000057715.13	protein_coding	chr1:11883282-11883305	+	6	11883303	2	ENSMUST00000048613.13:intron|ENSMUST00000141512.7:intron|ENSMUST00000137824.7:intron|ENSMUST00000179089.7:intron
375	intron	A830018L16Rik	ENSMUSG00000057715.13	protein_coding	chr1:11933739-11933746	+	6	11933744	4	ENSMUST00000048613.13:intron|ENSMUST00000141512.7:UTR|ENSMUST00000137824.7:intron|ENSMUST00000179089.7:intron
378	UTR	A830018L16Rik	ENSMUSG00000057715.13	protein_coding	chr1:11975755-11975769	+	12	11975765	7	ENSMUST00000048613.13:UTR
379	UTR	A830018L16Rik	ENSMUSG00000057715.13	protein_coding	chr1:11975806-11975850	+	11	11975828;11975846	3	ENSMUST00000048613.13:UTR
380	UTR	A830018L16Rik	ENSMUSG00000057715.13	protein_coding	chr1:11975897-11975911	+	13	11975902	7	ENSMUST00000048613.13:UTR
382	intergenic	None	None	None	chr1:11991852-11991852	+	5	11991852	5	None
386	intergenic	None	None	None	chr1:12566588-12566590	+	9	12566588	6	None
388	intergenic	None	None	None	chr1:12635378-12635394	+	18	12635379	13	None
389	intron	Sulf1	ENSMUSG00000016918.15	protein_coding	chr1:12693190-12693191	+	19	12693190	18	ENSMUST00000177608.7:intron|ENSMUST00000180062.7:intron|ENSMUST00000186051.6:intron
394	intron	Sulf1	ENSMUSG00000016918.15	protein_coding	chr1:12746238-12746254	+	7	12746239	4	ENSMUST00000177608.7:intron|ENSMUST00000180062.7:intron|ENSMUST00000186051.6:intron|ENSMUST00000187376.6:intron|ENSMUST00000088585.9:intron|ENSMUST00000189541.6:intron|ENSMUST00000186405.6:intron
399	exon	Sulf1	ENSMUSG00000016918.15	protein_coding	chr1:12840433-12840434	+	6	12840434	5	ENSMUST00000177608.7:exon|ENSMUST00000180062.7:exon|ENSMUST00000186051.6:exon|ENSMUST00000088585.9:exon|ENSMUST00000189447.1:exon
402	intron	Sulf1	ENSMUSG00000016918.15	protein_coding	chr1:12855108-12855112	+	7	12855109	3	ENSMUST00000177608.7:intron|ENSMUST00000180062.7:intron|ENSMUST00000088585.9:intron|ENSMUST00000185780.1:intron
405	UTR	Sulf1	ENSMUSG00000016918.15	protein_coding	chr1:12859927-12859943	+	38	12859937	22	ENSMUST00000177608.7:UTR|ENSMUST00000180062.7:UTR|ENSMUST00000088585.9:UTR|ENSMUST00000185780.1:UTR
407	UTR	Sulf1	ENSMUSG00000016918.15	protein_coding	chr1:12860017-12860040	+	7	12860040	6	ENSMUST00000177608.7:UTR|ENSMUST00000180062.7:UTR|ENSMUST00000088585.9:UTR|ENSMUST00000185780.1:UTR
411	UTR	Sulf1	ENSMUSG00000016918.15	protein_coding	chr1:12860336-12860379	+	2575	12860372	976	ENSMUST00000177608.7:UTR|ENSMUST00000180062.7:UTR|ENSMUST00000088585.9:UTR|ENSMUST00000185780.1:UTR
412	UTR	Sulf1	ENSMUSG00000016918.15	protein_coding	chr1:12860600-12860606	+	5	12860606	4	ENSMUST00000177608.7:UTR|ENSMUST00000185780.1:UTR
413	UTR	Sulf1	ENSMUSG00000016918.15	protein_coding	chr1:12860879-12860907	+	23	12860902	13	ENSMUST00000177608.7:UTR|ENSMUST00000185780.1:UTR
414	UTR	Sulf1	ENSMUSG00000016918.15	protein_coding	chr1:12861143-12861194	+	1501	12861191	993	ENSMUST00000177608.7:UTR|ENSMUST00000185780.1:UTR
422	intergenic	None	None	None	chr1:13090377-13090381	+	9	13090380	4	None
429	exon	Gm29570	ENSMUSG00000101476.1	lncRNA	chr1:13376191-13376196	+	5	13376196	3	ENSMUST00000185813.1:exon
431	intron	Gm29570	ENSMUSG00000101476.1	lncRNA	chr1:13379310-13379319	+	7	13379319	5	ENSMUST00000185813.1:intron
447	intergenic	None	None	None	chr1:14866016-14866037	+	55	14866036	15	None
454	intron	Kcnb2	ENSMUSG00000092083.4	protein_coding	chr1:15399536-15399601	+	18	15399536;15399540	4	ENSMUST00000175681.2:intron|ENSMUST00000170146.2:intron
461	intron	Kcnb2	ENSMUSG00000092083.4	protein_coding	chr1:15447701-15447734	+	8	15447705;15447706	2	ENSMUST00000175681.2:intron|ENSMUST00000170146.2:intron
472	intron	Kcnb2	ENSMUSG00000092083.4	protein_coding	chr1:15572681-15572688	+	11	15572683;15572684	3	ENSMUST00000175681.2:intron|ENSMUST00000170146.2:intron
476	intron	Kcnb2	ENSMUSG00000092083.4	protein_coding	chr1:15633752-15633756	+	5	15633756	4	ENSMUST00000175681.2:intron|ENSMUST00000170146.2:intron
482	UTR	Kcnb2	ENSMUSG00000092083.4	protein_coding	chr1:15711655-15711659	+	6	15711659	4	ENSMUST00000175681.2:UTR|ENSMUST00000170146.2:UTR
486	UTR	Kcnb2	ENSMUSG00000092083.4	protein_coding	chr1:15714288-15714300	+	22	15714300	15	ENSMUST00000170146.2:UTR
487	UTR	Kcnb2	ENSMUSG00000092083.4	protein_coding	chr1:15716381-15716384	+	8	15716381	5	ENSMUST00000170146.2:UTR
492	UTR	Kcnb2	ENSMUSG00000092083.4	protein_coding	chr1:15723740-15723753	+	94	15723750	59	ENSMUST00000170146.2:UTR
493	intergenic	None	None	None	chr1:15772961-15772963	+	6	15772961;15772962;15772963	2	None
494	intergenic	None	None	None	chr1:15802069-15802079	+	6	15802079	3	None
495	exon	Terf1	ENSMUSG00000025925.14	protein_coding	chr1:15813139-15813161	+	31	15813161	11	ENSMUST00000188371.6:exon|ENSMUST00000186565.6:exon|ENSMUST00000027057.7:exon|ENSMUST00000188684.1:exon
498	intron	Terf1	ENSMUSG00000025925.14	protein_coding	chr1:15822101-15822118	+	7	15822116	2	ENSMUST00000188371.6:intron|ENSMUST00000027057.7:intron|ENSMUST00000188684.1:exon
499	intron	Terf1	ENSMUSG00000025925.14	protein_coding	chr1:15822238-15822247	+	14	15822246;15822247	6	ENSMUST00000188371.6:intron|ENSMUST00000027057.7:intron
503	intron	Terf1	ENSMUSG00000025925.14	protein_coding	chr1:15834790-15834811	+	7	15834811	2	ENSMUST00000188371.6:intron|ENSMUST00000027057.7:intron
507	intron	Terf1	ENSMUSG00000025925.14	protein_coding	chr1:15838755-15838760	+	10	15838760	6	ENSMUST00000188371.6:intron|ENSMUST00000027057.7:intron
509	UTR	Terf1	ENSMUSG00000025925.14	protein_coding	chr1:15843410-15843433	+	145	15843429	63	ENSMUST00000188371.6:UTR|ENSMUST00000027057.7:UTR
510	intergenic	None	None	None	chr1:15844052-15844079	+	44	15844059	25	None
513	intergenic	None	None	None	chr1:15845336-15845352	+	25	15845349	11	None
515	intergenic	None	None	None	chr1:15847474-15847478	+	5	15847477	2	None
522	exon	Gm37509	ENSMUSG00000104379.1	TEC	chr1:15856498-15856502	+	7	15856498;15856500;15856502	2	ENSMUST00000194867.1:exon
524	intergenic	None	None	None	chr1:15867757-15867762	+	29	15867761	24	None
530	UTR	Rdh10	ENSMUSG00000025921.7	protein_coding	chr1:16131564-16131565	+	12	16131564	10	ENSMUST00000027053.7:UTR|ENSMUST00000152626.1:exon
532	UTR	Rdh10	ENSMUSG00000025921.7	protein_coding	chr1:16132408-16132417	+	44	16132417	16	ENSMUST00000027053.7:UTR|ENSMUST00000152626.1:exon
533	UTR	Rdh10	ENSMUSG00000025921.7	protein_coding	chr1:16132523-16132553	+	1142	16132550	628	ENSMUST00000027053.7:UTR|ENSMUST00000152626.1:exon
534	UTR	Rdh10	ENSMUSG00000025921.7	protein_coding	chr1:16133714-16133749	+	239	16133734	179	ENSMUST00000027053.7:UTR
538	intergenic	None	None	None	chr1:16303757-16303765	+	11	16303758	4	None
544	intergenic	None	None	None	chr1:16613685-16613685	+	5	16613685	5	None
549	intron	Tmem70	ENSMUSG00000025940.6	protein_coding	chr1:16671291-16671312	+	9	16671292	3	ENSMUST00000177501.1:intron|ENSMUST00000177532.1:intron|ENSMUST00000065373.5:intron
551	UTR	Tmem70	ENSMUSG00000025940.6	protein_coding	chr1:16677768-16677852	+	357	16677817	110	ENSMUST00000177501.1:UTR|ENSMUST00000065373.5:UTR
552	UTR	Tmem70	ENSMUSG00000025940.6	protein_coding	chr1:16678175-16678205	+	105	16678198	57	ENSMUST00000177501.1:UTR|ENSMUST00000065373.5:UTR
553	intergenic	None	None	None	chr1:16678277-16678279	+	14	16678277	13	None
556	UTR	Ly96	ENSMUSG00000025779.10	protein_coding	chr1:16709600-16709611	+	91	16709611	65	ENSMUST00000026881.10:UTR
561	intron	Gdap1	ENSMUSG00000025777.8	protein_coding	chr1:17159751-17159780	+	21	17159777	5	ENSMUST00000026879.7:intron|ENSMUST00000189736.1:intron|ENSMUST00000189465.1:exon
562	UTR	Gdap1	ENSMUSG00000025777.8	protein_coding	chr1:17163445-17163483	+	43	17163481	20	ENSMUST00000026879.7:UTR
563	UTR	Gdap1	ENSMUSG00000025777.8	protein_coding	chr1:17164238-17164292	+	159	17164285	65	ENSMUST00000026879.7:UTR
564	intergenic	None	None	None	chr1:17164355-17164355	+	7	17164355	7	None
572	intron	Pi15	ENSMUSG00000067780.3	protein_coding	chr1:17612741-17612744	+	12	17612744	10	ENSMUST00000088476.3:intron
576	UTR	Pi15	ENSMUSG00000067780.3	protein_coding	chr1:17627917-17627917	+	7	17627917	7	ENSMUST00000088476.3:UTR
577	UTR	Pi15	ENSMUSG00000067780.3	protein_coding	chr1:17628410-17628416	+	6	17628410;17628416	3	ENSMUST00000088476.3:UTR
579	UTR	Pi15	ENSMUSG00000067780.3	protein_coding	chr1:17629564-17629564	+	5	17629564	5	ENSMUST00000088476.3:UTR
581	UTR	Pi15	ENSMUSG00000067780.3	protein_coding	chr1:17630916-17630947	+	973	17630939	413	ENSMUST00000088476.3:UTR
589	intergenic	None	None	None	chr1:17778070-17778072	+	5	17778072	4	None
590	intergenic	None	None	None	chr1:17778326-17778334	+	6	17778332;17778334	2	None
601	UTR	Tfap2b	ENSMUSG00000025927.13	protein_coding	chr1:19238571-19238576	+	28	19238573	14	ENSMUST00000027059.10:UTR
611	intron	Paqr8	ENSMUSG00000025931.15	protein_coding	chr1:20912073-20912078	+	8	20912076	5	ENSMUST00000189400.6:intron
612	intron	Paqr8	ENSMUSG00000025931.15	protein_coding	chr1:20913019-20913042	+	73	20913038	23	ENSMUST00000189400.6:intron
616	UTR	Paqr8	ENSMUSG00000025931.15	protein_coding	chr1:20935759-20935778	+	13	20935776	3	ENSMUST00000189400.6:UTR|ENSMUST00000068880.13:UTR
620	UTR	Paqr8	ENSMUSG00000025931.15	protein_coding	chr1:20937309-20937358	+	162	20937346	46	ENSMUST00000189400.6:UTR|ENSMUST00000068880.13:UTR
621	UTR	Paqr8	ENSMUSG00000025931.15	protein_coding	chr1:20937402-20937424	+	1848	20937419	1077	ENSMUST00000189400.6:UTR|ENSMUST00000068880.13:UTR
622	UTR	Paqr8	ENSMUSG00000025931.15	protein_coding	chr1:20937452-20937475	+	51	20937469	36	ENSMUST00000189400.6:UTR|ENSMUST00000068880.13:UTR
623	UTR	Paqr8	ENSMUSG00000025931.15	protein_coding	chr1:20937556-20937579	+	10	20937559	3	ENSMUST00000189400.6:UTR|ENSMUST00000068880.13:UTR
626	UTR	Paqr8	ENSMUSG00000025931.15	protein_coding	chr1:20938245-20938261	+	11	20938261	4	ENSMUST00000189400.6:UTR|ENSMUST00000068880.13:UTR
628	UTR	Paqr8	ENSMUSG00000025931.15	protein_coding	chr1:20938437-20938447	+	7	20938437;20938445;20938447	2	ENSMUST00000189400.6:UTR|ENSMUST00000068880.13:UTR
631	UTR	Paqr8	ENSMUSG00000025931.15	protein_coding	chr1:20938729-20938775	+	403	20938756	175	ENSMUST00000189400.6:UTR|ENSMUST00000068880.13:UTR
633	UTR	Paqr8	ENSMUSG00000025931.15	protein_coding	chr1:20939031-20939066	+	996	20939056	458	ENSMUST00000189400.6:UTR|ENSMUST00000068880.13:UTR
635	UTR	Paqr8	ENSMUSG00000025931.15	protein_coding	chr1:20939362-20939386	+	16	20939372	11	ENSMUST00000189400.6:UTR
636	UTR	Paqr8	ENSMUSG00000025931.15	protein_coding	chr1:20939511-20939561	+	131	20939557	100	ENSMUST00000189400.6:UTR
637	UTR	Paqr8	ENSMUSG00000025931.15	protein_coding	chr1:20939626-20939654	+	3629	20939650	1871	ENSMUST00000189400.6:UTR
638	intergenic	None	None	None	chr1:20939688-20939711	+	20	20939691	14	None
641	intergenic	None	None	None	chr1:20940172-20940193	+	5	20940176	2	None
642	intergenic	None	None	None	chr1:20941601-20941618	+	7	20941618	3	None
643	intergenic	None	None	None	chr1:20941730-20941740	+	25	20941740	19	None
646	intergenic	None	None	None	chr1:20942224-20942262	+	19	20942238;20942254	5	None
647	intergenic	None	None	None	chr1:20943335-20943352	+	48	20943349	22	None
649	intergenic	None	None	None	chr1:20944438-20944448	+	6	20944438	2	None
651	intergenic	None	None	None	chr1:20944707-20944739	+	130	20944721	82	None
655	intron	Gm28064	ENSMUSG00000100929.1	processed_pseudogene	chr1:20946402-20946409	+	9	20946402	5	ENSMUST00000185639.1:intron
656	intron	Gm28064	ENSMUSG00000100929.1	processed_pseudogene	chr1:20946474-20946490	+	35	20946485	21	ENSMUST00000185639.1:intron
658	intergenic	None	None	None	chr1:20948005-20948021	+	93	20948016	55	None
659	intergenic	None	None	None	chr1:20949167-20949167	+	6	20949167	6	None
661	intergenic	None	None	None	chr1:20949889-20949908	+	210	20949898	144	None
663	intergenic	None	None	None	chr1:20950110-20950133	+	5	20950133	3	None
665	intron	Efhc1	ENSMUSG00000041809.5	protein_coding	chr1:20954475-20954487	+	50	20954480	33	ENSMUST00000160782.1:intron|ENSMUST00000038447.5:intron
670	UTR	Efhc1	ENSMUSG00000041809.5	protein_coding	chr1:20990825-20990841	+	103	20990841	46	ENSMUST00000038447.5:UTR
672	intergenic	None	None	None	chr1:20992027-20992033	+	5	20992027	3	None
673	intergenic	None	None	None	chr1:20996435-20996457	+	13	20996457	4	None
675	intergenic	None	None	None	chr1:21002257-21002274	+	9	21002269	4	None
676	intergenic	None	None	None	chr1:21004558-21004566	+	7	21004558;21004566	3	None
677	intergenic	None	None	None	chr1:21013786-21013789	+	7	21013787	4	None
683	intergenic	None	None	None	chr1:21187618-21187629	+	5	21187629	3	None
692	UTR	Tmem14a	ENSMUSG00000025933.15	protein_coding	chr1:21230152-21230167	+	119	21230167	90	ENSMUST00000027065.11:UTR|ENSMUST00000027064.7:UTR
694	exon	Gm38224	ENSMUSG00000102633.1	TEC	chr1:21234738-21234758	+	7	21234740;21234756	2	ENSMUST00000191648.1:exon
695	UTR	Gsta3	ENSMUSG00000025934.15	protein_coding	chr1:21265200-21265220	+	106	21265213	50	ENSMUST00000027067.14:UTR
716	intergenic	None	None	None	chr1:23274025-23274038	+	11	23274038	5	None
719	intergenic	None	None	None	chr1:23287655-23287676	+	7	23287662;23287676	2	None
720	exon	Gm29107	ENSMUSG00000100775.1	lncRNA	chr1:23294021-23294083	+	254	23294070	147	ENSMUST00000190910.1:exon
721	intergenic	None	None	None	chr1:23301414-23301418	+	16	23301414;23301416	6	None
723	intergenic	None	None	None	chr1:23306300-23306307	+	33	23306305	20	None
740	intron	B3gat2	ENSMUSG00000026156.8	protein_coding	chr1:23816435-23816451	+	9	23816442	6	ENSMUST00000063663.5:intron
741	intron	B3gat2	ENSMUSG00000026156.8	protein_coding	chr1:23816577-23816582	+	7	23816577;23816580;23816582	2	ENSMUST00000063663.5:intron
744	intron	B3gat2	ENSMUSG00000026156.8	protein_coding	chr1:23817805-23817810	+	5	23817810	4	ENSMUST00000063663.5:intron
745	intron	B3gat2	ENSMUSG00000026156.8	protein_coding	chr1:23820152-23820161	+	54	23820158	35	ENSMUST00000063663.5:intron
746	UTR	B3gat2	ENSMUSG00000026156.8	protein_coding	chr1:23845612-23845645	+	302	23845622	253	ENSMUST00000063663.5:UTR
750	UTR	B3gat2	ENSMUSG00000026156.8	protein_coding	chr1:23847870-23847889	+	5	23847870;23847872	2	ENSMUST00000063663.5:UTR
751	UTR	B3gat2	ENSMUSG00000026156.8	protein_coding	chr1:23848596-23848604	+	5	23848604	3	ENSMUST00000063663.5:UTR
752	UTR	B3gat2	ENSMUSG00000026156.8	protein_coding	chr1:23849090-23849159	+	1164	23849148	786	ENSMUST00000063663.5:UTR
761	exon	Gm37580	ENSMUSG00000102398.1	TEC	chr1:24103420-24103424	+	9	24103423;24103424	4	ENSMUST00000192408.1:exon
762	intergenic	None	None	None	chr1:24103677-24103677	+	5	24103677	5	None
765	intergenic	None	None	None	chr1:24117466-24117470	+	7	24117470	3	None
769	UTR	Col9a1	ENSMUSG00000026147.16	protein_coding	chr1:24252577-24252600	+	47	24252583	15	ENSMUST00000054588.14:UTR|ENSMUST00000088349.2:UTR
770	UTR	Col9a1	ENSMUSG00000026147.16	protein_coding	chr1:24252664-24252688	+	374	24252674	131	ENSMUST00000054588.14:UTR|ENSMUST00000088349.2:UTR
772	intergenic	None	None	None	chr1:24258945-24258947	+	6	24258947	4	None
775	intergenic	None	None	None	chr1:24287516-24287516	+	7	24287516	7	None
784	intergenic	None	None	None	chr1:24612475-24612511	+	6	24612511	3	None
816	UTR	Lmbrd1	ENSMUSG00000073725.8	protein_coding	chr1:24762841-24762882	+	27	24762875	5	ENSMUST00000191471.6:UTR|ENSMUST00000095062.9:UTR
817	UTR	Lmbrd1	ENSMUSG00000073725.8	protein_coding	chr1:24762960-24762969	+	25	24762969	18	ENSMUST00000191471.6:UTR|ENSMUST00000095062.9:UTR
818	UTR	Lmbrd1	ENSMUSG00000073725.8	protein_coding	chr1:24763008-24763057	+	1326	24763032	674	ENSMUST00000191471.6:UTR|ENSMUST00000095062.9:UTR
820	UTR	Lmbrd1	ENSMUSG00000073725.8	protein_coding	chr1:24763509-24763513	+	11	24763513	10	ENSMUST00000191471.6:UTR|ENSMUST00000095062.9:UTR
821	UTR	Lmbrd1	ENSMUSG00000073725.8	protein_coding	chr1:24763558-24763571	+	230	24763566	141	ENSMUST00000191471.6:UTR|ENSMUST00000095062.9:UTR
823	UTR	Lmbrd1	ENSMUSG00000073725.8	protein_coding	chr1:24764003-24764017	+	35	24764016	9	ENSMUST00000191471.6:UTR|ENSMUST00000095062.9:UTR
826	UTR	Lmbrd1	ENSMUSG00000073725.8	protein_coding	chr1:24765315-24765338	+	14	24765335	8	ENSMUST00000191471.6:UTR|ENSMUST00000095062.9:UTR
827	UTR	Lmbrd1	ENSMUSG00000073725.8	protein_coding	chr1:24765415-24765462	+	59	24765445	22	ENSMUST00000191471.6:UTR|ENSMUST00000095062.9:UTR
828	UTR	Lmbrd1	ENSMUSG00000073725.8	protein_coding	chr1:24765649-24765671	+	126	24765660	54	ENSMUST00000095062.9:UTR
829	UTR	Lmbrd1	ENSMUSG00000073725.8	protein_coding	chr1:24765699-24765748	+	69	24765748	11	ENSMUST00000095062.9:UTR
830	UTR	Lmbrd1	ENSMUSG00000073725.8	protein_coding	chr1:24765914-24765952	+	654	24765940	98	ENSMUST00000095062.9:UTR
832	UTR	Lmbrd1	ENSMUSG00000073725.8	protein_coding	chr1:24766255-24766306	+	1308	24766296	705	ENSMUST00000095062.9:UTR
845	exon	Gm9884	ENSMUSG00000104516.1	TEC	chr1:25831553-25831580	+	20	25831562	7	ENSMUST00000194343.1:exon
847	intergenic	None	None	None	chr1:25835304-25835333	+	159	25835322	131	None
848	intergenic	None	None	None	chr1:25837277-25837285	+	13	25837278	5	None
877	intergenic	None	None	None	chr1:31616840-31616858	+	5	31616840;31616844;31616854;31616856;31616858	1	None
882	intron	Khdrbs2	ENSMUSG00000026058.11	protein_coding	chr1:32175859-32175893	+	23	32175874	7	ENSMUST00000027226.11:intron|ENSMUST00000189878.1:intron|ENSMUST00000188257.6:intron|ENSMUST00000185666.1:intron
889	intron	Khdrbs2	ENSMUSG00000026058.11	protein_coding	chr1:32246694-32246710	+	9	32246709	3	ENSMUST00000027226.11:intron|ENSMUST00000189878.1:UTR|ENSMUST00000188257.6:intron|ENSMUST00000185666.1:intron
891	intron	Khdrbs2	ENSMUSG00000026058.11	protein_coding	chr1:32246877-32246879	+	10	32246879	9	ENSMUST00000027226.11:intron|ENSMUST00000189878.1:UTR|ENSMUST00000188257.6:intron|ENSMUST00000185666.1:intron
895	intron	Khdrbs2	ENSMUSG00000026058.11	protein_coding	chr1:32311073-32311090	+	9	32311090	4	ENSMUST00000027226.11:intron|ENSMUST00000188257.6:intron|ENSMUST00000185666.1:UTR
908	intron	Khdrbs2	ENSMUSG00000026058.11	protein_coding	chr1:32524083-32524085	+	7	32524083;32524084	3	ENSMUST00000027226.11:intron
914	UTR	Khdrbs2	ENSMUSG00000026058.11	protein_coding	chr1:32657992-32658005	+	7	32658005	5	ENSMUST00000027226.11:UTR
915	UTR	Khdrbs2	ENSMUSG00000026058.11	protein_coding	chr1:32658178-32658186	+	27	32658178	14	ENSMUST00000027226.11:UTR
916	UTR	Khdrbs2	ENSMUSG00000026058.11	protein_coding	chr1:32658288-32658293	+	53	32658293	47	ENSMUST00000027226.11:UTR
917	UTR	Khdrbs2	ENSMUSG00000026058.11	protein_coding	chr1:32658553-32658591	+	242	32658567	186	ENSMUST00000027226.11:UTR
922	intergenic	None	None	None	chr1:32705219-32705224	+	51	32705224	46	None
923	intergenic	None	None	None	chr1:32705623-32705625	+	7	32705625	6	None
935	exon	1700001G17Rik	ENSMUSG00000103746.1	TEC	chr1:33670709-33670714	+	10	33670714	9	ENSMUST00000191779.1:exon|ENSMUST00000191965.1:exon
945	intron	Rab23	ENSMUSG00000004768.14	protein_coding	chr1:33722952-33722968	+	6	33722968	5	ENSMUST00000195006.5:intron|ENSMUST00000140354.7:intron|ENSMUST00000088287.9:intron|ENSMUST00000138024.7:intron|ENSMUST00000135330.7:intron|ENSMUST00000151482.7:intron|ENSMUST00000115174.3:intron
948	UTR	Rab23	ENSMUSG00000004768.14	protein_coding	chr1:33740705-33740715	+	97	33740711	68	ENSMUST00000088287.9:UTR|ENSMUST00000138024.7:UTR|ENSMUST00000115174.3:UTR|ENSMUST00000150593.7:exon|ENSMUST00000132066.3:exon
949	UTR	Rab23	ENSMUSG00000004768.14	protein_coding	chr1:33740766-33740773	+	28	33740772	24	ENSMUST00000088287.9:UTR|ENSMUST00000138024.7:UTR|ENSMUST00000115174.3:UTR|ENSMUST00000132066.3:exon
950	UTR	Rab23	ENSMUSG00000004768.14	protein_coding	chr1:33741091-33741095	+	5	33741095	4	ENSMUST00000088287.9:UTR|ENSMUST00000138024.7:UTR|ENSMUST00000115174.3:UTR
952	UTR	Rab23	ENSMUSG00000004768.14	protein_coding	chr1:33742420-33742433	+	12	33742426;33742428	4	ENSMUST00000088287.9:UTR|ENSMUST00000138024.7:UTR|ENSMUST00000115174.3:UTR
953	UTR	Rab23	ENSMUSG00000004768.14	protein_coding	chr1:33742524-33742568	+	586	33742564	307	ENSMUST00000088287.9:UTR|ENSMUST00000138024.7:UTR|ENSMUST00000115174.3:UTR
972	exon	Dst:Gm38157	ENSMUSG00000026131.20:ENSMUSG00000103364.1	protein_coding:TEC	chr1:34032603-34032627	+	8	34032623	2	ENSMUST00000183034.4:intron|ENSMUST00000187486.6:intron|ENSMUST00000182697.7:intron|ENSMUST00000182314.7:intron|ENSMUST00000183331.7:intron|ENSMUST00000097786.9:intron|ENSMUST00000115104.9:intron|ENSMUST00000097785.9:intron|ENSMUST00000194178.1:exon
973	intron	Dst	ENSMUSG00000026131.20	protein_coding	chr1:34096584-34096591	+	8	34096591	3	ENSMUST00000183034.4:intron|ENSMUST00000187486.6:intron|ENSMUST00000182697.7:intron|ENSMUST00000182314.7:intron|ENSMUST00000183331.7:intron|ENSMUST00000097786.9:intron|ENSMUST00000115104.9:intron|ENSMUST00000097785.9:intron|ENSMUST00000239001.1:intron|ENSMUST00000182410.2:intron
981	intron	Dst	ENSMUSG00000026131.20	protein_coding	chr1:34183593-34183600	+	5	34183593;34183595;34183597;34183598;34183600	1	ENSMUST00000183034.4:intron|ENSMUST00000097786.9:intron|ENSMUST00000115104.9:intron|ENSMUST00000097785.9:intron|ENSMUST00000183302.5:UTR|ENSMUST00000185897.6:intron|ENSMUST00000185269.6:intron
983	intron	Dst	ENSMUSG00000026131.20	protein_coding	chr1:34183879-34183904	+	13	34183891	5	ENSMUST00000183034.4:intron|ENSMUST00000097786.9:intron|ENSMUST00000115104.9:intron|ENSMUST00000097785.9:intron|ENSMUST00000183302.5:UTR|ENSMUST00000185897.6:intron|ENSMUST00000185269.6:intron
986	intron	Dst	ENSMUSG00000026131.20	protein_coding	chr1:34217888-34217888	+	5	34217888	5	ENSMUST00000183034.4:intron|ENSMUST00000097786.9:intron|ENSMUST00000115104.9:intron|ENSMUST00000097785.9:intron|ENSMUST00000185269.6:intron
987	exon	Dst	ENSMUSG00000026131.20	protein_coding	chr1:34228137-34228137	+	7	34228137	7	ENSMUST00000183034.4:exon|ENSMUST00000097786.9:exon|ENSMUST00000115104.9:exon|ENSMUST00000097785.9:exon|ENSMUST00000185269.6:exon
988	intron	Dst	ENSMUSG00000026131.20	protein_coding	chr1:34245658-34245676	+	13	34245675	5	ENSMUST00000183034.4:intron|ENSMUST00000097786.9:intron|ENSMUST00000115104.9:intron|ENSMUST00000097785.9:intron|ENSMUST00000185269.6:intron|ENSMUST00000194192.2:intron
991	intron	Dst	ENSMUSG00000026131.20	protein_coding	chr1:34287744-34287746	+	6	34287746	5	ENSMUST00000183034.4:intron|ENSMUST00000097786.9:intron|ENSMUST00000115104.9:intron|ENSMUST00000097785.9:intron|ENSMUST00000185269.6:intron|ENSMUST00000182018.7:intron
995	intron	Dst	ENSMUSG00000026131.20	protein_coding	chr1:34306353-34306371	+	11	34306368	4	ENSMUST00000183034.4:intron|ENSMUST00000097786.9:intron|ENSMUST00000115104.9:intron|ENSMUST00000097785.9:intron|ENSMUST00000185269.6:intron|ENSMUST00000182018.7:intron|ENSMUST00000182507.3:intron
996	UTR	Dst	ENSMUSG00000026131.20	protein_coding	chr1:34307694-34307718	+	50	34307716	19	ENSMUST00000097786.9:UTR|ENSMUST00000115104.9:UTR|ENSMUST00000097785.9:UTR|ENSMUST00000185269.6:UTR|ENSMUST00000182018.7:UTR
998	UTR	Dst	ENSMUSG00000026131.20	protein_coding	chr1:34308325-34308367	+	389	34308343	96	ENSMUST00000097786.9:UTR|ENSMUST00000115104.9:UTR|ENSMUST00000097785.9:UTR|ENSMUST00000185269.6:UTR|ENSMUST00000182018.7:UTR
1001	UTR	Dst	ENSMUSG00000026131.20	protein_coding	chr1:34308649-34308674	+	493	34308656	396	ENSMUST00000097786.9:UTR|ENSMUST00000115104.9:UTR|ENSMUST00000097785.9:UTR
1004	UTR	Imp4	ENSMUSG00000026127.13	protein_coding	chr1:34444947-34444993	+	226	34444959	59	ENSMUST00000027303.13:UTR
1005	UTR	Imp4	ENSMUSG00000026127.13	protein_coding	chr1:34445717-34445749	+	47	34445748	28	ENSMUST00000027303.13:UTR
1007	UTR	Imp4	ENSMUSG00000026127.13	protein_coding	chr1:34447596-34447601	+	11	34447600	9	ENSMUST00000027303.13:UTR
1009	UTR	Imp4	ENSMUSG00000026127.13	protein_coding	chr1:34447918-34447945	+	22	34447936	8	ENSMUST00000027303.13:UTR
1011	UTR	Imp4	ENSMUSG00000026127.13	protein_coding	chr1:34449308-34449361	+	279	34449356	104	ENSMUST00000027303.13:UTR
1014	UTR	Ptpn18	ENSMUSG00000026126.15	protein_coding	chr1:34473766-34473784	+	53	34473784	46	ENSMUST00000027302.13:UTR|ENSMUST00000188972.2:intron
1015	UTR	Ptpn18	ENSMUSG00000026126.15	protein_coding	chr1:34475730-34475735	+	20	34475735	15	ENSMUST00000188972.2:UTR|ENSMUST00000188019.1:exon
1018	intergenic	None	None	None	chr1:34545474-34545486	+	6	34545483;34545486	2	None
1020	UTR	Amer3	ENSMUSG00000045174.10	protein_coding	chr1:34590932-34590946	+	157	34590944	123	ENSMUST00000052670.10:UTR
1021	intergenic	None	None	None	chr1:34591992-34592001	+	44	34592000	24	None
1022	intergenic	None	None	None	chr1:34593766-34593777	+	10	34593776	5	None
1025	intron	Arhgef4	ENSMUSG00000037509.21	protein_coding	chr1:34697701-34697703	+	20	34697703	15	ENSMUST00000159747.8:intron
1026	intron	Arhgef4	ENSMUSG00000037509.21	protein_coding	chr1:34699592-34699607	+	14	34699602	4	ENSMUST00000159747.8:intron
1033	intron	Arhgef4	ENSMUSG00000037509.21	protein_coding	chr1:34732687-34732689	+	15	34732689	10	ENSMUST00000159747.8:intron|ENSMUST00000162599.7:intron
1038	intron	Arhgef4	ENSMUSG00000037509.21	protein_coding	chr1:34738152-34738160	+	8	34738160	7	ENSMUST00000159747.8:intron|ENSMUST00000162599.7:intron
1041	intron	Arhgef4	ENSMUSG00000037509.21	protein_coding	chr1:34740787-34740811	+	81	34740808	19	ENSMUST00000159747.8:intron|ENSMUST00000162599.7:intron
1045	intron	Arhgef4	ENSMUSG00000037509.21	protein_coding	chr1:34744072-34744088	+	12	34744086;34744087	3	ENSMUST00000159747.8:intron|ENSMUST00000162599.7:intron
1048	intron	Arhgef4	ENSMUSG00000037509.21	protein_coding	chr1:34754658-34754667	+	7	34754667	3	ENSMUST00000159747.8:intron|ENSMUST00000162599.7:intron|ENSMUST00000159021.8:intron
1050	intron	Arhgef4	ENSMUSG00000037509.21	protein_coding	chr1:34759174-34759197	+	31	34759196	9	ENSMUST00000159747.8:intron|ENSMUST00000162599.7:intron|ENSMUST00000159021.8:intron
1053	intron	Arhgef4	ENSMUSG00000037509.21	protein_coding	chr1:34779485-34779489	+	12	34779485	8	ENSMUST00000159747.8:intron|ENSMUST00000162599.7:intron|ENSMUST00000159021.8:intron
1056	intron	Arhgef4	ENSMUSG00000037509.21	protein_coding	chr1:34809205-34809225	+	20	34809223	15	ENSMUST00000159747.8:intron|ENSMUST00000162599.7:intron|ENSMUST00000047664.15:intron|ENSMUST00000162760.7:exon
1059	UTR	Arhgef4	ENSMUSG00000037509.21	protein_coding	chr1:34812684-34812774	+	4269	34812739	2397	ENSMUST00000159747.8:UTR|ENSMUST00000047664.15:UTR
1060	UTR	Arhgef4	ENSMUSG00000037509.21	protein_coding	chr1:34813294-34813318	+	72	34813313	46	ENSMUST00000047664.15:UTR
1061	intergenic	None	None	None	chr1:34813363-34813374	+	13	34813367;34813374	5	None
1066	intergenic	None	None	None	chr1:34815698-34815752	+	189	34815729	159	None
1068	intergenic	None	None	None	chr1:34816476-34816498	+	189	34816496	118	None
1072	intergenic	None	None	None	chr1:34822207-34822227	+	11	34822226	6	None
1074	exon	Gm37127	ENSMUSG00000104358.1	TEC	chr1:34826527-34826531	+	7	34826531	6	ENSMUST00000192924.1:exon
1081	intergenic	None	None	None	chr1:34846316-34846330	+	6	34846320	2	None
1082	intergenic	None	None	None	chr1:34849297-34849299	+	9	34849299	6	None
1083	intron	Plekhb2	ENSMUSG00000026123.11	protein_coding	chr1:34852180-34852183	+	5	34852180	4	ENSMUST00000156687.7:intron|ENSMUST00000027297.10:intron|ENSMUST00000152654.2:intron
1088	UTR	Plekhb2	ENSMUSG00000026123.11	protein_coding	chr1:34879554-34879596	+	961	34879580	662	ENSMUST00000027297.10:UTR|ENSMUST00000191722.1:exon
1098	exon	1110002O04Rik	ENSMUSG00000102531.1	lncRNA	chr1:35881117-35881123	+	8	35881123	5	ENSMUST00000194261.1:exon
1100	intergenic	None	None	None	chr1:35980685-35980702	+	26	35980701	7	None
1105	intron	Hs6st1	ENSMUSG00000045216.7	protein_coding	chr1:36085050-36085073	+	5	36085050	2	ENSMUST00000088174.3:intron
1108	UTR	Hs6st1	ENSMUSG00000045216.7	protein_coding	chr1:36106309-36106326	+	94	36106317	40	ENSMUST00000088174.3:UTR
1110	UTR	Hs6st1	ENSMUSG00000045216.7	protein_coding	chr1:36106409-36106451	+	2245	36106444	1091	ENSMUST00000088174.3:UTR
1115	intergenic	None	None	None	chr1:36270197-36270200	+	5	36270199	2	None
1121	UTR	Arid5a	ENSMUSG00000037447.16	protein_coding	chr1:36320519-36320529	+	135	36320528	68	ENSMUST00000097778.8:UTR|ENSMUST00000116629.8:UTR|ENSMUST00000115031.7:UTR|ENSMUST00000115032.7:UTR|ENSMUST00000137906.1:UTR|ENSMUST00000115029.1:UTR
1123	UTR	Arid5a	ENSMUSG00000037447.16	protein_coding	chr1:36322971-36322991	+	44	36322976	31	ENSMUST00000115032.7:UTR|ENSMUST00000137906.1:UTR|ENSMUST00000115029.1:UTR
1126	intergenic	None	None	None	chr1:36328633-36328633	+	5	36328633	5	None
1127	intergenic	None	None	None	chr1:36328687-36328703	+	15	36328689	5	None
1138	UTR	Cnnm4	ENSMUSG00000037408.10	protein_coding	chr1:36508759-36508782	+	95	36508759	45	ENSMUST00000153128.1:UTR
1139	intron	Cnnm3	ENSMUSG00000001138.13	protein_coding	chr1:36515785-36515811	+	53	36515807	11	ENSMUST00000001166.13:intron|ENSMUST00000097776.3:intron|ENSMUST00000154225.1:intron
1141	intron	Cnnm3	ENSMUSG00000001138.13	protein_coding	chr1:36519483-36519488	+	20	36519488	18	ENSMUST00000001166.13:intron|ENSMUST00000097776.3:intron|ENSMUST00000154225.1:intron|ENSMUST00000195264.1:exon
1143	UTR	Cnnm3	ENSMUSG00000001138.13	protein_coding	chr1:36526128-36526154	+	8	36526153	5	ENSMUST00000001166.13:UTR|ENSMUST00000097776.3:UTR
1144	UTR	Cnnm3	ENSMUSG00000001138.13	protein_coding	chr1:36526284-36526284	+	5	36526284	5	ENSMUST00000001166.13:UTR|ENSMUST00000097776.3:UTR
1145	UTR	Cnnm3	ENSMUSG00000001138.13	protein_coding	chr1:36526369-36526413	+	13	36526372;36526393	3	ENSMUST00000001166.13:UTR|ENSMUST00000097776.3:UTR
1149	UTR	Cnnm3	ENSMUSG00000001138.13	protein_coding	chr1:36527194-36527235	+	376	36527216	181	ENSMUST00000001166.13:UTR|ENSMUST00000097776.3:UTR
1150	UTR	Cnnm3	ENSMUSG00000001138.13	protein_coding	chr1:36527288-36527288	+	7	36527288	7	ENSMUST00000001166.13:UTR|ENSMUST00000097776.3:UTR
1151	UTR	Cnnm3	ENSMUSG00000001138.13	protein_coding	chr1:36528038-36528082	+	47	36528058	8	ENSMUST00000001166.13:UTR|ENSMUST00000097776.3:UTR
1152	UTR	Cnnm3	ENSMUSG00000001138.13	protein_coding	chr1:36528202-36528258	+	109	36528237	37	ENSMUST00000001166.13:UTR|ENSMUST00000097776.3:UTR
1153	intergenic	None	None	None	chr1:36528343-36528356	+	30	36528356	11	None
1158	intergenic	None	None	None	chr1:36544641-36544654	+	15	36544646	6	None
1161	exon	D430040D24Rik	ENSMUSG00000087589.3	lncRNA	chr1:36559214-36559222	+	37	36559219	17	ENSMUST00000194426.1:exon|ENSMUST00000149224.2:intron
1162	intron	D430040D24Rik	ENSMUSG00000087589.3	lncRNA	chr1:36559687-36559687	+	6	36559687	6	ENSMUST00000149224.2:intron
1163	intron	D430040D24Rik	ENSMUSG00000087589.3	lncRNA	chr1:36560220-36560276	+	233	36560273	150	ENSMUST00000149224.2:intron
1168	intergenic	None	None	None	chr1:36602299-36602318	+	45	36602318	34	None
1172	UTR	Cox5b	ENSMUSG00000061518.11	protein_coding	chr1:36693343-36693410	+	7540	36693388	3075	ENSMUST00000081180.6:UTR|ENSMUST00000193210.5:UTR|ENSMUST00000195151.5:UTR|ENSMUST00000193235.1:exon
1173	UTR	Cox5b	ENSMUSG00000061518.11	protein_coding	chr1:36693534-36693536	+	14	36693534	7	ENSMUST00000193210.5:UTR
1174	UTR	Cox5b	ENSMUSG00000061518.11	protein_coding	chr1:36693670-36693681	+	71	36693681	51	ENSMUST00000193210.5:UTR
1176	intergenic	None	None	None	chr1:36695416-36695416	+	7	36695416	7	None
1180	intron	4933424G06Rik	ENSMUSG00000102416.4	protein_coding	chr1:36736242-36736257	+	7	36736252;36736257	2	ENSMUST00000208994.1:intron
1184	UTR	Zap70	ENSMUSG00000026117.10	protein_coding	chr1:36782816-36782821	+	14	36782816	9	ENSMUST00000027291.6:UTR
1186	intergenic	None	None	None	chr1:36819818-36819828	+	6	36819828	5	None
1194	intron	Vwa3b	ENSMUSG00000050122.19	protein_coding	chr1:37063642-37063649	+	6	37063647	2	ENSMUST00000117172.8:intron|ENSMUST00000124404.7:exon|ENSMUST00000067178.13:intron|ENSMUST00000238425.1:intron|ENSMUST00000238500.1:intron|ENSMUST00000162449.6:intron|ENSMUST00000027289.13:intron
1195	intron	Vwa3b	ENSMUSG00000050122.19	protein_coding	chr1:37077000-37077003	+	6	37077003	4	ENSMUST00000238425.1:intron|ENSMUST00000238500.1:intron|ENSMUST00000027289.13:intron
1198	UTR	Vwa3b	ENSMUSG00000050122.19	protein_coding	chr1:37187601-37187613	+	22	37187608	9	ENSMUST00000238425.1:UTR|ENSMUST00000238500.1:UTR|ENSMUST00000169057.2:UTR|ENSMUST00000194320.1:exon
1206	intron	Inpp4a	ENSMUSG00000026113.17	protein_coding	chr1:37404441-37404443	+	18	37404441	17	ENSMUST00000027287.10:intron|ENSMUST00000132401.7:intron|ENSMUST00000136846.7:intron|ENSMUST00000193774.5:intron|ENSMUST00000137266.7:intron|ENSMUST00000114933.8:UTR
1207	UTR	Inpp4a	ENSMUSG00000026113.17	protein_coding	chr1:37409446-37409450	+	9	37409450	6	ENSMUST00000027287.10:UTR
1211	UTR	Inpp4a	ENSMUSG00000026113.17	protein_coding	chr1:37410721-37410740	+	741	37410736	572	ENSMUST00000027287.10:UTR
1214	UTR	Unc50	ENSMUSG00000026111.15	protein_coding	chr1:37438950-37438988	+	1599	37438987	1314	ENSMUST00000114925.9:UTR|ENSMUST00000027285.12:UTR|ENSMUST00000118059.2:UTR
1215	intergenic	None	None	None	chr1:37452638-37452639	+	26	37452639	16	None
1231	UTR	Lipt1	ENSMUSG00000037216.5	protein_coding	chr1:37876207-37876228	+	56	37876228	37	ENSMUST00000041621.4:UTR
1237	UTR	Mrpl30	ENSMUSG00000026087.11	protein_coding	chr1:37898319-37898370	+	237	37898338	120	ENSMUST00000027256.11:UTR|ENSMUST00000193673.5:UTR|ENSMUST00000195373.1:UTR
1239	UTR	Mrpl30	ENSMUSG00000026087.11	protein_coding	chr1:37898527-37898536	+	5	37898529	3	ENSMUST00000027256.11:UTR
1240	intergenic	None	None	None	chr1:37899346-37899362	+	12	37899357	4	None
1245	intergenic	None	None	None	chr1:37905071-37905074	+	9	37905074	5	None
1250	exon	Eif5b	ENSMUSG00000026083.12	protein_coding	chr1:38017897-38017920	+	37	38017915	13	ENSMUST00000027252.7:exon|ENSMUST00000192548.5:exon
1251	exon	Eif5b	ENSMUSG00000026083.12	protein_coding	chr1:38018906-38018934	+	28	38018922	10	ENSMUST00000027252.7:exon|ENSMUST00000192548.5:exon
1253	exon	Eif5b	ENSMUSG00000026083.12	protein_coding	chr1:38019069-38019098	+	81	38019078	38	ENSMUST00000027252.7:exon|ENSMUST00000192548.5:exon
1255	exon	Eif5b	ENSMUSG00000026083.12	protein_coding	chr1:38019216-38019235	+	28	38019227	19	ENSMUST00000027252.7:exon|ENSMUST00000192548.5:exon
1256	exon	Eif5b	ENSMUSG00000026083.12	protein_coding	chr1:38019292-38019389	+	115	38019388	18	ENSMUST00000027252.7:exon|ENSMUST00000192548.5:exon
1258	exon	Eif5b	ENSMUSG00000026083.12	protein_coding	chr1:38021602-38021675	+	210	38021610	48	ENSMUST00000027252.7:exon|ENSMUST00000192548.5:exon
1259	exon	Eif5b	ENSMUSG00000026083.12	protein_coding	chr1:38021766-38021767	+	10	38021766;38021767	5	ENSMUST00000027252.7:exon|ENSMUST00000192548.5:exon
1260	exon	Eif5b	ENSMUSG00000026083.12	protein_coding	chr1:38021803-38021805	+	5	38021804	3	ENSMUST00000027252.7:exon|ENSMUST00000192548.5:exon
1261	exon	Eif5b	ENSMUSG00000026083.12	protein_coding	chr1:38022173-38022232	+	762	38022193	244	ENSMUST00000027252.7:exon|ENSMUST00000192548.5:exon
1265	exon	Eif5b	ENSMUSG00000026083.12	protein_coding	chr1:38032341-38032345	+	10	38032345	5	ENSMUST00000027252.7:exon|ENSMUST00000192548.5:exon
1267	exon	Eif5b	ENSMUSG00000026083.12	protein_coding	chr1:38034095-38034103	+	12	38034098	7	ENSMUST00000027252.7:exon|ENSMUST00000192548.5:exon
1268	exon	Eif5b	ENSMUSG00000026083.12	protein_coding	chr1:38037294-38037296	+	6	38037296	3	ENSMUST00000027252.7:exon|ENSMUST00000192548.5:exon
1269	exon	Eif5b	ENSMUSG00000026083.12	protein_coding	chr1:38044772-38044773	+	5	38044772	3	ENSMUST00000027252.7:exon|ENSMUST00000192548.5:exon|ENSMUST00000193806.5:exon|ENSMUST00000193151.5:exon|ENSMUST00000195664.1:exon
1270	exon	Eif5b	ENSMUSG00000026083.12	protein_coding	chr1:38049295-38049297	+	6	38049297	4	ENSMUST00000027252.7:exon|ENSMUST00000192548.5:exon
1274	UTR	Eif5b	ENSMUSG00000026083.12	protein_coding	chr1:38051990-38052032	+	187	38052021	118	ENSMUST00000027252.7:UTR|ENSMUST00000192548.5:exon
1275	UTR	Eif5b	ENSMUSG00000026083.12	protein_coding	chr1:38052257-38052272	+	79	38052269	43	ENSMUST00000027252.7:UTR
1277	UTR	Eif5b	ENSMUSG00000026083.12	protein_coding	chr1:38052764-38052782	+	11	38052781	6	ENSMUST00000027252.7:UTR
1278	UTR	Eif5b	ENSMUSG00000026083.12	protein_coding	chr1:38052827-38052933	+	86	38052863	42	ENSMUST00000027252.7:UTR
1282	UTR	Eif5b	ENSMUSG00000026083.12	protein_coding	chr1:38053602-38053639	+	82	38053631	22	ENSMUST00000027252.7:UTR
1283	UTR	Eif5b	ENSMUSG00000026083.12	protein_coding	chr1:38054496-38054502	+	9	38054502	5	ENSMUST00000027252.7:UTR
1284	UTR	Eif5b	ENSMUSG00000026083.12	protein_coding	chr1:38055392-38055410	+	10	38055397;38055405;38055410	3	ENSMUST00000027252.7:UTR
1285	UTR	Eif5b	ENSMUSG00000026083.12	protein_coding	chr1:38055578-38055598	+	6	38055583	4	ENSMUST00000027252.7:UTR
1308	UTR	Nms	ENSMUSG00000067604.8	protein_coding	chr1:38950274-38950288	+	8	38950276	3	ENSMUST00000088029.7:UTR
1309	UTR	Pdcl3	ENSMUSG00000026078.10	protein_coding	chr1:38996416-38996492	+	21	38996463	6	ENSMUST00000027247.10:UTR|ENSMUST00000193073.1:exon
1310	UTR	Pdcl3	ENSMUSG00000026078.10	protein_coding	chr1:38996604-38996671	+	886	38996646	569	ENSMUST00000027247.10:UTR|ENSMUST00000193073.1:exon
1311	UTR	Pdcl3	ENSMUSG00000026078.10	protein_coding	chr1:38997143-38997159	+	5	38997159	2	ENSMUST00000027247.10:UTR
1312	UTR	Pdcl3	ENSMUSG00000026078.10	protein_coding	chr1:38997231-38997239	+	33	38997239	28	ENSMUST00000027247.10:UTR
1323	intron	Npas2	ENSMUSG00000026077.15	protein_coding	chr1:39271281-39271284	+	12	39271282;39271283	5	ENSMUST00000173050.7:intron|ENSMUST00000056815.8:intron
1329	UTR	Npas2	ENSMUSG00000026077.15	protein_coding	chr1:39363232-39363241	+	43	39363238	26	ENSMUST00000056815.8:UTR
1331	exon	Rpl31	ENSMUSG00000073702.11	protein_coding	chr1:39370989-39370989	+	11	39370989	11	ENSMUST00000086535.11:exon|ENSMUST00000194746.5:exon|ENSMUST00000178079.7:exon|ENSMUST00000179954.7:exon|ENSMUST00000195123.5:intron|ENSMUST00000191855.1:exon
1332	exon	Rpl31	ENSMUSG00000073702.11	protein_coding	chr1:39371064-39371066	+	23	39371065	15	ENSMUST00000086535.11:exon|ENSMUST00000194746.5:exon|ENSMUST00000178079.7:exon|ENSMUST00000179954.7:exon|ENSMUST00000195123.5:UTR|ENSMUST00000191855.1:exon
1333	UTR	Rpl31	ENSMUSG00000073702.11	protein_coding	chr1:39371327-39371388	+	7044	39371365	2398	ENSMUST00000086535.11:UTR|ENSMUST00000194746.5:UTR|ENSMUST00000178079.7:UTR|ENSMUST00000179954.7:UTR|ENSMUST00000195123.5:UTR|ENSMUST00000191855.1:exon
1334	UTR	Rpl31	ENSMUSG00000073702.11	protein_coding	chr1:39371489-39371505	+	53	39371493	20	ENSMUST00000086535.11:UTR
1336	UTR	Rpl31	ENSMUSG00000073702.11	protein_coding	chr1:39371894-39371942	+	68	39371911	33	ENSMUST00000086535.11:UTR
1344	UTR	Cnot11	ENSMUSG00000003135.15	protein_coding	chr1:39545336-39545406	+	680	39545382	374	ENSMUST00000161515.7:UTR|ENSMUST00000003219.13:UTR|ENSMUST00000160145.1:exon|ENSMUST00000195567.1:UTR
1347	UTR	Cnot11	ENSMUSG00000003135.15	protein_coding	chr1:39546873-39546889	+	63	39546889	46	ENSMUST00000161515.7:UTR
1354	intergenic	None	None	None	chr1:39763262-39763286	+	5	39763262;39763264	2	None
1365	intron	Map4k4	ENSMUSG00000026074.15	protein_coding	chr1:39975111-39975143	+	26	39975142	6	ENSMUST00000168431.6:intron|ENSMUST00000163854.8:intron|ENSMUST00000191761.5:intron|ENSMUST00000193682.5:intron|ENSMUST00000195860.5:intron|ENSMUST00000195259.5:intron|ENSMUST00000195636.5:intron|ENSMUST00000192509.5:intron|ENSMUST00000193514.6:intron|ENSMUST00000194163.1:intron
1366	intron	Map4k4	ENSMUSG00000026074.15	protein_coding	chr1:39975750-39975792	+	37	39975765	5	ENSMUST00000168431.6:intron|ENSMUST00000163854.8:intron|ENSMUST00000191761.5:intron|ENSMUST00000193682.5:intron|ENSMUST00000195860.5:intron|ENSMUST00000195259.5:intron|ENSMUST00000195636.5:intron|ENSMUST00000192509.5:intron|ENSMUST00000193514.6:intron|ENSMUST00000194163.1:intron
1368	intron	Map4k4	ENSMUSG00000026074.15	protein_coding	chr1:39977713-39977736	+	6	39977736	3	ENSMUST00000168431.6:intron|ENSMUST00000163854.8:intron|ENSMUST00000191761.5:intron|ENSMUST00000193682.5:intron|ENSMUST00000195860.5:intron|ENSMUST00000195259.5:intron|ENSMUST00000195636.5:intron|ENSMUST00000192509.5:intron|ENSMUST00000193514.6:intron
1375	exon	Map4k4	ENSMUSG00000026074.15	protein_coding	chr1:39997124-39997149	+	6	39997124	3	ENSMUST00000168431.6:exon|ENSMUST00000163854.8:exon|ENSMUST00000193682.5:exon|ENSMUST00000195860.5:exon|ENSMUST00000195259.5:exon|ENSMUST00000195636.5:exon|ENSMUST00000192509.5:exon
1377	intron	Map4k4	ENSMUSG00000026074.15	protein_coding	chr1:40000427-40000451	+	39	40000447	14	ENSMUST00000168431.6:intron|ENSMUST00000163854.8:intron|ENSMUST00000193682.5:intron|ENSMUST00000195860.5:intron|ENSMUST00000195259.5:intron|ENSMUST00000195636.5:intron|ENSMUST00000192509.5:intron|ENSMUST00000195356.1:intron|ENSMUST00000192355.5:intron|ENSMUST00000191964.1:intron
1379	intron	Map4k4	ENSMUSG00000026074.15	protein_coding	chr1:40009315-40009343	+	9	40009343	6	ENSMUST00000168431.6:intron|ENSMUST00000163854.8:intron|ENSMUST00000193682.5:intron|ENSMUST00000195860.5:intron|ENSMUST00000195259.5:intron|ENSMUST00000195636.5:intron|ENSMUST00000192509.5:intron|ENSMUST00000191865.1:intron|ENSMUST00000192194.1:exon
1384	UTR	Map4k4	ENSMUSG00000026074.15	protein_coding	chr1:40024932-40024970	+	875	40024969	317	ENSMUST00000168431.6:UTR|ENSMUST00000163854.8:UTR|ENSMUST00000195636.5:UTR
1386	UTR	Map4k4	ENSMUSG00000026074.15	protein_coding	chr1:40025311-40025328	+	57	40025324	37	ENSMUST00000168431.6:UTR|ENSMUST00000163854.8:UTR
1387	UTR	Map4k4	ENSMUSG00000026074.15	protein_coding	chr1:40025496-40025516	+	273	40025505	102	ENSMUST00000168431.6:UTR|ENSMUST00000163854.8:UTR
1389	UTR	Map4k4	ENSMUSG00000026074.15	protein_coding	chr1:40025790-40025851	+	39	40025834	13	ENSMUST00000168431.6:UTR|ENSMUST00000163854.8:UTR
1390	UTR	Map4k4	ENSMUSG00000026074.15	protein_coding	chr1:40026129-40026150	+	28	40026130	15	ENSMUST00000168431.6:UTR|ENSMUST00000163854.8:UTR
1392	UTR	Map4k4	ENSMUSG00000026074.15	protein_coding	chr1:40026245-40026318	+	16661	40026305	10102	ENSMUST00000168431.6:UTR|ENSMUST00000163854.8:UTR
1393	intergenic	None	None	None	chr1:40028037-40028054	+	435	40028049	349	None
1396	intergenic	None	None	None	chr1:40070564-40070564	+	6	40070564	6	None
1397	intron	Il1r2	ENSMUSG00000026073.13	protein_coding	chr1:40080299-40080318	+	13	40080299	10	ENSMUST00000191671.5:intron
1399	UTR	Il1r2	ENSMUSG00000026073.13	protein_coding	chr1:40125212-40125227	+	13	40125225	8	ENSMUST00000027243.12:UTR|ENSMUST00000195770.1:UTR
1401	UTR	Il1r1	ENSMUSG00000026072.12	protein_coding	chr1:40316163-40316201	+	54	40316170	24	ENSMUST00000027241.10:UTR|ENSMUST00000114795.2:UTR
1402	UTR	Il1rl2	ENSMUSG00000070942.8	protein_coding	chr1:40367555-40367581	+	12	40367555	7	ENSMUST00000194296.5:UTR
1404	intergenic	None	None	None	chr1:40372166-40372176	+	9	40372176	7	None
1409	UTR	Il18rap	ENSMUSG00000026068.11	protein_coding	chr1:40551702-40551708	+	8	40551707	3	ENSMUST00000027237.11:UTR
1415	UTR	Tmem182	ENSMUSG00000079588.3	protein_coding	chr1:40856874-40856889	+	137	40856887	61	ENSMUST00000114765.3:UTR
1426	intron	Gm29260	ENSMUSG00000100832.1	lncRNA	chr1:41922911-41922931	+	6	41922911;41922916;41922928;41922929;41922930;41922931	1	ENSMUST00000186391.1:intron
1428	intergenic	None	None	None	chr1:41939573-41939594	+	6	41939593	2	None
1442	intron	Pou3f3:Gm20646	ENSMUSG00000045515.4:ENSMUSG00000093436.6	protein_coding:lncRNA	chr1:42699900-42699949	+	60	42699909	28	ENSMUST00000239323.1:UTR|ENSMUST00000054883.3:UTR|ENSMUST00000199521.4:intron|ENSMUST00000176807.2:intron
1444	intron	Pou3f3:Gm20646	ENSMUSG00000045515.4:ENSMUSG00000093436.6	protein_coding:lncRNA	chr1:42700191-42700213	+	3903	42700210	3631	ENSMUST00000239323.1:UTR|ENSMUST00000054883.3:UTR|ENSMUST00000199521.4:intron|ENSMUST00000176807.2:intron
1448	intron	Pou3f3:Gm20646	ENSMUSG00000045515.4:ENSMUSG00000093436.6	protein_coding:lncRNA	chr1:42702523-42702535	+	36	42702530	23	ENSMUST00000239323.1:UTR|ENSMUST00000054883.3:UTR|ENSMUST00000199521.4:intron|ENSMUST00000176807.2:intron
1449	intron	Pou3f3:Gm20646	ENSMUSG00000045515.4:ENSMUSG00000093436.6	protein_coding:lncRNA	chr1:42702861-42702869	+	45	42702867	39	ENSMUST00000239323.1:UTR|ENSMUST00000054883.3:UTR|ENSMUST00000199521.4:intron|ENSMUST00000176807.2:intron
1450	intron	Pou3f3:Gm20646	ENSMUSG00000045515.4:ENSMUSG00000093436.6	protein_coding:lncRNA	chr1:42702920-42702973	+	573	42702963	443	ENSMUST00000239323.1:UTR|ENSMUST00000054883.3:UTR|ENSMUST00000199521.4:intron|ENSMUST00000176807.2:intron
1451	intron	Gm20646	ENSMUSG00000093436.6	lncRNA	chr1:42703177-42703182	+	7	42703182	3	ENSMUST00000199521.4:intron|ENSMUST00000176807.2:intron
1453	intron	Gm20646	ENSMUSG00000093436.6	lncRNA	chr1:42704796-42704805	+	11	42704800	8	ENSMUST00000199521.4:intron|ENSMUST00000176807.2:intron
1457	intron	Gm20646	ENSMUSG00000093436.6	lncRNA	chr1:42711319-42711359	+	71	42711340	17	ENSMUST00000199521.4:intron|ENSMUST00000176807.2:intron
1465	intron	Gm20646	ENSMUSG00000093436.6	lncRNA	chr1:42738855-42738859	+	20	42738859	15	ENSMUST00000199521.4:intron|ENSMUST00000176807.2:intron
1468	exon	Gm20646	ENSMUSG00000093436.6	lncRNA	chr1:42744786-42744791	+	20	42744791	17	ENSMUST00000176807.2:exon
1472	exon	Dalir	ENSMUSG00000099784.1	lncRNA	chr1:42752871-42752886	+	16	42752882	9	ENSMUST00000188773.1:exon
1478	intron	Mrps9	ENSMUSG00000060679.14	protein_coding	chr1:42900078-42900094	+	8	42900078	5	ENSMUST00000057208.12:intron|ENSMUST00000185523.6:intron|ENSMUST00000201108.3:intron
1479	intron	Mrps9	ENSMUSG00000060679.14	protein_coding	chr1:42903119-42903136	+	7	42903136	3	ENSMUST00000057208.12:intron|ENSMUST00000201108.3:intron|ENSMUST00000202358.1:exon
1480	UTR	Mrps9	ENSMUSG00000060679.14	protein_coding	chr1:42905680-42905685	+	77	42905683	47	ENSMUST00000057208.12:UTR|ENSMUST00000201108.3:UTR|ENSMUST00000202358.1:exon
1484	intron	Gpr45	ENSMUSG00000041907.9	protein_coding	chr1:42954478-42954488	+	16	42954488	10	ENSMUST00000188621.1:exon|ENSMUST00000179766.2:intron|ENSMUST00000179655.1:intron
1485	intron	Gpr45	ENSMUSG00000041907.9	protein_coding	chr1:42954690-42954694	+	9	42954693	5	ENSMUST00000188621.1:exon|ENSMUST00000179766.2:intron|ENSMUST00000179655.1:intron
1486	intron	Gpr45	ENSMUSG00000041907.9	protein_coding	chr1:42955147-42955159	+	28	42955155	23	ENSMUST00000188621.1:exon|ENSMUST00000179766.2:intron|ENSMUST00000179655.1:intron
1489	intron	Gpr45	ENSMUSG00000041907.9	protein_coding	chr1:42955877-42955908	+	9	42955883	3	ENSMUST00000179766.2:intron|ENSMUST00000179655.1:intron
1490	intron	Gpr45	ENSMUSG00000041907.9	protein_coding	chr1:42956741-42956749	+	21	42956749	7	ENSMUST00000179766.2:intron|ENSMUST00000179655.1:intron
1491	intron	Gpr45	ENSMUSG00000041907.9	protein_coding	chr1:42963233-42963269	+	6	42963249;42963269	2	ENSMUST00000179766.2:intron|ENSMUST00000179655.1:intron
1496	intron	Gpr45	ENSMUSG00000041907.9	protein_coding	chr1:42967320-42967331	+	13	42967331	9	ENSMUST00000179766.2:intron|ENSMUST00000179655.1:intron
1500	UTR	Gpr45	ENSMUSG00000041907.9	protein_coding	chr1:43035451-43035456	+	8	43035451	5	ENSMUST00000179766.2:UTR
1504	exon	8430432A02Rik	ENSMUSG00000041878.3	lncRNA	chr1:43093834-43093864	+	16	43093842	9	ENSMUST00000039080.3:exon
1509	UTR	AI597479	ENSMUSG00000010290.7	protein_coding	chr1:43115921-43115958	+	1093	43115946	764	ENSMUST00000010434.7:UTR
1513	intergenic	None	None	None	chr1:43189750-43189773	+	38	43189769	11	None
1518	intron	Nck2	ENSMUSG00000066877.11	protein_coding	chr1:43454713-43454728	+	5	43454714;43454728	2	ENSMUST00000187435.6:intron|ENSMUST00000136648.7:intron|ENSMUST00000086421.8:intron
1519	exon	Nck2	ENSMUSG00000066877.11	protein_coding	chr1:43462179-43462217	+	155	43462204	91	ENSMUST00000187435.6:intron|ENSMUST00000136648.7:exon|ENSMUST00000086421.8:intron|ENSMUST00000124817.1:exon
1522	intron	Nck2	ENSMUSG00000066877.11	protein_coding	chr1:43561876-43561900	+	15	43561881;43561882	5	ENSMUST00000086421.8:intron|ENSMUST00000114744.2:intron
1523	intron	Nck2	ENSMUSG00000066877.11	protein_coding	chr1:43562368-43562387	+	10	43562384	3	ENSMUST00000086421.8:intron|ENSMUST00000114744.2:intron
1524	UTR	Nck2	ENSMUSG00000066877.11	protein_coding	chr1:43570491-43570519	+	510	43570518	281	ENSMUST00000086421.8:UTR
1530	UTR	Ecrg4	ENSMUSG00000026051.8	protein_coding	chr1:43742547-43742617	+	1397	43742573	841	ENSMUST00000027217.8:UTR
1532	exon	Gm29157	ENSMUSG00000100635.1	lncRNA	chr1:43743425-43743434	+	59	43743429	48	ENSMUST00000188753.1:exon
1535	intergenic	None	None	None	chr1:43744617-43744619	+	5	43744617	4	None
1536	intergenic	None	None	None	chr1:43889634-43889648	+	64	43889638	39	None
1537	intergenic	None	None	None	chr1:43889713-43889727	+	703	43889727	644	None
1541	intron	Tpp2	ENSMUSG00000041763.14	protein_coding	chr1:43957014-43957018	+	11	43957016	5	ENSMUST00000087933.9:intron|ENSMUST00000188313.6:intron|ENSMUST00000188302.6:intron|ENSMUST00000189388.6:intron
1549	UTR	Tpp2	ENSMUSG00000041763.14	protein_coding	chr1:44002330-44002347	+	182	44002342	84	ENSMUST00000087933.9:UTR|ENSMUST00000188313.6:UTR|ENSMUST00000190207.1:UTR|ENSMUST00000187115.1:exon
1551	UTR	Tpp2	ENSMUSG00000041763.14	protein_coding	chr1:44002947-44002947	+	7	44002947	7	ENSMUST00000087933.9:UTR|ENSMUST00000188313.6:UTR|ENSMUST00000190207.1:UTR
1552	UTR	Tpp2	ENSMUSG00000041763.14	protein_coding	chr1:44002975-44003007	+	548	44003000	454	ENSMUST00000188313.6:UTR|ENSMUST00000190207.1:UTR
1553	intergenic	None	None	None	chr1:44003142-44003166	+	7	44003145	3	None
1554	intergenic	None	None	None	chr1:44003242-44003247	+	11	44003247	5	None
1557	intergenic	None	None	None	chr1:44013324-44013327	+	11	44013327	6	None
1568	UTR	Bivm	ENSMUSG00000041684.11	protein_coding	chr1:44144508-44144526	+	180	44144517	135	ENSMUST00000035991.7:UTR|ENSMUST00000114709.2:UTR
1569	intergenic	None	None	None	chr1:44144771-44144774	+	25	44144774	24	None
1572	intergenic	None	None	None	chr1:44146026-44146039	+	33	44146036	17	None
1575	intron	Ercc5	ENSMUSG00000026048.16	protein_coding	chr1:44149528-44149534	+	6	44149528	4	ENSMUST00000027214.3:intron|ENSMUST00000131177.7:intron|ENSMUST00000139510.7:intron|ENSMUST00000145406.1:intron
1576	intron	Ercc5	ENSMUSG00000026048.16	protein_coding	chr1:44161129-44161157	+	26	44161157	12	ENSMUST00000027214.3:intron|ENSMUST00000131177.7:intron|ENSMUST00000139510.7:intron|ENSMUST00000137380.7:intron|ENSMUST00000155862.1:intron
1578	UTR	Ercc5	ENSMUSG00000026048.16	protein_coding	chr1:44181050-44181101	+	459	44181071	120	ENSMUST00000027214.3:UTR|ENSMUST00000131177.7:exon
1579	UTR	Ercc5	ENSMUSG00000026048.16	protein_coding	chr1:44181160-44181178	+	142	44181171	69	ENSMUST00000027214.3:UTR|ENSMUST00000131177.7:exon
1580	UTR	Ercc5	ENSMUSG00000026048.16	protein_coding	chr1:44181233-44181254	+	60	44181239	23	ENSMUST00000027214.3:UTR|ENSMUST00000131177.7:exon
1599	UTR	Gulp1	ENSMUSG00000056870.9	protein_coding	chr1:44796197-44796207	+	8	44796207	3	ENSMUST00000074525.9:UTR|ENSMUST00000159555.7:UTR|ENSMUST00000162600.1:UTR
1600	UTR	Gulp1	ENSMUSG00000056870.9	protein_coding	chr1:44796808-44796859	+	622	44796833	402	ENSMUST00000074525.9:UTR|ENSMUST00000159555.7:UTR|ENSMUST00000162600.1:UTR
1603	intergenic	None	None	None	chr1:45035717-45035733	+	11	45035733	5	None
1607	exon	Col3a1	ENSMUSG00000026043.18	protein_coding	chr1:45344982-45344982	+	6	45344982	6	ENSMUST00000087883.12:exon|ENSMUST00000186021.1:intron
1612	UTR	Col3a1	ENSMUSG00000026043.18	protein_coding	chr1:45348996-45349022	+	1028	45349020	859	ENSMUST00000087883.12:UTR
1613	UTR	Col3a1	ENSMUSG00000026043.18	protein_coding	chr1:45349581-45349581	+	6	45349581	6	ENSMUST00000087883.12:UTR
1614	UTR	Col3a1	ENSMUSG00000026043.18	protein_coding	chr1:45349691-45349709	+	153	45349704	80	ENSMUST00000087883.12:UTR
1616	intergenic	None	None	None	chr1:45734370-45734377	+	32	45734373	17	None
1618	intergenic	None	None	None	chr1:45739294-45739301	+	15	45739297;45739301	6	None
1622	UTR	Wdr75	ENSMUSG00000025995.16	protein_coding	chr1:45823596-45823650	+	706	45823619	349	ENSMUST00000027139.14:UTR|ENSMUST00000154436.7:exon|ENSMUST00000135662.7:exon|ENSMUST00000186651.1:UTR
1626	intergenic	None	None	None	chr1:46059071-46059092	+	5	46059071;46059072;46059079;46059082;46059092	1	None
1628	intron	Dnah7b	ENSMUSG00000041144.11	protein_coding	chr1:46067532-46067545	+	8	46067532	4	ENSMUST00000238593.1:intron|ENSMUST00000069293.9:intron|ENSMUST00000238212.1:intron
1629	intron	Dnah7b	ENSMUSG00000041144.11	protein_coding	chr1:46082104-46082120	+	24	46082108	7	ENSMUST00000238593.1:intron|ENSMUST00000069293.9:intron|ENSMUST00000238212.1:intron
1639	intron	Dnah7b	ENSMUSG00000041144.11	protein_coding	chr1:46196135-46196137	+	8	46196137	6	ENSMUST00000238593.1:intron|ENSMUST00000069293.9:intron|ENSMUST00000238212.1:intron
1642	intron	Dnah7b	ENSMUSG00000041144.11	protein_coding	chr1:46208795-46208808	+	13	46208797	7	ENSMUST00000238593.1:intron|ENSMUST00000069293.9:intron|ENSMUST00000238212.1:intron
1653	intron	Dnah7b	ENSMUSG00000041144.11	protein_coding	chr1:46271764-46271791	+	14	46271767	7	ENSMUST00000238593.1:intron|ENSMUST00000069293.9:intron|ENSMUST00000238212.1:intron
1656	intron	Dnah7b	ENSMUSG00000041144.11	protein_coding	chr1:46293042-46293060	+	11	46293059	5	ENSMUST00000238593.1:intron|ENSMUST00000069293.9:intron|ENSMUST00000238212.1:intron
1662	intron	Dnah7b	ENSMUSG00000041144.11	protein_coding	chr1:46300429-46300429	+	9	46300429	9	ENSMUST00000238593.1:intron|ENSMUST00000069293.9:intron|ENSMUST00000238212.1:intron
1663	intron	Dnah7b	ENSMUSG00000041144.11	protein_coding	chr1:46304969-46304978	+	5	46304978	4	ENSMUST00000238593.1:intron|ENSMUST00000069293.9:intron|ENSMUST00000238212.1:intron
1666	intron	Dnah7b	ENSMUSG00000041144.11	protein_coding	chr1:46341001-46341003	+	6	46341001	3	ENSMUST00000238593.1:intron|ENSMUST00000069293.9:intron|ENSMUST00000238212.1:intron
1670	UTR	Dnah7b	ENSMUSG00000041144.11	protein_coding	chr1:46373487-46373551	+	832	46373540	447	ENSMUST00000238593.1:UTR|ENSMUST00000069293.9:UTR|ENSMUST00000238212.1:UTR|ENSMUST00000185879.1:UTR
1672	intergenic	None	None	None	chr1:46417015-46417018	+	13	46417018	11	None
1674	intron	Dnah7c	ENSMUSG00000101337.6	protein_coding	chr1:46510757-46510764	+	10	46510764	8	ENSMUST00000189749.6:intron
1676	intron	Dnah7c	ENSMUSG00000101337.6	protein_coding	chr1:46545846-46545883	+	12	46545862	4	ENSMUST00000189749.6:intron
1692	UTR	Dnah7c	ENSMUSG00000101337.6	protein_coding	chr1:46807426-46807477	+	98	46807466	57	ENSMUST00000189749.6:UTR
1698	intergenic	None	None	None	chr1:47659713-47659716	+	18	47659716	13	None
1715	intron	Tmeff2	ENSMUSG00000026109.14	protein_coding	chr1:50932503-50932569	+	16	50932568	4	ENSMUST00000114565.7:intron|ENSMUST00000081851.3:intron
1717	intron	Tmeff2	ENSMUSG00000026109.14	protein_coding	chr1:50932772-50932796	+	8	50932790	3	ENSMUST00000114565.7:intron|ENSMUST00000081851.3:intron
1718	intron	Tmeff2	ENSMUSG00000026109.14	protein_coding	chr1:50932836-50932846	+	5	50932840;50932846	2	ENSMUST00000114565.7:intron|ENSMUST00000081851.3:intron
1722	intron	Tmeff2	ENSMUSG00000026109.14	protein_coding	chr1:50938627-50938653	+	12	50938653	7	ENSMUST00000114565.7:intron|ENSMUST00000081851.3:intron
1724	intron	Tmeff2	ENSMUSG00000026109.14	protein_coding	chr1:50943688-50943693	+	5	50943693	3	ENSMUST00000114565.7:intron|ENSMUST00000081851.3:intron
1727	intron	Tmeff2	ENSMUSG00000026109.14	protein_coding	chr1:50944863-50944895	+	6	50944895	2	ENSMUST00000114565.7:intron|ENSMUST00000081851.3:intron
1730	intron	Tmeff2	ENSMUSG00000026109.14	protein_coding	chr1:50945795-50945852	+	46	50945832	18	ENSMUST00000114565.7:intron|ENSMUST00000081851.3:intron
1732	intron	Tmeff2	ENSMUSG00000026109.14	protein_coding	chr1:50948622-50948636	+	6	50948633	3	ENSMUST00000114565.7:intron|ENSMUST00000081851.3:intron
1739	intron	Tmeff2	ENSMUSG00000026109.14	protein_coding	chr1:50960089-50960111	+	44	50960106	25	ENSMUST00000114565.7:intron|ENSMUST00000081851.3:intron
1740	intron	Tmeff2	ENSMUSG00000026109.14	protein_coding	chr1:50960739-50960742	+	8	50960741	5	ENSMUST00000114565.7:intron|ENSMUST00000081851.3:intron
1741	intron	Tmeff2	ENSMUSG00000026109.14	protein_coding	chr1:50961500-50961504	+	12	50961504	10	ENSMUST00000114565.7:intron|ENSMUST00000081851.3:intron
1747	UTR	Tmeff2	ENSMUSG00000026109.14	protein_coding	chr1:50979895-50979937	+	99	50979922	61	ENSMUST00000114565.7:UTR|ENSMUST00000081851.3:intron
1752	intron	Tmeff2	ENSMUSG00000026109.14	protein_coding	chr1:50986424-50986438	+	5	50986424;50986438	2	ENSMUST00000081851.3:intron
1755	intron	Tmeff2	ENSMUSG00000026109.14	protein_coding	chr1:50989880-50989894	+	9	50989890	4	ENSMUST00000081851.3:intron
1771	intron	Tmeff2	ENSMUSG00000026109.14	protein_coding	chr1:51033349-51033363	+	7	51033357;51033363	2	ENSMUST00000081851.3:intron
1775	intron	Tmeff2	ENSMUSG00000026109.14	protein_coding	chr1:51057396-51057403	+	6	51057403	3	ENSMUST00000081851.3:intron
1783	intron	Tmeff2	ENSMUSG00000026109.14	protein_coding	chr1:51095967-51095975	+	13	51095975	7	ENSMUST00000081851.3:intron
1786	intron	Tmeff2	ENSMUSG00000026109.14	protein_coding	chr1:51099487-51099504	+	5	51099487;51099504	2	ENSMUST00000081851.3:intron
1788	intron	Tmeff2	ENSMUSG00000026109.14	protein_coding	chr1:51106861-51106867	+	5	51106867	3	ENSMUST00000081851.3:intron
1792	intron	Tmeff2	ENSMUSG00000026109.14	protein_coding	chr1:51133866-51133869	+	9	51133869	6	ENSMUST00000081851.3:intron
1798	exon	Tmeff2:Gm28320	ENSMUSG00000026109.14:ENSMUSG00000099924.1	protein_coding:lncRNA	chr1:51149279-51149293	+	20	51149290	13	ENSMUST00000081851.3:intron|ENSMUST00000187777.1:exon
1799	exon	Tmeff2:Gm28320	ENSMUSG00000026109.14:ENSMUSG00000099924.1	protein_coding:lncRNA	chr1:51149510-51149516	+	6	51149510	2	ENSMUST00000081851.3:intron|ENSMUST00000187777.1:exon
1803	intron	Tmeff2	ENSMUSG00000026109.14	protein_coding	chr1:51169309-51169326	+	5	51169324	3	ENSMUST00000081851.3:intron
1806	UTR	Tmeff2	ENSMUSG00000026109.14	protein_coding	chr1:51185705-51185786	+	288	51185778	81	ENSMUST00000081851.3:UTR
1808	UTR	Tmeff2	ENSMUSG00000026109.14	protein_coding	chr1:51186123-51186150	+	73	51186136	49	ENSMUST00000081851.3:UTR
1812	UTR	Tmeff2	ENSMUSG00000026109.14	protein_coding	chr1:51186651-51186651	+	7	51186651	7	ENSMUST00000081851.3:UTR
1813	UTR	Tmeff2	ENSMUSG00000026109.14	protein_coding	chr1:51186726-51186758	+	241	51186737	148	ENSMUST00000081851.3:UTR
1816	UTR	Tmeff2	ENSMUSG00000026109.14	protein_coding	chr1:51186892-51186922	+	61	51186906	33	ENSMUST00000081851.3:UTR
1819	UTR	Tmeff2	ENSMUSG00000026109.14	protein_coding	chr1:51187251-51187291	+	1033	51187275	704	ENSMUST00000081851.3:UTR
1823	intergenic	None	None	None	chr1:51191258-51191270	+	13	51191264	8	None
1824	exon	Gm29325	ENSMUSG00000099625.1	lncRNA	chr1:51196797-51196798	+	7	51196797	6	ENSMUST00000190705.1:exon
1831	intergenic	None	None	None	chr1:51222833-51222848	+	17	51222844	12	None
1838	intergenic	None	None	None	chr1:51267862-51267879	+	6	51267879	2	None
1840	exon	Cavin2	ENSMUSG00000045954.7	protein_coding	chr1:51300841-51300841	+	5	51300841	5	ENSMUST00000051572.7:exon
1843	UTR	Cavin2	ENSMUSG00000045954.7	protein_coding	chr1:51302010-51302104	+	379	51302091	257	ENSMUST00000051572.7:UTR
1844	UTR	Cavin2	ENSMUSG00000045954.7	protein_coding	chr1:51302283-51302296	+	9	51302293	4	ENSMUST00000051572.7:UTR
1846	UTR	Cavin2	ENSMUSG00000045954.7	protein_coding	chr1:51302912-51302960	+	1035	51302947	573	ENSMUST00000051572.7:UTR
1847	intergenic	None	None	None	chr1:51303079-51303097	+	7	51303096	5	None
1848	intergenic	None	None	None	chr1:51303763-51303781	+	22	51303771	12	None
1849	intergenic	None	None	None	chr1:51306792-51306807	+	6	51306806	4	None
1850	intergenic	None	None	None	chr1:51307465-51307489	+	8	51307465;51307468;51307471;51307473;51307478;51307486;51307488;51307489	1	None
1851	intergenic	None	None	None	chr1:51321479-51321479	+	5	51321479	5	None
1858	intergenic	None	None	None	chr1:51444127-51444133	+	5	51444133	3	None
1861	intergenic	None	None	None	chr1:51698177-51698179	+	8	51698179	5	None
1872	intron	Gm28177:Stat1	ENSMUSG00000101628.1:ENSMUSG00000026104.14	protein_coding:lncRNA	chr1:52124521-52124521	+	5	52124521	5	ENSMUST00000185516.1:intron|ENSMUST00000186574.6:intron|ENSMUST00000070968.13:intron|ENSMUST00000191435.6:intron|ENSMUST00000186857.6:intron|ENSMUST00000188681.6:intron|ENSMUST00000189347.6:intron|ENSMUST00000185743.1:intron|ENSMUST00000186057.6:intron
1876	UTR	Gm28177:Stat1	ENSMUSG00000101628.1:ENSMUSG00000026104.14	protein_coding:lncRNA	chr1:52155258-52155314	+	17	52155287	6	ENSMUST00000185516.1:intron|ENSMUST00000186574.6:UTR|ENSMUST00000070968.13:intron|ENSMUST00000191435.6:UTR|ENSMUST00000186857.6:intron|ENSMUST00000189347.6:UTR|ENSMUST00000186057.6:intron|ENSMUST00000189244.6:intron|ENSMUST00000189336.1:intron
1877	intron	Gm28177:Stat1	ENSMUSG00000101628.1:ENSMUSG00000026104.14	protein_coding:lncRNA	chr1:52155380-52155412	+	20	52155412	9	ENSMUST00000185516.1:intron|ENSMUST00000186574.6:UTR|ENSMUST00000070968.13:intron|ENSMUST00000191435.6:UTR|ENSMUST00000186857.6:intron|ENSMUST00000186057.6:intron|ENSMUST00000189244.6:intron|ENSMUST00000189336.1:intron
1879	UTR	Stat1	ENSMUSG00000026104.14	protein_coding	chr1:52159466-52159470	+	6	52159470	4	ENSMUST00000070968.13:UTR|ENSMUST00000186857.6:UTR|ENSMUST00000186057.6:UTR|ENSMUST00000189244.6:UTR|ENSMUST00000189336.1:UTR
1880	UTR	Stat1	ENSMUSG00000026104.14	protein_coding	chr1:52160033-52160038	+	30	52160037	21	ENSMUST00000070968.13:UTR|ENSMUST00000186857.6:UTR|ENSMUST00000186057.6:UTR|ENSMUST00000189244.6:UTR
1885	UTR	Stat1	ENSMUSG00000026104.14	protein_coding	chr1:52160903-52160932	+	166	52160922	46	ENSMUST00000070968.13:UTR|ENSMUST00000186857.6:UTR|ENSMUST00000189244.6:UTR
1893	intergenic	None	None	None	chr1:52275215-52275220	+	9	52275220	8	None
1899	intergenic	None	None	None	chr1:52520527-52520530	+	14	52520530	9	None
1900	intron	Gm553	ENSMUSG00000100120.1	lncRNA	chr1:52523884-52523905	+	8	52523884	5	ENSMUST00000189527.1:intron
1903	intron	Gm553	ENSMUSG00000100120.1	lncRNA	chr1:52527623-52527630	+	7	52527629	4	ENSMUST00000189527.1:intron
1912	UTR	Nemp2	ENSMUSG00000043015.15	protein_coding	chr1:52650794-52650814	+	5	52650796	2	ENSMUST00000165859.7:UTR|ENSMUST00000188507.6:UTR|ENSMUST00000186903.6:exon
1913	UTR	Nemp2	ENSMUSG00000043015.15	protein_coding	chr1:52651910-52651920	+	374	52651919	320	ENSMUST00000165859.7:UTR|ENSMUST00000188507.6:UTR|ENSMUST00000186903.6:exon
1914	intergenic	None	None	None	chr1:52653316-52653324	+	13	52653324	9	None
1915	intergenic	None	None	None	chr1:52654355-52654372	+	5	52654370	2	None
1926	intron	Hibch	ENSMUSG00000041426.12	protein_coding	chr1:52906396-52906396	+	7	52906396	7	ENSMUST00000159352.7:intron|ENSMUST00000044478.6:intron|ENSMUST00000162609.1:intron
1928	intron	Hibch	ENSMUSG00000041426.12	protein_coding	chr1:52910374-52910388	+	6	52910386;52910387	2	ENSMUST00000159352.7:intron|ENSMUST00000044478.6:intron|ENSMUST00000162609.1:intron
1930	UTR	Hibch	ENSMUSG00000041426.12	protein_coding	chr1:52920795-52920882	+	789	52920860	450	ENSMUST00000159352.7:UTR|ENSMUST00000044478.6:UTR
1931	UTR	Hibch	ENSMUSG00000041426.12	protein_coding	chr1:52920974-52920991	+	8	52920991	4	ENSMUST00000159352.7:UTR|ENSMUST00000044478.6:UTR
1932	intergenic	None	None	None	chr1:52922176-52922187	+	5	52922184;52922187	2	None
1935	intergenic	None	None	None	chr1:52924154-52924170	+	6	52924154	2	None
1948	intron	Ormdl1:Gm28778	ENSMUSG00000026097.9:ENSMUSG00000100679.1	protein_coding	chr1:53310233-53310247	+	201	53310240	112	ENSMUST00000027266.3:UTR|ENSMUST00000190734.1:intron
1950	intron	Gm28778:Osgepl1	ENSMUSG00000100679.1:ENSMUSG00000026096.14	protein_coding	chr1:53317446-53317469	+	64	53317465	41	ENSMUST00000190734.1:intron|ENSMUST00000027265.9:intron|ENSMUST00000151296.7:intron|ENSMUST00000153939.1:exon|ENSMUST00000114484.7:intron|ENSMUST00000135614.7:intron
1951	exon	Osgepl1	ENSMUSG00000026096.14	protein_coding	chr1:53318174-53318178	+	13	53318174	5	ENSMUST00000027265.9:exon|ENSMUST00000151296.7:UTR|ENSMUST00000153939.1:exon|ENSMUST00000114484.7:exon|ENSMUST00000135614.7:exon
1955	UTR	Osgepl1	ENSMUSG00000026096.14	protein_coding	chr1:53326142-53326175	+	127	53326161	84	ENSMUST00000027265.9:UTR|ENSMUST00000151296.7:UTR|ENSMUST00000135614.7:UTR|ENSMUST00000150115.1:exon
1956	UTR	Osgepl1	ENSMUSG00000026096.14	protein_coding	chr1:53326336-53326345	+	52	53326343	40	ENSMUST00000027265.9:UTR
1958	intergenic	None	None	None	chr1:53396913-53396933	+	197	53396932	173	None
1962	intergenic	None	None	None	chr1:53427177-53427179	+	71	53427177	52	None
1964	intergenic	None	None	None	chr1:53709759-53709770	+	8	53709767	4	None
1973	intergenic	None	None	None	chr1:54044987-54044990	+	6	54044990	5	None
1976	intron	Ccdc150	ENSMUSG00000025983.11	protein_coding	chr1:54281662-54281672	+	29	54281670	15	ENSMUST00000027128.10:intron|ENSMUST00000160472.7:intron
1977	intergenic	None	None	None	chr1:54368732-54368734	+	15	54368732	8	None
1985	intron	Coq10b	ENSMUSG00000025981.13	protein_coding	chr1:55053558-55053562	+	5	55053562	4	ENSMUST00000087617.10:intron|ENSMUST00000027125.6:intron|ENSMUST00000185474.1:exon
1991	UTR	Coq10b	ENSMUSG00000025981.13	protein_coding	chr1:55072279-55072290	+	39	55072290	15	ENSMUST00000027125.6:UTR
1992	UTR	Coq10b	ENSMUSG00000025981.13	protein_coding	chr1:55072681-55072714	+	403	55072694	114	ENSMUST00000027125.6:UTR
1993	intergenic	None	None	None	chr1:55073302-55073312	+	30	55073307	19	None
2003	UTR	Hspe1	ENSMUSG00000073676.4	protein_coding	chr1:55091220-55091243	+	1791	55091237	940	ENSMUST00000075242.6:UTR
2004	UTR	Hspe1	ENSMUSG00000073676.4	protein_coding	chr1:55091274-55091325	+	886	55091307	259	ENSMUST00000075242.6:UTR
2007	intergenic	None	None	None	chr1:55097250-55097255	+	7	55097254	5	None
2010	intergenic	None	None	None	chr1:55128785-55128810	+	20	55128810	7	None
2013	UTR	Mob4	ENSMUSG00000025979.13	protein_coding	chr1:55152974-55152985	+	9	55152985	5	ENSMUST00000159311.7:UTR|ENSMUST00000162364.7:UTR|ENSMUST00000162930.7:exon|ENSMUST00000027122.13:UTR|ENSMUST00000161122.1:UTR
2014	UTR	Mob4	ENSMUSG00000025979.13	protein_coding	chr1:55153057-55153092	+	163	55153076	104	ENSMUST00000159311.7:UTR|ENSMUST00000162364.7:UTR|ENSMUST00000162930.7:exon|ENSMUST00000161122.1:UTR
2017	UTR	Mob4	ENSMUSG00000025979.13	protein_coding	chr1:55153762-55153795	+	88	55153790	46	ENSMUST00000159311.7:UTR|ENSMUST00000162364.7:UTR|ENSMUST00000162930.7:exon
2019	UTR	Mob4	ENSMUSG00000025979.13	protein_coding	chr1:55154071-55154103	+	258	55154099	55	ENSMUST00000162364.7:UTR|ENSMUST00000162930.7:exon
2021	UTR	Mob4	ENSMUSG00000025979.13	protein_coding	chr1:55154623-55154644	+	25	55154627	6	ENSMUST00000162364.7:UTR|ENSMUST00000162930.7:exon
2022	UTR	Mob4	ENSMUSG00000025979.13	protein_coding	chr1:55154821-55154902	+	216	55154848	94	ENSMUST00000162364.7:UTR|ENSMUST00000162930.7:exon
2033	intergenic	None	None	None	chr1:55235623-55235624	+	14	55235623;55235624	7	None
2034	UTR	Mars2	ENSMUSG00000046994.9	protein_coding	chr1:55239079-55239140	+	60	55239122	27	ENSMUST00000061334.9:UTR
2035	UTR	Mars2	ENSMUSG00000046994.9	protein_coding	chr1:55240046-55240060	+	15	55240049	7	ENSMUST00000061334.9:UTR
2037	UTR	Mars2	ENSMUSG00000046994.9	protein_coding	chr1:55243840-55243860	+	20	55243860	9	ENSMUST00000061334.9:UTR
2038	UTR	Mars2	ENSMUSG00000046994.9	protein_coding	chr1:55244042-55244042	+	41	55244042	41	ENSMUST00000061334.9:UTR
2040	UTR	Mars2	ENSMUSG00000046994.9	protein_coding	chr1:55244742-55244748	+	8	55244748	7	ENSMUST00000061334.9:UTR
2042	UTR	Mars2	ENSMUSG00000046994.9	protein_coding	chr1:55245742-55245755	+	11	55245755	6	ENSMUST00000061334.9:UTR
2046	UTR	Mars2	ENSMUSG00000046994.9	protein_coding	chr1:55247652-55247668	+	14	55247663	9	ENSMUST00000061334.9:UTR
2047	UTR	Mars2	ENSMUSG00000046994.9	protein_coding	chr1:55248466-55248473	+	11	55248473	10	ENSMUST00000061334.9:UTR
2048	intergenic	None	None	None	chr1:55248602-55248642	+	233	55248635	94	None
2051	intergenic	None	None	None	chr1:55255888-55255891	+	8	55255891	3	None
2060	intron	Plcl1	ENSMUSG00000038349.10	protein_coding	chr1:55423902-55423918	+	8	55423916;55423918	2	ENSMUST00000042986.9:intron
2062	intron	Plcl1	ENSMUSG00000038349.10	protein_coding	chr1:55431468-55431485	+	11	55431482	4	ENSMUST00000042986.9:intron
2066	exon	Plcl1	ENSMUSG00000038349.10	protein_coding	chr1:55735222-55735240	+	15	55735239	5	ENSMUST00000042986.9:intron|ENSMUST00000187059.1:exon
2067	UTR	Plcl1	ENSMUSG00000038349.10	protein_coding	chr1:55751599-55751608	+	67	55751602	48	ENSMUST00000042986.9:UTR
2070	UTR	Plcl1	ENSMUSG00000038349.10	protein_coding	chr1:55752927-55752962	+	366	55752954	271	ENSMUST00000042986.9:UTR
2072	UTR	Plcl1	ENSMUSG00000038349.10	protein_coding	chr1:55754088-55754097	+	7	55754096	4	ENSMUST00000042986.9:UTR
2074	intergenic	None	None	None	chr1:55754614-55754637	+	10	55754614	6	None
2076	intergenic	None	None	None	chr1:55756430-55756439	+	8	55756439	4	None
2078	intergenic	None	None	None	chr1:55760124-55760133	+	93	55760131	65	None
2079	intergenic	None	None	None	chr1:55761469-55761498	+	12	55761480	9	None
2081	intergenic	None	None	None	chr1:55762097-55762116	+	20	55762102	12	None
2091	UTR	1700066M21Rik	ENSMUSG00000038323.3	protein_coding	chr1:57383608-57383619	+	13	57383615	6	ENSMUST00000042734.2:UTR
2092	UTR	1700066M21Rik	ENSMUSG00000038323.3	protein_coding	chr1:57385405-57385429	+	156	57385423	90	ENSMUST00000042734.2:UTR
2093	intergenic	None	None	None	chr1:57385685-57385698	+	15	57385692	6	None
2096	intergenic	None	None	None	chr1:57396708-57396711	+	5	57396708	2	None
2099	intron	Maip1	ENSMUSG00000025971.6	protein_coding	chr1:57415198-57415222	+	11	57415206	2	ENSMUST00000027114.5:intron
2100	UTR	Maip1	ENSMUSG00000025971.6	protein_coding	chr1:57415749-57415751	+	7	57415749	6	ENSMUST00000027114.5:UTR
2101	UTR	Maip1	ENSMUSG00000025971.6	protein_coding	chr1:57415786-57415788	+	6	57415788	4	ENSMUST00000027114.5:UTR
2102	UTR	Maip1	ENSMUSG00000025971.6	protein_coding	chr1:57415860-57415909	+	1555	57415905	694	ENSMUST00000027114.5:UTR
2103	UTR	Maip1	ENSMUSG00000025971.6	protein_coding	chr1:57415941-57415959	+	16	57415959	7	ENSMUST00000027114.5:UTR
2106	UTR	Maip1	ENSMUSG00000025971.6	protein_coding	chr1:57417937-57417954	+	39	57417953	15	ENSMUST00000027114.5:UTR
2113	intron	Spats2l	ENSMUSG00000038305.15	protein_coding	chr1:57778866-57778869	+	6	57778869	4	ENSMUST00000172287.7:intron|ENSMUST00000168905.7:intron|ENSMUST00000172068.7:intron|ENSMUST00000163239.7:intron|ENSMUST00000163922.1:intron|ENSMUST00000167971.7:intron|ENSMUST00000170139.7:intron|ENSMUST00000171699.7:intron|ENSMUST00000164302.7:intron|ENSMUST00000167085.7:intron|ENSMUST00000168016.7:intron|ENSMUST00000165235.1:intron|ENSMUST00000168895.1:intron
2125	UTR	Spats2l	ENSMUSG00000038305.15	protein_coding	chr1:57946914-57946985	+	344	57946965	266	ENSMUST00000163239.7:UTR|ENSMUST00000170139.7:UTR|ENSMUST00000164302.7:UTR|ENSMUST00000167085.7:UTR|ENSMUST00000169772.2:UTR
2127	UTR	Spats2l	ENSMUSG00000038305.15	protein_coding	chr1:57948383-57948402	+	120	57948393	77	ENSMUST00000167085.7:UTR
2130	intergenic	None	None	None	chr1:57952502-57952508	+	5	57952502;57952508	2	None
2139	intron	Aox1	ENSMUSG00000063558.4	protein_coding	chr1:58063857-58063864	+	5	58063857;58063858;58063861;58063863;58063864	1	ENSMUST00000001027.6:intron|ENSMUST00000160168.1:intron
2140	exon	Aox1	ENSMUSG00000063558.4	protein_coding	chr1:58070863-58070896	+	14	58070878	3	ENSMUST00000001027.6:intron|ENSMUST00000160168.1:exon
2142	intron	Aox1	ENSMUSG00000063558.4	protein_coding	chr1:58079005-58079008	+	6	58079005;58079007;58079008	2	ENSMUST00000001027.6:intron
2145	intron	Aox1	ENSMUSG00000063558.4	protein_coding	chr1:58079619-58079640	+	13	58079630;58079640	4	ENSMUST00000001027.6:intron
2149	intron	Aox1	ENSMUSG00000063558.4	protein_coding	chr1:58083190-58083201	+	6	58083201	4	ENSMUST00000001027.6:intron
2153	UTR	Aox1	ENSMUSG00000063558.4	protein_coding	chr1:58106282-58106296	+	7	58106296	5	ENSMUST00000001027.6:UTR
2154	UTR	Aox1	ENSMUSG00000063558.4	protein_coding	chr1:58106399-58106427	+	123	58106413	67	ENSMUST00000001027.6:UTR
2159	UTR	Aox3	ENSMUSG00000064294.12	protein_coding	chr1:58200445-58200448	+	6	58200447	4	ENSMUST00000040999.13:UTR
2163	intergenic	None	None	None	chr1:58268597-58268600	+	7	58268600	3	None
2169	exon	Bzw1	ENSMUSG00000051223.14	protein_coding	chr1:58402983-58402993	+	8	58402993	6	ENSMUST00000050552.14:exon|ENSMUST00000188898.6:exon|ENSMUST00000188630.6:UTR|ENSMUST00000186949.1:exon
2171	UTR	Bzw1	ENSMUSG00000051223.14	protein_coding	chr1:58405100-58405130	+	96	58405108	30	ENSMUST00000050552.14:UTR|ENSMUST00000188630.6:UTR|ENSMUST00000186949.1:UTR
2172	UTR	Bzw1	ENSMUSG00000051223.14	protein_coding	chr1:58405419-58405495	+	45	58405490	11	ENSMUST00000050552.14:UTR|ENSMUST00000188630.6:UTR
2173	UTR	Bzw1	ENSMUSG00000051223.14	protein_coding	chr1:58405594-58405602	+	7	58405602	4	ENSMUST00000050552.14:UTR
2174	UTR	Bzw1	ENSMUSG00000051223.14	protein_coding	chr1:58406370-58406374	+	11	58406374	8	ENSMUST00000050552.14:UTR
2176	UTR	Bzw1	ENSMUSG00000051223.14	protein_coding	chr1:58406527-58406564	+	495	58406549	299	ENSMUST00000050552.14:UTR
2179	UTR	Bzw1	ENSMUSG00000051223.14	protein_coding	chr1:58407187-58407200	+	17	58407195	6	ENSMUST00000050552.14:UTR
2180	UTR	Bzw1	ENSMUSG00000051223.14	protein_coding	chr1:58407303-58407363	+	2606	58407354	1154	ENSMUST00000050552.14:UTR
2185	intergenic	None	None	None	chr1:58425040-58425048	+	19	58425043	9	None
2186	intergenic	None	None	None	chr1:58427963-58427972	+	37	58427970	17	None
2190	intron	Nif3l1	ENSMUSG00000026036.17	protein_coding	chr1:58448184-58448189	+	7	58448185;58448186;58448189	2	ENSMUST00000087521.12:intron|ENSMUST00000114337.7:intron|ENSMUST00000129759.1:intron|ENSMUST00000171597.1:intron
2191	UTR	Nif3l1	ENSMUSG00000026036.17	protein_coding	chr1:58461509-58461530	+	451	58461525	359	ENSMUST00000087521.12:UTR|ENSMUST00000114337.7:intron|ENSMUST00000171597.1:UTR
2192	UTR	Nif3l1	ENSMUSG00000026036.17	protein_coding	chr1:58462258-58462280	+	56	58462276	40	ENSMUST00000087521.12:UTR|ENSMUST00000114337.7:intron|ENSMUST00000171597.1:UTR
2193	intron	Nif3l1	ENSMUSG00000026036.17	protein_coding	chr1:58463531-58463539	+	42	58463539	33	ENSMUST00000114337.7:intron
2194	intron	Nif3l1	ENSMUSG00000026036.17	protein_coding	chr1:58465662-58465662	+	15	58465662	15	ENSMUST00000114337.7:intron
2202	exon	Gm15834	ENSMUSG00000085054.2	lncRNA	chr1:58516348-58516353	+	5	58516353	3	ENSMUST00000129740.2:exon|ENSMUST00000139825.1:intron
2207	intron	Ndufb3	ENSMUSG00000026032.8	protein_coding	chr1:58589502-58589506	+	5	58589502	4	ENSMUST00000027193.8:intron
2208	exon	Ndufb3	ENSMUSG00000026032.8	protein_coding	chr1:58595711-58595728	+	24	58595711	17	ENSMUST00000027193.8:exon
2209	UTR	Ndufb3	ENSMUSG00000026032.8	protein_coding	chr1:58595836-58595857	+	16	58595836	8	ENSMUST00000027193.8:UTR
2210	UTR	Ndufb3	ENSMUSG00000026032.8	protein_coding	chr1:58595900-58595965	+	2006	58595922	737	ENSMUST00000027193.8:UTR
2215	intergenic	None	None	None	chr1:58648301-58648333	+	135	58648316	27	None
2217	intergenic	None	None	None	chr1:58650838-58650839	+	6	58650838	4	None
2221	exon	Gm20257	ENSMUSG00000102059.1	transcribed_unprocessed_pseudogene	chr1:58655823-58655832	+	26	58655831	20	ENSMUST00000185352.1:exon
2226	intron	Cflar	ENSMUSG00000026031.15	protein_coding	chr1:58713872-58713896	+	314	58713889	104	ENSMUST00000149874.7:exon|ENSMUST00000140940.7:intron|ENSMUST00000164900.7:intron|ENSMUST00000156870.1:intron|ENSMUST00000124567.1:exon|ENSMUST00000097723.2:intron|ENSMUST00000097722.8:intron|ENSMUST00000114313.7:intron|ENSMUST00000114309.7:intron|ENSMUST00000123553.1:intron|ENSMUST00000069333.7:intron|ENSMUST00000189858.1:exon
2227	intron	Cflar	ENSMUSG00000026031.15	protein_coding	chr1:58717550-58717563	+	22	58717550	10	ENSMUST00000140940.7:intron|ENSMUST00000164900.7:intron|ENSMUST00000097723.2:exon|ENSMUST00000097722.8:intron|ENSMUST00000114313.7:intron|ENSMUST00000114309.7:intron|ENSMUST00000123553.1:intron|ENSMUST00000069333.7:intron|ENSMUST00000189858.1:exon
2229	intron	Cflar	ENSMUSG00000026031.15	protein_coding	chr1:58717961-58717993	+	22	58717964	14	ENSMUST00000140940.7:intron|ENSMUST00000164900.7:intron|ENSMUST00000097722.8:intron|ENSMUST00000114313.7:intron|ENSMUST00000114309.7:intron|ENSMUST00000123553.1:intron|ENSMUST00000069333.7:intron
2231	intron	Cflar	ENSMUSG00000026031.15	protein_coding	chr1:58723071-58723073	+	8	58723073	7	ENSMUST00000140940.7:intron|ENSMUST00000164900.7:intron|ENSMUST00000097722.8:intron|ENSMUST00000114313.7:intron|ENSMUST00000114309.7:intron|ENSMUST00000069333.7:intron
2233	intron	Cflar	ENSMUSG00000026031.15	protein_coding	chr1:58733216-58733229	+	74	58733227	56	ENSMUST00000140940.7:intron|ENSMUST00000097722.8:intron|ENSMUST00000114313.7:intron|ENSMUST00000114309.7:UTR|ENSMUST00000069333.7:intron|ENSMUST00000123032.1:intron
2234	intron	Cflar	ENSMUSG00000026031.15	protein_coding	chr1:58739041-58739063	+	24	58739061	10	ENSMUST00000140940.7:intron|ENSMUST00000097722.8:intron|ENSMUST00000114313.7:intron|ENSMUST00000069333.7:intron|ENSMUST00000123032.1:intron
2237	UTR	Cflar	ENSMUSG00000026031.15	protein_coding	chr1:58757324-58757337	+	5	58757337	4	ENSMUST00000114313.7:UTR
2238	UTR	Cflar	ENSMUSG00000026031.15	protein_coding	chr1:58757512-58757520	+	7	58757520	4	ENSMUST00000114313.7:UTR
2240	UTR	Cflar	ENSMUSG00000026031.15	protein_coding	chr1:58758870-58758887	+	147	58758884	121	ENSMUST00000114313.7:UTR
2245	exon	Casp8:Gm37760	ENSMUSG00000026029.14:ENSMUSG00000102719.1	protein_coding:TEC	chr1:58801065-58801082	+	19	58801079	6	ENSMUST00000027189.14:intron|ENSMUST00000191201.6:intron|ENSMUST00000194726.1:exon
2247	UTR	Casp8	ENSMUSG00000026029.14	protein_coding	chr1:58846973-58847018	+	118	58847014	37	ENSMUST00000027189.14:UTR|ENSMUST00000165549.7:UTR
2254	intron	Stradb	ENSMUSG00000026027.13	protein_coding	chr1:58991260-58991264	+	7	58991260	6	ENSMUST00000114296.7:UTR|ENSMUST00000123301.7:intron|ENSMUST00000153990.7:intron|ENSMUST00000027185.10:intron|ENSMUST00000152318.1:intron
2255	intron	Stradb	ENSMUSG00000026027.13	protein_coding	chr1:58991511-58991523	+	13	58991511;58991518	4	ENSMUST00000114296.7:UTR|ENSMUST00000123301.7:intron|ENSMUST00000153990.7:intron|ENSMUST00000027185.10:intron|ENSMUST00000152318.1:intron
2256	UTR	Stradb	ENSMUSG00000026027.13	protein_coding	chr1:58994552-58994552	+	5	58994552	5	ENSMUST00000123301.7:UTR|ENSMUST00000153990.7:UTR|ENSMUST00000027185.10:UTR
2258	UTR	Stradb	ENSMUSG00000026027.13	protein_coding	chr1:58994995-58995002	+	19	58995002	15	ENSMUST00000123301.7:UTR|ENSMUST00000153990.7:UTR|ENSMUST00000027185.10:UTR
2259	UTR	Stradb	ENSMUSG00000026027.13	protein_coding	chr1:58995084-58995135	+	379	58995122	312	ENSMUST00000153990.7:UTR|ENSMUST00000027185.10:UTR
2260	intergenic	None	None	None	chr1:58995716-58995716	+	5	58995716	5	None
2269	intergenic	None	None	None	chr1:59239020-59239027	+	18	59239022	10	None
2280	UTR	Fzd7	ENSMUSG00000041075.8	protein_coding	chr1:59486931-59486960	+	662	59486955	559	ENSMUST00000114246.3:UTR
2282	intergenic	None	None	None	chr1:59489592-59489607	+	240	59489602	87	None
2283	intergenic	None	None	None	chr1:59489691-59489758	+	193	59489709	114	None
2285	intergenic	None	None	None	chr1:59495514-59495530	+	10	59495525	4	None
2294	intron	Gm973	ENSMUSG00000047361.16	protein_coding	chr1:59552548-59552560	+	5	59552560	4	ENSMUST00000114243.7:exon|ENSMUST00000185291.1:intron|ENSMUST00000186310.1:intron
2296	intron	Gm973	ENSMUSG00000047361.16	protein_coding	chr1:59554276-59554281	+	10	59554279	6	ENSMUST00000114243.7:intron|ENSMUST00000185291.1:intron|ENSMUST00000186310.1:intron
2301	intron	Gm973	ENSMUSG00000047361.16	protein_coding	chr1:59582606-59582628	+	72	59582620	25	ENSMUST00000114243.7:intron|ENSMUST00000212835.1:intron
2302	intron	Gm973	ENSMUSG00000047361.16	protein_coding	chr1:59585005-59585022	+	10	59585021	4	ENSMUST00000114243.7:intron|ENSMUST00000212835.1:intron
2305	intron	Gm973	ENSMUSG00000047361.16	protein_coding	chr1:59591121-59591136	+	7	59591121	3	ENSMUST00000114243.7:intron|ENSMUST00000212835.1:intron
2307	intron	Gm973	ENSMUSG00000047361.16	protein_coding	chr1:59593403-59593416	+	18	59593416	7	ENSMUST00000114243.7:intron|ENSMUST00000212835.1:intron
2308	intron	Gm973	ENSMUSG00000047361.16	protein_coding	chr1:59596227-59596291	+	101	59596251	17	ENSMUST00000114243.7:intron|ENSMUST00000212835.1:intron
2309	intron	Gm973	ENSMUSG00000047361.16	protein_coding	chr1:59596468-59596556	+	23	59596474	5	ENSMUST00000114243.7:intron|ENSMUST00000212835.1:intron
2310	intron	Gm973	ENSMUSG00000047361.16	protein_coding	chr1:59598824-59598831	+	5	59598828	2	ENSMUST00000114243.7:intron|ENSMUST00000212835.1:intron
2311	intron	Gm973	ENSMUSG00000047361.16	protein_coding	chr1:59601227-59601240	+	7	59601240	5	ENSMUST00000114243.7:intron|ENSMUST00000212835.1:intron
2323	exon	Gm973	ENSMUSG00000047361.16	protein_coding	chr1:59627542-59627559	+	19	59627558	13	ENSMUST00000114243.7:exon|ENSMUST00000187454.6:exon|ENSMUST00000185753.6:intron|ENSMUST00000191051.1:exon
2326	exon	Gm973	ENSMUSG00000047361.16	protein_coding	chr1:59630010-59630023	+	6	59630017	3	ENSMUST00000114243.7:exon|ENSMUST00000185753.6:exon
2327	exon	Gm973	ENSMUSG00000047361.16	protein_coding	chr1:59630068-59630069	+	25	59630068	23	ENSMUST00000114243.7:exon|ENSMUST00000185753.6:exon
2330	exon	Gm973	ENSMUSG00000047361.16	protein_coding	chr1:59633282-59633292	+	54	59633291	23	ENSMUST00000114243.7:exon|ENSMUST00000190490.1:exon
2333	exon	Gm973	ENSMUSG00000047361.16	protein_coding	chr1:59634167-59634191	+	15	59634191	7	ENSMUST00000114243.7:exon|ENSMUST00000190490.1:exon
2335	UTR	Gm973	ENSMUSG00000047361.16	protein_coding	chr1:59636229-59636268	+	5	59636229;59636241;59636242;59636267;59636268	1	ENSMUST00000190490.1:UTR
2336	UTR	Gm973	ENSMUSG00000047361.16	protein_coding	chr1:59636301-59636318	+	7	59636302;59636316;59636318	2	ENSMUST00000190490.1:UTR
2337	UTR	Gm973	ENSMUSG00000047361.16	protein_coding	chr1:59636400-59636422	+	546	59636417	385	ENSMUST00000190490.1:UTR
2339	intergenic	None	None	None	chr1:59637088-59637095	+	6	59637094	3	None
2340	intergenic	None	None	None	chr1:59637699-59637715	+	11	59637715	6	None
2345	intergenic	None	None	None	chr1:59644531-59644531	+	6	59644531	6	None
2346	intergenic	None	None	None	chr1:59645699-59645714	+	23	59645699	8	None
2349	intergenic	None	None	None	chr1:59648953-59648981	+	47	59648966	14	None
2351	intergenic	None	None	None	chr1:59650672-59650672	+	5	59650672	5	None
2352	intergenic	None	None	None	chr1:59651013-59651031	+	31	59651014;59651028;59651029	8	None
2353	intergenic	None	None	None	chr1:59655453-59655480	+	122	59655468	92	None
2356	intergenic	None	None	None	chr1:59659090-59659093	+	5	59659090	2	None
2366	exon	Nop58	ENSMUSG00000026020.9	protein_coding	chr1:59696021-59696041	+	15	59696041	12	ENSMUST00000027174.9:exon|ENSMUST00000190231.6:exon|ENSMUST00000191142.6:exon|ENSMUST00000185772.6:exon|ENSMUST00000189327.6:UTR|ENSMUST00000190759.6:exon|ENSMUST00000185368.1:exon|ENSMUST00000189919.6:exon
2371	exon	Nop58	ENSMUSG00000026020.9	protein_coding	chr1:59709057-59709116	+	131	59709115	35	ENSMUST00000027174.9:intron|ENSMUST00000191142.6:exon|ENSMUST00000187491.1:UTR|ENSMUST00000187837.6:exon|ENSMUST00000188390.1:exon
2372	exon	Nop58	ENSMUSG00000026020.9	protein_coding	chr1:59710574-59710591	+	30	59710590	19	ENSMUST00000027174.9:intron|ENSMUST00000191142.6:exon|ENSMUST00000187837.6:exon|ENSMUST00000188390.1:exon
2373	exon	Nop58	ENSMUSG00000026020.9	protein_coding	chr1:59711277-59711306	+	66	59711288	28	ENSMUST00000027174.9:exon|ENSMUST00000191142.6:exon|ENSMUST00000187837.6:exon|ENSMUST00000188390.1:exon
2374	UTR	Nop58	ENSMUSG00000026020.9	protein_coding	chr1:59711491-59711514	+	801	59711510	535	ENSMUST00000027174.9:UTR|ENSMUST00000191142.6:UTR
2376	UTR	Nop58	ENSMUSG00000026020.9	protein_coding	chr1:59712188-59712207	+	19	59712193;59712207	6	ENSMUST00000191142.6:UTR
2378	UTR	Nop58	ENSMUSG00000026020.9	protein_coding	chr1:59715228-59715229	+	5	59715229	4	ENSMUST00000191142.6:UTR
2380	intergenic	None	None	None	chr1:59719044-59719071	+	219	59719049	186	None
2382	intergenic	None	None	None	chr1:59737537-59737554	+	7	59737537;59737552	2	None
2386	intron	Bmpr2	ENSMUSG00000067336.6	protein_coding	chr1:59824612-59824660	+	9	59824640	3	ENSMUST00000087435.6:intron
2387	intron	Bmpr2	ENSMUSG00000067336.6	protein_coding	chr1:59832662-59832679	+	8	59832679	6	ENSMUST00000087435.6:intron
2393	intron	Bmpr2	ENSMUSG00000067336.6	protein_coding	chr1:59868676-59868683	+	10	59868683	5	ENSMUST00000087435.6:intron
2399	UTR	Bmpr2	ENSMUSG00000067336.6	protein_coding	chr1:59873906-59873906	+	7	59873906	7	ENSMUST00000087435.6:UTR
2403	UTR	Bmpr2	ENSMUSG00000067336.6	protein_coding	chr1:59875851-59875866	+	158	59875861	107	ENSMUST00000087435.6:UTR
2406	UTR	Bmpr2	ENSMUSG00000067336.6	protein_coding	chr1:59876838-59876855	+	7	59876855	4	ENSMUST00000087435.6:UTR
2409	UTR	Bmpr2	ENSMUSG00000067336.6	protein_coding	chr1:59877386-59877405	+	63	59877389	14	ENSMUST00000087435.6:UTR
2410	UTR	Bmpr2	ENSMUSG00000067336.6	protein_coding	chr1:59877488-59877527	+	55	59877515	24	ENSMUST00000087435.6:UTR
2411	UTR	Bmpr2	ENSMUSG00000067336.6	protein_coding	chr1:59877592-59877620	+	632	59877614	408	ENSMUST00000087435.6:UTR
2414	UTR	Bmpr2	ENSMUSG00000067336.6	protein_coding	chr1:59878894-59878903	+	15	59878903	6	ENSMUST00000087435.6:UTR
2421	intron	Fam117b	ENSMUSG00000041040.12	protein_coding	chr1:59972384-59972411	+	9	59972410;59972411	2	ENSMUST00000036540.11:intron|ENSMUST00000151630.1:intron
2422	UTR	Fam117b	ENSMUSG00000041040.12	protein_coding	chr1:59982174-59982177	+	14	59982177	12	ENSMUST00000036540.11:UTR
2423	UTR	Fam117b	ENSMUSG00000041040.12	protein_coding	chr1:59982354-59982377	+	37	59982364	23	ENSMUST00000036540.11:UTR
2429	UTR	Fam117b	ENSMUSG00000041040.12	protein_coding	chr1:59985331-59985356	+	2308	59985347	1939	ENSMUST00000036540.11:UTR
2433	intergenic	None	None	None	chr1:60013474-60013491	+	6	60013475;60013476	2	None
2440	intron	Carf	ENSMUSG00000026017.13	protein_coding	chr1:60103621-60103641	+	11	60103640	6	ENSMUST00000130075.7:intron|ENSMUST00000150008.7:intron|ENSMUST00000124986.7:intron|ENSMUST00000191232.1:exon
2447	UTR	Carf	ENSMUSG00000026017.13	protein_coding	chr1:60151032-60151035	+	9	60151034;60151035	3	ENSMUST00000187978.6:UTR
2448	UTR	Carf	ENSMUSG00000026017.13	protein_coding	chr1:60151294-60151319	+	10	60151298	5	ENSMUST00000187978.6:UTR
2451	UTR	Carf	ENSMUSG00000026017.13	protein_coding	chr1:60153937-60153960	+	57	60153953	49	ENSMUST00000187978.6:UTR
2454	intergenic	None	None	None	chr1:60161141-60161157	+	7	60161156	3	None
2457	UTR	Nbeal1	ENSMUSG00000073664.11	protein_coding	chr1:60181644-60181658	+	75	60181658	42	ENSMUST00000160834.7:UTR|ENSMUST00000187195.1:exon
2458	exon	Nbeal1	ENSMUSG00000073664.11	protein_coding	chr1:60181821-60181821	+	5	60181821	5	ENSMUST00000160834.7:intron|ENSMUST00000187195.1:exon
2460	exon	Nbeal1	ENSMUSG00000073664.11	protein_coding	chr1:60185375-60185384	+	12	60185384	9	ENSMUST00000160834.7:intron|ENSMUST00000187195.1:exon
2462	intron	Nbeal1	ENSMUSG00000073664.11	protein_coding	chr1:60195867-60195874	+	12	60195874	4	ENSMUST00000160834.7:intron
2463	intron	Nbeal1	ENSMUSG00000073664.11	protein_coding	chr1:60198097-60198108	+	5	60198097	3	ENSMUST00000160834.7:intron
2464	intron	Nbeal1	ENSMUSG00000073664.11	protein_coding	chr1:60208698-60208717	+	6	60208717	4	ENSMUST00000160834.7:intron
2466	intron	Nbeal1	ENSMUSG00000073664.11	protein_coding	chr1:60211565-60211595	+	266	60211594	66	ENSMUST00000160834.7:intron
2468	intron	Nbeal1	ENSMUSG00000073664.11	protein_coding	chr1:60212053-60212066	+	17	60212063	9	ENSMUST00000160834.7:intron
2479	UTR	Nbeal1	ENSMUSG00000073664.11	protein_coding	chr1:60331459-60331466	+	11	60331462	7	ENSMUST00000160834.7:UTR|ENSMUST00000162291.7:UTR
2486	UTR	Nbeal1	ENSMUSG00000073664.11	protein_coding	chr1:60338294-60338331	+	177	60338319	59	ENSMUST00000160834.7:UTR
2488	exon	Cyp20a1:6030460B20Rik	ENSMUSG00000049439.13:ENSMUSG00000103822.1	protein_coding:TEC	chr1:60354168-60354175	+	9	60354174	7	ENSMUST00000114202.7:intron|ENSMUST00000060608.12:intron|ENSMUST00000148443.2:intron|ENSMUST00000191764.1:exon
2491	intron	Cyp20a1	ENSMUSG00000049439.13	protein_coding	chr1:60367259-60367259	+	5	60367259	5	ENSMUST00000114202.7:intron|ENSMUST00000060608.12:intron|ENSMUST00000148443.2:intron
2493	intron	Cyp20a1	ENSMUSG00000049439.13	protein_coding	chr1:60367562-60367598	+	5	60367562;60367588	2	ENSMUST00000114202.7:intron|ENSMUST00000060608.12:intron|ENSMUST00000148443.2:intron
2494	intron	Cyp20a1	ENSMUSG00000049439.13	protein_coding	chr1:60370997-60371024	+	14	60371009;60371022	3	ENSMUST00000114202.7:intron|ENSMUST00000060608.12:intron|ENSMUST00000148443.2:intron
2502	UTR	Cyp20a1	ENSMUSG00000049439.13	protein_coding	chr1:60388041-60388088	+	1943	60388060	1548	ENSMUST00000060608.12:UTR|ENSMUST00000148443.2:UTR
2510	intron	Abi2	ENSMUSG00000026782.15	protein_coding	chr1:60436369-60436374	+	5	60436372;60436374	2	ENSMUST00000052332.14:intron|ENSMUST00000188594.6:intron|ENSMUST00000188618.6:intron|ENSMUST00000189980.6:intron|ENSMUST00000191493.1:intron|ENSMUST00000189082.6:intron|ENSMUST00000187709.6:intron
2513	intron	Abi2	ENSMUSG00000026782.15	protein_coding	chr1:60444777-60444806	+	6	60444793	2	ENSMUST00000052332.14:intron|ENSMUST00000188594.6:intron|ENSMUST00000188618.6:intron|ENSMUST00000189980.6:intron|ENSMUST00000191493.1:exon|ENSMUST00000189082.6:intron|ENSMUST00000187709.6:intron|ENSMUST00000185788.6:intron|ENSMUST00000187400.6:intron|ENSMUST00000186097.6:intron|ENSMUST00000190158.1:intron
2515	intron	Abi2	ENSMUSG00000026782.15	protein_coding	chr1:60453219-60453219	+	5	60453219	5	ENSMUST00000052332.14:intron|ENSMUST00000188594.6:intron|ENSMUST00000188618.6:intron|ENSMUST00000189980.6:intron|ENSMUST00000187709.6:intron|ENSMUST00000185788.6:intron|ENSMUST00000187400.6:intron|ENSMUST00000186097.6:intron|ENSMUST00000190158.1:intron
2518	intron	Abi2	ENSMUSG00000026782.15	protein_coding	chr1:60469483-60469488	+	19	60469486	12	ENSMUST00000052332.14:intron|ENSMUST00000188594.6:intron|ENSMUST00000188618.6:intron|ENSMUST00000189980.6:intron|ENSMUST00000187709.6:intron|ENSMUST00000185788.6:intron|ENSMUST00000187400.6:intron|ENSMUST00000186097.6:intron|ENSMUST00000190158.1:intron
2520	intron	Abi2	ENSMUSG00000026782.15	protein_coding	chr1:60470145-60470147	+	5	60470146;60470147	2	ENSMUST00000052332.14:intron|ENSMUST00000188594.6:intron|ENSMUST00000188618.6:intron|ENSMUST00000189980.6:intron|ENSMUST00000187709.6:intron|ENSMUST00000185788.6:intron|ENSMUST00000187400.6:intron|ENSMUST00000186097.6:intron|ENSMUST00000190158.1:intron
2523	UTR	Abi2	ENSMUSG00000026782.15	protein_coding	chr1:60479495-60479523	+	1643	60479517	676	ENSMUST00000052332.14:UTR|ENSMUST00000188618.6:UTR|ENSMUST00000189980.6:UTR
2525	UTR	Abi2	ENSMUSG00000026782.15	protein_coding	chr1:60479689-60479709	+	283	60479703	162	ENSMUST00000052332.14:UTR|ENSMUST00000188618.6:UTR
2526	UTR	Abi2	ENSMUSG00000026782.15	protein_coding	chr1:60479960-60479977	+	20	60479977	8	ENSMUST00000052332.14:UTR|ENSMUST00000188618.6:UTR
2527	UTR	Abi2	ENSMUSG00000026782.15	protein_coding	chr1:60480798-60480798	+	6	60480798	6	ENSMUST00000052332.14:UTR|ENSMUST00000188618.6:UTR
2528	UTR	Abi2	ENSMUSG00000026782.15	protein_coding	chr1:60480896-60480923	+	8	60480923	4	ENSMUST00000052332.14:UTR|ENSMUST00000188618.6:UTR
2529	UTR	Abi2	ENSMUSG00000026782.15	protein_coding	chr1:60480985-60480987	+	6	60480985	5	ENSMUST00000052332.14:UTR|ENSMUST00000188618.6:UTR
2530	UTR	Abi2	ENSMUSG00000026782.15	protein_coding	chr1:60481127-60481163	+	2328	60481158	1293	ENSMUST00000052332.14:UTR|ENSMUST00000188618.6:UTR
2531	intergenic	None	None	None	chr1:60481648-60481654	+	5	60481654	3	None
2533	intergenic	None	None	None	chr1:60481935-60481951	+	76	60481945	54	None
2547	intergenic	None	None	None	chr1:60607059-60607059	+	5	60607059	5	None
2550	intergenic	None	None	None	chr1:60705338-60705352	+	22	60705352	16	None
2551	intergenic	None	None	None	chr1:60705680-60705719	+	1285	60705693	833	None
2552	UTR	Cd28	ENSMUSG00000026012.2	protein_coding	chr1:60773357-60773362	+	6	60773357	3	ENSMUST00000027165.2:UTR
2556	intron	Ctla4	ENSMUSG00000026011.13	protein_coding	chr1:60901454-60901481	+	162	60901478	34	ENSMUST00000124816.1:intron
2558	UTR	Icos	ENSMUSG00000026009.14	protein_coding	chr1:61000314-61000320	+	11	61000320	6	ENSMUST00000102827.3:UTR
2569	intron	Pard3b	ENSMUSG00000052062.14	protein_coding	chr1:61838601-61838611	+	6	61838608	3	ENSMUST00000138768.7:intron|ENSMUST00000075374.9:intron|ENSMUST00000188325.1:intron|ENSMUST00000046673.10:intron|ENSMUST00000094906.3:intron
2575	intron	Pard3b	ENSMUSG00000052062.14	protein_coding	chr1:61974968-61974995	+	9	61974995	3	ENSMUST00000138768.7:intron|ENSMUST00000075374.9:intron|ENSMUST00000188325.1:intron|ENSMUST00000046673.10:intron|ENSMUST00000094906.3:intron
2576	intron	Pard3b	ENSMUSG00000052062.14	protein_coding	chr1:61981594-61981596	+	6	61981595	3	ENSMUST00000138768.7:intron|ENSMUST00000075374.9:intron|ENSMUST00000188325.1:intron|ENSMUST00000046673.10:intron|ENSMUST00000094906.3:intron
2579	intron	Pard3b	ENSMUSG00000052062.14	protein_coding	chr1:62039429-62039444	+	5	62039429;62039443	2	ENSMUST00000138768.7:intron|ENSMUST00000075374.9:intron|ENSMUST00000188325.1:intron|ENSMUST00000046673.10:intron|ENSMUST00000094906.3:intron
2584	intron	Pard3b	ENSMUSG00000052062.14	protein_coding	chr1:62139197-62139215	+	12	62139213	5	ENSMUST00000075374.9:intron|ENSMUST00000188325.1:intron|ENSMUST00000046673.10:intron|ENSMUST00000094906.3:intron
2596	intron	Pard3b	ENSMUSG00000052062.14	protein_coding	chr1:62303284-62303312	+	5	62303284;62303288;62303304;62303308;62303312	1	ENSMUST00000075374.9:intron|ENSMUST00000046673.10:intron|ENSMUST00000094906.3:intron
2606	intron	Pard3b	ENSMUSG00000052062.14	protein_coding	chr1:62484301-62484314	+	6	62484312	2	ENSMUST00000075374.9:intron|ENSMUST00000046673.10:intron|ENSMUST00000094906.3:intron
2608	intron	Pard3b	ENSMUSG00000052062.14	protein_coding	chr1:62544632-62544649	+	7	62544649	3	ENSMUST00000075374.9:intron|ENSMUST00000046673.10:intron|ENSMUST00000094906.3:intron
2617	UTR	Pard3b	ENSMUSG00000052062.14	protein_coding	chr1:62641225-62641235	+	12	62641230	5	ENSMUST00000075374.9:UTR|ENSMUST00000094906.3:UTR
2618	UTR	Pard3b	ENSMUSG00000052062.14	protein_coding	chr1:62642274-62642286	+	67	62642284	24	ENSMUST00000075374.9:UTR|ENSMUST00000094906.3:UTR
2626	intron	Nrp2	ENSMUSG00000025969.15	protein_coding	chr1:62724678-62724698	+	11	62724682;62724697	4	ENSMUST00000126344.1:intron|ENSMUST00000102822.8:intron|ENSMUST00000075144.11:intron|ENSMUST00000027112.12:intron|ENSMUST00000114155.7:intron|ENSMUST00000063594.12:intron|ENSMUST00000114157.2:intron
2627	intron	Nrp2	ENSMUSG00000025969.15	protein_coding	chr1:62727582-62727601	+	14	62727599	7	ENSMUST00000126344.1:intron|ENSMUST00000102822.8:intron|ENSMUST00000075144.11:intron|ENSMUST00000027112.12:intron|ENSMUST00000114155.7:intron|ENSMUST00000063594.12:intron|ENSMUST00000114157.2:intron
2632	intron	Nrp2	ENSMUSG00000025969.15	protein_coding	chr1:62796978-62797018	+	41	62796988;62796989	8	ENSMUST00000102822.8:intron|ENSMUST00000075144.11:intron|ENSMUST00000027112.12:UTR|ENSMUST00000114155.7:UTR|ENSMUST00000063594.12:intron|ENSMUST00000114157.2:intron
2637	intron	Nrp2	ENSMUSG00000025969.15	protein_coding	chr1:62799234-62799238	+	24	62799237	18	ENSMUST00000102822.8:intron|ENSMUST00000075144.11:intron|ENSMUST00000114155.7:UTR|ENSMUST00000063594.12:intron|ENSMUST00000114157.2:intron
2638	intron	Nrp2	ENSMUSG00000025969.15	protein_coding	chr1:62799300-62799316	+	382	62799314	182	ENSMUST00000102822.8:intron|ENSMUST00000075144.11:intron|ENSMUST00000114155.7:UTR|ENSMUST00000063594.12:intron|ENSMUST00000114157.2:intron
2639	intron	Nrp2	ENSMUSG00000025969.15	protein_coding	chr1:62799390-62799396	+	10	62799395	7	ENSMUST00000102822.8:intron|ENSMUST00000075144.11:intron|ENSMUST00000063594.12:intron|ENSMUST00000114157.2:intron
2642	UTR	Nrp2	ENSMUSG00000025969.15	protein_coding	chr1:62818670-62818694	+	87	62818689	46	ENSMUST00000102822.8:UTR|ENSMUST00000075144.11:UTR|ENSMUST00000063594.12:UTR|ENSMUST00000114157.2:UTR
2646	intron	Ino80dos	ENSMUSG00000084799.7	lncRNA	chr1:63113401-63113421	+	11	63113407	3	ENSMUST00000186436.1:intron
2647	exon	Ino80dos	ENSMUSG00000084799.7	lncRNA	chr1:63114869-63114870	+	5	63114870	4	ENSMUST00000186436.1:exon|ENSMUST00000186786.1:exon|ENSMUST00000138611.7:intron|ENSMUST00000188602.1:exon
2649	intron	Ino80dos	ENSMUSG00000084799.7	lncRNA	chr1:63115503-63115518	+	11	63115506	3	ENSMUST00000138611.7:intron|ENSMUST00000188602.1:intron
2651	exon	Ino80dos:Gm20342	ENSMUSG00000084799.7:ENSMUSG00000101599.1	lncRNA	chr1:63117327-63117333	+	14	63117330	8	ENSMUST00000138611.7:intron|ENSMUST00000188602.1:intron|ENSMUST00000185480.1:exon
2652	exon	Ino80dos:Gm20342	ENSMUSG00000084799.7:ENSMUSG00000101599.1	lncRNA	chr1:63117683-63117709	+	12	63117683;63117691;63117709	2	ENSMUST00000138611.7:intron|ENSMUST00000188602.1:intron|ENSMUST00000185480.1:exon
2653	exon	Ino80dos:Gm20342	ENSMUSG00000084799.7:ENSMUSG00000101599.1	lncRNA	chr1:63117932-63117938	+	16	63117932	13	ENSMUST00000138611.7:intron|ENSMUST00000188602.1:intron|ENSMUST00000185480.1:exon
2654	exon	Ino80dos:Gm20342	ENSMUSG00000084799.7:ENSMUSG00000101599.1	lncRNA	chr1:63117976-63117995	+	80	63117990	25	ENSMUST00000138611.7:intron|ENSMUST00000188602.1:intron|ENSMUST00000185480.1:exon
2655	exon	Ino80dos:Gm20342	ENSMUSG00000084799.7:ENSMUSG00000101599.1	lncRNA	chr1:63122045-63122075	+	16	63122058	5	ENSMUST00000138611.7:intron|ENSMUST00000188602.1:intron|ENSMUST00000185480.1:exon
2661	intron	Ino80dos	ENSMUSG00000084799.7	lncRNA	chr1:63126837-63126865	+	10	63126865	6	ENSMUST00000138611.7:intron|ENSMUST00000188602.1:intron
2662	intron	Ino80dos	ENSMUSG00000084799.7	lncRNA	chr1:63129208-63129211	+	6	63129211	3	ENSMUST00000138611.7:intron|ENSMUST00000188602.1:intron
2663	intron	Ino80dos	ENSMUSG00000084799.7	lncRNA	chr1:63129596-63129614	+	9	63129613	6	ENSMUST00000138611.7:intron|ENSMUST00000188602.1:intron
2667	intron	Ino80dos	ENSMUSG00000084799.7	lncRNA	chr1:63136212-63136221	+	18	63136221	7	ENSMUST00000138611.7:intron|ENSMUST00000188602.1:intron
2668	intron	Ino80dos	ENSMUSG00000084799.7	lncRNA	chr1:63137379-63137395	+	18	63137392;63137395	5	ENSMUST00000138611.7:intron|ENSMUST00000188602.1:intron
2669	intron	Ino80dos	ENSMUSG00000084799.7	lncRNA	chr1:63139771-63139774	+	8	63139773	6	ENSMUST00000138611.7:intron|ENSMUST00000188602.1:intron
2670	intron	Ino80dos	ENSMUSG00000084799.7	lncRNA	chr1:63147656-63147659	+	6	63147659	3	ENSMUST00000138611.7:intron|ENSMUST00000188602.1:intron
2671	intron	Ino80dos	ENSMUSG00000084799.7	lncRNA	chr1:63147781-63147798	+	6	63147794;63147795	2	ENSMUST00000138611.7:intron|ENSMUST00000188602.1:intron
2672	intron	Ino80dos	ENSMUSG00000084799.7	lncRNA	chr1:63148889-63148897	+	5	63148896	3	ENSMUST00000138611.7:intron|ENSMUST00000188602.1:intron
2674	intron	Ino80dos	ENSMUSG00000084799.7	lncRNA	chr1:63150992-63151016	+	11	63150992;63150994;63151011	2	ENSMUST00000138611.7:intron|ENSMUST00000188602.1:intron
2677	intron	Ino80dos	ENSMUSG00000084799.7	lncRNA	chr1:63156000-63156011	+	7	63156011	4	ENSMUST00000138611.7:intron|ENSMUST00000188602.1:intron
2678	exon	Ino80dos	ENSMUSG00000084799.7	lncRNA	chr1:63157844-63157844	+	7	63157844	7	ENSMUST00000138611.7:exon
2679	exon	Ino80dos	ENSMUSG00000084799.7	lncRNA	chr1:63158139-63158141	+	43	63158140	33	ENSMUST00000138611.7:exon
2680	exon	Ino80dos	ENSMUSG00000084799.7	lncRNA	chr1:63158287-63158299	+	40	63158293	10	ENSMUST00000138611.7:exon
2681	intergenic	None	None	None	chr1:63158559-63158569	+	45	63158569	38	None
2683	intergenic	None	None	None	chr1:63161556-63161574	+	29	63161571	8	None
2686	intergenic	None	None	None	chr1:63168266-63168270	+	7	63168270	3	None
2695	intergenic	None	None	None	chr1:63174547-63174569	+	12	63174568	7	None
2699	UTR	Eef1b2	ENSMUSG00000025967.16	protein_coding	chr1:63179618-63179670	+	7374	63179656	6096	ENSMUST00000129339.7:UTR|ENSMUST00000188524.1:UTR|ENSMUST00000027108.12:UTR
2700	UTR	Eef1b2	ENSMUSG00000025967.16	protein_coding	chr1:63179861-63179900	+	15	63179864	4	ENSMUST00000129339.7:UTR
2701	UTR	Eef1b2	ENSMUSG00000025967.16	protein_coding	chr1:63179970-63179978	+	8	63179971	5	ENSMUST00000129339.7:UTR
2702	UTR	Eef1b2	ENSMUSG00000025967.16	protein_coding	chr1:63180484-63180486	+	6	63180486	5	ENSMUST00000129339.7:UTR
2712	UTR	Zdbf2	ENSMUSG00000027520.15	protein_coding	chr1:63312440-63312457	+	16	63312455	8	ENSMUST00000114132.7:UTR|ENSMUST00000029025.8:UTR
2713	UTR	Zdbf2	ENSMUSG00000027520.15	protein_coding	chr1:63313222-63313227	+	17	63313222	11	ENSMUST00000114132.7:UTR|ENSMUST00000029025.8:UTR
2714	UTR	Zdbf2	ENSMUSG00000027520.15	protein_coding	chr1:63314557-63314582	+	263	63314576	93	ENSMUST00000114132.7:UTR|ENSMUST00000029025.8:UTR
2719	intron	Adam23	ENSMUSG00000025964.15	protein_coding	chr1:63488493-63488495	+	6	63488495	5	ENSMUST00000182642.7:intron|ENSMUST00000087374.9:intron|ENSMUST00000114101.7:intron|ENSMUST00000146403.7:intron|ENSMUST00000114103.7:intron|ENSMUST00000114107.2:intron|ENSMUST00000190658.6:intron
2728	UTR	Adam23	ENSMUSG00000025964.15	protein_coding	chr1:63592895-63592917	+	12	63592912	6	ENSMUST00000087374.9:UTR|ENSMUST00000114103.7:UTR|ENSMUST00000114107.2:UTR|ENSMUST00000097717.8:exon
2730	UTR	Adam23	ENSMUSG00000025964.15	protein_coding	chr1:63593471-63593528	+	23	63593474	9	ENSMUST00000087374.9:UTR|ENSMUST00000114107.2:UTR|ENSMUST00000097717.8:exon
2731	UTR	Adam23	ENSMUSG00000025964.15	protein_coding	chr1:63593944-63594017	+	47	63593974	16	ENSMUST00000087374.9:UTR|ENSMUST00000114107.2:UTR|ENSMUST00000097717.8:exon
2733	UTR	Adam23	ENSMUSG00000025964.15	protein_coding	chr1:63596097-63596111	+	36	63596101	14	ENSMUST00000087374.9:UTR|ENSMUST00000114107.2:UTR|ENSMUST00000097717.8:exon
2737	exon	Fastkd2	ENSMUSG00000025962.15	protein_coding	chr1:63752462-63752475	+	161	63752466	105	ENSMUST00000027103.6:UTR|ENSMUST00000128621.7:exon|ENSMUST00000134454.1:exon
2740	UTR	Fastkd2	ENSMUSG00000025962.15	protein_coding	chr1:63753383-63753388	+	7	63753388	5	ENSMUST00000027103.6:UTR
2741	UTR	Fastkd2	ENSMUSG00000025962.15	protein_coding	chr1:63754646-63754659	+	17	63754659	15	ENSMUST00000027103.6:UTR
2744	intergenic	None	None	None	chr1:63760448-63760460	+	8	63760455	5	None
2751	intergenic	None	None	None	chr1:63984648-63984652	+	11	63984652	4	None
2760	intron	Creb1	ENSMUSG00000025958.14	protein_coding	chr1:64533678-64533686	+	64	64533681	50	ENSMUST00000185594.6:intron|ENSMUST00000171164.7:intron|ENSMUST00000188855.6:intron|ENSMUST00000187811.6:intron|ENSMUST00000049932.11:intron|ENSMUST00000087366.10:intron|ENSMUST00000186335.6:intron|ENSMUST00000190876.6:intron|ENSMUST00000190348.1:intron
2761	intron	Creb1	ENSMUSG00000025958.14	protein_coding	chr1:64534740-64534745	+	35	64534745	31	ENSMUST00000185594.6:intron|ENSMUST00000171164.7:intron|ENSMUST00000188855.6:intron|ENSMUST00000187811.6:intron|ENSMUST00000049932.11:intron|ENSMUST00000087366.10:intron|ENSMUST00000186335.6:intron|ENSMUST00000190876.6:intron|ENSMUST00000190348.1:intron
2766	intron	Creb1	ENSMUSG00000025958.14	protein_coding	chr1:64551255-64551265	+	13	64551265	7	ENSMUST00000185594.6:intron|ENSMUST00000171164.7:intron|ENSMUST00000188855.6:intron|ENSMUST00000187811.6:intron|ENSMUST00000049932.11:intron|ENSMUST00000087366.10:intron|ENSMUST00000186335.6:intron|ENSMUST00000190876.6:intron|ENSMUST00000190348.1:intron
2772	UTR	Creb1	ENSMUSG00000025958.14	protein_coding	chr1:64597908-64597937	+	66	64597935	32	ENSMUST00000049932.11:UTR|ENSMUST00000087366.10:UTR
2773	UTR	Creb1	ENSMUSG00000025958.14	protein_coding	chr1:64598265-64598279	+	37	64598279	19	ENSMUST00000049932.11:UTR|ENSMUST00000087366.10:UTR
2775	UTR	Creb1	ENSMUSG00000025958.14	protein_coding	chr1:64599509-64599514	+	5	64599514	4	ENSMUST00000049932.11:UTR|ENSMUST00000087366.10:UTR
2776	UTR	Creb1	ENSMUSG00000025958.14	protein_coding	chr1:64601474-64601491	+	39	64601483	14	ENSMUST00000087366.10:UTR
2777	UTR	Creb1	ENSMUSG00000025958.14	protein_coding	chr1:64601867-64601883	+	9	64601880	5	ENSMUST00000087366.10:UTR
2778	UTR	Creb1	ENSMUSG00000025958.14	protein_coding	chr1:64602330-64602351	+	68	64602338	18	ENSMUST00000087366.10:UTR
2779	UTR	Creb1	ENSMUSG00000025958.14	protein_coding	chr1:64602855-64602860	+	132	64602860	120	ENSMUST00000087366.10:UTR
2780	UTR	Creb1	ENSMUSG00000025958.14	protein_coding	chr1:64602953-64602971	+	231	64602970	168	ENSMUST00000087366.10:UTR
2781	UTR	Creb1	ENSMUSG00000025958.14	protein_coding	chr1:64603309-64603318	+	15	64603310	6	ENSMUST00000087366.10:UTR
2782	UTR	Creb1	ENSMUSG00000025958.14	protein_coding	chr1:64604527-64604553	+	29	64604546	19	ENSMUST00000087366.10:UTR
2783	intron	Gm28982	ENSMUSG00000101832.1	lncRNA	chr1:64618016-64618037	+	19	64618028	8	ENSMUST00000186895.1:intron
2791	intron	Ccnyl1	ENSMUSG00000070871.10	protein_coding	chr1:64706577-64706587	+	24	64706584	21	ENSMUST00000114077.7:intron|ENSMUST00000187170.6:intron|ENSMUST00000187638.6:intron|ENSMUST00000094898.4:intron
2793	intron	Ccnyl1	ENSMUSG00000070871.10	protein_coding	chr1:64720531-64720556	+	16	64720541;64720542;64720549	4	ENSMUST00000114077.7:intron|ENSMUST00000187170.6:intron|ENSMUST00000094898.4:intron
2794	UTR	Ccnyl1	ENSMUSG00000070871.10	protein_coding	chr1:64724204-64724214	+	10	64724209	6	ENSMUST00000114077.7:UTR|ENSMUST00000094898.4:UTR
2797	UTR	Ccnyl1	ENSMUSG00000070871.10	protein_coding	chr1:64725296-64725313	+	50	64725309	30	ENSMUST00000114077.7:UTR|ENSMUST00000094898.4:UTR
2798	UTR	Ccnyl1	ENSMUSG00000070871.10	protein_coding	chr1:64725632-64725666	+	126	64725644	88	ENSMUST00000114077.7:UTR|ENSMUST00000094898.4:UTR
2801	intergenic	None	None	None	chr1:64967601-64967606	+	5	64967601	4	None
2805	intergenic	None	None	None	chr1:65095776-65095794	+	30	65095776;65095779;65095793	7	None
2808	intron	Pikfyve	ENSMUSG00000025949.16	protein_coding	chr1:65206184-65206207	+	105	65206198	37	ENSMUST00000190058.6:intron|ENSMUST00000188799.6:intron|ENSMUST00000081154.13:intron|ENSMUST00000213081.1:intron|ENSMUST00000186404.6:intron|ENSMUST00000097707.4:intron|ENSMUST00000190847.1:intron
2809	intron	Pikfyve	ENSMUSG00000025949.16	protein_coding	chr1:65207530-65207539	+	8	65207533	3	ENSMUST00000190058.6:intron|ENSMUST00000188799.6:intron|ENSMUST00000081154.13:intron|ENSMUST00000213081.1:intron|ENSMUST00000186404.6:intron|ENSMUST00000097707.4:intron|ENSMUST00000190847.1:intron
2810	intron	Pikfyve	ENSMUSG00000025949.16	protein_coding	chr1:65209413-65209421	+	12	65209419	7	ENSMUST00000190058.6:intron|ENSMUST00000188799.6:intron|ENSMUST00000081154.13:intron|ENSMUST00000186404.6:intron|ENSMUST00000097707.4:intron|ENSMUST00000190847.1:intron
2811	intron	Pikfyve	ENSMUSG00000025949.16	protein_coding	chr1:65212605-65212609	+	5	65212605	4	ENSMUST00000190058.6:intron|ENSMUST00000188799.6:intron|ENSMUST00000081154.13:intron|ENSMUST00000186404.6:intron|ENSMUST00000097707.4:intron|ENSMUST00000190847.1:intron
2813	intron	Pikfyve	ENSMUSG00000025949.16	protein_coding	chr1:65230141-65230143	+	11	65230142	7	ENSMUST00000190058.6:intron|ENSMUST00000081154.13:intron|ENSMUST00000186404.6:intron|ENSMUST00000097707.4:intron
2816	intron	Pikfyve	ENSMUSG00000025949.16	protein_coding	chr1:65249503-65249504	+	7	65249503	5	ENSMUST00000081154.13:intron|ENSMUST00000097707.4:intron
2818	intron	Pikfyve	ENSMUSG00000025949.16	protein_coding	chr1:65266436-65266443	+	8	65266443	3	ENSMUST00000081154.13:intron|ENSMUST00000097707.4:intron
2819	intron	Pikfyve	ENSMUSG00000025949.16	protein_coding	chr1:65269804-65269829	+	9	65269811;65269829	3	ENSMUST00000081154.13:intron|ENSMUST00000097707.4:intron
2822	UTR	Pikfyve	ENSMUSG00000025949.16	protein_coding	chr1:65276774-65276806	+	742	65276801	491	ENSMUST00000081154.13:UTR
2823	UTR	Pikfyve	ENSMUSG00000025949.16	protein_coding	chr1:65278681-65278696	+	32	65278696	23	ENSMUST00000081154.13:UTR
2825	intergenic	None	None	None	chr1:65389311-65389315	+	5	65389311;65389315	2	None
2826	intergenic	None	None	None	chr1:65389615-65389638	+	27	65389623	20	None
2829	intron	Map2	ENSMUSG00000015222.18	protein_coding	chr1:66202585-66202596	+	5	66202585;66202596	2	ENSMUST00000156636.8:intron|ENSMUST00000114017.7:intron|ENSMUST00000114015.7:intron|ENSMUST00000124873.7:intron
2832	intron	Map2	ENSMUSG00000015222.18	protein_coding	chr1:66323294-66323314	+	14	66323313	5	ENSMUST00000156636.8:intron|ENSMUST00000114017.7:intron|ENSMUST00000114015.7:intron|ENSMUST00000114018.9:intron|ENSMUST00000024639.11:intron|ENSMUST00000114013.7:intron|ENSMUST00000128673.7:intron|ENSMUST00000137807.7:intron|ENSMUST00000123647.7:intron
2835	intron	Map2	ENSMUSG00000015222.18	protein_coding	chr1:66360592-66360601	+	11	66360600	5	ENSMUST00000156636.8:intron|ENSMUST00000114017.7:intron|ENSMUST00000114015.7:intron|ENSMUST00000114018.9:intron|ENSMUST00000024639.11:intron|ENSMUST00000114013.7:intron|ENSMUST00000128673.7:intron|ENSMUST00000137807.7:intron|ENSMUST00000123647.7:intron
2836	intron	Map2	ENSMUSG00000015222.18	protein_coding	chr1:66367143-66367160	+	9	66367153;66367159	2	ENSMUST00000156636.8:intron|ENSMUST00000114017.7:intron|ENSMUST00000114015.7:intron|ENSMUST00000114018.9:intron|ENSMUST00000024639.11:intron|ENSMUST00000114013.7:intron|ENSMUST00000128673.7:intron|ENSMUST00000137807.7:intron|ENSMUST00000123647.7:intron|ENSMUST00000239213.1:intron|ENSMUST00000077355.11:intron|ENSMUST00000114012.7:intron
2840	intron	Map2	ENSMUSG00000015222.18	protein_coding	chr1:66401669-66401673	+	5	66401673	3	ENSMUST00000114017.7:intron|ENSMUST00000114015.7:intron|ENSMUST00000114018.9:intron|ENSMUST00000024639.11:intron|ENSMUST00000114013.7:intron|ENSMUST00000128673.7:exon|ENSMUST00000239213.1:intron|ENSMUST00000077355.11:intron|ENSMUST00000114012.7:intron|ENSMUST00000173855.7:intron|ENSMUST00000141148.1:intron|ENSMUST00000151423.8:intron|ENSMUST00000145419.7:intron|ENSMUST00000127388.7:intron
2842	intron	Map2	ENSMUSG00000015222.18	protein_coding	chr1:66406740-66406764	+	22	66406761	11	ENSMUST00000114017.7:intron|ENSMUST00000114015.7:intron|ENSMUST00000114018.9:intron|ENSMUST00000024639.11:intron|ENSMUST00000114013.7:intron|ENSMUST00000239213.1:intron|ENSMUST00000077355.11:intron|ENSMUST00000114012.7:intron|ENSMUST00000173855.7:intron|ENSMUST00000141148.1:intron|ENSMUST00000151423.8:intron|ENSMUST00000145419.7:intron|ENSMUST00000127388.7:exon
2844	intron	Map2	ENSMUSG00000015222.18	protein_coding	chr1:66408284-66408292	+	11	66408284;66408288	3	ENSMUST00000114017.7:intron|ENSMUST00000114015.7:intron|ENSMUST00000114018.9:intron|ENSMUST00000024639.11:intron|ENSMUST00000114013.7:intron|ENSMUST00000239213.1:intron|ENSMUST00000077355.11:intron|ENSMUST00000114012.7:intron|ENSMUST00000173855.7:intron|ENSMUST00000141148.1:intron|ENSMUST00000151423.8:intron|ENSMUST00000145419.7:intron
2846	intron	Map2	ENSMUSG00000015222.18	protein_coding	chr1:66409361-66409361	+	8	66409361	8	ENSMUST00000114017.7:intron|ENSMUST00000114015.7:intron|ENSMUST00000114018.9:intron|ENSMUST00000024639.11:intron|ENSMUST00000114013.7:intron|ENSMUST00000239213.1:intron|ENSMUST00000077355.11:intron|ENSMUST00000114012.7:intron|ENSMUST00000173855.7:intron|ENSMUST00000141148.1:intron|ENSMUST00000151423.8:intron|ENSMUST00000145419.7:intron
2847	intron	Map2	ENSMUSG00000015222.18	protein_coding	chr1:66409619-66409656	+	41	66409640	13	ENSMUST00000114017.7:intron|ENSMUST00000114015.7:intron|ENSMUST00000114018.9:intron|ENSMUST00000024639.11:intron|ENSMUST00000114013.7:intron|ENSMUST00000239213.1:intron|ENSMUST00000077355.11:intron|ENSMUST00000114012.7:intron|ENSMUST00000173855.7:intron|ENSMUST00000141148.1:intron|ENSMUST00000151423.8:intron|ENSMUST00000145419.7:intron
2850	intron	Map2	ENSMUSG00000015222.18	protein_coding	chr1:66422071-66422086	+	5	66422071	4	ENSMUST00000114017.7:intron|ENSMUST00000114015.7:intron|ENSMUST00000114018.9:intron|ENSMUST00000024639.11:intron|ENSMUST00000114013.7:intron|ENSMUST00000239213.1:intron|ENSMUST00000077355.11:intron|ENSMUST00000114012.7:intron|ENSMUST00000151423.8:intron|ENSMUST00000133522.1:intron|ENSMUST00000172886.7:intron|ENSMUST00000173778.7:intron|ENSMUST00000173800.1:intron
2851	intron	Map2	ENSMUSG00000015222.18	protein_coding	chr1:66422249-66422261	+	11	66422260	3	ENSMUST00000114017.7:intron|ENSMUST00000114015.7:intron|ENSMUST00000114018.9:intron|ENSMUST00000024639.11:intron|ENSMUST00000114013.7:intron|ENSMUST00000239213.1:intron|ENSMUST00000077355.11:intron|ENSMUST00000114012.7:intron|ENSMUST00000151423.8:intron|ENSMUST00000133522.1:intron|ENSMUST00000172886.7:intron|ENSMUST00000173778.7:intron|ENSMUST00000173800.1:intron
2852	intron	Map2	ENSMUSG00000015222.18	protein_coding	chr1:66422334-66422364	+	10	66422339;66422364	3	ENSMUST00000114017.7:intron|ENSMUST00000114015.7:intron|ENSMUST00000114018.9:intron|ENSMUST00000024639.11:intron|ENSMUST00000114013.7:intron|ENSMUST00000239213.1:intron|ENSMUST00000077355.11:intron|ENSMUST00000114012.7:intron|ENSMUST00000151423.8:intron|ENSMUST00000133522.1:intron|ENSMUST00000172886.7:intron|ENSMUST00000173778.7:intron|ENSMUST00000173800.1:intron
2857	intron	Map2	ENSMUSG00000015222.18	protein_coding	chr1:66427552-66427554	+	5	66427554	3	ENSMUST00000114017.7:intron|ENSMUST00000114015.7:intron|ENSMUST00000114018.9:intron|ENSMUST00000024639.11:intron|ENSMUST00000114013.7:intron|ENSMUST00000239213.1:intron|ENSMUST00000077355.11:intron|ENSMUST00000114012.7:intron|ENSMUST00000151423.8:intron|ENSMUST00000172886.7:intron|ENSMUST00000173778.7:intron|ENSMUST00000173800.1:intron
2858	intron	Map2	ENSMUSG00000015222.18	protein_coding	chr1:66428436-66428451	+	112	66428448	60	ENSMUST00000114017.7:intron|ENSMUST00000114015.7:intron|ENSMUST00000114018.9:intron|ENSMUST00000024639.11:intron|ENSMUST00000114013.7:intron|ENSMUST00000239213.1:intron|ENSMUST00000077355.11:intron|ENSMUST00000114012.7:intron|ENSMUST00000151423.8:intron|ENSMUST00000172886.7:intron|ENSMUST00000173778.7:intron|ENSMUST00000173800.1:intron
2860	intron	Map2	ENSMUSG00000015222.18	protein_coding	chr1:66435479-66435537	+	15	66435479;66435508;66435531	2	ENSMUST00000114017.7:intron|ENSMUST00000114015.7:intron|ENSMUST00000114018.9:intron|ENSMUST00000024639.11:intron|ENSMUST00000114013.7:intron|ENSMUST00000239213.1:intron|ENSMUST00000077355.11:intron|ENSMUST00000114012.7:intron|ENSMUST00000151423.8:intron|ENSMUST00000172886.7:intron|ENSMUST00000173778.7:intron|ENSMUST00000173800.1:intron|ENSMUST00000172486.1:intron
2862	UTR	Map2	ENSMUSG00000015222.18	protein_coding	chr1:66439415-66439415	+	6	66439415	6	ENSMUST00000114017.7:UTR|ENSMUST00000114015.7:UTR|ENSMUST00000114018.9:UTR|ENSMUST00000024639.11:UTR|ENSMUST00000077355.11:UTR|ENSMUST00000114012.7:UTR|ENSMUST00000151423.8:exon|ENSMUST00000172486.1:UTR
2864	UTR	Map2	ENSMUSG00000015222.18	protein_coding	chr1:66439789-66439801	+	7	66439801	3	ENSMUST00000114017.7:UTR|ENSMUST00000114015.7:UTR|ENSMUST00000114018.9:UTR|ENSMUST00000024639.11:UTR|ENSMUST00000077355.11:UTR|ENSMUST00000114012.7:UTR|ENSMUST00000151423.8:exon
2865	UTR	Map2	ENSMUSG00000015222.18	protein_coding	chr1:66439942-66439959	+	19	66439957	12	ENSMUST00000114017.7:UTR|ENSMUST00000114015.7:UTR|ENSMUST00000114018.9:UTR|ENSMUST00000024639.11:UTR|ENSMUST00000077355.11:UTR|ENSMUST00000114012.7:UTR|ENSMUST00000151423.8:exon
2870	UTR	Map2	ENSMUSG00000015222.18	protein_coding	chr1:66442355-66442378	+	13	66442357	5	ENSMUST00000114015.7:UTR|ENSMUST00000114018.9:UTR|ENSMUST00000024639.11:UTR|ENSMUST00000077355.11:UTR|ENSMUST00000114012.7:UTR
2871	UTR	Map2	ENSMUSG00000015222.18	protein_coding	chr1:66442561-66442589	+	5112	66442583	4459	ENSMUST00000114015.7:UTR|ENSMUST00000114018.9:UTR|ENSMUST00000024639.11:UTR|ENSMUST00000077355.11:UTR|ENSMUST00000114012.7:UTR
2872	intergenic	None	None	None	chr1:66443552-66443559	+	20	66443557	10	None
2879	intron	Unc80	ENSMUSG00000055567.18	protein_coding	chr1:66486189-66486195	+	6	66486190	4	ENSMUST00000061620.16:intron|ENSMUST00000114008.2:intron|ENSMUST00000136727.1:exon|ENSMUST00000212557.2:intron
2882	intron	Unc80	ENSMUSG00000055567.18	protein_coding	chr1:66490493-66490501	+	5	66490501	4	ENSMUST00000061620.16:intron|ENSMUST00000114008.2:intron|ENSMUST00000212557.2:intron
2886	intron	Unc80	ENSMUSG00000055567.18	protein_coding	chr1:66528416-66528427	+	8	66528422	3	ENSMUST00000061620.16:intron|ENSMUST00000212557.2:intron
2888	intron	Unc80	ENSMUSG00000055567.18	protein_coding	chr1:66556839-66556844	+	7	66556839	6	ENSMUST00000061620.16:intron|ENSMUST00000212557.2:intron
2889	intron	Unc80	ENSMUSG00000055567.18	protein_coding	chr1:66556914-66556926	+	31	66556925	21	ENSMUST00000061620.16:intron|ENSMUST00000212557.2:intron
2893	intron	Unc80	ENSMUSG00000055567.18	protein_coding	chr1:66568322-66568326	+	6	66568322	4	ENSMUST00000061620.16:intron|ENSMUST00000212557.2:intron
2897	intron	Unc80	ENSMUSG00000055567.18	protein_coding	chr1:66647569-66647573	+	8	66647571	6	ENSMUST00000061620.16:intron|ENSMUST00000212557.2:intron
2902	intron	Unc80	ENSMUSG00000055567.18	protein_coding	chr1:66692344-66692348	+	6	66692344	4	ENSMUST00000061620.16:intron|ENSMUST00000212557.2:intron|ENSMUST00000152844.1:intron
2905	UTR	Unc80	ENSMUSG00000055567.18	protein_coding	chr1:66697886-66697909	+	8	66697909	3	ENSMUST00000061620.16:UTR
2906	UTR	Unc80	ENSMUSG00000055567.18	protein_coding	chr1:66697990-66697990	+	8	66697990	8	ENSMUST00000061620.16:UTR
2908	UTR	Unc80	ENSMUSG00000055567.18	protein_coding	chr1:66699071-66699080	+	25	66699080	15	ENSMUST00000061620.16:UTR
2909	UTR	Unc80	ENSMUSG00000055567.18	protein_coding	chr1:66699119-66699153	+	196	66699143	116	ENSMUST00000061620.16:UTR
2910	intron	Rpe	ENSMUSG00000026005.15	protein_coding	chr1:66701899-66701905	+	6	66701899;66701905	3	ENSMUST00000151016.1:intron|ENSMUST00000027157.9:intron|ENSMUST00000113995.1:intron|ENSMUST00000142920.7:intron|ENSMUST00000190404.1:intron
2911	intron	Rpe	ENSMUSG00000026005.15	protein_coding	chr1:66708041-66708056	+	19	66708056	7	ENSMUST00000151016.1:intron|ENSMUST00000027157.9:intron|ENSMUST00000113995.1:intron|ENSMUST00000142920.7:intron|ENSMUST00000190404.1:intron
2912	intron	Rpe	ENSMUSG00000026005.15	protein_coding	chr1:66712935-66712953	+	17	66712950	7	ENSMUST00000151016.1:intron|ENSMUST00000027157.9:intron|ENSMUST00000113995.1:intron|ENSMUST00000142920.7:intron|ENSMUST00000190404.1:intron
2917	UTR	Rpe	ENSMUSG00000026005.15	protein_coding	chr1:66718406-66718419	+	9	66718419	6	ENSMUST00000027157.9:UTR|ENSMUST00000113995.1:UTR|ENSMUST00000142920.7:UTR
2918	UTR	Rpe	ENSMUSG00000026005.15	protein_coding	chr1:66718673-66718677	+	23	66718673	17	ENSMUST00000027157.9:UTR|ENSMUST00000113995.1:UTR|ENSMUST00000142920.7:UTR
2919	UTR	Rpe	ENSMUSG00000026005.15	protein_coding	chr1:66718729-66718752	+	62	66718740	35	ENSMUST00000027157.9:UTR|ENSMUST00000113995.1:UTR|ENSMUST00000142920.7:UTR
2921	UTR	Rpe	ENSMUSG00000026005.15	protein_coding	chr1:66719479-66719516	+	792	66719510	478	ENSMUST00000027157.9:UTR|ENSMUST00000113995.1:UTR|ENSMUST00000142920.7:UTR
2922	intergenic	None	None	None	chr1:66719811-66719829	+	15	66719811	7	None
2924	intergenic	None	None	None	chr1:66720135-66720139	+	7	66720139	5	None
2926	intergenic	None	None	None	chr1:66721786-66721797	+	7	66721793	3	None
2941	intergenic	None	None	None	chr1:66738455-66738472	+	5	66738472	2	None
2948	intergenic	None	None	None	chr1:66746684-66746696	+	11	66746684;66746696	5	None
2949	intergenic	None	None	None	chr1:66748077-66748083	+	5	66748083	3	None
2954	intergenic	None	None	None	chr1:66757852-66757908	+	35	66757852;66757860;66757872;66757877	4	None
2955	intergenic	None	None	None	chr1:66758368-66758376	+	11	66758368;66758376	4	None
2956	intergenic	None	None	None	chr1:66758655-66758680	+	6	66758655	3	None
2959	intergenic	None	None	None	chr1:66760631-66760631	+	5	66760631	5	None
2960	intergenic	None	None	None	chr1:66760761-66760768	+	18	66760768	7	None
2961	intergenic	None	None	None	chr1:66762077-66762077	+	10	66762077	10	None
2962	intergenic	None	None	None	chr1:66762297-66762311	+	7	66762307	3	None
2973	intergenic	None	None	None	chr1:66782234-66782258	+	31	66782255	11	None
2974	intergenic	None	None	None	chr1:66782929-66782965	+	11	66782960	5	None
2976	exon	Gm15789	ENSMUSG00000082057.1	processed_pseudogene	chr1:66784878-66784880	+	8	66784880	7	ENSMUST00000118992.1:exon
2979	intergenic	None	None	None	chr1:66793039-66793045	+	5	66793045	2	None
2980	intergenic	None	None	None	chr1:66793274-66793287	+	107	66793284	62	None
2982	intergenic	None	None	None	chr1:66794616-66794623	+	5	66794623	2	None
2983	intergenic	None	None	None	chr1:66795043-66795046	+	6	66795043	5	None
2984	intergenic	None	None	None	chr1:66797394-66797406	+	9	66797398	4	None
2985	intergenic	None	None	None	chr1:66798056-66798066	+	5	66798060	2	None
2991	intergenic	None	None	None	chr1:66809269-66809302	+	9	66809276	3	None
2996	exon	Gm37755	ENSMUSG00000103382.1	TEC	chr1:66814485-66814503	+	17	66814496	13	ENSMUST00000195880.1:exon
3003	intergenic	None	None	None	chr1:66863659-66863686	+	84	66863680	43	None
3012	UTR	Cps1	ENSMUSG00000025991.8	protein_coding	chr1:67231247-67231263	+	29	67231263	21	ENSMUST00000027144.7:UTR
3030	intron	Spag16	ENSMUSG00000053153.14	protein_coding	chr1:69845336-69845350	+	20	69845350	5	ENSMUST00000187159.6:intron|ENSMUST00000190833.6:intron|ENSMUST00000065425.11:intron|ENSMUST00000113940.3:intron|ENSMUST00000161131.2:intron
3035	intron	Spag16	ENSMUSG00000053153.14	protein_coding	chr1:69876161-69876178	+	7	69876174;69876178	2	ENSMUST00000187159.6:intron|ENSMUST00000190833.6:intron|ENSMUST00000065425.11:intron|ENSMUST00000113940.3:intron
3038	intron	Spag16	ENSMUSG00000053153.14	protein_coding	chr1:69884912-69884929	+	5	69884928	2	ENSMUST00000187159.6:intron|ENSMUST00000190833.6:intron|ENSMUST00000065425.11:intron|ENSMUST00000113940.3:intron
3045	intron	Spag16	ENSMUSG00000053153.14	protein_coding	chr1:69926231-69926252	+	28	69926240;69926248	7	ENSMUST00000187159.6:intron|ENSMUST00000190833.6:intron|ENSMUST00000065425.11:intron|ENSMUST00000113940.3:UTR
3048	intron	Spag16	ENSMUSG00000053153.14	protein_coding	chr1:69937906-69937917	+	14	69937917	7	ENSMUST00000187159.6:intron|ENSMUST00000190833.6:intron|ENSMUST00000065425.11:intron
3051	intron	Spag16	ENSMUSG00000053153.14	protein_coding	chr1:70005883-70005885	+	7	70005885	4	ENSMUST00000187159.6:intron|ENSMUST00000190833.6:intron|ENSMUST00000065425.11:intron|ENSMUST00000161310.7:intron|ENSMUST00000191569.1:intron
3052	intron	Spag16	ENSMUSG00000053153.14	protein_coding	chr1:70019934-70019946	+	18	70019938	7	ENSMUST00000187159.6:intron|ENSMUST00000190833.6:intron|ENSMUST00000065425.11:intron|ENSMUST00000161310.7:intron|ENSMUST00000191569.1:intron
3065	UTR	Spag16	ENSMUSG00000053153.14	protein_coding	chr1:70725126-70725133	+	22	70725132	14	ENSMUST00000065425.11:UTR|ENSMUST00000161310.7:exon
3068	intron	Vwc2l	ENSMUSG00000045648.15	protein_coding	chr1:70736251-70736266	+	6	70736262;70736263	2	ENSMUST00000053922.11:intron|ENSMUST00000161937.1:intron|ENSMUST00000162182.1:intron
3075	intron	Vwc2l	ENSMUSG00000045648.15	protein_coding	chr1:70881028-70881041	+	7	70881039;70881040;70881041	2	ENSMUST00000053922.11:intron|ENSMUST00000161937.1:intron|ENSMUST00000162182.1:intron
3076	UTR	Vwc2l	ENSMUSG00000045648.15	protein_coding	chr1:70885366-70885399	+	16	70885399	10	ENSMUST00000053922.11:UTR|ENSMUST00000161937.1:UTR
3084	exon	Atic	ENSMUSG00000026192.13	protein_coding	chr1:71563191-71563214	+	5	71563191;71563195;71563196;71563213;71563214	1	ENSMUST00000027384.5:intron|ENSMUST00000148077.7:exon|ENSMUST00000155769.7:intron|ENSMUST00000136443.1:exon
3086	UTR	Atic	ENSMUSG00000026192.13	protein_coding	chr1:71579395-71579418	+	827	71579404	378	ENSMUST00000027384.5:UTR
3087	UTR	Atic	ENSMUSG00000026192.13	protein_coding	chr1:71579627-71579635	+	60	71579631	48	ENSMUST00000027384.5:UTR
3091	intron	Apol7d	ENSMUSG00000073652.10	lncRNA	chr1:71657445-71657462	+	11	71657458	4	ENSMUST00000097699.2:exon|ENSMUST00000127218.7:intron|ENSMUST00000126516.2:intron
3100	exon	Gm25360	ENSMUSG00000094655.1	snRNA	chr1:72226426-72226443	+	16	72226441	8	ENSMUST00000178786.1:exon
3106	exon	Gm24497	ENSMUSG00000093956.1	snRNA	chr1:72244396-72244415	+	19	72244407	4	ENSMUST00000177868.1:exon
3110	intergenic	None	None	None	chr1:72245176-72245178	+	12	72245178	9	None
3111	intergenic	None	None	None	chr1:72248673-72248679	+	18	72248678	13	None
3113	exon	Gm25939	ENSMUSG00000093843.1	snRNA	chr1:72255153-72255206	+	17	72255204	6	ENSMUST00000179876.1:exon
3117	intergenic	None	None	None	chr1:72266721-72266736	+	46	72266732	15	None
3118	intergenic	None	None	None	chr1:72267172-72267188	+	30	72267182	20	None
3123	intergenic	None	None	None	chr1:72275295-72275307	+	7	72275306	3	None
3128	UTR	Tmem169	ENSMUSG00000026188.11	protein_coding	chr1:72303005-72303008	+	5	72303005	4	ENSMUST00000027380.11:UTR
3129	UTR	Tmem169	ENSMUSG00000026188.11	protein_coding	chr1:72303099-72303107	+	180	72303104	168	ENSMUST00000027380.11:UTR
3138	intron	Xrcc5	ENSMUSG00000026187.9	protein_coding	chr1:72374693-72374696	+	5	72374696	3	ENSMUST00000027379.9:intron
3142	UTR	Xrcc5	ENSMUSG00000026187.9	protein_coding	chr1:72394911-72394953	+	186	72394953	46	ENSMUST00000027379.9:UTR
3155	intron	Smarcal1	ENSMUSG00000039354.16	protein_coding	chr1:72619409-72619417	+	12	72619417	6	ENSMUST00000136498.7:intron|ENSMUST00000047615.14:intron|ENSMUST00000152225.1:intron|ENSMUST00000150725.7:intron|ENSMUST00000126832.1:intron
3156	UTR	Smarcal1	ENSMUSG00000039354.16	protein_coding	chr1:72633080-72633084	+	6	72633080	4	ENSMUST00000047615.14:UTR|ENSMUST00000152225.1:UTR
3157	UTR	Smarcal1	ENSMUSG00000039354.16	protein_coding	chr1:72633123-72633139	+	440	72633134	390	ENSMUST00000047615.14:UTR|ENSMUST00000152225.1:UTR
3160	intergenic	None	None	None	chr1:72635645-72635682	+	85	72635655	43	None
3161	intergenic	None	None	None	chr1:72636784-72636790	+	11	72636790	4	None
3163	exon	Gm39662	ENSMUSG00000110712.1	lncRNA	chr1:72642943-72642973	+	14	72642963	8	ENSMUST00000212057.1:exon|ENSMUST00000211909.1:exon
3165	intron	Rpl37a	ENSMUSG00000046330.10	protein_coding	chr1:72712554-72712569	+	19	72712556	16	ENSMUST00000059980.10:intron|ENSMUST00000212432.1:intron|ENSMUST00000212335.1:intron|ENSMUST00000211963.1:exon
3167	UTR	Rpl37a	ENSMUSG00000046330.10	protein_coding	chr1:72713589-72713689	+	2480	72713673	742	ENSMUST00000059980.10:UTR|ENSMUST00000212432.1:exon|ENSMUST00000212335.1:UTR
3168	UTR	Rpl37a	ENSMUSG00000046330.10	protein_coding	chr1:72713789-72713820	+	171	72713813	72	ENSMUST00000059980.10:UTR
3170	intergenic	None	None	None	chr1:72715635-72715659	+	7	72715659	3	None
3171	intergenic	None	None	None	chr1:72716918-72716918	+	5	72716918	5	None
3192	UTR	Igfbp2	ENSMUSG00000039323.18	protein_coding	chr1:72852421-72852491	+	8014	72852474	6433	ENSMUST00000047328.10:UTR|ENSMUST00000120564.1:UTR
3199	intergenic	None	None	None	chr1:72943037-72943051	+	6	72943042;72943051	2	None
3208	intergenic	None	None	None	chr1:73379602-73379614	+	22	73379614	19	None
3212	intergenic	None	None	None	chr1:73923926-73923939	+	15	73923934	6	None
3213	intergenic	None	None	None	chr1:73952248-73952253	+	6	73952253	4	None
3216	intergenic	None	None	None	chr1:74107311-74107315	+	9	74107315	4	None
3218	intron	Rufy4	ENSMUSG00000061815.11	protein_coding	chr1:74127502-74127502	+	6	74127502	6	ENSMUST00000080167.10:intron|ENSMUST00000127134.1:intron
3221	UTR	Rufy4	ENSMUSG00000061815.11	protein_coding	chr1:74148222-74148241	+	26	74148225	24	ENSMUST00000080167.10:UTR
3223	intergenic	None	None	None	chr1:74148784-74148789	+	6	74148789	2	None
3227	intron	Arpc2	ENSMUSG00000006304.14	protein_coding	chr1:74241888-74241919	+	14	74241917	4	ENSMUST00000113820.8:intron|ENSMUST00000006467.13:intron|ENSMUST00000113819.1:intron
3231	intron	Arpc2	ENSMUSG00000006304.14	protein_coding	chr1:74257966-74257985	+	7	74257984	3	ENSMUST00000113820.8:intron|ENSMUST00000006467.13:intron|ENSMUST00000113819.1:intron
3233	exon	Arpc2	ENSMUSG00000006304.14	protein_coding	chr1:74264433-74264449	+	25	74264443	7	ENSMUST00000113820.8:exon|ENSMUST00000006467.13:exon|ENSMUST00000113819.1:exon
3235	UTR	Arpc2	ENSMUSG00000006304.14	protein_coding	chr1:74267971-74268004	+	1393	74268002	443	ENSMUST00000113820.8:UTR|ENSMUST00000006467.13:UTR|ENSMUST00000113819.1:UTR
3236	UTR	Arpc2	ENSMUSG00000006304.14	protein_coding	chr1:74268180-74268217	+	1978	74268209	1637	ENSMUST00000113820.8:UTR
3239	intron	Pnkd	ENSMUSG00000026179.14	protein_coding	chr1:74286233-74286235	+	7	74286235	5	ENSMUST00000113805.7:intron|ENSMUST00000027370.12:intron|ENSMUST00000129219.1:exon|ENSMUST00000138620.1:intron|ENSMUST00000087226.10:intron|ENSMUST00000152492.1:intron
3241	intron	Pnkd	ENSMUSG00000026179.14	protein_coding	chr1:74286396-74286428	+	5	74286416	2	ENSMUST00000113805.7:intron|ENSMUST00000027370.12:intron|ENSMUST00000129219.1:exon|ENSMUST00000138620.1:intron|ENSMUST00000087226.10:intron|ENSMUST00000152492.1:intron
3242	intron	Pnkd	ENSMUSG00000026179.14	protein_coding	chr1:74287435-74287455	+	419	74287454	253	ENSMUST00000113805.7:UTR|ENSMUST00000027370.12:intron|ENSMUST00000138620.1:intron|ENSMUST00000087226.10:intron
3245	intron	Pnkd	ENSMUSG00000026179.14	protein_coding	chr1:74292246-74292248	+	5	74292246	4	ENSMUST00000027370.12:intron|ENSMUST00000138620.1:intron|ENSMUST00000087226.10:intron
3247	intron	Pnkd	ENSMUSG00000026179.14	protein_coding	chr1:74304512-74304516	+	7	74304513	5	ENSMUST00000027370.12:intron|ENSMUST00000138620.1:intron|ENSMUST00000087226.10:intron
3250	intron	Pnkd	ENSMUSG00000026179.14	protein_coding	chr1:74304918-74304929	+	8	74304923	3	ENSMUST00000027370.12:intron|ENSMUST00000138620.1:intron|ENSMUST00000087226.10:intron
3253	intron	Pnkd	ENSMUSG00000026179.14	protein_coding	chr1:74305912-74305914	+	8	74305914	7	ENSMUST00000027370.12:intron|ENSMUST00000138620.1:intron|ENSMUST00000087226.10:intron
3254	intron	Pnkd	ENSMUSG00000026179.14	protein_coding	chr1:74306832-74306839	+	7	74306839	3	ENSMUST00000027370.12:intron|ENSMUST00000138620.1:intron|ENSMUST00000087226.10:intron
3258	intron	Pnkd	ENSMUSG00000026179.14	protein_coding	chr1:74318519-74318528	+	21	74318521;74318528	10	ENSMUST00000027370.12:intron|ENSMUST00000138620.1:intron|ENSMUST00000087226.10:intron
3267	UTR	Pnkd	ENSMUSG00000026179.14	protein_coding	chr1:74353663-74353692	+	1880	74353686	1218	ENSMUST00000027370.12:UTR|ENSMUST00000087226.10:UTR|ENSMUST00000087225.5:UTR
3268	intron	Catip	ENSMUSG00000073650.8	protein_coding	chr1:74366922-74366939	+	14	74366938;74366939	4	ENSMUST00000097697.7:intron|ENSMUST00000128445.7:intron|ENSMUST00000191010.1:intron
3269	UTR	Catip	ENSMUSG00000073650.8	protein_coding	chr1:74369212-74369244	+	26	74369240	7	ENSMUST00000097697.7:UTR
3270	UTR	Catip	ENSMUSG00000073650.8	protein_coding	chr1:74369313-74369346	+	387	74369321	310	ENSMUST00000097697.7:UTR
3275	exon	Slc11a1	ENSMUSG00000026177.11	protein_coding	chr1:74386044-74386069	+	46	74386062	30	ENSMUST00000147233.7:exon|ENSMUST00000027368.5:UTR|ENSMUST00000131511.7:exon
3277	exon	Ctdsp1	ENSMUSG00000026176.13	protein_coding	chr1:74395495-74395504	+	13	74395499	6	ENSMUST00000027367.13:exon|ENSMUST00000141175.1:exon
3279	UTR	Ctdsp1	ENSMUSG00000026176.13	protein_coding	chr1:74396199-74396202	+	5	74396202	3	ENSMUST00000027367.13:UTR|ENSMUST00000141175.1:exon
3283	UTR	Ctdsp1	ENSMUSG00000026176.13	protein_coding	chr1:74396946-74396996	+	808	74396989	273	ENSMUST00000027367.13:UTR|ENSMUST00000141175.1:exon
3284	UTR	Ctdsp1	ENSMUSG00000026176.13	protein_coding	chr1:74397251-74397286	+	521	74397282	292	ENSMUST00000027367.13:UTR|ENSMUST00000141175.1:exon
3287	intergenic	None	None	None	chr1:74398683-74398713	+	11	74398713	7	None
3289	intergenic	None	None	None	chr1:74399599-74399622	+	42	74399612	23	None
3290	intergenic	None	None	None	chr1:74399764-74399765	+	5	74399764	4	None
3291	intergenic	None	None	None	chr1:74400024-74400034	+	19	74400028;74400030	6	None
3293	intergenic	None	None	None	chr1:74408287-74408289	+	5	74408288;74408289	2	None
3295	intron	Vil1	ENSMUSG00000026175.12	protein_coding	chr1:74422295-74422308	+	20	74422296	12	ENSMUST00000027366.12:intron|ENSMUST00000159749.1:intron|ENSMUST00000161087.1:intron
3297	UTR	Vil1	ENSMUSG00000026175.12	protein_coding	chr1:74435518-74435549	+	10	74435518	8	ENSMUST00000027366.12:UTR
3304	intron	Cnot9	ENSMUSG00000026174.9	protein_coding	chr1:74518119-74518140	+	10	74518138	4	ENSMUST00000087215.6:intron|ENSMUST00000137100.1:intron
3305	intron	Cnot9	ENSMUSG00000026174.9	protein_coding	chr1:74526753-74526792	+	5	74526792	2	ENSMUST00000087215.6:intron|ENSMUST00000137100.1:intron|ENSMUST00000147810.1:intron
3306	UTR	Cnot9	ENSMUSG00000026174.9	protein_coding	chr1:74529443-74529475	+	57	74529450	22	ENSMUST00000087215.6:UTR
3307	UTR	Cnot9	ENSMUSG00000026174.9	protein_coding	chr1:74529927-74529930	+	6	74529927	4	ENSMUST00000087215.6:UTR
3308	UTR	Cnot9	ENSMUSG00000026174.9	protein_coding	chr1:74530760-74530777	+	17	74530777	14	ENSMUST00000087215.6:UTR
3309	UTR	Cnot9	ENSMUSG00000026174.9	protein_coding	chr1:74530816-74530846	+	516	74530834	85	ENSMUST00000087215.6:UTR
3314	intergenic	None	None	None	chr1:74540564-74540569	+	7	74540567;74540568	2	None
3315	intron	Plcd4	ENSMUSG00000026173.15	protein_coding	chr1:74546287-74546336	+	27	74546287	6	ENSMUST00000141412.7:intron|ENSMUST00000113749.7:intron|ENSMUST00000067916.12:intron|ENSMUST00000113745.7:intron|ENSMUST00000113747.7:intron|ENSMUST00000113750.7:intron|ENSMUST00000027362.13:intron|ENSMUST00000152707.7:intron
3316	exon	Plcd4	ENSMUSG00000026173.15	protein_coding	chr1:74547962-74547964	+	7	74547962	4	ENSMUST00000141412.7:exon|ENSMUST00000113749.7:exon|ENSMUST00000067916.12:exon|ENSMUST00000113745.7:exon|ENSMUST00000113747.7:exon|ENSMUST00000113750.7:exon|ENSMUST00000027362.13:exon|ENSMUST00000152707.7:exon
3321	intron	Plcd4	ENSMUSG00000026173.15	protein_coding	chr1:74553409-74553451	+	12	74553445	3	ENSMUST00000141412.7:intron|ENSMUST00000113749.7:intron|ENSMUST00000067916.12:intron|ENSMUST00000113745.7:intron|ENSMUST00000113747.7:intron|ENSMUST00000113750.7:intron|ENSMUST00000027362.13:intron|ENSMUST00000152707.7:intron
3323	intron	Plcd4	ENSMUSG00000026173.15	protein_coding	chr1:74553611-74553707	+	22	74553625;74553667	4	ENSMUST00000141412.7:intron|ENSMUST00000113749.7:intron|ENSMUST00000067916.12:intron|ENSMUST00000113745.7:intron|ENSMUST00000113747.7:intron|ENSMUST00000113750.7:intron|ENSMUST00000027362.13:intron|ENSMUST00000152707.7:intron
3324	intron	Plcd4	ENSMUSG00000026173.15	protein_coding	chr1:74557501-74557508	+	8	74557502	3	ENSMUST00000141412.7:intron|ENSMUST00000113749.7:intron|ENSMUST00000067916.12:intron|ENSMUST00000113745.7:intron|ENSMUST00000113747.7:intron|ENSMUST00000113750.7:intron|ENSMUST00000027362.13:intron|ENSMUST00000152707.7:intron
3325	exon	Plcd4	ENSMUSG00000026173.15	protein_coding	chr1:74560327-74560364	+	11	74560359;74560362	3	ENSMUST00000141412.7:exon|ENSMUST00000113749.7:exon|ENSMUST00000067916.12:exon|ENSMUST00000113745.7:exon|ENSMUST00000113747.7:exon|ENSMUST00000113750.7:exon|ENSMUST00000027362.13:exon|ENSMUST00000152707.7:exon
3329	UTR	Plcd4	ENSMUSG00000026173.15	protein_coding	chr1:74565961-74565983	+	2370	74565977	1507	ENSMUST00000141412.7:UTR|ENSMUST00000113749.7:UTR|ENSMUST00000067916.12:UTR|ENSMUST00000113747.7:UTR|ENSMUST00000113750.7:UTR|ENSMUST00000027362.13:UTR|ENSMUST00000152707.7:UTR
3331	UTR	Plcd4	ENSMUSG00000026173.15	protein_coding	chr1:74567785-74567808	+	82	74567808	40	ENSMUST00000141412.7:UTR|ENSMUST00000113749.7:UTR|ENSMUST00000067916.12:UTR
3336	intron	Bcs1l	ENSMUSG00000026172.12	protein_coding	chr1:74588691-74588713	+	9	74588691	6	ENSMUST00000113733.9:intron|ENSMUST00000027358.10:intron|ENSMUST00000113732.1:intron
3338	UTR	Bcs1l	ENSMUSG00000026172.12	protein_coding	chr1:74592115-74592124	+	35	74592124	20	ENSMUST00000113733.9:UTR|ENSMUST00000027358.10:UTR|ENSMUST00000113732.1:UTR
3339	UTR	Bcs1l	ENSMUSG00000026172.12	protein_coding	chr1:74592182-74592205	+	65	74592189	22	ENSMUST00000027358.10:UTR|ENSMUST00000113732.1:UTR
3341	UTR	Bcs1l	ENSMUSG00000026172.12	protein_coding	chr1:74592441-74592444	+	11	74592443	9	ENSMUST00000027358.10:UTR
3343	exon	Stk36	ENSMUSG00000033276.18	protein_coding	chr1:74605513-74605527	+	12	74605525	8	ENSMUST00000087183.10:exon|ENSMUST00000145673.7:exon|ENSMUST00000148456.7:exon|ENSMUST00000113694.7:UTR|ENSMUST00000087186.10:exon|ENSMUST00000189830.1:intron
3350	exon	Stk36	ENSMUSG00000033276.18	protein_coding	chr1:74636038-74636050	+	92	74636043	60	ENSMUST00000087183.10:UTR|ENSMUST00000145673.7:exon|ENSMUST00000087186.10:UTR|ENSMUST00000155473.7:exon|ENSMUST00000123154.1:exon
3352	exon	Stk36	ENSMUSG00000033276.18	protein_coding	chr1:74636878-74636896	+	218	74636894	161	ENSMUST00000087183.10:UTR|ENSMUST00000145673.7:exon|ENSMUST00000123154.1:exon
3353	intergenic	None	None	None	chr1:74637235-74637248	+	63	74637245	42	None
3359	intron	Ttll4	ENSMUSG00000033257.14	protein_coding	chr1:74693280-74693294	+	5	74693280	2	ENSMUST00000042125.14:intron|ENSMUST00000113678.1:intron|ENSMUST00000145132.7:intron
3360	UTR	Ttll4	ENSMUSG00000033257.14	protein_coding	chr1:74697967-74697979	+	40	74697973	24	ENSMUST00000042125.14:UTR|ENSMUST00000113678.1:UTR|ENSMUST00000145132.7:exon|ENSMUST00000128891.7:exon
3365	UTR	Ttll4	ENSMUSG00000033257.14	protein_coding	chr1:74701808-74701833	+	457	74701827	283	ENSMUST00000042125.14:UTR|ENSMUST00000145132.7:exon
3367	UTR	Ttll4	ENSMUSG00000033257.14	protein_coding	chr1:74703250-74703252	+	5	74703252	4	ENSMUST00000042125.14:UTR
3368	UTR	Ttll4	ENSMUSG00000033257.14	protein_coding	chr1:74703727-74703737	+	8	74703732	3	ENSMUST00000042125.14:UTR
3370	intergenic	None	None	None	chr1:74703865-74703887	+	7	74703887	4	None
3378	UTR	Cyp27a1	ENSMUSG00000026170.6	protein_coding	chr1:74737887-74737896	+	87	74737892	56	ENSMUST00000027356.6:UTR
3381	intron	Wnt6	ENSMUSG00000033227.7	protein_coding	chr1:74773756-74773804	+	5	74773777	2	ENSMUST00000006716.7:intron
3383	UTR	Wnt6	ENSMUSG00000033227.7	protein_coding	chr1:74784870-74784884	+	33	74784870	13	ENSMUST00000006716.7:UTR
3384	UTR	Wnt6	ENSMUSG00000033227.7	protein_coding	chr1:74784943-74784948	+	6	74784946	3	ENSMUST00000006716.7:UTR
3385	UTR	Wnt6	ENSMUSG00000033227.7	protein_coding	chr1:74785304-74785325	+	117	74785322	54	ENSMUST00000006716.7:UTR
3390	intergenic	None	None	None	chr1:74825906-74825916	+	12	74825912	5	None
3394	UTR	Gm16582:Cdk5r2	ENSMUSG00000089964.1:ENSMUSG00000090071.4	protein_coding:lncRNA	chr1:74857115-74857188	+	15	74857125;74857145	3	ENSMUST00000159627.1:intron|ENSMUST00000160379.3:UTR
3395	UTR	Gm16582:Cdk5r2	ENSMUSG00000089964.1:ENSMUSG00000090071.4	protein_coding:lncRNA	chr1:74857416-74857439	+	1005	74857429	551	ENSMUST00000159627.1:intron|ENSMUST00000160379.3:UTR
3396	UTR	Gm16582:Cdk5r2	ENSMUSG00000089964.1:ENSMUSG00000090071.4	protein_coding:lncRNA	chr1:74857598-74857624	+	31	74857616	17	ENSMUST00000159627.1:intron|ENSMUST00000160379.3:UTR
3402	intergenic	None	None	None	chr1:75018756-75018769	+	10	75018758	4	None
3406	intergenic	None	None	None	chr1:75142172-75142195	+	11	75142195	7	None
3407	intron	Retreg2	ENSMUSG00000049339.16	protein_coding	chr1:75145527-75145550	+	7	75145550	3	ENSMUST00000188873.6:intron|ENSMUST00000097694.10:intron|ENSMUST00000190240.6:intron|ENSMUST00000186037.6:intron|ENSMUST00000189345.1:intron
3410	UTR	Retreg2	ENSMUSG00000049339.16	protein_coding	chr1:75147875-75147917	+	1193	75147909	764	ENSMUST00000188873.6:UTR|ENSMUST00000097694.10:UTR|ENSMUST00000190240.6:UTR|ENSMUST00000186037.6:UTR
3412	intergenic	None	None	None	chr1:75155575-75155576	+	5	75155576	3	None
3416	UTR	Zfand2b	ENSMUSG00000026197.12	protein_coding	chr1:75171614-75171630	+	152	75171626	77	ENSMUST00000161106.7:exon|ENSMUST00000160439.7:UTR|ENSMUST00000027394.11:UTR
3420	UTR	Ankzf1	ENSMUSG00000026199.17	protein_coding	chr1:75199373-75199404	+	296	75199387	226	ENSMUST00000152233.8:UTR|ENSMUST00000134233.8:exon|ENSMUST00000131788.8:exon|ENSMUST00000145459.8:UTR
3424	intron	Stk16	ENSMUSG00000026201.12	protein_coding	chr1:75212222-75212255	+	64	75212237	39	ENSMUST00000027401.10:intron|ENSMUST00000144355.7:exon|ENSMUST00000191108.6:intron|ENSMUST00000123825.7:exon|ENSMUST00000135484.7:intron|ENSMUST00000142052.7:intron|ENSMUST00000189698.6:intron|ENSMUST00000188460.2:intron|ENSMUST00000126328.1:intron|ENSMUST00000145144.1:intron|ENSMUST00000186492.1:exon
3425	intron	Stk16	ENSMUSG00000026201.12	protein_coding	chr1:75212396-75212411	+	18	75212402	5	ENSMUST00000027401.10:intron|ENSMUST00000191108.6:intron|ENSMUST00000135484.7:intron|ENSMUST00000142052.7:intron|ENSMUST00000189698.6:intron|ENSMUST00000188460.2:intron|ENSMUST00000126328.1:intron|ENSMUST00000145144.1:intron|ENSMUST00000186492.1:exon|ENSMUST00000186350.1:exon
3426	UTR	Stk16	ENSMUSG00000026201.12	protein_coding	chr1:75214139-75214156	+	10	75214156	7	ENSMUST00000027401.10:UTR|ENSMUST00000191108.6:UTR|ENSMUST00000135484.7:exon
3427	UTR	Stk16	ENSMUSG00000026201.12	protein_coding	chr1:75214200-75214280	+	467	75214242	281	ENSMUST00000027401.10:UTR|ENSMUST00000191108.6:UTR|ENSMUST00000135484.7:exon
3429	intergenic	None	None	None	chr1:75215607-75215613	+	47	75215613	22	None
3431	exon	Dnajb2	ENSMUSG00000026203.16	protein_coding	chr1:75237499-75237519	+	14	75237516	8	ENSMUST00000188931.6:exon|ENSMUST00000055223.13:exon|ENSMUST00000082158.12:exon|ENSMUST00000188346.6:exon|ENSMUST00000188290.6:exon|ENSMUST00000185403.6:exon|ENSMUST00000187058.6:exon|ENSMUST00000185654.2:exon|ENSMUST00000186600.1:exon|ENSMUST00000188628.1:exon
3436	intron	Dnajb2	ENSMUSG00000026203.16	protein_coding	chr1:75244178-75244190	+	13	75244181	6	ENSMUST00000188931.6:UTR|ENSMUST00000055223.13:intron|ENSMUST00000082158.12:intron|ENSMUST00000188346.6:intron|ENSMUST00000188290.6:intron|ENSMUST00000185403.6:intron|ENSMUST00000187058.6:intron|ENSMUST00000190445.1:intron
3439	UTR	Dnajb2	ENSMUSG00000026203.16	protein_coding	chr1:75245454-75245487	+	5	75245486	2	ENSMUST00000188931.6:UTR|ENSMUST00000188346.6:UTR|ENSMUST00000188290.6:UTR|ENSMUST00000187058.6:UTR
3440	UTR	Dnajb2	ENSMUSG00000026203.16	protein_coding	chr1:75245678-75245700	+	1076	75245692	698	ENSMUST00000188931.6:UTR|ENSMUST00000188346.6:UTR|ENSMUST00000188290.6:UTR|ENSMUST00000187058.6:UTR
3442	intergenic	None	None	None	chr1:75251200-75251221	+	6	75251221	3	None
3446	intergenic	None	None	None	chr1:75257828-75257840	+	7	75257836;75257840	2	None
3450	intergenic	None	None	None	chr1:75323820-75323822	+	5	75323821	3	None
3451	UTR	Des	ENSMUSG00000026208.9	protein_coding	chr1:75367698-75367722	+	107	75367720	57	ENSMUST00000027409.9:UTR
3458	UTR	Speg	ENSMUSG00000026207.16	protein_coding	chr1:75404540-75404568	+	255	75404564	133	ENSMUST00000087122.11:intron|ENSMUST00000113590.7:UTR|ENSMUST00000137868.7:intron|ENSMUST00000113587.7:UTR
3461	UTR	Speg	ENSMUSG00000026207.16	protein_coding	chr1:75432284-75432322	+	70	75432314	31	ENSMUST00000087122.11:UTR|ENSMUST00000137868.7:UTR
3463	exon	Gmppa	ENSMUSG00000033021.16	protein_coding	chr1:75442010-75442010	+	5	75442010	5	ENSMUST00000037796.13:exon|ENSMUST00000113584.7:exon|ENSMUST00000188097.1:UTR|ENSMUST00000132291.7:exon
3464	UTR	Gmppa	ENSMUSG00000033021.16	protein_coding	chr1:75443146-75443180	+	1118	75443173	539	ENSMUST00000037796.13:UTR|ENSMUST00000113584.7:UTR|ENSMUST00000135453.1:exon|ENSMUST00000124539.1:exon
3467	UTR	Asic4	ENSMUSG00000033007.15	protein_coding	chr1:75474320-75474345	+	681	75474340	471	ENSMUST00000113577.7:UTR|ENSMUST00000037708.9:UTR
3468	UTR	Tmem198	ENSMUSG00000051703.14	protein_coding	chr1:75485677-75485705	+	404	75485693	245	ENSMUST00000113575.8:UTR|ENSMUST00000050899.6:UTR
3475	UTR	Inha	ENSMUSG00000032968.4	protein_coding	chr1:75510349-75510370	+	78	75510354	37	ENSMUST00000037330.4:UTR
3479	UTR	Stk11ip	ENSMUSG00000026213.15	protein_coding	chr1:75536492-75536497	+	26	75536494	12	ENSMUST00000027414.15:UTR|ENSMUST00000113553.1:UTR|ENSMUST00000140963.7:exon|ENSMUST00000156838.7:exon
3482	UTR	Stk11ip	ENSMUSG00000026213.15	protein_coding	chr1:75536909-75536967	+	309	75536935	154	ENSMUST00000027414.15:UTR|ENSMUST00000113553.1:UTR|ENSMUST00000140963.7:exon|ENSMUST00000156838.7:exon
3483	UTR	Stk11ip	ENSMUSG00000026213.15	protein_coding	chr1:75537328-75537338	+	7	75537335	3	ENSMUST00000027414.15:UTR
3485	intron	Slc4a3	ENSMUSG00000006576.16	protein_coding	chr1:75551538-75551547	+	8	75551544	5	ENSMUST00000124341.7:intron|ENSMUST00000027415.11:intron|ENSMUST00000132612.7:intron|ENSMUST00000145258.2:intron
3486	UTR	Slc4a3	ENSMUSG00000006576.16	protein_coding	chr1:75559058-75559094	+	711	75559078	333	ENSMUST00000124341.7:UTR|ENSMUST00000132612.7:exon
3489	UTR	Slc4a3	ENSMUSG00000006576.16	protein_coding	chr1:75561357-75561367	+	16	75561361	8	ENSMUST00000124341.7:UTR
3491	intergenic	None	None	None	chr1:75563848-75563850	+	17	75563848	15	None
3493	intergenic	None	None	None	chr1:75565442-75565455	+	40	75565455	31	None
3506	intergenic	None	None	None	chr1:76219825-76219833	+	11	76219829	5	None
3508	intergenic	None	None	None	chr1:76379693-76379697	+	16	76379693	13	None
3512	intergenic	None	None	None	chr1:77415618-77415635	+	5	77415618;77415634	2	None
3521	UTR	Sgpp2	ENSMUSG00000032908.9	protein_coding	chr1:78420289-78420289	+	5	78420289	5	ENSMUST00000036172.9:UTR
3524	UTR	Mogat1	ENSMUSG00000012187.13	protein_coding	chr1:78538170-78538173	+	9	78538170;78538171	3	ENSMUST00000113524.7:UTR|ENSMUST00000012331.6:UTR|ENSMUST00000125458.1:exon
3525	UTR	Acsl3:Utp14b	ENSMUSG00000032883.15:ENSMUSG00000079470.8	protein_coding	chr1:78667042-78667043	+	5	78667043	3	ENSMUST00000035779.14:intron|ENSMUST00000134566.7:intron|ENSMUST00000142704.7:intron|ENSMUST00000053760.11:UTR|ENSMUST00000151622.1:UTR
3526	UTR	Acsl3:Utp14b	ENSMUSG00000032883.15:ENSMUSG00000079470.8	protein_coding	chr1:78667189-78667190	+	8	78667189;78667190	4	ENSMUST00000035779.14:intron|ENSMUST00000134566.7:intron|ENSMUST00000142704.7:intron|ENSMUST00000053760.11:UTR|ENSMUST00000151622.1:UTR
3527	UTR	Acsl3:Utp14b	ENSMUSG00000032883.15:ENSMUSG00000079470.8	protein_coding	chr1:78667575-78667602	+	120	78667588	37	ENSMUST00000035779.14:intron|ENSMUST00000134566.7:intron|ENSMUST00000142704.7:intron|ENSMUST00000053760.11:UTR|ENSMUST00000151622.1:UTR
3530	UTR	Acsl3:Utp14b	ENSMUSG00000032883.15:ENSMUSG00000079470.8	protein_coding	chr1:78671457-78671512	+	368	78671504	142	ENSMUST00000035779.14:intron|ENSMUST00000134566.7:intron|ENSMUST00000142704.7:intron|ENSMUST00000135642.1:intron|ENSMUST00000053760.11:UTR
3532	intron	Acsl3	ENSMUSG00000032883.15	protein_coding	chr1:78693086-78693126	+	28	78693109	12	ENSMUST00000035779.14:intron|ENSMUST00000134566.7:intron|ENSMUST00000142704.7:intron|ENSMUST00000154777.1:intron
3535	intron	Acsl3	ENSMUSG00000032883.15	protein_coding	chr1:78705574-78705577	+	10	78705577	5	ENSMUST00000035779.14:intron|ENSMUST00000134566.7:intron|ENSMUST00000142704.7:intron
3536	UTR	Acsl3	ENSMUSG00000032883.15	protein_coding	chr1:78706472-78706473	+	6	78706472;78706473	3	ENSMUST00000035779.14:UTR|ENSMUST00000134566.7:UTR|ENSMUST00000142704.7:UTR
3538	UTR	Acsl3	ENSMUSG00000032883.15	protein_coding	chr1:78706564-78706585	+	148	78706585	74	ENSMUST00000035779.14:UTR|ENSMUST00000134566.7:UTR|ENSMUST00000142704.7:UTR
3540	UTR	Acsl3	ENSMUSG00000032883.15	protein_coding	chr1:78706853-78706907	+	181	78706905	159	ENSMUST00000035779.14:UTR|ENSMUST00000134566.7:UTR|ENSMUST00000142704.7:UTR
3541	UTR	Acsl3	ENSMUSG00000032883.15	protein_coding	chr1:78706950-78707012	+	1474	78706968	698	ENSMUST00000035779.14:UTR|ENSMUST00000142704.7:UTR
3543	UTR	Acsl3	ENSMUSG00000032883.15	protein_coding	chr1:78707721-78707745	+	147	78707740	61	ENSMUST00000035779.14:UTR
3550	UTR	Kcne4	ENSMUSG00000047330.8	protein_coding	chr1:78820009-78820037	+	470	78820025	157	ENSMUST00000057262.7:UTR|ENSMUST00000187432.1:UTR
3559	intergenic	None	None	None	chr1:79578869-79578875	+	6	79578874	3	None
3563	UTR	Mrpl44	ENSMUSG00000026248.9	protein_coding	chr1:79781427-79781451	+	690	79781445	610	ENSMUST00000027464.8:UTR
3570	intergenic	None	None	None	chr1:80175716-80175722	+	5	80175718;80175722	2	None
3590	intergenic	None	None	None	chr1:81341767-81341767	+	5	81341767	5	None
3595	intergenic	None	None	None	chr1:81594541-81594553	+	6	81594541	4	None
3597	intergenic	None	None	None	chr1:81595995-81596004	+	7	81595999	3	None
3607	intergenic	None	None	None	chr1:82292286-82292298	+	54	82292297	27	None
3613	intron	Rhbdd1	ENSMUSG00000026142.15	protein_coding	chr1:82341920-82341931	+	6	82341929	3	ENSMUST00000027322.13:intron|ENSMUST00000140020.1:intron
3618	intron	Rhbdd1	ENSMUSG00000026142.15	protein_coding	chr1:82441040-82441049	+	9	82441049	3	ENSMUST00000027322.13:intron|ENSMUST00000140020.1:intron
3619	UTR	Rhbdd1	ENSMUSG00000026142.15	protein_coding	chr1:82445343-82445367	+	149	82445363	65	ENSMUST00000027322.13:UTR|ENSMUST00000140020.1:UTR
3623	intergenic	None	None	None	chr1:82449583-82449600	+	40	82449593	17	None
3625	intergenic	None	None	None	chr1:82501317-82501324	+	24	82501322	13	None
3626	intergenic	None	None	None	chr1:82539662-82539675	+	24	82539666	11	None
3628	intergenic	None	None	None	chr1:82554415-82554436	+	14	82554419;82554436	4	None
3634	UTR	Col4a3	ENSMUSG00000079465.8	protein_coding	chr1:82722052-82722062	+	14	82722052	6	ENSMUST00000113457.8:UTR
3635	intron	Mff	ENSMUSG00000026150.14	protein_coding	chr1:82731881-82731891	+	7	82731881	3	ENSMUST00000078332.12:intron|ENSMUST00000161572.7:intron|ENSMUST00000073025.11:intron|ENSMUST00000161648.7:intron|ENSMUST00000162056.7:intron|ENSMUST00000160786.7:intron|ENSMUST00000162003.7:intron|ENSMUST00000160972.7:intron|ENSMUST00000160750.7:intron|ENSMUST00000159279.7:intron|ENSMUST00000160044.1:intron
3637	intron	Mff	ENSMUSG00000026150.14	protein_coding	chr1:82746162-82746200	+	220	82746172	45	ENSMUST00000078332.12:intron|ENSMUST00000073025.11:intron|ENSMUST00000161648.7:intron|ENSMUST00000160786.7:intron|ENSMUST00000162003.7:intron|ENSMUST00000160972.7:intron|ENSMUST00000160750.7:intron|ENSMUST00000160044.1:intron|ENSMUST00000160744.1:intron|ENSMUST00000160632.7:intron
3641	intron	Mff	ENSMUSG00000026150.14	protein_coding	chr1:82750111-82750115	+	6	82750111	3	ENSMUST00000078332.12:intron|ENSMUST00000073025.11:intron|ENSMUST00000161648.7:intron|ENSMUST00000160786.7:intron|ENSMUST00000162003.7:intron|ENSMUST00000160972.7:intron|ENSMUST00000160750.7:intron|ENSMUST00000160044.1:intron|ENSMUST00000160744.1:intron|ENSMUST00000160632.7:intron|ENSMUST00000162794.1:intron|ENSMUST00000162573.2:exon
3642	exon	Mff	ENSMUSG00000026150.14	protein_coding	chr1:82751635-82751646	+	20	82751641	10	ENSMUST00000078332.12:exon|ENSMUST00000073025.11:exon|ENSMUST00000161648.7:exon|ENSMUST00000160786.7:exon|ENSMUST00000162003.7:exon|ENSMUST00000160972.7:exon|ENSMUST00000160750.7:exon|ENSMUST00000160744.1:exon|ENSMUST00000160632.7:exon|ENSMUST00000162794.1:exon|ENSMUST00000162573.2:exon
3643	UTR	Mff	ENSMUSG00000026150.14	protein_coding	chr1:82751769-82751781	+	176	82751779	102	ENSMUST00000078332.12:UTR|ENSMUST00000073025.11:UTR|ENSMUST00000161648.7:UTR|ENSMUST00000160786.7:UTR|ENSMUST00000162003.7:UTR|ENSMUST00000160972.7:UTR|ENSMUST00000160744.1:UTR|ENSMUST00000162794.1:exon
3645	UTR	Mff	ENSMUSG00000026150.14	protein_coding	chr1:82752349-82752396	+	3336	82752390	2766	ENSMUST00000078332.12:UTR|ENSMUST00000073025.11:UTR|ENSMUST00000161648.7:UTR|ENSMUST00000160786.7:UTR|ENSMUST00000162003.7:UTR|ENSMUST00000160972.7:UTR
3654	UTR	Agfg1	ENSMUSG00000026159.13	protein_coding	chr1:82895119-82895124	+	30	82895122	14	ENSMUST00000189220.6:UTR|ENSMUST00000113444.7:UTR|ENSMUST00000190052.6:UTR|ENSMUST00000063380.10:UTR|ENSMUST00000187899.6:UTR|ENSMUST00000186302.6:UTR|ENSMUST00000190046.6:UTR
3656	UTR	Agfg1	ENSMUSG00000026159.13	protein_coding	chr1:82895508-82895514	+	10	82895514	7	ENSMUST00000189220.6:UTR|ENSMUST00000113444.7:UTR|ENSMUST00000190052.6:UTR|ENSMUST00000063380.10:UTR|ENSMUST00000187899.6:UTR|ENSMUST00000186302.6:UTR
3657	UTR	Agfg1	ENSMUSG00000026159.13	protein_coding	chr1:82895639-82895680	+	211	82895673	159	ENSMUST00000189220.6:UTR|ENSMUST00000113444.7:UTR|ENSMUST00000190052.6:UTR|ENSMUST00000063380.10:UTR|ENSMUST00000186302.6:UTR
3659	UTR	Agfg1	ENSMUSG00000026159.13	protein_coding	chr1:82895995-82896022	+	12	82896005	6	ENSMUST00000189220.6:UTR|ENSMUST00000113444.7:UTR|ENSMUST00000190052.6:UTR|ENSMUST00000063380.10:UTR
3660	UTR	Agfg1	ENSMUSG00000026159.13	protein_coding	chr1:82896173-82896182	+	8	82896182	3	ENSMUST00000189220.6:UTR|ENSMUST00000113444.7:UTR|ENSMUST00000190052.6:UTR|ENSMUST00000063380.10:UTR
3661	UTR	Agfg1	ENSMUSG00000026159.13	protein_coding	chr1:82896278-82896280	+	6	82896278;82896280	3	ENSMUST00000189220.6:UTR|ENSMUST00000113444.7:UTR|ENSMUST00000190052.6:UTR|ENSMUST00000063380.10:UTR
3662	UTR	Agfg1	ENSMUSG00000026159.13	protein_coding	chr1:82896345-82896392	+	938	82896381	773	ENSMUST00000189220.6:UTR|ENSMUST00000113444.7:UTR|ENSMUST00000190052.6:UTR
3665	UTR	Agfg1	ENSMUSG00000026159.13	protein_coding	chr1:82898746-82898770	+	18	82898755	13	ENSMUST00000189220.6:UTR
3667	UTR	Agfg1	ENSMUSG00000026159.13	protein_coding	chr1:82900982-82901004	+	806	82901001	674	ENSMUST00000189220.6:UTR
3670	UTR	A030005L19Rik	ENSMUSG00000113880.1	protein_coding	chr1:82914119-82914136	+	37	82914136	30	ENSMUST00000220768.1:UTR
3672	UTR	Gm47969	ENSMUSG00000113267.1	protein_coding	chr1:83045884-83045885	+	7	83045885	4	ENSMUST00000222567.1:UTR
3673	intergenic	None	None	None	chr1:83061927-83061927	+	7	83061927	7	None
3677	intron	Daw1	ENSMUSG00000053161.16	protein_coding	chr1:83184749-83184749	+	5	83184749	5	ENSMUST00000065436.9:intron|ENSMUST00000113436.7:intron|ENSMUST00000149342.7:intron|ENSMUST00000065403.6:intron
3679	intron	Daw1	ENSMUSG00000053161.16	protein_coding	chr1:83185658-83185685	+	42	83185668	18	ENSMUST00000065436.9:intron|ENSMUST00000113436.7:intron|ENSMUST00000149342.7:intron|ENSMUST00000065403.6:intron
3680	intron	Daw1	ENSMUSG00000053161.16	protein_coding	chr1:83188358-83188374	+	12	83188374	11	ENSMUST00000065436.9:intron|ENSMUST00000113436.7:intron|ENSMUST00000149342.7:intron|ENSMUST00000065403.6:intron
3682	intron	Daw1	ENSMUSG00000053161.16	protein_coding	chr1:83194943-83194968	+	20	83194966	4	ENSMUST00000065436.9:intron|ENSMUST00000113436.7:intron|ENSMUST00000149342.7:intron|ENSMUST00000065403.6:intron
3684	UTR	Daw1	ENSMUSG00000053161.16	protein_coding	chr1:83210549-83210584	+	586	83210574	325	ENSMUST00000065436.9:UTR|ENSMUST00000113436.7:UTR|ENSMUST00000149342.7:UTR|ENSMUST00000065403.6:UTR
3685	intergenic	None	None	None	chr1:83315736-83315745	+	16	83315736	8	None
3696	intergenic	None	None	None	chr1:84630522-84630525	+	6	84630525	5	None
3707	intron	Fbxo36	ENSMUSG00000073633.9	protein_coding	chr1:84847644-84847668	+	16	84847644;84847651;84847652	3	ENSMUST00000097672.3:intron|ENSMUST00000143656.7:intron
3708	intron	Fbxo36	ENSMUSG00000073633.9	protein_coding	chr1:84847784-84847794	+	27	84847792	13	ENSMUST00000097672.3:intron|ENSMUST00000143656.7:intron
3709	exon	Fbxo36	ENSMUSG00000073633.9	protein_coding	chr1:84848070-84848074	+	18	84848073	9	ENSMUST00000097672.3:intron|ENSMUST00000143656.7:exon
3713	intron	Fbxo36	ENSMUSG00000073633.9	protein_coding	chr1:84860115-84860133	+	5	84860115;84860125;84860131;84860132;84860133	1	ENSMUST00000097672.3:intron|ENSMUST00000143656.7:intron
3714	intron	Fbxo36	ENSMUSG00000073633.9	protein_coding	chr1:84864269-84864292	+	7	84864276;84864289	2	ENSMUST00000097672.3:intron|ENSMUST00000143656.7:intron
3720	intron	Fbxo36	ENSMUSG00000073633.9	protein_coding	chr1:84898617-84898624	+	5	84898617	3	ENSMUST00000097672.3:intron|ENSMUST00000143656.7:intron|ENSMUST00000139562.7:intron|ENSMUST00000151737.1:intron
3721	exon	Fbxo36	ENSMUSG00000073633.9	protein_coding	chr1:84900466-84900493	+	252	84900485	107	ENSMUST00000097672.3:UTR|ENSMUST00000143656.7:exon|ENSMUST00000139562.7:exon|ENSMUST00000151737.1:exon
3723	intergenic	None	None	None	chr1:84922217-84922237	+	6	84922236	2	None
3727	intergenic	None	None	None	chr1:85012787-85012800	+	105	85012800	90	None
3739	UTR	Sp100	ENSMUSG00000026222.16	protein_coding	chr1:85709992-85709998	+	19	85709998	15	ENSMUST00000066427.10:UTR
3743	UTR	Cab39	ENSMUSG00000036707.16	protein_coding	chr1:85849705-85849729	+	28	85849725	15	ENSMUST00000113360.7:UTR|ENSMUST00000097666.3:UTR
3745	UTR	Cab39	ENSMUSG00000036707.16	protein_coding	chr1:85850045-85850061	+	10	85850060	6	ENSMUST00000113360.7:UTR|ENSMUST00000097666.3:UTR
3746	UTR	Cab39	ENSMUSG00000036707.16	protein_coding	chr1:85850128-85850152	+	50	85850152	35	ENSMUST00000113360.7:UTR|ENSMUST00000097666.3:UTR
3749	UTR	Cab39	ENSMUSG00000036707.16	protein_coding	chr1:85851401-85851405	+	5	85851405	4	ENSMUST00000113360.7:UTR
3750	UTR	Cab39	ENSMUSG00000036707.16	protein_coding	chr1:85851507-85851593	+	3957	85851574	1239	ENSMUST00000113360.7:UTR
3756	UTR	Itm2c	ENSMUSG00000026223.15	protein_coding	chr1:85908630-85908708	+	4605	85908692	1820	ENSMUST00000027425.15:UTR
3759	intergenic	None	None	None	chr1:85912188-85912194	+	73	85912194	66	None
3761	intergenic	None	None	None	chr1:85914826-85914836	+	15	85914834	8	None
3763	intergenic	None	None	None	chr1:85915962-85915979	+	9	85915963	7	None
3767	intergenic	None	None	None	chr1:85923751-85923756	+	16	85923756	12	None
3771	UTR	4933407L21Rik	ENSMUSG00000026224.11	protein_coding	chr1:85931714-85931756	+	550	85931735	148	ENSMUST00000027426.10:UTR|ENSMUST00000129392.1:intron|ENSMUST00000188949.1:exon
3774	intron	4933407L21Rik	ENSMUSG00000026224.11	protein_coding	chr1:85938291-85938310	+	9	85938310	5	ENSMUST00000129392.1:intron
3776	UTR	4933407L21Rik	ENSMUSG00000026224.11	protein_coding	chr1:85940604-85940607	+	11	85940607	8	ENSMUST00000129392.1:UTR
3778	intergenic	None	None	None	chr1:85943844-85943862	+	18	85943861	5	None
3779	intergenic	None	None	None	chr1:85944025-85944052	+	101	85944046	38	None
3782	intergenic	None	None	None	chr1:85945179-85945212	+	81	85945210	40	None
3784	intergenic	None	None	None	chr1:85946605-85946607	+	7	85946607	6	None
3786	intergenic	None	None	None	chr1:85948253-85948259	+	94	85948258	69	None
3787	intergenic	None	None	None	chr1:85949932-85949943	+	10	85949943	6	None
3790	UTR	Spata3	ENSMUSG00000026226.16	protein_coding	chr1:86029258-86029266	+	15	86029265	7	ENSMUST00000052854.12:intron|ENSMUST00000130504.7:intron|ENSMUST00000153247.2:intron|ENSMUST00000159876.7:UTR|ENSMUST00000131151.2:UTR
3792	intergenic	None	None	None	chr1:86029961-86029961	+	9	86029961	9	None
3794	intron	2810459M11Rik	ENSMUSG00000026227.11	protein_coding	chr1:86049704-86049708	+	7	86049705	3	ENSMUST00000027429.10:intron|ENSMUST00000165824.2:intron
3796	intron	2810459M11Rik	ENSMUSG00000026227.11	protein_coding	chr1:86050046-86050072	+	13	86050054;86050066	3	ENSMUST00000027429.10:intron|ENSMUST00000165824.2:intron
3799	UTR	2810459M11Rik	ENSMUSG00000026227.11	protein_coding	chr1:86053674-86053705	+	26	86053681	19	ENSMUST00000165824.2:UTR
3800	UTR	2810459M11Rik	ENSMUSG00000026227.11	protein_coding	chr1:86054655-86054691	+	68	86054686	22	ENSMUST00000165824.2:UTR
3801	UTR	2810459M11Rik	ENSMUSG00000026227.11	protein_coding	chr1:86054921-86054936	+	5	86054926;86054936	2	ENSMUST00000165824.2:UTR
3802	UTR	2810459M11Rik	ENSMUSG00000026227.11	protein_coding	chr1:86055044-86055056	+	44	86055047	20	ENSMUST00000165824.2:UTR
3805	UTR	2810459M11Rik	ENSMUSG00000026227.11	protein_coding	chr1:86055443-86055459	+	586	86055453	310	ENSMUST00000165824.2:UTR
3806	intergenic	None	None	None	chr1:86055700-86055713	+	14	86055710;86055713	5	None
3807	intergenic	None	None	None	chr1:86055901-86055906	+	17	86055905	12	None
3808	intergenic	None	None	None	chr1:86057431-86057431	+	5	86057431	5	None
3809	intergenic	None	None	None	chr1:86058089-86058102	+	30	86058100	15	None
3813	intergenic	None	None	None	chr1:86060604-86060635	+	72	86060620	57	None
3817	UTR	Psmd1	ENSMUSG00000026229.17	protein_coding	chr1:86075834-86075859	+	18	86075859	11	ENSMUST00000139715.7:UTR|ENSMUST00000027432.8:exon
3818	intron	Psmd1	ENSMUSG00000026229.17	protein_coding	chr1:86078139-86078167	+	16	86078164	4	ENSMUST00000139715.7:intron|ENSMUST00000027432.8:intron
3821	UTR	Psmd1	ENSMUSG00000026229.17	protein_coding	chr1:86090037-86090039	+	13	86090038	6	ENSMUST00000139715.7:UTR|ENSMUST00000027432.8:exon
3822	UTR	Psmd1	ENSMUSG00000026229.17	protein_coding	chr1:86092016-86092016	+	10	86092016	10	ENSMUST00000139715.7:UTR|ENSMUST00000027432.8:exon
3828	intron	Psmd1	ENSMUSG00000026229.17	protein_coding	chr1:86114252-86114270	+	16	86114264	10	ENSMUST00000139715.7:intron|ENSMUST00000027432.8:intron|ENSMUST00000152184.1:intron
3832	exon	Psmd1	ENSMUSG00000026229.17	protein_coding	chr1:86130701-86130728	+	433	86130718	98	ENSMUST00000139715.7:UTR|ENSMUST00000027432.8:exon|ENSMUST00000152184.1:exon|ENSMUST00000149946.1:exon
3833	intron	Psmd1	ENSMUSG00000026229.17	protein_coding	chr1:86131639-86131653	+	5	86131646	2	ENSMUST00000139715.7:intron|ENSMUST00000027432.8:intron|ENSMUST00000152184.1:intron|ENSMUST00000149946.1:intron
3835	exon	Psmd1	ENSMUSG00000026229.17	protein_coding	chr1:86132743-86132777	+	226	86132750	48	ENSMUST00000139715.7:UTR|ENSMUST00000027432.8:exon|ENSMUST00000152184.1:exon|ENSMUST00000149946.1:exon
3836	exon	Psmd1:Gm21972	ENSMUSG00000026229.17:ENSMUSG00000094638.1	protein_coding	chr1:86133661-86133672	+	17	86133670	10	ENSMUST00000027432.8:exon|ENSMUST00000135197.1:exon
3842	intron	Gm21972	ENSMUSG00000094638.1	protein_coding	chr1:86139254-86139303	+	1477	86139285	331	ENSMUST00000135197.1:intron
3843	intron	Gm21972	ENSMUSG00000094638.1	protein_coding	chr1:86142269-86142281	+	6	86142269	3	ENSMUST00000135197.1:intron
3854	intron	Armc9	ENSMUSG00000062590.13	protein_coding	chr1:86177702-86177709	+	36	86177706	29	ENSMUST00000123618.7:intron|ENSMUST00000155168.7:intron|ENSMUST00000135973.7:intron|ENSMUST00000134858.7:intron|ENSMUST00000113309.8:intron|ENSMUST00000027434.14:intron|ENSMUST00000131412.7:intron
3855	intron	Armc9	ENSMUSG00000062590.13	protein_coding	chr1:86179846-86179863	+	13	86179852	11	ENSMUST00000123618.7:intron|ENSMUST00000155168.7:intron|ENSMUST00000135973.7:intron|ENSMUST00000134858.7:exon|ENSMUST00000113309.8:intron|ENSMUST00000027434.14:intron|ENSMUST00000131412.7:intron
3856	intron	Armc9	ENSMUSG00000062590.13	protein_coding	chr1:86212801-86212805	+	5	86212805	4	ENSMUST00000123618.7:intron|ENSMUST00000155168.7:intron|ENSMUST00000135973.7:intron|ENSMUST00000113309.8:intron|ENSMUST00000027434.14:intron|ENSMUST00000131412.7:intron|ENSMUST00000150059.7:intron|ENSMUST00000156675.7:intron
3858	intron	Armc9	ENSMUSG00000062590.13	protein_coding	chr1:86215549-86215569	+	10	86215565	4	ENSMUST00000123618.7:intron|ENSMUST00000135973.7:intron|ENSMUST00000113309.8:intron|ENSMUST00000027434.14:intron|ENSMUST00000131412.7:intron|ENSMUST00000150059.7:intron|ENSMUST00000156675.7:intron
3863	intron	Armc9	ENSMUSG00000062590.13	protein_coding	chr1:86224733-86224743	+	6	86224742	3	ENSMUST00000123618.7:intron|ENSMUST00000135973.7:intron|ENSMUST00000113309.8:intron|ENSMUST00000027434.14:intron|ENSMUST00000131412.7:intron|ENSMUST00000150059.7:intron|ENSMUST00000156675.7:intron
3869	intron	Armc9	ENSMUSG00000062590.13	protein_coding	chr1:86252468-86252496	+	196	86252493	160	ENSMUST00000135973.7:intron|ENSMUST00000113309.8:intron|ENSMUST00000027434.14:intron|ENSMUST00000131412.7:UTR|ENSMUST00000156675.7:UTR|ENSMUST00000126579.1:intron
3870	intron	Armc9	ENSMUSG00000062590.13	protein_coding	chr1:86257624-86257680	+	61	86257672	17	ENSMUST00000135973.7:exon|ENSMUST00000113309.8:intron|ENSMUST00000027434.14:intron|ENSMUST00000126579.1:intron
3874	intron	Armc9	ENSMUSG00000062590.13	protein_coding	chr1:86260083-86260105	+	12	86260090	4	ENSMUST00000113309.8:intron|ENSMUST00000027434.14:intron|ENSMUST00000126579.1:intron
3875	intron	Armc9	ENSMUSG00000062590.13	protein_coding	chr1:86261077-86261091	+	35	86261079	24	ENSMUST00000113309.8:intron|ENSMUST00000027434.14:intron|ENSMUST00000126579.1:intron
3880	UTR	Armc9	ENSMUSG00000062590.13	protein_coding	chr1:86276250-86276260	+	10	86276260	6	ENSMUST00000113309.8:UTR|ENSMUST00000027434.14:UTR
3882	UTR	Armc9	ENSMUSG00000062590.13	protein_coding	chr1:86277824-86277835	+	14	86277829	7	ENSMUST00000027434.14:UTR
3883	UTR	Armc9	ENSMUSG00000062590.13	protein_coding	chr1:86278284-86278284	+	11	86278284	11	ENSMUST00000027434.14:UTR
3885	intergenic	None	None	None	chr1:86279757-86279785	+	29	86279769	15	None
3886	UTR	B3gnt7	ENSMUSG00000079445.3	protein_coding	chr1:86307291-86307305	+	59	86307295	35	ENSMUST00000113306.3:UTR
3890	exon	C130036L24Rik	ENSMUSG00000073627.7	lncRNA	chr1:86359950-86359965	+	34	86359952	22	ENSMUST00000127284.1:exon|ENSMUST00000137643.1:intron|ENSMUST00000190804.1:exon
3897	exon	C130036L24Rik	ENSMUSG00000073627.7	lncRNA	chr1:86373789-86373795	+	13	86373795	5	ENSMUST00000137643.1:exon
3898	intergenic	None	None	None	chr1:86374116-86374127	+	5	86374127	4	None
3907	intergenic	None	None	None	chr1:86488188-86488195	+	6	86488192;86488195	2	None
3908	intergenic	None	None	None	chr1:86488319-86488328	+	6	86488319	3	None
3917	UTR	Ptma	ENSMUSG00000026238.14	protein_coding	chr1:86530420-86530473	+	127	86530450	27	ENSMUST00000045897.14:UTR
3918	UTR	Ptma	ENSMUSG00000026238.14	protein_coding	chr1:86530556-86530565	+	9	86530557	5	ENSMUST00000045897.14:UTR
3919	UTR	Ptma	ENSMUSG00000026238.14	protein_coding	chr1:86530655-86530720	+	8772	86530700	4119	ENSMUST00000045897.14:UTR
3922	intergenic	None	None	None	chr1:86536924-86536926	+	65	86536924	48	None
3924	intergenic	None	None	None	chr1:86562253-86562273	+	7	86562253;86562258;86562260;86562265;86562266;86562271;86562273	1	None
3926	intergenic	None	None	None	chr1:86570913-86570915	+	8	86570913	5	None
3930	UTR	Cops7b	ENSMUSG00000026240.12	protein_coding	chr1:86606257-86606276	+	107	86606264	39	ENSMUST00000121534.7:UTR|ENSMUST00000027446.10:UTR|ENSMUST00000138280.7:UTR|ENSMUST00000122884.1:UTR
3932	UTR	Cops7b	ENSMUSG00000026240.12	protein_coding	chr1:86606811-86606824	+	11	86606824	5	ENSMUST00000121534.7:UTR|ENSMUST00000122884.1:UTR
3942	intergenic	None	None	None	chr1:86644157-86644161	+	10	86644159	8	None
3950	intron	Dis3l2	ENSMUSG00000053333.15	protein_coding	chr1:86748318-86748332	+	8	86748330	4	ENSMUST00000188121.6:exon|ENSMUST00000168237.7:intron|ENSMUST00000189044.6:intron|ENSMUST00000190618.6:intron|ENSMUST00000065694.7:intron
3972	intron	Dis3l2	ENSMUSG00000053333.15	protein_coding	chr1:87034887-87034908	+	6	87034907	2	ENSMUST00000168237.7:intron|ENSMUST00000190618.6:intron|ENSMUST00000065694.7:intron
3973	intron	Dis3l2	ENSMUSG00000053333.15	protein_coding	chr1:87039666-87039683	+	17	87039667	6	ENSMUST00000168237.7:intron|ENSMUST00000190618.6:intron|ENSMUST00000065694.7:intron
3975	UTR	Dis3l2	ENSMUSG00000053333.15	protein_coding	chr1:87050085-87050097	+	195	87050092	83	ENSMUST00000168237.7:UTR|ENSMUST00000065694.7:UTR
3976	intergenic	None	None	None	chr1:87054997-87055012	+	23	87055008	10	None
3987	intron	Eif4e2	ENSMUSG00000026254.17	protein_coding	chr1:87226600-87226608	+	20	87226600	7	ENSMUST00000113232.7:UTR|ENSMUST00000113233.7:intron|ENSMUST00000050876.13:intron|ENSMUST00000076362.11:intron|ENSMUST00000113235.7:intron|ENSMUST00000113231.3:intron
3989	exon	Eif4e2	ENSMUSG00000026254.17	protein_coding	chr1:87227838-87227839	+	9	87227838	8	ENSMUST00000113233.7:exon|ENSMUST00000050876.13:intron|ENSMUST00000076362.11:intron|ENSMUST00000113235.7:intron|ENSMUST00000113231.3:exon
3990	UTR	Eif4e2	ENSMUSG00000026254.17	protein_coding	chr1:87227972-87227972	+	5	87227972	5	ENSMUST00000113233.7:UTR|ENSMUST00000050876.13:intron|ENSMUST00000076362.11:intron|ENSMUST00000113235.7:intron|ENSMUST00000113231.3:UTR
3991	UTR	Eif4e2	ENSMUSG00000026254.17	protein_coding	chr1:87228008-87228073	+	2750	87228063	1935	ENSMUST00000113233.7:UTR|ENSMUST00000050876.13:intron|ENSMUST00000076362.11:intron|ENSMUST00000113235.7:intron|ENSMUST00000113231.3:UTR
3997	UTR	Eif4e2	ENSMUSG00000026254.17	protein_coding	chr1:87237890-87237893	+	10	87237890;87237891;87237892	3	ENSMUST00000076362.11:UTR|ENSMUST00000113235.7:UTR
4000	UTR	Eif4e2	ENSMUSG00000026254.17	protein_coding	chr1:87238393-87238413	+	38	87238403	20	ENSMUST00000076362.11:UTR|ENSMUST00000113235.7:UTR
4001	UTR	Eif4e2	ENSMUSG00000026254.17	protein_coding	chr1:87238742-87238775	+	17	87238742	5	ENSMUST00000076362.11:UTR|ENSMUST00000113235.7:UTR
4003	UTR	Eif4e2	ENSMUSG00000026254.17	protein_coding	chr1:87240230-87240254	+	130	87240252	80	ENSMUST00000076362.11:UTR|ENSMUST00000113235.7:UTR
4004	UTR	Eif4e2	ENSMUSG00000026254.17	protein_coding	chr1:87240473-87240488	+	14	87240488	7	ENSMUST00000076362.11:UTR|ENSMUST00000113235.7:UTR
4007	intergenic	None	None	None	chr1:87249085-87249087	+	7	87249087	4	None
4015	UTR	Efhd1	ENSMUSG00000026255.15	protein_coding	chr1:87310784-87310793	+	12	87310787	6	ENSMUST00000118687.7:UTR|ENSMUST00000027472.6:UTR
4016	UTR	Efhd1	ENSMUSG00000026255.15	protein_coding	chr1:87310827-87310847	+	24	87310839	14	ENSMUST00000118687.7:UTR|ENSMUST00000027472.6:UTR
4018	intron	Gigyf2	ENSMUSG00000048000.15	protein_coding	chr1:87355702-87355733	+	37	87355723	14	ENSMUST00000174846.7:exon|ENSMUST00000027475.14:intron|ENSMUST00000172794.7:intron|ENSMUST00000174583.7:exon|ENSMUST00000164992.8:intron|ENSMUST00000173850.7:intron|ENSMUST00000173173.7:intron|ENSMUST00000172964.7:intron|ENSMUST00000174501.7:intron
4020	intron	Gigyf2	ENSMUSG00000048000.15	protein_coding	chr1:87356210-87356217	+	27	87356215	13	ENSMUST00000027475.14:intron|ENSMUST00000172794.7:intron|ENSMUST00000174583.7:exon|ENSMUST00000164992.8:intron|ENSMUST00000173850.7:intron|ENSMUST00000173173.7:intron|ENSMUST00000172964.7:intron|ENSMUST00000174501.7:intron
4021	intron	Gigyf2	ENSMUSG00000048000.15	protein_coding	chr1:87357692-87357719	+	69	87357696	26	ENSMUST00000027475.14:intron|ENSMUST00000172794.7:intron|ENSMUST00000174583.7:exon|ENSMUST00000164992.8:intron|ENSMUST00000173850.7:intron|ENSMUST00000173173.7:intron|ENSMUST00000172964.7:intron|ENSMUST00000174501.7:intron
4022	intron	Gigyf2	ENSMUSG00000048000.15	protein_coding	chr1:87365832-87365849	+	15	87365847	5	ENSMUST00000027475.14:intron|ENSMUST00000172794.7:intron|ENSMUST00000164992.8:intron|ENSMUST00000173850.7:intron|ENSMUST00000173173.7:intron|ENSMUST00000172964.7:intron|ENSMUST00000174501.7:intron|ENSMUST00000174605.1:intron
4036	UTR	Gigyf2	ENSMUSG00000048000.15	protein_coding	chr1:87449491-87449491	+	6	87449491	6	ENSMUST00000027475.14:UTR|ENSMUST00000174671.7:exon
4038	UTR	Gigyf2	ENSMUSG00000048000.15	protein_coding	chr1:87450069-87450072	+	7	87450072	6	ENSMUST00000027475.14:UTR|ENSMUST00000174671.7:exon
4039	UTR	Gigyf2	ENSMUSG00000048000.15	protein_coding	chr1:87450665-87450673	+	12	87450673	5	ENSMUST00000027475.14:UTR|ENSMUST00000174671.7:exon
4041	UTR	Gigyf2	ENSMUSG00000048000.15	protein_coding	chr1:87450771-87450812	+	281	87450796	234	ENSMUST00000027475.14:UTR|ENSMUST00000174671.7:exon
4042	intergenic	None	None	None	chr1:87455781-87455784	+	6	87455784	4	None
4044	intergenic	None	None	None	chr1:87460426-87460428	+	5	87460426	3	None
4047	UTR	Snorc	ENSMUSG00000026258.5	protein_coding	chr1:87475472-87475482	+	18	87475480	8	ENSMUST00000027476.5:UTR
4049	intergenic	None	None	None	chr1:87609933-87609933	+	5	87609933	5	None
4050	intron	Inpp5d	ENSMUSG00000026288.14	protein_coding	chr1:87639392-87639395	+	5	87639394;87639395	2	ENSMUST00000169754.7:intron|ENSMUST00000042275.14:intron|ENSMUST00000164592.7:intron|ENSMUST00000072999.12:intron|ENSMUST00000168783.7:intron|ENSMUST00000165554.1:intron|ENSMUST00000163576.1:intron
4051	intron	Inpp5d	ENSMUSG00000026288.14	protein_coding	chr1:87645147-87645168	+	6	87645167	2	ENSMUST00000169754.7:intron|ENSMUST00000042275.14:intron|ENSMUST00000164592.7:exon|ENSMUST00000072999.12:intron|ENSMUST00000168783.7:intron|ENSMUST00000165554.1:intron|ENSMUST00000163576.1:intron
4060	UTR	Inpp5d	ENSMUSG00000026288.14	protein_coding	chr1:87719689-87719712	+	18	87719699	5	ENSMUST00000169754.7:UTR|ENSMUST00000042275.14:UTR|ENSMUST00000072999.12:UTR|ENSMUST00000168783.7:UTR|ENSMUST00000170300.7:UTR|ENSMUST00000167032.1:UTR
4061	UTR	Inpp5d	ENSMUSG00000026288.14	protein_coding	chr1:87719852-87719872	+	12	87719865	3	ENSMUST00000169754.7:UTR|ENSMUST00000042275.14:UTR|ENSMUST00000072999.12:UTR|ENSMUST00000170300.7:UTR|ENSMUST00000167032.1:UTR
4062	UTR	Inpp5d	ENSMUSG00000026288.14	protein_coding	chr1:87720499-87720516	+	104	87720503	63	ENSMUST00000169754.7:UTR|ENSMUST00000042275.14:UTR|ENSMUST00000072999.12:UTR|ENSMUST00000170300.7:UTR|ENSMUST00000167032.1:UTR
4072	UTR	Atg16l1	ENSMUSG00000026289.15	protein_coding	chr1:87792386-87792429	+	939	87792416	272	ENSMUST00000027512.12:UTR|ENSMUST00000113186.7:UTR|ENSMUST00000113190.2:UTR|ENSMUST00000151037.7:exon
4080	UTR	Sag	ENSMUSG00000056055.13	protein_coding	chr1:87845155-87845158	+	6	87845158	5	ENSMUST00000077772.11:UTR
4084	intron	Dgkd	ENSMUSG00000070738.10	protein_coding	chr1:87915447-87915459	+	5	87915457	2	ENSMUST00000027517.13:intron|ENSMUST00000190243.1:intron
4085	exon	Dgkd	ENSMUSG00000070738.10	protein_coding	chr1:87921945-87921973	+	14	87921972	11	ENSMUST00000027517.13:intron|ENSMUST00000191589.1:exon
4088	UTR	Dgkd	ENSMUSG00000070738.10	protein_coding	chr1:87944480-87944497	+	576	87944490	280	ENSMUST00000027517.13:UTR|ENSMUST00000190061.6:UTR|ENSMUST00000189448.1:exon
4089	UTR	Dgkd	ENSMUSG00000070738.10	protein_coding	chr1:87945174-87945183	+	126	87945178	34	ENSMUST00000190061.6:UTR|ENSMUST00000189448.1:UTR
4098	UTR	Ugt1a10:Ugt1a9:Ugt1a8:Ugt1a7c:Ugt1a6b:Ugt1a6a:Ugt1a5:Ugt1a2:Ugt1a1	ENSMUSG00000090165.8:ENSMUSG00000090175.1:ENSMUSG00000089675.1:ENSMUSG00000090124.7:ENSMUSG00000090145.7:ENSMUSG00000054545.17:ENSMUSG00000089943.1:ENSMUSG00000090171.1:ENSMUSG00000089960.1	protein_coding	chr1:88218993-88219005	+	88	88218998	46	ENSMUST00000113142.9:UTR|ENSMUST00000073772.4:UTR|ENSMUST00000113139.1:UTR|ENSMUST00000058237.13:UTR|ENSMUST00000113135.5:UTR|ENSMUST00000113138.7:UTR|ENSMUST00000113137.1:UTR|ENSMUST00000113134.7:UTR|ENSMUST00000014263.5:UTR|ENSMUST00000097659.4:UTR|ENSMUST00000049289.8:UTR|ENSMUST00000073049.6:UTR
4100	intergenic	None	None	None	chr1:88225351-88225359	+	55	88225358	50	None
4104	intergenic	None	None	None	chr1:88567665-88567697	+	8	88567693	3	None
4108	exon	Platr5	ENSMUSG00000097398.2	lncRNA	chr1:88755719-88755739	+	16	88755736	10	ENSMUST00000181016.2:exon
4114	UTR	Sh3bp4	ENSMUSG00000036206.12	protein_coding	chr1:89153679-89153716	+	77	89153707	35	ENSMUST00000066279.10:UTR
4115	UTR	Sh3bp4	ENSMUSG00000036206.12	protein_coding	chr1:89153764-89153827	+	885	89153793	375	ENSMUST00000066279.10:UTR
4117	UTR	Sh3bp4	ENSMUSG00000036206.12	protein_coding	chr1:89155042-89155087	+	452	89155068	127	ENSMUST00000066279.10:UTR
4118	intergenic	None	None	None	chr1:89155205-89155222	+	36	89155218	16	None
4120	intergenic	None	None	None	chr1:89160987-89161005	+	6	89160987;89160990;89160991;89160995;89160998;89161005	1	None
4141	intron	Agap1	ENSMUSG00000055013.16	protein_coding	chr1:89644670-89644673	+	6	89644673	5	ENSMUST00000027521.14:intron|ENSMUST00000190096.6:intron|ENSMUST00000074945.7:intron
4144	intron	Agap1	ENSMUSG00000055013.16	protein_coding	chr1:89672052-89672057	+	8	89672057	3	ENSMUST00000027521.14:intron|ENSMUST00000190096.6:intron|ENSMUST00000074945.7:intron
4151	intron	Agap1	ENSMUSG00000055013.16	protein_coding	chr1:89749691-89749726	+	11	89749725	4	ENSMUST00000027521.14:intron|ENSMUST00000190096.6:intron|ENSMUST00000074945.7:intron
4157	UTR	Agap1	ENSMUSG00000055013.16	protein_coding	chr1:89889748-89889785	+	163	89889778	65	ENSMUST00000027521.14:UTR|ENSMUST00000190096.6:UTR|ENSMUST00000074945.7:UTR
4159	UTR	Agap1	ENSMUSG00000055013.16	protein_coding	chr1:89889967-89890001	+	34	89889975	18	ENSMUST00000027521.14:UTR|ENSMUST00000190096.6:UTR|ENSMUST00000074945.7:UTR
4160	UTR	Agap1	ENSMUSG00000055013.16	protein_coding	chr1:89890721-89890722	+	5	89890721	4	ENSMUST00000027521.14:UTR|ENSMUST00000074945.7:UTR
4161	UTR	Agap1	ENSMUSG00000055013.16	protein_coding	chr1:89890942-89890972	+	188	89890957	136	ENSMUST00000027521.14:UTR|ENSMUST00000074945.7:UTR
4162	UTR	Agap1	ENSMUSG00000055013.16	protein_coding	chr1:89892782-89892795	+	6	89892784;89892787	2	ENSMUST00000027521.14:UTR|ENSMUST00000074945.7:UTR
4164	UTR	Agap1	ENSMUSG00000055013.16	protein_coding	chr1:89895254-89895286	+	1180	89895278	819	ENSMUST00000027521.14:UTR|ENSMUST00000074945.7:UTR
4168	intergenic	None	None	None	chr1:89910357-89910357	+	11	89910357	11	None
4175	exon	D130058E05Rik	ENSMUSG00000092627.2	lncRNA	chr1:89932431-89932448	+	5	89932431	3	ENSMUST00000189763.1:exon
4176	exon	D130058E05Rik	ENSMUSG00000092627.2	lncRNA	chr1:89932532-89932546	+	31	89932541	14	ENSMUST00000189763.1:exon
4178	intergenic	None	None	None	chr1:89934175-89934189	+	7	89934185	2	None
4189	UTR	Ackr3	ENSMUSG00000044337.5	protein_coding	chr1:90215695-90215729	+	1451	90215724	889	ENSMUST00000065587.4:UTR
4197	intron	Cops8	ENSMUSG00000034432.11	protein_coding	chr1:90603879-90603908	+	12	90603904	4	ENSMUST00000036153.11:intron|ENSMUST00000191510.6:intron|ENSMUST00000189309.6:intron|ENSMUST00000190057.6:intron|ENSMUST00000186152.6:intron|ENSMUST00000186750.1:intron
4200	UTR	Cops8	ENSMUSG00000034432.11	protein_coding	chr1:90613075-90613131	+	1064	90613127	539	ENSMUST00000036153.11:UTR|ENSMUST00000191510.6:exon
4201	UTR	Cops8	ENSMUSG00000034432.11	protein_coding	chr1:90613198-90613218	+	11	90613215	7	ENSMUST00000036153.11:UTR
4202	UTR	Cops8	ENSMUSG00000034432.11	protein_coding	chr1:90613321-90613361	+	956	90613341	843	ENSMUST00000036153.11:UTR
4207	UTR	Mlph	ENSMUSG00000026303.6	protein_coding	chr1:90951131-90951142	+	9	90951131;90951142	3	ENSMUST00000027528.6:UTR
4210	intron	Lrrfip1	ENSMUSG00000026305.15	protein_coding	chr1:91078602-91078628	+	24	91078628	17	ENSMUST00000189505.6:intron|ENSMUST00000185531.6:intron|ENSMUST00000068116.12:intron|ENSMUST00000068167.12:intron|ENSMUST00000097649.9:intron|ENSMUST00000186762.6:intron|ENSMUST00000097650.9:intron|ENSMUST00000189617.2:intron
4212	intron	Lrrfip1	ENSMUSG00000026305.15	protein_coding	chr1:91089035-91089037	+	5	91089037	3	ENSMUST00000189505.6:intron|ENSMUST00000185531.6:intron|ENSMUST00000068116.12:intron|ENSMUST00000068167.12:intron|ENSMUST00000097649.9:intron|ENSMUST00000186762.6:intron|ENSMUST00000097650.9:intron|ENSMUST00000189617.2:intron
4216	intron	Lrrfip1	ENSMUSG00000026305.15	protein_coding	chr1:91117299-91117323	+	91	91117315	43	ENSMUST00000185531.6:intron|ENSMUST00000068116.12:intron|ENSMUST00000068167.12:intron|ENSMUST00000097649.9:UTR|ENSMUST00000097650.9:intron|ENSMUST00000189617.2:intron
4218	UTR	Lrrfip1	ENSMUSG00000026305.15	protein_coding	chr1:91128921-91128973	+	192	91128940	85	ENSMUST00000068116.12:UTR|ENSMUST00000068167.12:UTR
4224	intron	Ramp1	ENSMUSG00000034353.14	protein_coding	chr1:91180638-91180645	+	9	91180640	4	ENSMUST00000165855.7:intron|ENSMUST00000188475.6:intron|ENSMUST00000097648.5:intron
4226	intron	Ramp1	ENSMUSG00000034353.14	protein_coding	chr1:91201701-91201723	+	11	91201719	3	ENSMUST00000165855.7:intron|ENSMUST00000188475.6:intron|ENSMUST00000097648.5:intron
4227	UTR	Ramp1	ENSMUSG00000034353.14	protein_coding	chr1:91206784-91206802	+	44	91206790	29	ENSMUST00000165855.7:UTR|ENSMUST00000188475.6:UTR|ENSMUST00000097648.5:intron
4236	UTR	Ramp1	ENSMUSG00000034353.14	protein_coding	chr1:91223652-91223683	+	4904	91223674	2604	ENSMUST00000097648.5:UTR
4237	UTR	Ramp1	ENSMUSG00000034353.14	protein_coding	chr1:91223713-91223726	+	12	91223722	5	ENSMUST00000097648.5:UTR
4238	UTR	Ramp1	ENSMUSG00000034353.14	protein_coding	chr1:91224409-91224411	+	8	91224411	4	ENSMUST00000097648.5:UTR
4239	UTR	Ramp1	ENSMUSG00000034353.14	protein_coding	chr1:91224462-91224467	+	7	91224462;91224467	3	ENSMUST00000097648.5:UTR
4241	UTR	Ramp1	ENSMUSG00000034353.14	protein_coding	chr1:91224925-91224931	+	40	91224931	33	ENSMUST00000097648.5:UTR
4242	UTR	Ramp1	ENSMUSG00000034353.14	protein_coding	chr1:91225184-91225202	+	12	91225187	7	ENSMUST00000097648.5:UTR
4249	intron	Ube2f	ENSMUSG00000034343.14	protein_coding	chr1:91255954-91255962	+	6	91255954	3	ENSMUST00000188576.1:intron|ENSMUST00000059743.11:intron|ENSMUST00000178627.7:intron|ENSMUST00000171165.7:intron|ENSMUST00000191368.6:intron|ENSMUST00000171112.7:intron|ENSMUST00000191533.1:intron
4250	intron	Ube2f	ENSMUSG00000034343.14	protein_coding	chr1:91256074-91256099	+	45	91256081	9	ENSMUST00000188576.1:intron|ENSMUST00000059743.11:intron|ENSMUST00000178627.7:intron|ENSMUST00000171165.7:intron|ENSMUST00000191368.6:intron|ENSMUST00000171112.7:intron|ENSMUST00000191533.1:intron
4251	intron	Ube2f	ENSMUSG00000034343.14	protein_coding	chr1:91262415-91262433	+	11	91262431	7	ENSMUST00000188576.1:intron|ENSMUST00000059743.11:intron|ENSMUST00000178627.7:intron|ENSMUST00000171165.7:intron|ENSMUST00000191368.6:intron|ENSMUST00000171112.7:intron|ENSMUST00000191533.1:intron
4256	UTR	Ube2f	ENSMUSG00000034343.14	protein_coding	chr1:91285556-91285568	+	10	91285562	5	ENSMUST00000059743.11:UTR|ENSMUST00000178627.7:UTR|ENSMUST00000171165.7:UTR|ENSMUST00000191368.6:UTR|ENSMUST00000171112.7:UTR
4258	UTR	Ube2f	ENSMUSG00000034343.14	protein_coding	chr1:91285661-91285666	+	7	91285664	4	ENSMUST00000059743.11:UTR|ENSMUST00000178627.7:UTR|ENSMUST00000171165.7:UTR|ENSMUST00000191368.6:UTR|ENSMUST00000171112.7:UTR
4259	UTR	Ube2f	ENSMUSG00000034343.14	protein_coding	chr1:91285761-91285793	+	60	91285774	23	ENSMUST00000178627.7:UTR|ENSMUST00000171165.7:UTR|ENSMUST00000191368.6:UTR|ENSMUST00000171112.7:UTR
4261	UTR	Ube2f	ENSMUSG00000034343.14	protein_coding	chr1:91285894-91285962	+	396	91285911	112	ENSMUST00000178627.7:UTR|ENSMUST00000171165.7:UTR|ENSMUST00000171112.7:UTR
4262	UTR	Ube2f	ENSMUSG00000034343.14	protein_coding	chr1:91286512-91286523	+	95	91286516	57	ENSMUST00000171165.7:UTR
4265	UTR	Ube2f	ENSMUSG00000034343.14	protein_coding	chr1:91288849-91288878	+	40	91288873	18	ENSMUST00000171165.7:UTR
4269	UTR	Ube2f	ENSMUSG00000034343.14	protein_coding	chr1:91290311-91290336	+	7	91290336	4	ENSMUST00000171165.7:UTR
4272	intergenic	None	None	None	chr1:91292448-91292474	+	11	91292448	3	None
4273	intergenic	None	None	None	chr1:91292892-91292899	+	13	91292897	6	None
4274	intergenic	None	None	None	chr1:91294537-91294555	+	9	91294550	6	None
4277	intergenic	None	None	None	chr1:91297249-91297263	+	6	91297263	2	None
4278	intergenic	None	None	None	chr1:91297567-91297596	+	16	91297583	9	None
4279	intergenic	None	None	None	chr1:91297725-91297734	+	8	91297729	5	None
4280	intron	Scly	ENSMUSG00000026307.12	protein_coding	chr1:91307078-91307086	+	15	91307083	8	ENSMUST00000027532.12:intron|ENSMUST00000142488.7:intron|ENSMUST00000154045.7:intron|ENSMUST00000153621.7:intron|ENSMUST00000124832.7:intron|ENSMUST00000147523.7:intron|ENSMUST00000137074.2:intron
4282	exon	Scly	ENSMUSG00000026307.12	protein_coding	chr1:91311328-91311346	+	9	91311343	3	ENSMUST00000027532.12:intron|ENSMUST00000153621.7:exon
4286	UTR	Scly	ENSMUSG00000026307.12	protein_coding	chr1:91321043-91321084	+	436	91321065	160	ENSMUST00000027532.12:UTR
4288	UTR	Erfe	ENSMUSG00000047443.14	protein_coding	chr1:91374214-91374217	+	6	91374214	5	ENSMUST00000086861.11:UTR
4290	intergenic	None	None	None	chr1:91402174-91402178	+	6	91402178	5	None
4296	intron	Traf3ip1	ENSMUSG00000034292.13	protein_coding	chr1:91526721-91526725	+	13	91526723	9	ENSMUST00000189341.6:intron|ENSMUST00000047242.8:intron|ENSMUST00000187588.1:intron
4297	UTR	Traf3ip1	ENSMUSG00000034292.13	protein_coding	chr1:91527948-91527969	+	27	91527956	7	ENSMUST00000189341.6:UTR|ENSMUST00000047242.8:UTR|ENSMUST00000187588.1:exon
4299	UTR	Traf3ip1	ENSMUSG00000034292.13	protein_coding	chr1:91529276-91529312	+	80	91529304	44	ENSMUST00000047242.8:UTR|ENSMUST00000187588.1:exon
4302	intergenic	None	None	None	chr1:91532560-91532580	+	10	91532578	3	None
4304	UTR	Asb1	ENSMUSG00000026311.16	protein_coding	chr1:91555113-91555118	+	7	91555114	3	ENSMUST00000086843.10:UTR|ENSMUST00000027538.8:UTR|ENSMUST00000188879.1:UTR
4305	UTR	Asb1	ENSMUSG00000026311.16	protein_coding	chr1:91556086-91556104	+	16	91556086	15	ENSMUST00000086843.10:UTR|ENSMUST00000027538.8:UTR
4306	UTR	Asb1	ENSMUSG00000026311.16	protein_coding	chr1:91558958-91558982	+	201	91558961	188	ENSMUST00000027538.8:UTR
4307	UTR	Asb1	ENSMUSG00000026311.16	protein_coding	chr1:91559021-91559024	+	10	91559024	4	ENSMUST00000027538.8:UTR
4309	UTR	Asb1	ENSMUSG00000026311.16	protein_coding	chr1:91559576-91559591	+	352	91559590	206	ENSMUST00000027538.8:UTR
4310	intergenic	None	None	None	chr1:91560572-91560592	+	7	91560581	2	None
4315	intergenic	None	None	None	chr1:91628420-91628438	+	9	91628438	6	None
4316	intergenic	None	None	None	chr1:91638378-91638385	+	5	91638378;91638385	2	None
4318	UTR	Twist2	ENSMUSG00000007805.4	protein_coding	chr1:91848027-91848029	+	15	91848028	11	ENSMUST00000007949.3:UTR
4326	intergenic	None	None	None	chr1:92385728-92385734	+	11	92385728	9	None
4328	exon	Gpc1	ENSMUSG00000034220.7	protein_coding	chr1:92855047-92855047	+	6	92855047	6	ENSMUST00000045970.7:exon|ENSMUST00000190586.1:exon
4333	UTR	Gpc1	ENSMUSG00000034220.7	protein_coding	chr1:92859175-92859197	+	8	92859195	2	ENSMUST00000045970.7:UTR
4334	UTR	Gpc1	ENSMUSG00000034220.7	protein_coding	chr1:92859783-92859787	+	8	92859783	5	ENSMUST00000045970.7:UTR
4338	UTR	Gpc1	ENSMUSG00000034220.7	protein_coding	chr1:92860177-92860224	+	988	92860196	266	ENSMUST00000045970.7:UTR
4340	intergenic	None	None	None	chr1:92864501-92864513	+	9	92864513	5	None
4343	UTR	Dusp28	ENSMUSG00000047067.7	protein_coding	chr1:92908418-92908458	+	131	92908435	78	ENSMUST00000060913.7:UTR
4346	intron	Rnpepl1	ENSMUSG00000026269.14	protein_coding	chr1:92913421-92913435	+	8	92913421;92913425	3	ENSMUST00000027487.14:intron|ENSMUST00000179854.7:intron|ENSMUST00000178116.7:intron|ENSMUST00000179993.1:intron
4349	UTR	Rnpepl1	ENSMUSG00000026269.14	protein_coding	chr1:92920556-92920586	+	1728	92920573	817	ENSMUST00000027487.14:UTR|ENSMUST00000179854.7:exon|ENSMUST00000178816.7:exon|ENSMUST00000179127.7:UTR|ENSMUST00000179531.1:UTR
4351	UTR	Rnpepl1	ENSMUSG00000026269.14	protein_coding	chr1:92920832-92920841	+	12	92920841	6	ENSMUST00000027487.14:UTR|ENSMUST00000179531.1:UTR
4355	UTR	Rnpepl1	ENSMUSG00000026269.14	protein_coding	chr1:92924378-92924405	+	106	92924386	62	ENSMUST00000179531.1:UTR
4356	intergenic	None	None	None	chr1:92924464-92924474	+	7	92924472	2	None
4358	intergenic	None	None	None	chr1:92926379-92926379	+	7	92926379	7	None
4365	intergenic	None	None	None	chr1:92931321-92931335	+	8	92931332	4	None
4366	intergenic	None	None	None	chr1:92931454-92931472	+	14	92931472	11	None
4368	intron	Capn10	ENSMUSG00000026270.11	protein_coding	chr1:92940831-92940842	+	5	92940842	3	ENSMUST00000027488.10:intron|ENSMUST00000117814.7:UTR|ENSMUST00000152983.7:intron|ENSMUST00000187342.1:intron
4370	intron	Capn10	ENSMUSG00000026270.11	protein_coding	chr1:92940968-92940981	+	39	92940973	20	ENSMUST00000027488.10:intron|ENSMUST00000117814.7:UTR|ENSMUST00000152983.7:intron|ENSMUST00000187342.1:intron
4371	intron	Capn10	ENSMUSG00000026270.11	protein_coding	chr1:92941358-92941381	+	7	92941378	3	ENSMUST00000027488.10:intron|ENSMUST00000152983.7:intron|ENSMUST00000187342.1:intron
4372	intron	Capn10	ENSMUSG00000026270.11	protein_coding	chr1:92941702-92941705	+	7	92941705	6	ENSMUST00000027488.10:intron|ENSMUST00000152983.7:intron|ENSMUST00000187342.1:intron
4373	UTR	Capn10	ENSMUSG00000026270.11	protein_coding	chr1:92947924-92947949	+	711	92947941	493	ENSMUST00000027488.10:UTR|ENSMUST00000152983.7:UTR
4375	intron	Gpr35	ENSMUSG00000026271.15	protein_coding	chr1:92953489-92953498	+	12	92953493;92953498	4	ENSMUST00000185421.1:intron
4376	intron	Gpr35	ENSMUSG00000026271.15	protein_coding	chr1:92953971-92953979	+	5	92953979	3	ENSMUST00000185421.1:intron
4377	intron	Gpr35	ENSMUSG00000026271.15	protein_coding	chr1:92955370-92955380	+	6	92955376	3	ENSMUST00000185421.1:intron
4384	UTR	Gpr35	ENSMUSG00000026271.15	protein_coding	chr1:92986249-92986255	+	6	92986255	5	ENSMUST00000027489.8:UTR|ENSMUST00000169198.2:UTR
4385	intergenic	None	None	None	chr1:92989279-92989281	+	8	92989281	7	None
4395	intron	Crocc2	ENSMUSG00000084989.3	protein_coding	chr1:93200970-93200977	+	5	93200974;93200977	2	ENSMUST00000138595.2:intron
4396	intron	Crocc2	ENSMUSG00000084989.3	protein_coding	chr1:93201200-93201212	+	5	93201203	2	ENSMUST00000138595.2:intron
4398	intron	Crocc2	ENSMUSG00000084989.3	protein_coding	chr1:93207018-93207043	+	40	93207043	19	ENSMUST00000138595.2:intron
4399	UTR	Crocc2	ENSMUSG00000084989.3	protein_coding	chr1:93231017-93231027	+	7	93231027	4	ENSMUST00000138595.2:UTR
4400	UTR	Crocc2	ENSMUSG00000084989.3	protein_coding	chr1:93231067-93231069	+	7	93231067	4	ENSMUST00000138595.2:UTR
4401	intergenic	None	None	None	chr1:93232203-93232222	+	7	93232216	4	None
4405	intron	Sned1	ENSMUSG00000047793.13	protein_coding	chr1:93268978-93268994	+	15	93268986	6	ENSMUST00000062202.13:intron|ENSMUST00000172289.7:intron
4408	intron	Sned1	ENSMUSG00000047793.13	protein_coding	chr1:93273244-93273282	+	47	93273279	11	ENSMUST00000062202.13:intron|ENSMUST00000172289.7:intron
4410	intron	Sned1	ENSMUSG00000047793.13	protein_coding	chr1:93277492-93277508	+	7	93277492	3	ENSMUST00000062202.13:intron|ENSMUST00000172289.7:intron|ENSMUST00000165843.1:intron
4413	UTR	Sned1	ENSMUSG00000047793.13	protein_coding	chr1:93296871-93296876	+	6	93296876	4	ENSMUST00000062202.13:UTR
4414	UTR	Sned1	ENSMUSG00000047793.13	protein_coding	chr1:93297169-93297169	+	5	93297169	5	ENSMUST00000062202.13:UTR
4415	UTR	Sned1	ENSMUSG00000047793.13	protein_coding	chr1:93297474-93297514	+	10	93297474	3	ENSMUST00000062202.13:UTR
4416	UTR	Sned1	ENSMUSG00000047793.13	protein_coding	chr1:93297569-93297585	+	17	93297585	8	ENSMUST00000062202.13:UTR
4420	UTR	Sned1	ENSMUSG00000047793.13	protein_coding	chr1:93301048-93301067	+	235	93301065	148	ENSMUST00000062202.13:UTR
4422	intron	Gm28535	ENSMUSG00000101172.1	lncRNA	chr1:93308941-93308951	+	25	93308951	19	ENSMUST00000188069.1:intron
4425	exon	Gm28535	ENSMUSG00000101172.1	lncRNA	chr1:93317303-93317310	+	5	93317308	2	ENSMUST00000188069.1:exon
4427	exon	Ppp1r7	ENSMUSG00000026275.13	protein_coding	chr1:93354393-93354394	+	8	93354394	7	ENSMUST00000027494.10:exon
4430	exon	Ppp1r7	ENSMUSG00000026275.13	protein_coding	chr1:93360763-93360764	+	5	93360763	4	ENSMUST00000027494.10:exon
4431	intron	Ppp1r7	ENSMUSG00000026275.13	protein_coding	chr1:93362436-93362452	+	24	93362452	13	ENSMUST00000027494.10:intron
4435	UTR	Ppp1r7	ENSMUSG00000026275.13	protein_coding	chr1:93365255-93365311	+	397	93365265	100	ENSMUST00000027494.10:UTR
4437	UTR	Ppp1r7	ENSMUSG00000026275.13	protein_coding	chr1:93365542-93365549	+	12	93365549	8	ENSMUST00000027494.10:UTR
4439	UTR	Ppp1r7	ENSMUSG00000026275.13	protein_coding	chr1:93367612-93367629	+	81	93367622	21	ENSMUST00000027494.10:UTR
4441	UTR	Ppp1r7	ENSMUSG00000026275.13	protein_coding	chr1:93369779-93369790	+	8	93369790	3	ENSMUST00000027494.10:UTR
4445	UTR	Ppp1r7	ENSMUSG00000026275.13	protein_coding	chr1:93373471-93373497	+	397	93373487	211	ENSMUST00000027494.10:UTR
4447	UTR	Ano7	ENSMUSG00000034107.10	protein_coding	chr1:93404302-93404304	+	5	93404304	4	ENSMUST00000186641.6:UTR
4458	intron	Sept2:Sept2	ENSMUSG00000026276.20:ENSMUSG00000116048.1	protein_coding	chr1:93486721-93486741	+	17	93486739	5	ENSMUST00000027495.14:intron|ENSMUST00000136182.7:intron|ENSMUST00000131175.8:intron|ENSMUST00000152778.1:intron|ENSMUST00000153826.7:intron|ENSMUST00000129211.7:intron|ENSMUST00000112912.7:intron|ENSMUST00000149532.7:intron|ENSMUST00000142401.7:intron|ENSMUST00000150931.1:intron|ENSMUST00000179353.7:intron|ENSMUST00000172165.7:intron|ENSMUST00000168776.7:intron
4462	intron	Sept2:Sept2	ENSMUSG00000026276.20:ENSMUSG00000116048.1	protein_coding	chr1:93501859-93501862	+	6	93501859;93501862	3	ENSMUST00000027495.14:intron|ENSMUST00000179353.7:intron|ENSMUST00000172165.7:intron|ENSMUST00000168776.7:intron
4467	UTR	Sept2:Sept2	ENSMUSG00000026276.20:ENSMUSG00000116048.1	protein_coding	chr1:93509703-93509734	+	5241	93509733	4153	ENSMUST00000027495.14:UTR|ENSMUST00000179353.7:UTR|ENSMUST00000172165.7:UTR|ENSMUST00000168776.7:UTR
4468	UTR	Sept2	ENSMUSG00000026276.20	protein_coding	chr1:93510246-93510266	+	33	93510260	14	ENSMUST00000027495.14:UTR
4470	intron	Farp2	ENSMUSG00000034066.13	protein_coding	chr1:93534966-93534991	+	7	93534988	2	ENSMUST00000120301.7:intron|ENSMUST00000122402.2:intron
4471	intron	Farp2	ENSMUSG00000034066.13	protein_coding	chr1:93536385-93536386	+	5	93536386	3	ENSMUST00000120301.7:intron|ENSMUST00000122402.2:intron
4480	intron	Farp2	ENSMUSG00000034066.13	protein_coding	chr1:93589221-93589221	+	5	93589221	5	ENSMUST00000120301.7:intron
4482	intron	Farp2	ENSMUSG00000034066.13	protein_coding	chr1:93593288-93593309	+	78	93593305	36	ENSMUST00000120301.7:intron
4484	intron	Farp2	ENSMUSG00000034066.13	protein_coding	chr1:93601131-93601139	+	13	93601134	9	ENSMUST00000120301.7:intron
4486	UTR	Farp2	ENSMUSG00000034066.13	protein_coding	chr1:93621778-93621792	+	67	93621782	32	ENSMUST00000120301.7:UTR
4487	UTR	Farp2	ENSMUSG00000034066.13	protein_coding	chr1:93621970-93621978	+	19	93621976	8	ENSMUST00000120301.7:UTR
4497	UTR	Bok	ENSMUSG00000026278.14	protein_coding	chr1:93695737-93695777	+	567	93695764	378	ENSMUST00000027499.12:UTR
4500	intergenic	None	None	None	chr1:93730370-93730372	+	7	93730370	3	None
4502	intron	Gm10550	ENSMUSG00000101952.1	lncRNA	chr1:93748057-93748058	+	5	93748057	3	ENSMUST00000188846.1:intron
4507	UTR	Atg4b	ENSMUSG00000026280.17	protein_coding	chr1:93788169-93788187	+	367	93788181	222	ENSMUST00000027502.15:UTR|ENSMUST00000135762.7:exon
4509	UTR	Atg4b	ENSMUSG00000026280.17	protein_coding	chr1:93789413-93789438	+	758	93789434	608	ENSMUST00000027502.15:UTR
4510	UTR	Atg4b	ENSMUSG00000026280.17	protein_coding	chr1:93789524-93789530	+	5	93789524;93789530	2	ENSMUST00000027502.15:UTR
4512	UTR	Atg4b	ENSMUSG00000026280.17	protein_coding	chr1:93789795-93789810	+	6	93789795;93789810	2	ENSMUST00000027502.15:UTR
4513	UTR	Atg4b	ENSMUSG00000026280.17	protein_coding	chr1:93790603-93790610	+	49	93790603	21	ENSMUST00000027502.15:UTR
4514	intergenic	None	None	None	chr1:93795159-93795170	+	12	93795169	4	None
4519	UTR	Ing5	ENSMUSG00000026283.13	protein_coding	chr1:93822094-93822103	+	73	93822101	63	ENSMUST00000027505.12:UTR|ENSMUST00000188402.1:UTR
4523	UTR	D2hgdh	ENSMUSG00000073609.9	protein_coding	chr1:93852031-93852041	+	26	93852034	7	ENSMUST00000097633.9:UTR|ENSMUST00000112881.7:UTR
4525	UTR	D2hgdh	ENSMUSG00000073609.9	protein_coding	chr1:93852322-93852362	+	199	93852337	54	ENSMUST00000097633.9:UTR|ENSMUST00000112881.7:UTR
4526	intergenic	None	None	None	chr1:93853855-93853866	+	12	93853861	4	None
4529	intergenic	None	None	None	chr1:93858487-93858492	+	56	93858492	25	None
4534	intergenic	None	None	None	chr1:93987327-93987355	+	57	93987330	19	None
4535	intron	Gal3st2c	ENSMUSG00000073608.4	protein_coding	chr1:93993470-93993483	+	9	93993476	3	ENSMUST00000097632.4:intron
4537	UTR	Neu4	ENSMUSG00000034000.15	protein_coding	chr1:94025609-94025613	+	18	94025613	10	ENSMUST00000050890.7:UTR
4538	UTR	Neu4	ENSMUSG00000034000.15	protein_coding	chr1:94026115-94026130	+	166	94026127	49	ENSMUST00000050890.7:UTR
4539	UTR	Neu4	ENSMUSG00000034000.15	protein_coding	chr1:94026170-94026187	+	42	94026182	26	ENSMUST00000050890.7:UTR
4540	UTR	Neu4	ENSMUSG00000034000.15	protein_coding	chr1:94026231-94026244	+	22	94026235	13	ENSMUST00000050890.7:UTR
4542	UTR	Neu4	ENSMUSG00000034000.15	protein_coding	chr1:94028319-94028334	+	324	94028334	265	ENSMUST00000050890.7:UTR
4559	UTR	Fam174a	ENSMUSG00000051185.9	protein_coding	chr1:95334353-95334403	+	236	95334361	199	ENSMUST00000059975.7:UTR
4560	UTR	Fam174a	ENSMUSG00000051185.9	protein_coding	chr1:95334445-95334532	+	440	95334474	151	ENSMUST00000059975.7:UTR
4561	UTR	Fam174a	ENSMUSG00000051185.9	protein_coding	chr1:95335064-95335081	+	23	95335067	15	ENSMUST00000059975.7:UTR
4562	UTR	Fam174a	ENSMUSG00000051185.9	protein_coding	chr1:95335196-95335218	+	9	95335216	3	ENSMUST00000059975.7:UTR
4563	UTR	Fam174a	ENSMUSG00000051185.9	protein_coding	chr1:95335282-95335288	+	25	95335288	21	ENSMUST00000059975.7:UTR
4566	intergenic	None	None	None	chr1:95499152-95499209	+	1426	95499186	281	None
4567	intergenic	None	None	None	chr1:95501918-95501918	+	5	95501918	5	None
4583	intergenic	None	None	None	chr1:97026534-97026555	+	468	97026555	274	None
4590	intergenic	None	None	None	chr1:97642968-97642971	+	10	97642969;97642971	3	None
4591	intergenic	None	None	None	chr1:97662394-97662431	+	5	97662431	2	None
4595	intron	Gin1	ENSMUSG00000026333.14	protein_coding	chr1:97770987-97771000	+	5	97771000	4	ENSMUST00000112844.9:intron|ENSMUST00000112842.7:intron|ENSMUST00000027571.12:intron|ENSMUST00000122925.1:exon|ENSMUST00000138142.7:intron
4598	intron	Gin1	ENSMUSG00000026333.14	protein_coding	chr1:97777874-97777892	+	79	97777886	45	ENSMUST00000112844.9:intron|ENSMUST00000112842.7:UTR|ENSMUST00000027571.12:intron|ENSMUST00000138142.7:intron|ENSMUST00000189031.1:intron
4601	UTR	Gin1	ENSMUSG00000026333.14	protein_coding	chr1:97792661-97792665	+	5	97792661	4	ENSMUST00000112844.9:UTR|ENSMUST00000027571.12:UTR|ENSMUST00000138142.7:UTR
4602	UTR	Gin1	ENSMUSG00000026333.14	protein_coding	chr1:97792755-97792773	+	53	97792763	38	ENSMUST00000112844.9:UTR|ENSMUST00000027571.12:UTR|ENSMUST00000138142.7:UTR
4603	UTR	Gin1	ENSMUSG00000026333.14	protein_coding	chr1:97792840-97792857	+	32	97792841	12	ENSMUST00000112844.9:UTR|ENSMUST00000027571.12:UTR|ENSMUST00000138142.7:UTR
4604	UTR	Gin1	ENSMUSG00000026333.14	protein_coding	chr1:97792955-97792989	+	48	97792977	20	ENSMUST00000112844.9:UTR|ENSMUST00000027571.12:UTR|ENSMUST00000138142.7:UTR
4614	intergenic	None	None	None	chr1:98267577-98267577	+	10	98267577	10	None
4621	intergenic	None	None	None	chr1:99189705-99189709	+	14	99189705	13	None
4622	intergenic	None	None	None	chr1:99190341-99190360	+	13	99190360	4	None
4631	intron	Cntnap5b	ENSMUSG00000067028.11	protein_coding	chr1:99975363-99975381	+	10	99975380	4	ENSMUST00000086738.9:intron
4641	intron	Cntnap5b	ENSMUSG00000067028.11	protein_coding	chr1:100381199-100381205	+	18	100381205	16	ENSMUST00000086738.9:intron|ENSMUST00000188735.1:intron
4650	intergenic	None	None	None	chr1:100486076-100486081	+	8	100486077	3	None
4656	intergenic	None	None	None	chr1:100490574-100490612	+	154	100490599	126	None
4672	intergenic	None	None	None	chr1:103570710-103570710	+	8	103570710	8	None
4679	intron	Cdh20	ENSMUSG00000050840.8	protein_coding	chr1:104781804-104781918	+	56	104781872	7	ENSMUST00000062528.8:intron
4684	intron	Cdh20	ENSMUSG00000050840.8	protein_coding	chr1:104827707-104827710	+	9	104827709	4	ENSMUST00000062528.8:intron
4689	intron	Cdh20	ENSMUSG00000050840.8	protein_coding	chr1:104856456-104856463	+	15	104856462	7	ENSMUST00000062528.8:intron
4692	intron	Cdh20	ENSMUSG00000050840.8	protein_coding	chr1:104897480-104897484	+	7	104897484	5	ENSMUST00000062528.8:intron
4693	exon	Cdh20:Gm36969	ENSMUSG00000050840.8:ENSMUSG00000103060.1	protein_coding:TEC	chr1:104907004-104907008	+	5	104907006	2	ENSMUST00000062528.8:intron|ENSMUST00000194551.1:exon
4695	intron	Cdh20	ENSMUSG00000050840.8	protein_coding	chr1:104940701-104940702	+	5	104940702	3	ENSMUST00000062528.8:intron
4696	intron	Cdh20	ENSMUSG00000050840.8	protein_coding	chr1:104944548-104944570	+	23	104944568;104944569	5	ENSMUST00000062528.8:intron
4700	intron	Cdh20	ENSMUSG00000050840.8	protein_coding	chr1:104983680-104983699	+	13	104983697	4	ENSMUST00000062528.8:intron
4703	UTR	Cdh20	ENSMUSG00000050840.8	protein_coding	chr1:104994663-104994680	+	227	104994679	144	ENSMUST00000062528.8:UTR
4704	UTR	Cdh20	ENSMUSG00000050840.8	protein_coding	chr1:104995426-104995483	+	312	104995477	160	ENSMUST00000062528.8:UTR
4710	intergenic	None	None	None	chr1:105365851-105365859	+	16	105365858	7	None
4714	exon	Gm3608	ENSMUSG00000067017.5	pseudogene	chr1:105458815-105458833	+	23	105458815	7	ENSMUST00000086725.5:exon
4715	intergenic	None	None	None	chr1:105458892-105458911	+	141	105458908	45	None
4718	intron	Relch	ENSMUSG00000026319.13	protein_coding	chr1:105665129-105665153	+	50	105665151	27	ENSMUST00000189091.6:intron|ENSMUST00000186807.6:intron|ENSMUST00000039173.12:intron|ENSMUST00000086721.9:intron|ENSMUST00000190501.6:intron|ENSMUST00000191150.1:exon|ENSMUST00000191293.6:intron
4720	intron	Relch	ENSMUSG00000026319.13	protein_coding	chr1:105688839-105688844	+	6	105688844	3	ENSMUST00000186807.6:intron|ENSMUST00000039173.12:intron|ENSMUST00000086721.9:intron|ENSMUST00000190501.6:intron|ENSMUST00000191293.6:intron
4721	intron	Relch	ENSMUSG00000026319.13	protein_coding	chr1:105691238-105691257	+	14	105691254	5	ENSMUST00000186807.6:intron|ENSMUST00000039173.12:intron|ENSMUST00000086721.9:intron|ENSMUST00000190501.6:intron|ENSMUST00000191293.6:intron
4724	intron	Relch	ENSMUSG00000026319.13	protein_coding	chr1:105712928-105712944	+	5	105712928;105712940;105712941;105712942;105712944	1	ENSMUST00000186807.6:intron|ENSMUST00000039173.12:intron|ENSMUST00000086721.9:intron|ENSMUST00000190501.6:intron|ENSMUST00000191293.6:intron|ENSMUST00000185692.6:intron|ENSMUST00000188969.1:intron
4725	intron	Relch	ENSMUSG00000026319.13	protein_coding	chr1:105718053-105718063	+	8	105718063	4	ENSMUST00000186807.6:intron|ENSMUST00000039173.12:intron|ENSMUST00000086721.9:intron|ENSMUST00000190501.6:intron|ENSMUST00000191293.6:intron|ENSMUST00000185692.6:intron
4730	intron	Relch	ENSMUSG00000026319.13	protein_coding	chr1:105737303-105737317	+	47	105737304;105737305	17	ENSMUST00000186807.6:intron|ENSMUST00000039173.12:intron|ENSMUST00000086721.9:intron|ENSMUST00000190501.6:intron|ENSMUST00000191293.6:exon|ENSMUST00000185692.6:intron
4736	UTR	Relch	ENSMUSG00000026319.13	protein_coding	chr1:105754070-105754081	+	11	105754070	4	ENSMUST00000186807.6:UTR|ENSMUST00000039173.12:UTR|ENSMUST00000086721.9:UTR|ENSMUST00000185692.6:UTR
4737	UTR	Relch	ENSMUSG00000026319.13	protein_coding	chr1:105755100-105755132	+	755	105755118	247	ENSMUST00000086721.9:UTR|ENSMUST00000185692.6:UTR
4738	UTR	Relch	ENSMUSG00000026319.13	protein_coding	chr1:105755181-105755209	+	74	105755191	54	ENSMUST00000086721.9:UTR|ENSMUST00000185692.6:UTR
4744	intron	Tnfrsf11a	ENSMUSG00000026321.7	protein_coding	chr1:105813309-105813311	+	6	105813311	4	ENSMUST00000027559.7:intron|ENSMUST00000187812.1:intron
4748	UTR	Tnfrsf11a	ENSMUSG00000026321.7	protein_coding	chr1:105847563-105847588	+	27	105847583	12	ENSMUST00000027559.7:UTR
4749	UTR	Tnfrsf11a	ENSMUSG00000026321.7	protein_coding	chr1:105847938-105847948	+	9	105847948	3	ENSMUST00000027559.7:UTR
4756	UTR	Zcchc2	ENSMUSG00000038866.15	protein_coding	chr1:106032408-106032448	+	54	106032422	38	ENSMUST00000118196.7:UTR|ENSMUST00000119166.7:UTR|ENSMUST00000186983.6:UTR
4757	UTR	Zcchc2	ENSMUSG00000038866.15	protein_coding	chr1:106032514-106032529	+	6	106032529	2	ENSMUST00000118196.7:UTR|ENSMUST00000119166.7:UTR
4758	UTR	Zcchc2	ENSMUSG00000038866.15	protein_coding	chr1:106034041-106034078	+	205	106034068	96	ENSMUST00000118196.7:UTR|ENSMUST00000119166.7:UTR
4770	intron	Phlpp1	ENSMUSG00000044340.7	protein_coding	chr1:106314192-106314208	+	9	106314208	5	ENSMUST00000061047.6:intron
4775	intron	Phlpp1	ENSMUSG00000044340.7	protein_coding	chr1:106352682-106352733	+	17	106352707;106352713;106352717	3	ENSMUST00000061047.6:intron
4776	intron	Phlpp1	ENSMUSG00000044340.7	protein_coding	chr1:106353709-106353724	+	11	106353723	5	ENSMUST00000061047.6:intron
4781	UTR	Phlpp1	ENSMUSG00000044340.7	protein_coding	chr1:106393719-106393732	+	5	106393732	3	ENSMUST00000061047.6:UTR
4782	UTR	Phlpp1	ENSMUSG00000044340.7	protein_coding	chr1:106394221-106394258	+	904	106394242	309	ENSMUST00000061047.6:UTR
4784	intergenic	None	None	None	chr1:106396561-106396570	+	13	106396570	8	None
4792	intergenic	None	None	None	chr1:106798974-106798975	+	5	106798974	3	None
4793	UTR	Serpinb5	ENSMUSG00000067006.12	protein_coding	chr1:106882087-106882109	+	12	106882102	5	ENSMUST00000086701.12:UTR|ENSMUST00000112730.7:UTR|ENSMUST00000112729.2:UTR
4796	UTR	Serpinb12	ENSMUSG00000059956.14	protein_coding	chr1:106957072-106957080	+	5	106957080	3	ENSMUST00000081277.8:UTR|ENSMUST00000112724.2:UTR
4808	intergenic	None	None	None	chr1:108740307-108740319	+	8	108740319	5	None
4812	intergenic	None	None	None	chr1:109834889-109834903	+	8	109834903	4	None
4815	intron	Cdh7	ENSMUSG00000026312.17	protein_coding	chr1:109985186-109985189	+	5	109985188	2	ENSMUST00000137092.7:intron|ENSMUST00000112701.7:intron|ENSMUST00000129923.1:intron|ENSMUST00000145188.1:intron|ENSMUST00000131464.7:intron|ENSMUST00000146282.2:intron|ENSMUST00000172005.7:intron
4818	intron	Cdh7	ENSMUSG00000026312.17	protein_coding	chr1:109997021-109997046	+	22	109997026;109997027	4	ENSMUST00000112701.7:intron|ENSMUST00000131464.7:intron|ENSMUST00000146282.2:UTR|ENSMUST00000172005.7:intron|ENSMUST00000027542.12:intron
4821	intron	Cdh7	ENSMUSG00000026312.17	protein_coding	chr1:109998658-109998680	+	17	109998669	7	ENSMUST00000112701.7:intron|ENSMUST00000131464.7:intron|ENSMUST00000146282.2:UTR|ENSMUST00000172005.7:intron|ENSMUST00000027542.12:intron
4822	intron	Cdh7	ENSMUSG00000026312.17	protein_coding	chr1:110002364-110002365	+	5	110002364	4	ENSMUST00000112701.7:intron|ENSMUST00000131464.7:intron|ENSMUST00000172005.7:intron|ENSMUST00000027542.12:intron
4823	intron	Cdh7	ENSMUSG00000026312.17	protein_coding	chr1:110002527-110002533	+	12	110002531	5	ENSMUST00000112701.7:intron|ENSMUST00000131464.7:intron|ENSMUST00000172005.7:intron|ENSMUST00000027542.12:intron
4827	UTR	Cdh7	ENSMUSG00000026312.17	protein_coding	chr1:110139193-110139197	+	19	110139193	11	ENSMUST00000112701.7:UTR|ENSMUST00000131464.7:UTR
4833	intergenic	None	None	None	chr1:110145267-110145293	+	19	110145290	8	None
4834	intergenic	None	None	None	chr1:110145393-110145398	+	7	110145398	6	None
4840	intergenic	None	None	None	chr1:111192472-111192493	+	63	111192482	46	None
4850	intergenic	None	None	None	chr1:112432563-112432565	+	6	112432564	4	None
4859	intergenic	None	None	None	chr1:113523799-113523799	+	8	113523799	8	None
4862	intergenic	None	None	None	chr1:114451391-114451408	+	41	114451408	17	None
4873	intron	Cntnap5a	ENSMUSG00000070695.4	protein_coding	chr1:115767879-115767894	+	6	115767892;115767894	2	ENSMUST00000043725.8:intron
4874	intron	Cntnap5a	ENSMUSG00000070695.4	protein_coding	chr1:115915382-115915387	+	6	115915387	3	ENSMUST00000043725.8:intron
4878	intron	Cntnap5a	ENSMUSG00000070695.4	protein_coding	chr1:116043143-116043146	+	5	116043146	3	ENSMUST00000043725.8:intron
4896	UTR	Cntnap5a	ENSMUSG00000070695.4	protein_coding	chr1:116582192-116582209	+	9	116582208	4	ENSMUST00000043725.8:UTR
4900	UTR	Cntnap5a	ENSMUSG00000070695.4	protein_coding	chr1:116586292-116586310	+	5	116586292;116586294;116586308;116586309;116586310	1	ENSMUST00000043725.8:UTR
4901	UTR	Cntnap5a	ENSMUSG00000070695.4	protein_coding	chr1:116587302-116587325	+	81	116587323	60	ENSMUST00000043725.8:UTR
4909	intergenic	None	None	None	chr1:117420020-117420031	+	110	117420031	102	None
4912	intergenic	None	None	None	chr1:118311685-118311689	+	8	118311689	7	None
4913	intergenic	None	None	None	chr1:118311888-118311902	+	5	118311902	3	None
4916	intergenic	None	None	None	chr1:118313822-118313840	+	22	118313840	18	None
4921	UTR	Nifk	ENSMUSG00000026377.12	protein_coding	chr1:118333569-118333594	+	326	118333590	260	ENSMUST00000027626.12:UTR
4922	intergenic	None	None	None	chr1:118333822-118333837	+	61	118333832	32	None
4936	intron	Clasp1	ENSMUSG00000064302.13	protein_coding	chr1:118527688-118527704	+	31	118527702;118527704	7	ENSMUST00000049404.12:intron|ENSMUST00000178710.7:intron|ENSMUST00000070989.13:intron|ENSMUST00000190571.6:intron|ENSMUST00000190733.6:intron|ENSMUST00000189738.6:intron|ENSMUST00000187713.6:intron|ENSMUST00000165223.7:intron|ENSMUST00000189570.6:intron|ENSMUST00000191445.6:intron|ENSMUST00000189262.6:intron|ENSMUST00000186349.6:intron|ENSMUST00000185405.6:intron|ENSMUST00000188710.6:intron|ENSMU…
4937	intron	Clasp1	ENSMUSG00000064302.13	protein_coding	chr1:118542449-118542478	+	44	118542471	15	ENSMUST00000049404.12:intron|ENSMUST00000178710.7:intron|ENSMUST00000070989.13:intron|ENSMUST00000190571.6:intron|ENSMUST00000190733.6:intron|ENSMUST00000189738.6:intron|ENSMUST00000187713.6:intron|ENSMUST00000165223.7:intron|ENSMUST00000189570.6:intron|ENSMUST00000191445.6:intron|ENSMUST00000189262.6:intron|ENSMUST00000186349.6:intron|ENSMUST00000185405.6:intron|ENSMUST00000188710.6:intron|ENSMU…
4942	UTR	Clasp1	ENSMUSG00000064302.13	protein_coding	chr1:118607733-118607740	+	26	118607739	11	ENSMUST00000049404.12:UTR|ENSMUST00000178710.7:UTR|ENSMUST00000070989.13:UTR|ENSMUST00000190571.6:UTR|ENSMUST00000165223.7:UTR|ENSMUST00000189570.6:UTR|ENSMUST00000189262.6:UTR|ENSMUST00000186349.6:UTR|ENSMUST00000188710.6:UTR|ENSMUST00000204325.1:UTR|ENSMUST00000187575.2:exon
4943	UTR	Clasp1	ENSMUSG00000064302.13	protein_coding	chr1:118608103-118608112	+	10	118608112	5	ENSMUST00000049404.12:UTR|ENSMUST00000178710.7:UTR|ENSMUST00000070989.13:UTR|ENSMUST00000190571.6:UTR|ENSMUST00000165223.7:UTR|ENSMUST00000189262.6:UTR|ENSMUST00000186349.6:UTR|ENSMUST00000188710.6:UTR|ENSMUST00000204325.1:UTR|ENSMUST00000187575.2:exon
4944	UTR	Clasp1	ENSMUSG00000064302.13	protein_coding	chr1:118609413-118609463	+	310	118609462	107	ENSMUST00000049404.12:UTR|ENSMUST00000178710.7:UTR|ENSMUST00000070989.13:UTR|ENSMUST00000190571.6:UTR|ENSMUST00000165223.7:UTR|ENSMUST00000186349.6:UTR|ENSMUST00000188710.6:UTR|ENSMUST00000204325.1:UTR|ENSMUST00000187575.2:exon
4948	intergenic	None	None	None	chr1:118612879-118612890	+	10	118612886	3	None
4949	UTR	Tfcp2l1	ENSMUSG00000026380.10	protein_coding	chr1:118685151-118685185	+	20	118685168	9	ENSMUST00000027629.9:UTR
4954	intergenic	None	None	None	chr1:119439639-119439653	+	166	119439648	140	None
4955	intergenic	None	None	None	chr1:119445799-119445804	+	8	119445804	5	None
4958	UTR	Tmem185b	ENSMUSG00000098923.1	protein_coding	chr1:119528222-119528231	+	606	119528226	523	ENSMUST00000183952.1:UTR
4959	UTR	Tmem185b	ENSMUSG00000098923.1	protein_coding	chr1:119528263-119528304	+	23	119528275	8	ENSMUST00000183952.1:UTR
4964	intergenic	None	None	None	chr1:119772627-119772629	+	7	119772629	6	None
4979	intergenic	None	None	None	chr1:119963117-119963124	+	6	119963122;119963123	2	None
4983	intron	Sctr	ENSMUSG00000026387.15	protein_coding	chr1:120062890-120062909	+	6	120062909	5	ENSMUST00000072886.10:intron|ENSMUST00000189037.1:intron
4984	UTR	Sctr	ENSMUSG00000026387.15	protein_coding	chr1:120063515-120063539	+	101	120063534	63	ENSMUST00000072886.10:UTR|ENSMUST00000189037.1:UTR
4987	intron	3110009E18Rik	ENSMUSG00000026388.15	protein_coding	chr1:120166298-120166305	+	5	120166305	3	ENSMUST00000027637.12:intron|ENSMUST00000112644.8:intron|ENSMUST00000056038.14:intron|ENSMUST00000153037.1:intron|ENSMUST00000128578.1:intron
4992	UTR	3110009E18Rik	ENSMUSG00000026388.15	protein_coding	chr1:120188174-120188189	+	106	120188187	75	ENSMUST00000027637.12:UTR|ENSMUST00000112644.8:UTR|ENSMUST00000056038.14:UTR
4996	UTR	C1ql2	ENSMUSG00000036907.9	protein_coding	chr1:120343170-120343177	+	14	120343174	11	ENSMUST00000037286.9:UTR
5000	UTR	En1	ENSMUSG00000058665.8	protein_coding	chr1:120602741-120602754	+	6	120602741;120602744;120602745;120602748;120602752;120602754	1	ENSMUST00000079721.8:UTR
5001	UTR	En1	ENSMUSG00000058665.8	protein_coding	chr1:120607976-120607990	+	49	120607990	31	ENSMUST00000079721.8:UTR
5005	intron	Celrr	ENSMUSG00000097881.7	lncRNA	chr1:121099190-121099192	+	7	121099192	3	ENSMUST00000181433.7:intron|ENSMUST00000190612.1:intron|ENSMUST00000185678.1:intron
5007	intron	Celrr	ENSMUSG00000097881.7	lncRNA	chr1:121103240-121103253	+	8	121103248	5	ENSMUST00000181433.7:intron|ENSMUST00000190612.1:intron|ENSMUST00000185678.1:intron
5009	intron	Celrr	ENSMUSG00000097881.7	lncRNA	chr1:121118003-121118018	+	13	121118010	7	ENSMUST00000181433.7:intron|ENSMUST00000185678.1:intron
5011	exon	Celrr	ENSMUSG00000097881.7	lncRNA	chr1:121120000-121120006	+	12	121120003	6	ENSMUST00000181433.7:exon|ENSMUST00000185678.1:intron
5012	exon	Celrr	ENSMUSG00000097881.7	lncRNA	chr1:121120399-121120432	+	14	121120426	3	ENSMUST00000181433.7:exon|ENSMUST00000185678.1:intron
5013	exon	Celrr	ENSMUSG00000097881.7	lncRNA	chr1:121120843-121120854	+	5	121120843;121120849	2	ENSMUST00000181433.7:exon|ENSMUST00000185678.1:intron
5014	exon	Celrr	ENSMUSG00000097881.7	lncRNA	chr1:121120952-121120958	+	23	121120958	18	ENSMUST00000181433.7:exon|ENSMUST00000185678.1:intron
5016	intron	Celrr	ENSMUSG00000097881.7	lncRNA	chr1:121122530-121122531	+	6	121122530;121122531	3	ENSMUST00000185678.1:intron
5017	intron	Celrr	ENSMUSG00000097881.7	lncRNA	chr1:121122987-121123004	+	13	121122991	6	ENSMUST00000185678.1:intron
5018	intron	Celrr	ENSMUSG00000097881.7	lncRNA	chr1:121123305-121123313	+	27	121123313	22	ENSMUST00000185678.1:intron
5020	intron	Celrr	ENSMUSG00000097881.7	lncRNA	chr1:121127376-121127387	+	11	121127376	6	ENSMUST00000185678.1:intron
5022	intron	Celrr	ENSMUSG00000097881.7	lncRNA	chr1:121134243-121134254	+	20	121134251	11	ENSMUST00000185678.1:intron
5026	exon	Gm37174	ENSMUSG00000104253.1	TEC	chr1:121329227-121329231	+	9	121329229	5	ENSMUST00000194699.1:exon
5027	exon	Gm37174	ENSMUSG00000104253.1	TEC	chr1:121329420-121329425	+	12	121329425	6	ENSMUST00000194699.1:exon
5030	intergenic	None	None	None	chr1:121333885-121333886	+	9	121333885	8	None
5033	intergenic	None	None	None	chr1:121372386-121372412	+	11	121372397	6	None
5039	intron	Ccdc93	ENSMUSG00000026339.18	protein_coding	chr1:121449057-121449061	+	7	121449061	6	ENSMUST00000036025.15:intron|ENSMUST00000156459.7:exon|ENSMUST00000155673.7:intron|ENSMUST00000112621.1:intron
5041	intron	Ccdc93	ENSMUSG00000026339.18	protein_coding	chr1:121456591-121456626	+	8	121456591	3	ENSMUST00000036025.15:intron|ENSMUST00000112621.1:intron
5045	UTR	Ccdc93	ENSMUSG00000026339.18	protein_coding	chr1:121501589-121501596	+	7	121501589	5	ENSMUST00000036025.15:UTR
5047	UTR	Ccdc93	ENSMUSG00000026339.18	protein_coding	chr1:121506449-121506463	+	158	121506460	123	ENSMUST00000036025.15:UTR
5049	intergenic	None	None	None	chr1:121507358-121507365	+	13	121507365	7	None
5055	intergenic	None	None	None	chr1:122875970-122876001	+	37	122875982	12	None
5074	intergenic	None	None	None	chr1:125436764-125436792	+	9	125436769	5	None
5079	UTR	Slc35f5	ENSMUSG00000026342.10	protein_coding	chr1:125595643-125595735	+	218	125595689	79	ENSMUST00000027580.10:UTR
5080	UTR	Slc35f5	ENSMUSG00000026342.10	protein_coding	chr1:125595785-125595837	+	228	125595800	72	ENSMUST00000027580.10:UTR
5092	intron	Mgat5	ENSMUSG00000036155.13	protein_coding	chr1:127238327-127238343	+	8	127238341	3	ENSMUST00000189427.6:intron|ENSMUST00000038361.10:intron|ENSMUST00000190921.1:intron
5098	intron	Mgat5	ENSMUSG00000036155.13	protein_coding	chr1:127366698-127366714	+	5	127366698	2	ENSMUST00000189427.6:intron|ENSMUST00000038361.10:intron|ENSMUST00000190921.1:intron|ENSMUST00000171405.1:intron
5101	intron	Mgat5	ENSMUSG00000036155.13	protein_coding	chr1:127428466-127428481	+	11	127428480;127428481	4	ENSMUST00000038361.10:intron|ENSMUST00000171405.1:intron
5106	UTR	Mgat5	ENSMUSG00000036155.13	protein_coding	chr1:127483819-127483843	+	10	127483843	4	ENSMUST00000038361.10:UTR
5107	UTR	Mgat5	ENSMUSG00000036155.13	protein_coding	chr1:127485245-127485247	+	7	127485245;127485246	3	ENSMUST00000038361.10:UTR
5109	UTR	Mgat5	ENSMUSG00000036155.13	protein_coding	chr1:127486938-127486963	+	33	127486949	11	ENSMUST00000038361.10:UTR
5112	UTR	Mgat5	ENSMUSG00000036155.13	protein_coding	chr1:127487231-127487246	+	188	127487237	89	ENSMUST00000038361.10:UTR
5113	UTR	Mgat5	ENSMUSG00000036155.13	protein_coding	chr1:127488329-127488347	+	461	127488334	364	ENSMUST00000038361.10:UTR
5123	intergenic	None	None	None	chr1:127679396-127679399	+	6	127679399	4	None
5124	intergenic	None	None	None	chr1:127679531-127679554	+	37	127679544	11	None
5132	UTR	Acmsd	ENSMUSG00000026348.7	protein_coding	chr1:127767977-127767979	+	5	127767977	4	ENSMUST00000038006.7:UTR|ENSMUST00000186537.1:exon
5134	intron	Ccnt2	ENSMUSG00000026349.14	protein_coding	chr1:127791447-127791464	+	16	127791447;127791461;127791463	3	ENSMUST00000125760.7:intron|ENSMUST00000149760.7:intron|ENSMUST00000126850.7:intron|ENSMUST00000143513.1:intron|ENSMUST00000112570.1:intron|ENSMUST00000027587.14:intron
5135	intron	Ccnt2	ENSMUSG00000026349.14	protein_coding	chr1:127795800-127795818	+	89	127795816	26	ENSMUST00000143513.1:intron|ENSMUST00000112570.1:intron|ENSMUST00000027587.14:intron
5137	UTR	Ccnt2	ENSMUSG00000026349.14	protein_coding	chr1:127804077-127804081	+	5	127804081	4	ENSMUST00000112570.1:UTR|ENSMUST00000027587.14:UTR|ENSMUST00000153359.1:exon
5140	UTR	Ccnt2	ENSMUSG00000026349.14	protein_coding	chr1:127804711-127804757	+	92	127804744	47	ENSMUST00000112570.1:UTR|ENSMUST00000027587.14:UTR|ENSMUST00000153359.1:exon
5142	UTR	Ccnt2	ENSMUSG00000026349.14	protein_coding	chr1:127805399-127805403	+	11	127805403	8	ENSMUST00000112570.1:UTR|ENSMUST00000027587.14:UTR|ENSMUST00000153359.1:exon
5143	UTR	Ccnt2	ENSMUSG00000026349.14	protein_coding	chr1:127805757-127805770	+	131	127805764	73	ENSMUST00000112570.1:UTR|ENSMUST00000027587.14:UTR|ENSMUST00000153359.1:exon
5144	UTR	Ccnt2	ENSMUSG00000026349.14	protein_coding	chr1:127805913-127805938	+	476	127805933	295	ENSMUST00000112570.1:UTR|ENSMUST00000027587.14:UTR|ENSMUST00000153359.1:exon
5145	UTR	Ccnt2	ENSMUSG00000026349.14	protein_coding	chr1:127806307-127806315	+	16	127806310	12	ENSMUST00000027587.14:UTR|ENSMUST00000153359.1:exon
5146	UTR	Ccnt2	ENSMUSG00000026349.14	protein_coding	chr1:127808046-127808076	+	285	127808061	159	ENSMUST00000027587.14:UTR|ENSMUST00000153359.1:exon
5148	intron	Rab3gap1	ENSMUSG00000036104.12	protein_coding	chr1:127869390-127869423	+	24	127869400;127869408	5	ENSMUST00000037649.5:intron|ENSMUST00000186865.6:intron|ENSMUST00000142662.1:intron|ENSMUST00000212506.1:intron
5152	intron	Rab3gap1	ENSMUSG00000036104.12	protein_coding	chr1:127898534-127898545	+	5	127898534;127898535	2	ENSMUST00000037649.5:intron|ENSMUST00000142662.1:intron|ENSMUST00000212506.1:intron
5157	intron	Rab3gap1	ENSMUSG00000036104.12	protein_coding	chr1:127920600-127920614	+	31	127920607	16	ENSMUST00000037649.5:intron|ENSMUST00000212506.1:intron
5164	UTR	Rab3gap1	ENSMUSG00000036104.12	protein_coding	chr1:127943130-127943149	+	12	127943130	8	ENSMUST00000037649.5:UTR
5165	UTR	Rab3gap1	ENSMUSG00000036104.12	protein_coding	chr1:127943482-127943515	+	53	127943507	26	ENSMUST00000037649.5:UTR
5166	UTR	Rab3gap1	ENSMUSG00000036104.12	protein_coding	chr1:127943548-127943555	+	5	127943555	2	ENSMUST00000037649.5:UTR
5167	UTR	Rab3gap1	ENSMUSG00000036104.12	protein_coding	chr1:127943582-127943586	+	42	127943586	23	ENSMUST00000037649.5:UTR
5168	UTR	Rab3gap1	ENSMUSG00000036104.12	protein_coding	chr1:127943855-127943883	+	783	127943869	574	ENSMUST00000037649.5:UTR
5170	exon	Gm28800	ENSMUSG00000099760.1	lncRNA	chr1:127967295-127967305	+	6	127967302;127967305	2	ENSMUST00000186230.1:exon
5171	intergenic	None	None	None	chr1:127967986-127967998	+	7	127967998	4	None
5176	intergenic	None	None	None	chr1:128039014-128039041	+	415	128039035	77	None
5180	intron	R3hdm1	ENSMUSG00000056211.13	protein_coding	chr1:128122185-128122197	+	12	128122185;128122197	6	ENSMUST00000191016.6:intron|ENSMUST00000188381.6:intron|ENSMUST00000187900.6:intron|ENSMUST00000036288.10:intron
5181	intron	R3hdm1	ENSMUSG00000056211.13	protein_coding	chr1:128138667-128138682	+	7	128138667;128138680;128138682	2	ENSMUST00000191016.6:intron|ENSMUST00000188381.6:intron|ENSMUST00000187900.6:intron|ENSMUST00000036288.10:intron
5182	exon	R3hdm1:Gm37407	ENSMUSG00000056211.13:ENSMUSG00000103497.1	protein_coding:TEC	chr1:128164515-128164546	+	19	128164545	6	ENSMUST00000191016.6:intron|ENSMUST00000188381.6:intron|ENSMUST00000187900.6:intron|ENSMUST00000036288.10:intron|ENSMUST00000187023.6:intron|ENSMUST00000189317.2:intron|ENSMUST00000194793.1:exon
5192	intron	R3hdm1	ENSMUSG00000056211.13	protein_coding	chr1:128183561-128183563	+	9	128183563	5	ENSMUST00000187900.6:intron|ENSMUST00000036288.10:intron|ENSMUST00000187023.6:intron|ENSMUST00000185471.1:exon|ENSMUST00000185853.6:intron|ENSMUST00000190056.2:intron
5196	intron	R3hdm1	ENSMUSG00000056211.13	protein_coding	chr1:128225396-128225422	+	20	128225419	5	ENSMUST00000036288.10:intron|ENSMUST00000190288.1:intron
5200	exon	R3hdm1	ENSMUSG00000056211.13	protein_coding	chr1:128237713-128237742	+	699	128237736	385	ENSMUST00000036288.10:UTR|ENSMUST00000190288.1:exon|ENSMUST00000188570.1:exon
5203	intron	Ubxn4	ENSMUSG00000026353.9	protein_coding	chr1:128250234-128250262	+	18	128250239;128250240	6	ENSMUST00000190736.6:intron|ENSMUST00000027592.5:intron
5204	intron	Ubxn4	ENSMUSG00000026353.9	protein_coding	chr1:128251118-128251136	+	10	128251132	4	ENSMUST00000190736.6:intron|ENSMUST00000027592.5:intron
5205	intron	Ubxn4	ENSMUSG00000026353.9	protein_coding	chr1:128255676-128255704	+	13	128255691	5	ENSMUST00000190736.6:intron|ENSMUST00000027592.5:intron
5210	intron	Ubxn4	ENSMUSG00000026353.9	protein_coding	chr1:128274285-128274300	+	24	128274286	12	ENSMUST00000027592.5:intron
5212	exon	Ubxn4	ENSMUSG00000026353.9	protein_coding	chr1:128277004-128277035	+	9	128277004	3	ENSMUST00000027592.5:exon|ENSMUST00000189895.1:exon
5213	UTR	Ubxn4	ENSMUSG00000026353.9	protein_coding	chr1:128277505-128277539	+	185	128277537	51	ENSMUST00000027592.5:UTR
5214	UTR	Ubxn4	ENSMUSG00000026353.9	protein_coding	chr1:128277583-128277606	+	128	128277592	89	ENSMUST00000027592.5:UTR
5215	UTR	Ubxn4	ENSMUSG00000026353.9	protein_coding	chr1:128277699-128277757	+	307	128277745	211	ENSMUST00000027592.5:UTR
5217	UTR	Ubxn4	ENSMUSG00000026353.9	protein_coding	chr1:128279163-128279223	+	295	128279187	109	ENSMUST00000027592.5:UTR
5218	UTR	Ubxn4	ENSMUSG00000026353.9	protein_coding	chr1:128279362-128279385	+	505	128279375	209	ENSMUST00000027592.5:UTR
5219	intergenic	None	None	None	chr1:128301474-128301475	+	5	128301474	4	None
5225	intergenic	None	None	None	chr1:128413140-128413148	+	10	128413148	6	None
5226	intergenic	None	None	None	chr1:128419382-128419391	+	5	128419382;128419383;128419386;128419387;128419391	1	None
5227	intergenic	None	None	None	chr1:128473889-128473901	+	10	128473889	5	None
5228	intergenic	None	None	None	chr1:128474625-128474633	+	6	128474625;128474633	3	None
5237	intron	Thsd7b	ENSMUSG00000042581.14	protein_coding	chr1:129549054-129549058	+	5	129549054;129549058	2	ENSMUST00000073527.12:intron|ENSMUST00000040311.13:intron|ENSMUST00000140629.1:intron|ENSMUST00000152305.2:intron
5242	intron	Thsd7b	ENSMUSG00000042581.14	protein_coding	chr1:130130379-130130399	+	6	130130383;130130399	2	ENSMUST00000073527.12:intron|ENSMUST00000151700.7:intron
5244	intron	Thsd7b	ENSMUSG00000042581.14	protein_coding	chr1:130206828-130206850	+	9	130206828;130206832	3	ENSMUST00000073527.12:intron|ENSMUST00000140834.1:intron
5247	UTR	Thsd7b	ENSMUSG00000042581.14	protein_coding	chr1:130219272-130219280	+	76	130219278	66	ENSMUST00000073527.12:UTR|ENSMUST00000140834.1:exon
5252	exon	Gm16083	ENSMUSG00000085526.1	lncRNA	chr1:130529591-130529612	+	32	130529607	16	ENSMUST00000125681.1:exon
5255	exon	Gm16083	ENSMUSG00000085526.1	lncRNA	chr1:130530055-130530068	+	22	130530068	15	ENSMUST00000125681.1:exon
5258	intron	Gm16083	ENSMUSG00000085526.1	lncRNA	chr1:130541597-130541613	+	29	130541609	19	ENSMUST00000125681.1:intron
5259	intron	Gm16083	ENSMUSG00000085526.1	lncRNA	chr1:130542429-130542439	+	22	130542434	16	ENSMUST00000125681.1:intron
5264	intergenic	None	None	None	chr1:130567239-130567245	+	5	130567244	3	None
5265	intergenic	None	None	None	chr1:130578352-130578356	+	5	130578356	4	None
5271	intergenic	None	None	None	chr1:130659993-130660011	+	9	130660011	6	None
5281	UTR	Yod1	ENSMUSG00000046404.5	protein_coding	chr1:130722047-130722071	+	198	130722068	73	ENSMUST00000049813.5:UTR
5282	UTR	Yod1	ENSMUSG00000046404.5	protein_coding	chr1:130724348-130724358	+	348	130724356	155	ENSMUST00000049813.5:UTR
5285	intron	AA986860	ENSMUSG00000042510.7	protein_coding	chr1:130733095-130733116	+	10	130733115	4	ENSMUST00000039323.7:intron|ENSMUST00000186185.1:intron
5286	UTR	AA986860	ENSMUSG00000042510.7	protein_coding	chr1:130744615-130744622	+	39	130744622	29	ENSMUST00000039323.7:UTR|ENSMUST00000190859.1:exon
5288	intergenic	None	None	None	chr1:130748648-130748655	+	13	130748653	6	None
5293	intron	Il10	ENSMUSG00000016529.5	protein_coding	chr1:131023955-131023970	+	12	131023968	4	ENSMUST00000016673.5:intron
5301	intron	Eif2d	ENSMUSG00000026427.16	protein_coding	chr1:131168246-131168255	+	5	131168255	2	ENSMUST00000112446.8:intron|ENSMUST00000068805.13:intron|ENSMUST00000149119.7:intron|ENSMUST00000151874.7:intron|ENSMUST00000068791.10:intron|ENSMUST00000131855.1:intron|ENSMUST00000153651.1:intron
5304	intron	Eif2d	ENSMUSG00000026427.16	protein_coding	chr1:131171500-131171512	+	45	131171508	32	ENSMUST00000112446.8:intron|ENSMUST00000068805.13:intron|ENSMUST00000149119.7:intron|ENSMUST00000151874.7:intron|ENSMUST00000068791.10:intron|ENSMUST00000131855.1:intron|ENSMUST00000153651.1:exon
5305	intron	Eif2d	ENSMUSG00000026427.16	protein_coding	chr1:131172233-131172240	+	12	131172238	7	ENSMUST00000112446.8:UTR|ENSMUST00000068805.13:intron|ENSMUST00000149119.7:intron|ENSMUST00000151874.7:intron|ENSMUST00000068791.10:intron|ENSMUST00000131855.1:intron
5307	intron	Eif2d	ENSMUSG00000026427.16	protein_coding	chr1:131173459-131173498	+	513	131173472	220	ENSMUST00000068805.13:UTR|ENSMUST00000149119.7:intron|ENSMUST00000151874.7:intron|ENSMUST00000068791.10:intron|ENSMUST00000131855.1:intron
5308	intron	Eif2d	ENSMUSG00000026427.16	protein_coding	chr1:131176657-131176663	+	38	131176663	24	ENSMUST00000151874.7:intron|ENSMUST00000068791.10:intron|ENSMUST00000131855.1:intron
5309	intron	Eif2d	ENSMUSG00000026427.16	protein_coding	chr1:131178573-131178578	+	8	131178578	5	ENSMUST00000151874.7:intron|ENSMUST00000068791.10:intron|ENSMUST00000131855.1:intron
5310	UTR	Eif2d	ENSMUSG00000026427.16	protein_coding	chr1:131179950-131179951	+	6	131179950	4	ENSMUST00000151874.7:UTR|ENSMUST00000068791.10:UTR|ENSMUST00000131855.1:intron
5311	UTR	Eif2d	ENSMUSG00000026427.16	protein_coding	chr1:131179988-131179994	+	18	131179994	15	ENSMUST00000151874.7:UTR|ENSMUST00000068791.10:UTR|ENSMUST00000131855.1:intron
5314	UTR	Eif2d	ENSMUSG00000026427.16	protein_coding	chr1:131180394-131180396	+	5	131180395;131180396	2	ENSMUST00000068791.10:UTR|ENSMUST00000131855.1:intron
5316	intergenic	None	None	None	chr1:131187658-131187660	+	11	131187659	8	None
5318	intergenic	None	None	None	chr1:131250074-131250077	+	5	131250077	3	None
5319	intergenic	None	None	None	chr1:131253269-131253272	+	6	131253272	4	None
5323	UTR	Fam72a	ENSMUSG00000055184.4	protein_coding	chr1:131539025-131539035	+	25	131539035	19	ENSMUST00000068613.4:UTR
5324	intron	Ctse	ENSMUSG00000004552.16	protein_coding	chr1:131643232-131643240	+	11	131643240	8	ENSMUST00000073350.12:intron|ENSMUST00000112411.1:intron
5325	intron	Ctse	ENSMUSG00000004552.16	protein_coding	chr1:131651742-131651760	+	5	131651760	2	ENSMUST00000073350.12:intron|ENSMUST00000112411.1:intron
5331	UTR	Rab7b	ENSMUSG00000052688.12	protein_coding	chr1:131712751-131712766	+	7	131712764	2	ENSMUST00000064679.8:UTR
5332	UTR	Rab7b	ENSMUSG00000052688.12	protein_coding	chr1:131713452-131713464	+	34	131713461;131713464	11	ENSMUST00000064679.8:UTR
5335	intergenic	None	None	None	chr1:131715441-131715449	+	5	131715441;131715443	2	None
5336	intergenic	None	None	None	chr1:131718210-131718218	+	6	131718214	3	None
5339	UTR	Pm20d1	ENSMUSG00000042251.12	protein_coding	chr1:131818089-131818117	+	37	131818114	26	ENSMUST00000112393.8:UTR|ENSMUST00000048660.11:intron
5342	intron	Slc41a1	ENSMUSG00000013275.9	protein_coding	chr1:131838349-131838370	+	13	131838352;131838367	4	ENSMUST00000086559.6:intron
5344	UTR	Slc41a1	ENSMUSG00000013275.9	protein_coding	chr1:131846840-131846854	+	9	131846843	6	ENSMUST00000086559.6:UTR
5345	UTR	Slc41a1	ENSMUSG00000013275.9	protein_coding	chr1:131846968-131846976	+	6	131846976	4	ENSMUST00000086559.6:UTR
5347	UTR	Slc41a1	ENSMUSG00000013275.9	protein_coding	chr1:131848744-131848755	+	6	131848755	4	ENSMUST00000086559.6:UTR
5348	UTR	Slc41a1	ENSMUSG00000013275.9	protein_coding	chr1:131848837-131848872	+	1337	131848863	1099	ENSMUST00000086559.6:UTR
5351	intron	Rab29	ENSMUSG00000026433.13	protein_coding	chr1:131869681-131869704	+	83	131869699	17	ENSMUST00000112386.7:intron|ENSMUST00000027693.7:intron|ENSMUST00000125925.1:intron|ENSMUST00000187084.1:intron
5355	UTR	Rab29	ENSMUSG00000026433.13	protein_coding	chr1:131872863-131872887	+	185	131872887	147	ENSMUST00000027693.7:UTR
5356	intergenic	None	None	None	chr1:131873261-131873265	+	11	131873265	10	None
5357	intergenic	None	None	None	chr1:131874260-131874272	+	6	131874260	4	None
5360	intergenic	None	None	None	chr1:131897962-131897964	+	5	131897963	3	None
5362	intron	Nucks1	ENSMUSG00000026434.12	protein_coding	chr1:131914015-131914028	+	9	131914028	8	ENSMUST00000189946.6:intron|ENSMUST00000062264.7:intron
5368	exon	Nucks1	ENSMUSG00000026434.12	protein_coding	chr1:131929676-131929691	+	29	131929689	10	ENSMUST00000189946.6:exon|ENSMUST00000062264.7:exon|ENSMUST00000187405.1:exon
5369	UTR	Nucks1	ENSMUSG00000026434.12	protein_coding	chr1:131931249-131931280	+	12	131931258;131931260	3	ENSMUST00000189946.6:UTR|ENSMUST00000062264.7:UTR
5370	UTR	Nucks1	ENSMUSG00000026434.12	protein_coding	chr1:131931576-131931621	+	50	131931591	11	ENSMUST00000189946.6:UTR|ENSMUST00000062264.7:UTR
5371	UTR	Nucks1	ENSMUSG00000026434.12	protein_coding	chr1:131931830-131931866	+	6	131931866	3	ENSMUST00000189946.6:UTR|ENSMUST00000062264.7:UTR
5373	UTR	Nucks1	ENSMUSG00000026434.12	protein_coding	chr1:131931985-131931989	+	6	131931989	5	ENSMUST00000189946.6:UTR|ENSMUST00000062264.7:UTR
5374	UTR	Nucks1	ENSMUSG00000026434.12	protein_coding	chr1:131932250-131932266	+	28	131932253	13	ENSMUST00000189946.6:UTR|ENSMUST00000062264.7:UTR
5375	UTR	Nucks1	ENSMUSG00000026434.12	protein_coding	chr1:131932341-131932358	+	131	131932349	39	ENSMUST00000189946.6:UTR|ENSMUST00000062264.7:UTR
5377	UTR	Nucks1	ENSMUSG00000026434.12	protein_coding	chr1:131932940-131932977	+	271	131932970	162	ENSMUST00000062264.7:UTR
5379	UTR	Nucks1	ENSMUSG00000026434.12	protein_coding	chr1:131935004-131935011	+	7	131935011	5	ENSMUST00000062264.7:UTR
5380	UTR	Nucks1	ENSMUSG00000026434.12	protein_coding	chr1:131936296-131936324	+	121	131936321	59	ENSMUST00000062264.7:UTR
5384	UTR	Gm29103:Slc45a3	ENSMUSG00000100037.1:ENSMUSG00000026435.15	protein_coding:lncRNA	chr1:131982962-131982969	+	37	131982964	20	ENSMUST00000191034.1:intron|ENSMUST00000177943.7:UTR|ENSMUST00000027695.7:UTR
5389	intron	Elk4	ENSMUSG00000026436.15	protein_coding	chr1:132025523-132025532	+	9	132025532	4	ENSMUST00000086556.11:UTR|ENSMUST00000147218.1:intron|ENSMUST00000131159.2:intron
5390	intron	Elk4	ENSMUSG00000026436.15	protein_coding	chr1:132026443-132026448	+	13	132026448	12	ENSMUST00000086556.11:UTR|ENSMUST00000147218.1:intron|ENSMUST00000131159.2:intron
5391	UTR	Elk4	ENSMUSG00000026436.15	protein_coding	chr1:132031643-132031664	+	11	132031643	5	ENSMUST00000147218.1:UTR|ENSMUST00000131159.2:exon
5393	UTR	Elk4	ENSMUSG00000026436.15	protein_coding	chr1:132032591-132032615	+	658	132032612	509	ENSMUST00000147218.1:UTR
5394	intergenic	None	None	None	chr1:132044605-132044614	+	5	132044614	4	None
5401	exon	Gm37120	ENSMUSG00000103966.1	TEC	chr1:132106344-132106365	+	21	132106365	12	ENSMUST00000193350.1:exon
5407	UTR	Klhdc8a	ENSMUSG00000042115.4	protein_coding	chr1:132305168-132305180	+	7	132305168	3	ENSMUST00000046071.4:UTR
5408	UTR	Klhdc8a	ENSMUSG00000042115.4	protein_coding	chr1:132305469-132305482	+	10	132305482	7	ENSMUST00000046071.4:UTR
5409	UTR	Klhdc8a	ENSMUSG00000042115.4	protein_coding	chr1:132305562-132305577	+	14	132305569	5	ENSMUST00000046071.4:UTR
5411	intron	Nuak2	ENSMUSG00000009772.15	protein_coding	chr1:132319156-132319166	+	21	132319166	11	ENSMUST00000072177.13:intron|ENSMUST00000082125.5:intron
5413	UTR	Nuak2	ENSMUSG00000009772.15	protein_coding	chr1:132333222-132333252	+	135	132333232;132333248	28	ENSMUST00000072177.13:UTR|ENSMUST00000082125.5:UTR
5414	UTR	Nuak2	ENSMUSG00000009772.15	protein_coding	chr1:132333293-132333293	+	7	132333293	7	ENSMUST00000072177.13:UTR|ENSMUST00000082125.5:UTR
5415	intergenic	None	None	None	chr1:132351354-132351361	+	6	132351361	5	None
5418	intron	Dstyk	ENSMUSG00000042046.15	protein_coding	chr1:132422122-132422127	+	6	132422127	3	ENSMUST00000045110.13:intron|ENSMUST00000188389.1:intron|ENSMUST00000188973.1:intron
5423	intron	Dstyk	ENSMUSG00000042046.15	protein_coding	chr1:132444298-132444319	+	43	132444318	18	ENSMUST00000045110.13:intron|ENSMUST00000188389.1:intron
5425	intron	Dstyk	ENSMUSG00000042046.15	protein_coding	chr1:132444906-132444906	+	5	132444906	5	ENSMUST00000045110.13:intron|ENSMUST00000188389.1:intron
5426	intron	Dstyk	ENSMUSG00000042046.15	protein_coding	chr1:132444948-132444967	+	29	132444958	25	ENSMUST00000045110.13:intron|ENSMUST00000188389.1:intron
5429	UTR	Dstyk	ENSMUSG00000042046.15	protein_coding	chr1:132464832-132464840	+	8	132464837	3	ENSMUST00000045110.13:UTR
5431	UTR	Dstyk	ENSMUSG00000042046.15	protein_coding	chr1:132465897-132465932	+	1980	132465927	448	ENSMUST00000045110.13:UTR
5432	UTR	Dstyk	ENSMUSG00000042046.15	protein_coding	chr1:132466695-132466749	+	555	132466723	170	ENSMUST00000045110.13:UTR
5433	UTR	Dstyk	ENSMUSG00000042046.15	protein_coding	chr1:132466949-132466961	+	65	132466958	36	ENSMUST00000045110.13:UTR
5434	intergenic	None	None	None	chr1:132468418-132468428	+	33	132468426	26	None
5439	UTR	Rbbp5	ENSMUSG00000026439.14	protein_coding	chr1:132504878-132504903	+	19	132504887	8	ENSMUST00000190997.6:UTR|ENSMUST00000027700.14:UTR|ENSMUST00000187834.1:exon
5440	UTR	Rbbp5	ENSMUSG00000026439.14	protein_coding	chr1:132505643-132505691	+	419	132505659	278	ENSMUST00000027700.14:UTR|ENSMUST00000187834.1:exon
5443	UTR	Tmem81	ENSMUSG00000048174.2	protein_coding	chr1:132508620-132508655	+	169	132508639	136	ENSMUST00000058167.2:UTR|ENSMUST00000188789.1:UTR
5445	intergenic	None	None	None	chr1:132508896-132508905	+	5	132508897;132508905	2	None
5453	intron	Lrrn2	ENSMUSG00000026443.3	protein_coding	chr1:132920203-132920237	+	8	132920228	2	ENSMUST00000027706.3:intron|ENSMUST00000159088.1:intron
5456	UTR	Lrrn2	ENSMUSG00000026443.3	protein_coding	chr1:132939785-132939789	+	84	132939788	82	ENSMUST00000027706.3:UTR
5458	UTR	Lrrn2	ENSMUSG00000026443.3	protein_coding	chr1:132939956-132940006	+	718	132939991	305	ENSMUST00000027706.3:UTR
5459	intergenic	None	None	None	chr1:132942656-132942670	+	64	132942665	38	None
5463	exon	Gm29257	ENSMUSG00000100228.1	processed_pseudogene	chr1:133026230-133026252	+	17	133026251	5	ENSMUST00000186115.1:exon
5464	intergenic	None	None	None	chr1:133026472-133026491	+	61	133026475	25	None
5471	UTR	Pik3c2b	ENSMUSG00000026447.16	protein_coding	chr1:133108666-133108691	+	143	133108687	108	ENSMUST00000077730.6:UTR
5475	UTR	Ppp1r15b	ENSMUSG00000046062.5	protein_coding	chr1:133136994-133136998	+	15	133136996	12	ENSMUST00000052529.3:UTR|ENSMUST00000122956.1:exon
5477	UTR	Ppp1r15b	ENSMUSG00000046062.5	protein_coding	chr1:133138449-133138454	+	39	133138449	21	ENSMUST00000052529.3:UTR|ENSMUST00000122956.1:exon
5478	UTR	Ppp1r15b	ENSMUSG00000046062.5	protein_coding	chr1:133139772-133139843	+	159	133139798	68	ENSMUST00000052529.3:UTR|ENSMUST00000122956.1:exon
5480	intergenic	None	None	None	chr1:133143426-133143443	+	8	133143426	3	None
5487	UTR	Plekha6	ENSMUSG00000041757.17	protein_coding	chr1:133301208-133301219	+	18	133301219	12	ENSMUST00000187285.6:UTR|ENSMUST00000105082.8:UTR|ENSMUST00000038295.14:UTR|ENSMUST00000186917.6:UTR|ENSMUST00000190186.6:UTR|ENSMUST00000190208.1:exon
5489	UTR	Plekha6	ENSMUSG00000041757.17	protein_coding	chr1:133301546-133301556	+	9	133301556	4	ENSMUST00000105082.8:UTR|ENSMUST00000038295.14:UTR|ENSMUST00000190208.1:exon
5490	UTR	Plekha6	ENSMUSG00000041757.17	protein_coding	chr1:133301613-133301649	+	11	133301618	3	ENSMUST00000105082.8:UTR|ENSMUST00000038295.14:UTR|ENSMUST00000190208.1:exon
5492	UTR	Plekha6	ENSMUSG00000041757.17	protein_coding	chr1:133303118-133303144	+	191	133303140	138	ENSMUST00000105082.8:UTR|ENSMUST00000038295.14:UTR
5493	UTR	Plekha6	ENSMUSG00000041757.17	protein_coding	chr1:133303396-133303438	+	180	133303431	150	ENSMUST00000105082.8:UTR|ENSMUST00000038295.14:UTR
5494	UTR	Gm28040:Kiss1	ENSMUSG00000098306.9:ENSMUSG00000116158.1	protein_coding	chr1:133329722-133329725	+	7	133329722	4	ENSMUST00000183489.3:UTR|ENSMUST00000007433.4:UTR
5497	UTR	Ren1	ENSMUSG00000070645.5	protein_coding	chr1:133360315-133360324	+	22	133360320	20	ENSMUST00000094556.2:UTR
5500	intron	Etnk2	ENSMUSG00000070644.13	protein_coding	chr1:133378936-133378942	+	6	133378936;133378942	3	ENSMUST00000135222.8:intron|ENSMUST00000129213.1:intron
5501	UTR	Etnk2	ENSMUSG00000070644.13	protein_coding	chr1:133380305-133380334	+	116	133380318	82	ENSMUST00000135222.8:UTR|ENSMUST00000129213.1:UTR
5505	intergenic	None	None	None	chr1:133489873-133489876	+	5	133489874;133489876	2	None
5508	intergenic	None	None	None	chr1:133552006-133552045	+	470	133552032	252	None
5510	intergenic	None	None	None	chr1:133614388-133614388	+	5	133614388	5	None
5518	UTR	Fmod	ENSMUSG00000041559.7	protein_coding	chr1:134048158-134048167	+	9	134048160	4	ENSMUST00000048183.7:UTR
5525	UTR	Chil1	ENSMUSG00000064246.10	protein_coding	chr1:134190021-134190044	+	70	134190031	52	ENSMUST00000156873.7:UTR|ENSMUST00000082060.9:UTR|ENSMUST00000153856.7:UTR|ENSMUST00000134812.1:exon
5526	intergenic	None	None	None	chr1:134201232-134201234	+	8	134201232;134201234	4	None
5530	intergenic	None	None	None	chr1:134306930-134306937	+	7	134306937	4	None
5538	UTR	Cyb5r1	ENSMUSG00000026456.18	protein_coding	chr1:134411706-134411740	+	233	134411727	120	ENSMUST00000154237.7:UTR|ENSMUST00000027726.13:UTR
5540	UTR	Adipor1	ENSMUSG00000026457.14	protein_coding	chr1:134431703-134431734	+	237	134431727	138	ENSMUST00000027727.14:UTR|ENSMUST00000112237.1:UTR
5542	UTR	Adipor1	ENSMUSG00000026457.14	protein_coding	chr1:134432306-134432359	+	1826	134432337	1045	ENSMUST00000027727.14:UTR|ENSMUST00000112237.1:UTR
5543	UTR	Adipor1	ENSMUSG00000026457.14	protein_coding	chr1:134433335-134433357	+	176	134433351	96	ENSMUST00000027727.14:UTR|ENSMUST00000112237.1:UTR
5559	UTR	Klhl12	ENSMUSG00000026455.14	protein_coding	chr1:134490617-134490637	+	9	134490637	7	ENSMUST00000112232.7:UTR|ENSMUST00000027725.10:UTR|ENSMUST00000116528.1:UTR
5560	UTR	Klhl12	ENSMUSG00000026455.14	protein_coding	chr1:134490861-134490885	+	332	134490871	224	ENSMUST00000112232.7:UTR|ENSMUST00000027725.10:UTR|ENSMUST00000116528.1:UTR
5561	intergenic	None	None	None	chr1:134491021-134491021	+	7	134491021	7	None
5563	intron	Rabif	ENSMUSG00000042229.9	protein_coding	chr1:134497366-134497398	+	6	134497375	4	ENSMUST00000047978.8:intron
5569	UTR	Rabif	ENSMUSG00000042229.9	protein_coding	chr1:134507654-134507666	+	24	134507664	9	ENSMUST00000047978.8:UTR
5570	UTR	Rabif	ENSMUSG00000042229.9	protein_coding	chr1:134507865-134507893	+	323	134507885	223	ENSMUST00000047978.8:UTR
5571	intergenic	None	None	None	chr1:134508941-134508966	+	100	134508964	69	None
5574	intergenic	None	None	None	chr1:134518677-134518696	+	8	134518679	2	None
5583	exon	Kdm5b	ENSMUSG00000042207.17	protein_coding	chr1:134630612-134630613	+	5	134630613	3	ENSMUST00000047714.13:exon|ENSMUST00000112198.2:exon
5585	UTR	Kdm5b	ENSMUSG00000042207.17	protein_coding	chr1:134631534-134631620	+	30	134631548	12	ENSMUST00000047714.13:UTR
5586	UTR	Kdm5b	ENSMUSG00000042207.17	protein_coding	chr1:134631927-134631953	+	316	134631950	229	ENSMUST00000047714.13:UTR
5587	UTR	Kdm5b	ENSMUSG00000042207.17	protein_coding	chr1:134632187-134632200	+	103	134632193	93	ENSMUST00000047714.13:UTR
5588	UTR	Kdm5b	ENSMUSG00000042207.17	protein_coding	chr1:134632377-134632387	+	70	134632379	30	ENSMUST00000047714.13:UTR
5589	UTR	Kdm5b	ENSMUSG00000042207.17	protein_coding	chr1:134632802-134632829	+	7	134632810	3	ENSMUST00000047714.13:UTR
5590	UTR	Kdm5b	ENSMUSG00000042207.17	protein_coding	chr1:134632863-134632890	+	492	134632883	384	ENSMUST00000047714.13:UTR
5594	UTR	Kdm5b	ENSMUSG00000042207.17	protein_coding	chr1:134635279-134635294	+	16	134635289	8	ENSMUST00000047714.13:UTR
5605	UTR	Syt2	ENSMUSG00000026452.15	protein_coding	chr1:134749086-134749089	+	6	134749089	4	ENSMUST00000188842.6:UTR|ENSMUST00000121990.1:UTR|ENSMUST00000187702.1:intron
5609	UTR	Syt2	ENSMUSG00000026452.15	protein_coding	chr1:134753125-134753163	+	142	134753149	59	ENSMUST00000121990.1:UTR|ENSMUST00000187702.1:intron
5612	exon	Syt2	ENSMUSG00000026452.15	protein_coding	chr1:134762591-134762595	+	6	134762593	4	ENSMUST00000187702.1:exon
5614	intergenic	None	None	None	chr1:134888620-134888632	+	10	134888620	7	None
5616	UTR	Ube2t	ENSMUSG00000026429.9	protein_coding	chr1:134974158-134974180	+	38	134974162	31	ENSMUST00000027687.7:UTR|ENSMUST00000188177.1:UTR
5624	intron	Arl8a	ENSMUSG00000026426.10	protein_coding	chr1:135150242-135150257	+	5	135150254	2	ENSMUST00000027684.10:intron|ENSMUST00000125774.1:intron
5625	exon	Arl8a:Gm15445	ENSMUSG00000026426.10:ENSMUSG00000085311.1	protein_coding:lncRNA	chr1:135153804-135153820	+	7	135153819;135153820	2	ENSMUST00000027684.10:intron|ENSMUST00000125774.1:intron|ENSMUST00000123344.1:intron|ENSMUST00000146700.1:exon
5628	UTR	Arl8a	ENSMUSG00000026426.10	protein_coding	chr1:135155724-135155734	+	7	135155724;135155734	2	ENSMUST00000027684.10:UTR|ENSMUST00000125774.1:UTR
5631	UTR	Arl8a	ENSMUSG00000026426.10	protein_coding	chr1:135156191-135156199	+	18	135156199	13	ENSMUST00000027684.10:UTR|ENSMUST00000125774.1:UTR
5632	UTR	Arl8a	ENSMUSG00000026426.10	protein_coding	chr1:135156229-135156284	+	19392	135156269	6115	ENSMUST00000027684.10:UTR|ENSMUST00000125774.1:UTR
5633	intergenic	None	None	None	chr1:135157565-135157581	+	9	135157581	4	None
5636	intergenic	None	None	None	chr1:135163807-135163808	+	5	135163808	4	None
5639	intergenic	None	None	None	chr1:135175325-135175336	+	132	135175328	98	None
5643	exon	Gm4204	ENSMUSG00000079139.4	processed_pseudogene	chr1:135232587-135232618	+	18	135232604	7	ENSMUST00000110798.4:exon
5645	intergenic	None	None	None	chr1:135233396-135233413	+	36	135233413	32	None
5650	intergenic	None	None	None	chr1:135315684-135315704	+	14	135315704	9	None
5659	exon	Gm4793	ENSMUSG00000054412.5	lncRNA	chr1:135599933-135599956	+	56	135599951	29	ENSMUST00000067468.5:exon
5660	intergenic	None	None	None	chr1:135600696-135600711	+	20	135600699	14	None
5666	intergenic	None	None	None	chr1:135691932-135691947	+	60	135691940	35	None
5667	intergenic	None	None	None	chr1:135698959-135698966	+	5	135698963	3	None
5668	intergenic	None	None	None	chr1:135699950-135699965	+	5	135699965	2	None
5671	intergenic	None	None	None	chr1:135709414-135709414	+	10	135709414	10	None
5674	intergenic	None	None	None	chr1:135711129-135711136	+	11	135711130	9	None
5681	UTR	Csrp1	ENSMUSG00000026421.14	protein_coding	chr1:135751874-135751874	+	8	135751874	8	ENSMUST00000097561.8:UTR|ENSMUST00000027677.7:UTR
5684	UTR	Csrp1	ENSMUSG00000026421.14	protein_coding	chr1:135752198-135752237	+	8343	135752232	5350	ENSMUST00000097561.8:UTR|ENSMUST00000027677.7:UTR
5689	UTR	Phlda3	ENSMUSG00000041801.5	protein_coding	chr1:135769104-135769139	+	421	135769134	309	ENSMUST00000038945.5:UTR
5692	exon	Tnni1	ENSMUSG00000026418.16	protein_coding	chr1:135785098-135785101	+	16	135785101	14	ENSMUST00000187830.6:exon|ENSMUST00000132795.7:intron
5695	UTR	Tnni1	ENSMUSG00000026418.16	protein_coding	chr1:135810958-135810978	+	87	135810976	33	ENSMUST00000152208.7:UTR|ENSMUST00000152075.7:UTR|ENSMUST00000148201.7:UTR
5697	UTR	Lad1	ENSMUSG00000041782.14	protein_coding	chr1:135832960-135832968	+	17	135832963	8	ENSMUST00000038760.9:UTR
5700	UTR	Tnnt2	ENSMUSG00000026414.13	protein_coding	chr1:135852234-135852261	+	6	135852261	3	ENSMUST00000188028.6:UTR|ENSMUST00000178204.7:UTR|ENSMUST00000189732.6:UTR|ENSMUST00000189355.6:UTR|ENSMUST00000112087.8:UTR|ENSMUST00000178854.7:UTR|ENSMUST00000027671.11:UTR|ENSMUST00000179863.7:UTR|ENSMUST00000112085.8:UTR|ENSMUST00000112086.2:UTR
5702	exon	Tmem9	ENSMUSG00000026411.17	protein_coding	chr1:136034355-136034367	+	106	136034363	44	ENSMUST00000063719.14:UTR|ENSMUST00000118832.3:exon|ENSMUST00000140545.1:exon
5703	UTR	Tmem9	ENSMUSG00000026411.17	protein_coding	chr1:136034943-136035067	+	2772	136035030	1227	ENSMUST00000063719.14:UTR
5705	intergenic	None	None	None	chr1:136052072-136052072	+	8	136052072	8	None
5712	UTR	Kif21b	ENSMUSG00000041642.18	protein_coding	chr1:136174733-136174760	+	16	136174739;136174760	3	ENSMUST00000075164.10:UTR|ENSMUST00000130864.8:UTR
5713	UTR	Kif21b	ENSMUSG00000041642.18	protein_coding	chr1:136176249-136176256	+	7	136176256	5	ENSMUST00000075164.10:UTR|ENSMUST00000130864.8:UTR
5716	UTR	Kif21b	ENSMUSG00000041642.18	protein_coding	chr1:136177987-136178030	+	1169	136178001	416	ENSMUST00000075164.10:UTR|ENSMUST00000130864.8:UTR
5717	intergenic	None	None	None	chr1:136179384-136179407	+	12	136179390	6	None
5719	intron	Gm26781	ENSMUSG00000097433.1	lncRNA	chr1:136264180-136264185	+	14	136264184	6	ENSMUST00000181385.1:intron
5721	intergenic	None	None	None	chr1:136276724-136276724	+	6	136276724	6	None
5728	intron	Ddx59	ENSMUSG00000026404.12	protein_coding	chr1:136422158-136422168	+	11	136422159	3	ENSMUST00000027655.7:intron
5729	intron	Ddx59	ENSMUSG00000026404.12	protein_coding	chr1:136424664-136424686	+	12	136424685	4	ENSMUST00000027655.7:intron
5730	intron	Ddx59	ENSMUSG00000026404.12	protein_coding	chr1:136426125-136426138	+	17	136426127;136426129	5	ENSMUST00000027655.7:intron
5732	intron	Ddx59	ENSMUSG00000026404.12	protein_coding	chr1:136436606-136436612	+	9	136436612	7	ENSMUST00000027655.7:intron
5734	UTR	Ddx59	ENSMUSG00000026404.12	protein_coding	chr1:136440096-136440165	+	120	136440107	35	ENSMUST00000027655.7:UTR
5737	intergenic	None	None	None	chr1:136448460-136448473	+	5	136448462	3	None
5739	intergenic	None	None	None	chr1:136456259-136456299	+	11	136456267	4	None
5741	intergenic	None	None	None	chr1:136457438-136457452	+	5	136457446	3	None
5749	intron	Kif14	ENSMUSG00000041498.13	protein_coding	chr1:136471720-136471725	+	11	136471724	6	ENSMUST00000187963.6:intron|ENSMUST00000201676.3:intron|ENSMUST00000189413.6:intron|ENSMUST00000047817.11:intron|ENSMUST00000201158.1:exon
5755	intron	Kif14	ENSMUSG00000041498.13	protein_coding	chr1:136524799-136524805	+	11	136524799	7	ENSMUST00000201676.3:intron|ENSMUST00000189413.6:intron|ENSMUST00000047817.11:intron
5757	UTR	Kif14	ENSMUSG00000041498.13	protein_coding	chr1:136529571-136529598	+	50	136529577	18	ENSMUST00000189413.6:UTR|ENSMUST00000047817.11:UTR
5763	intergenic	None	None	None	chr1:136585025-136585070	+	7	136585057	2	None
5764	UTR	Zfp281	ENSMUSG00000041483.14	protein_coding	chr1:136628264-136628323	+	22	136628283;136628300	3	ENSMUST00000047734.14:UTR|ENSMUST00000112046.1:UTR
5766	UTR	Zfp281	ENSMUSG00000041483.14	protein_coding	chr1:136629606-136629622	+	42	136629609	28	ENSMUST00000047734.14:UTR|ENSMUST00000112046.1:UTR
5767	UTR	Zfp281	ENSMUSG00000041483.14	protein_coding	chr1:136630018-136630060	+	598	136630042	271	ENSMUST00000047734.14:UTR|ENSMUST00000112046.1:UTR
5768	intergenic	None	None	None	chr1:136630390-136630399	+	69	136630399	42	None
5771	intergenic	None	None	None	chr1:136632336-136632342	+	11	136632342	9	None
5772	intergenic	None	None	None	chr1:136633092-136633103	+	32	136633103	15	None
5773	intergenic	None	None	None	chr1:136633292-136633312	+	10	136633307	3	None
5780	exon	Gm19705	ENSMUSG00000097113.7	lncRNA	chr1:136682711-136682729	+	69	136682727	53	ENSMUST00000180495.7:intron|ENSMUST00000181491.1:exon
5781	intron	Gm19705	ENSMUSG00000097113.7	lncRNA	chr1:136689620-136689637	+	12	136689635	5	ENSMUST00000181524.7:intron|ENSMUST00000180962.1:intron
5782	exon	Gm19705	ENSMUSG00000097113.7	lncRNA	chr1:136690800-136690806	+	16	136690805	9	ENSMUST00000181524.7:exon|ENSMUST00000180962.1:exon
5783	intron	Platr22	ENSMUSG00000097448.1	lncRNA	chr1:136697244-136697248	+	27	136697244	25	ENSMUST00000181274.1:intron
5792	intergenic	None	None	None	chr1:137107005-137107013	+	5	137107013	3	None
5796	intron	Gm4258	ENSMUSG00000098243.3	lncRNA	chr1:137901902-137901918	+	16	137901918	5	ENSMUST00000182127.1:intron
5803	intron	Gm4258	ENSMUSG00000098243.3	lncRNA	chr1:137926390-137926401	+	7	137926394	4	ENSMUST00000182127.1:intron
5804	exon	Gm4258:A130050O07Rik	ENSMUSG00000098243.3:ENSMUSG00000102277.1	TEC:lncRNA	chr1:137928355-137928378	+	6	137928359	2	ENSMUST00000182127.1:intron|ENSMUST00000191963.1:exon|ENSMUST00000192622.1:exon
5806	exon	Gm4258:D130019J16Rik	ENSMUSG00000098243.3:ENSMUSG00000104145.1	TEC:lncRNA	chr1:137935326-137935349	+	10	137935349	6	ENSMUST00000182127.1:intron|ENSMUST00000193261.1:exon
5815	intron	Gm4258	ENSMUSG00000098243.3	lncRNA	chr1:137962996-137963016	+	5	137963016	2	ENSMUST00000182127.1:intron
5818	exon	Gm4258:Mir181a-1hg	ENSMUSG00000098243.3:ENSMUSG00000098206.1	lncRNA	chr1:137969862-137969913	+	19	137969873	4	ENSMUST00000182127.1:intron|ENSMUST00000182158.1:exon
5821	intron	Gm4258	ENSMUSG00000098243.3	lncRNA	chr1:137972319-137972332	+	6	137972332	3	ENSMUST00000182127.1:intron
5832	intergenic	None	None	None	chr1:138009768-138009778	+	5	138009768;138009772;138009775;138009776;138009778	1	None
5838	intergenic	None	None	None	chr1:138381144-138381175	+	48	138381168	19	None
5845	intergenic	None	None	None	chr1:138512903-138512913	+	7	138512908	4	None
5851	exon	Dennd1b:4930596I21Rik	ENSMUSG00000056268.15:ENSMUSG00000104900.1	protein_coding:lncRNA	chr1:138979227-138979250	+	22	138979240	9	ENSMUST00000200533.4:intron|ENSMUST00000168527.7:intron|ENSMUST00000198759.4:intron|ENSMUST00000200429.4:intron|ENSMUST00000094505.5:intron|ENSMUST00000200494.1:exon
5861	intron	Dennd1b	ENSMUSG00000056268.15	protein_coding	chr1:139072684-139072700	+	21	139072699	8	ENSMUST00000168527.7:intron|ENSMUST00000198759.4:intron|ENSMUST00000200429.4:intron|ENSMUST00000094505.5:intron
5866	intron	Dennd1b	ENSMUSG00000056268.15	protein_coding	chr1:139093239-139093263	+	6	139093263	3	ENSMUST00000168527.7:intron|ENSMUST00000200429.4:intron|ENSMUST00000094505.5:intron|ENSMUST00000198418.1:exon
5871	intron	Dennd1b	ENSMUSG00000056268.15	protein_coding	chr1:139148735-139148751	+	7	139148741	3	ENSMUST00000168527.7:intron|ENSMUST00000200429.4:intron|ENSMUST00000094505.5:intron|ENSMUST00000200295.4:intron|ENSMUST00000199634.1:intron
5875	UTR	Dennd1b	ENSMUSG00000056268.15	protein_coding	chr1:139173286-139173291	+	7	139173291	5	ENSMUST00000168527.7:UTR|ENSMUST00000200429.4:UTR|ENSMUST00000094505.5:UTR|ENSMUST00000200295.4:exon|ENSMUST00000199634.1:exon
5878	UTR	Dennd1b	ENSMUSG00000056268.15	protein_coding	chr1:139174907-139174917	+	41	139174917	33	ENSMUST00000168527.7:UTR|ENSMUST00000200429.4:UTR|ENSMUST00000094505.5:UTR|ENSMUST00000199634.1:exon
5879	UTR	Dennd1b	ENSMUSG00000056268.15	protein_coding	chr1:139175291-139175315	+	12	139175293	4	ENSMUST00000168527.7:UTR|ENSMUST00000200429.4:UTR|ENSMUST00000094505.5:UTR|ENSMUST00000199634.1:exon
5881	UTR	Dennd1b	ENSMUSG00000056268.15	protein_coding	chr1:139175967-139175988	+	113	139175983	88	ENSMUST00000168527.7:UTR|ENSMUST00000200429.4:UTR|ENSMUST00000094505.5:UTR|ENSMUST00000199634.1:exon
5882	UTR	Dennd1b	ENSMUSG00000056268.15	protein_coding	chr1:139176028-139176048	+	315	139176043	234	ENSMUST00000168527.7:UTR|ENSMUST00000200429.4:UTR|ENSMUST00000094505.5:UTR
5886	intergenic	None	None	None	chr1:139240270-139240280	+	7	139240280	6	None
5894	UTR	Zbtb41	ENSMUSG00000033964.12	protein_coding	chr1:139448330-139448345	+	12	139448342	5	ENSMUST00000039867.9:UTR|ENSMUST00000199011.1:UTR
5895	UTR	Zbtb41	ENSMUSG00000033964.12	protein_coding	chr1:139449170-139449183	+	5	139449173	2	ENSMUST00000039867.9:UTR|ENSMUST00000199011.1:UTR
5896	UTR	Zbtb41	ENSMUSG00000033964.12	protein_coding	chr1:139449329-139449342	+	56	139449333	27	ENSMUST00000039867.9:UTR
5898	UTR	Zbtb41	ENSMUSG00000033964.12	protein_coding	chr1:139451422-139451432	+	178	139451431	153	ENSMUST00000039867.9:UTR
5899	UTR	Zbtb41	ENSMUSG00000033964.12	protein_coding	chr1:139452549-139452567	+	35	139452562	20	ENSMUST00000039867.9:UTR
5900	UTR	Zbtb41	ENSMUSG00000033964.12	protein_coding	chr1:139452744-139452754	+	9	139452748	4	ENSMUST00000039867.9:UTR
5902	UTR	Zbtb41	ENSMUSG00000033964.12	protein_coding	chr1:139452965-139453030	+	197	139453000	90	ENSMUST00000039867.9:UTR
5903	intergenic	None	None	None	chr1:139453160-139453173	+	11	139453160	4	None
5904	UTR	Aspm	ENSMUSG00000033952.14	protein_coding	chr1:139493883-139493901	+	32	139493883	22	ENSMUST00000200083.4:UTR|ENSMUST00000053364.11:UTR
5905	UTR	Aspm	ENSMUSG00000033952.14	protein_coding	chr1:139494080-139494091	+	89	139494086	43	ENSMUST00000200083.4:UTR|ENSMUST00000053364.11:UTR
5919	UTR	Kcnt2	ENSMUSG00000052726.16	protein_coding	chr1:140609859-140609864	+	10	140609859	7	ENSMUST00000120709.7:UTR|ENSMUST00000119786.7:UTR
5920	UTR	Kcnt2	ENSMUSG00000052726.16	protein_coding	chr1:140611173-140611183	+	6	140611183	5	ENSMUST00000120709.7:UTR
5922	UTR	Kcnt2	ENSMUSG00000052726.16	protein_coding	chr1:140612056-140612067	+	20	140612067	15	ENSMUST00000120709.7:UTR
5924	intergenic	None	None	None	chr1:140614033-140614033	+	8	140614033	8	None
5931	intergenic	None	None	None	chr1:141661997-141662001	+	10	141661997	9	None
5942	UTR	B3galt2	ENSMUSG00000033849.3	protein_coding	chr1:143648094-143648098	+	11	143648094	6	ENSMUST00000038252.3:UTR
5943	UTR	B3galt2	ENSMUSG00000033849.3	protein_coding	chr1:143648701-143648733	+	28	143648733	21	ENSMUST00000038252.3:UTR
5945	UTR	B3galt2	ENSMUSG00000033849.3	protein_coding	chr1:143649825-143649848	+	17	143649848	4	ENSMUST00000038252.3:UTR
5947	UTR	B3galt2	ENSMUSG00000033849.3	protein_coding	chr1:143652455-143652494	+	10	143652455	6	ENSMUST00000038252.3:UTR
5954	intergenic	None	None	None	chr1:143658705-143658728	+	5	143658716;143658728	2	None
5956	intergenic	None	None	None	chr1:143684678-143684703	+	29	143684686	15	None
5960	intergenic	None	None	None	chr1:143704530-143704535	+	6	143704530	4	None
5963	intron	Glrx2	ENSMUSG00000018196.18	protein_coding	chr1:143743902-143743916	+	6	143743910	3	ENSMUST00000185367.1:exon|ENSMUST00000145969.7:intron|ENSMUST00000185362.6:intron|ENSMUST00000111957.9:intron|ENSMUST00000145571.1:intron|ENSMUST00000050491.10:intron|ENSMUST00000129653.2:intron|ENSMUST00000190211.1:exon
5964	intron	Glrx2	ENSMUSG00000018196.18	protein_coding	chr1:143744537-143744541	+	11	143744539	6	ENSMUST00000185367.1:exon|ENSMUST00000145969.7:intron|ENSMUST00000185362.6:intron|ENSMUST00000111957.9:intron|ENSMUST00000145571.1:intron|ENSMUST00000050491.10:intron|ENSMUST00000129653.2:intron|ENSMUST00000190211.1:exon
5965	intron	Glrx2	ENSMUSG00000018196.18	protein_coding	chr1:143745671-143745674	+	6	143745671;143745674	3	ENSMUST00000185367.1:intron|ENSMUST00000145969.7:intron|ENSMUST00000185362.6:intron|ENSMUST00000111957.9:intron|ENSMUST00000050491.10:intron|ENSMUST00000129653.2:intron|ENSMUST00000188783.1:intron
5966	exon	Glrx2	ENSMUSG00000018196.18	protein_coding	chr1:143746616-143746631	+	10	143746630	6	ENSMUST00000185367.1:exon|ENSMUST00000145969.7:exon|ENSMUST00000185362.6:exon|ENSMUST00000111957.9:exon|ENSMUST00000050491.10:UTR|ENSMUST00000129653.2:exon|ENSMUST00000188783.1:exon|ENSMUST00000152435.1:exon
5968	UTR	Glrx2	ENSMUSG00000018196.18	protein_coding	chr1:143746740-143746777	+	384	143746774	155	ENSMUST00000185367.1:exon|ENSMUST00000145969.7:UTR|ENSMUST00000185362.6:UTR|ENSMUST00000111957.9:UTR|ENSMUST00000050491.10:UTR|ENSMUST00000129653.2:UTR|ENSMUST00000152435.1:exon
5972	UTR	Glrx2	ENSMUSG00000018196.18	protein_coding	chr1:143749622-143749678	+	368	143749630	77	ENSMUST00000129653.2:UTR
5977	exon	Uchl5:Gm29170	ENSMUSG00000018189.12:ENSMUSG00000100455.1	protein_coding:lncRNA	chr1:143778323-143778332	+	16	143778330	10	ENSMUST00000189936.6:intron|ENSMUST00000185742.1:intron|ENSMUST00000018333.12:intron|ENSMUST00000189433.1:intron|ENSMUST00000185493.6:intron|ENSMUST00000190224.1:exon
5978	exon	Uchl5:Gm29170	ENSMUSG00000018189.12:ENSMUSG00000100455.1	protein_coding:lncRNA	chr1:143778777-143778783	+	11	143778777;143778782	5	ENSMUST00000189936.6:intron|ENSMUST00000185742.1:intron|ENSMUST00000018333.12:intron|ENSMUST00000189433.1:intron|ENSMUST00000185493.6:intron|ENSMUST00000190224.1:exon
5980	exon	Uchl5:Gm29170	ENSMUSG00000018189.12:ENSMUSG00000100455.1	protein_coding:lncRNA	chr1:143779443-143779472	+	6	143779461	2	ENSMUST00000189936.6:intron|ENSMUST00000185742.1:intron|ENSMUST00000018333.12:intron|ENSMUST00000189433.1:intron|ENSMUST00000185493.6:intron|ENSMUST00000190224.1:exon
5981	exon	Uchl5:Gm29170	ENSMUSG00000018189.12:ENSMUSG00000100455.1	protein_coding:lncRNA	chr1:143779893-143779903	+	22	143779901	15	ENSMUST00000189936.6:intron|ENSMUST00000185742.1:intron|ENSMUST00000018333.12:intron|ENSMUST00000189433.1:intron|ENSMUST00000185493.6:intron|ENSMUST00000190224.1:exon
5983	exon	Uchl5:Gm29170	ENSMUSG00000018189.12:ENSMUSG00000100455.1	protein_coding:lncRNA	chr1:143781298-143781307	+	25	143781307	19	ENSMUST00000189936.6:intron|ENSMUST00000185742.1:intron|ENSMUST00000018333.12:intron|ENSMUST00000189433.1:intron|ENSMUST00000185493.6:intron|ENSMUST00000190224.1:exon
5984	intron	Uchl5	ENSMUSG00000018189.12	protein_coding	chr1:143781720-143781724	+	8	143781723	4	ENSMUST00000189936.6:intron|ENSMUST00000185742.1:intron|ENSMUST00000018333.12:intron|ENSMUST00000189433.1:intron|ENSMUST00000185493.6:intron
5985	intron	Uchl5	ENSMUSG00000018189.12	protein_coding	chr1:143785422-143785447	+	5	143785422	3	ENSMUST00000189936.6:intron|ENSMUST00000018333.12:intron|ENSMUST00000189433.1:intron|ENSMUST00000185493.6:intron|ENSMUST00000190258.1:intron
5988	intron	Uchl5	ENSMUSG00000018189.12	protein_coding	chr1:143797083-143797100	+	7	143797100	3	ENSMUST00000189936.6:intron|ENSMUST00000018333.12:intron|ENSMUST00000185493.6:intron|ENSMUST00000191512.1:exon|ENSMUST00000185539.1:intron
5991	UTR	Uchl5	ENSMUSG00000018189.12	protein_coding	chr1:143806789-143806813	+	194	143806807	153	ENSMUST00000189936.6:UTR|ENSMUST00000018333.12:UTR|ENSMUST00000185539.1:UTR
5992	UTR	Uchl5	ENSMUSG00000018189.12	protein_coding	chr1:143806903-143806948	+	458	143806933	127	ENSMUST00000189936.6:UTR|ENSMUST00000018333.12:UTR|ENSMUST00000185539.1:UTR
5993	UTR	Uchl5	ENSMUSG00000018189.12	protein_coding	chr1:143807295-143807300	+	20	143807300	19	ENSMUST00000189936.6:UTR|ENSMUST00000018333.12:UTR
6009	UTR	Brinp3	ENSMUSG00000035131.14	protein_coding	chr1:146495850-146495861	+	13	146495860;146495861	4	ENSMUST00000074622.10:UTR
6011	intron	Brinp3	ENSMUSG00000035131.14	protein_coding	chr1:146517556-146517578	+	17	146517565	6	ENSMUST00000074622.10:intron|ENSMUST00000132847.7:intron|ENSMUST00000166814.7:intron|ENSMUST00000128345.2:intron
6015	intron	Brinp3	ENSMUSG00000035131.14	protein_coding	chr1:146600484-146600543	+	23	146600543	6	ENSMUST00000074622.10:intron|ENSMUST00000132847.7:intron|ENSMUST00000166814.7:intron|ENSMUST00000128345.2:intron
6021	intron	Brinp3	ENSMUSG00000035131.14	protein_coding	chr1:146652531-146652536	+	8	146652535	3	ENSMUST00000074622.10:intron|ENSMUST00000132847.7:intron|ENSMUST00000166814.7:intron|ENSMUST00000128345.2:intron
6027	intron	Brinp3	ENSMUSG00000035131.14	protein_coding	chr1:146718439-146718463	+	5	146718439;146718448;146718461;146718462;146718463	1	ENSMUST00000074622.10:intron|ENSMUST00000132847.7:intron|ENSMUST00000166814.7:intron|ENSMUST00000128345.2:intron
6030	intron	Brinp3	ENSMUSG00000035131.14	protein_coding	chr1:146746472-146746479	+	5	146746477	2	ENSMUST00000074622.10:intron|ENSMUST00000132847.7:intron|ENSMUST00000166814.7:intron|ENSMUST00000128345.2:intron
6032	intron	Brinp3	ENSMUSG00000035131.14	protein_coding	chr1:146756144-146756156	+	7	146756151;146756156	3	ENSMUST00000074622.10:intron|ENSMUST00000166814.7:intron|ENSMUST00000128345.2:intron
6038	intron	Brinp3	ENSMUSG00000035131.14	protein_coding	chr1:146807353-146807355	+	10	146807354	6	ENSMUST00000074622.10:intron|ENSMUST00000166814.7:intron|ENSMUST00000128345.2:intron
6042	intron	Brinp3	ENSMUSG00000035131.14	protein_coding	chr1:146836508-146836537	+	7	146836537	2	ENSMUST00000074622.10:intron|ENSMUST00000166814.7:intron|ENSMUST00000128345.2:intron
6043	UTR	Brinp3	ENSMUSG00000035131.14	protein_coding	chr1:146902211-146902215	+	7	146902215	4	ENSMUST00000074622.10:UTR|ENSMUST00000166814.7:UTR|ENSMUST00000128345.2:UTR
6044	UTR	Brinp3	ENSMUSG00000035131.14	protein_coding	chr1:146902298-146902380	+	87	146902378	40	ENSMUST00000074622.10:UTR|ENSMUST00000166814.7:UTR|ENSMUST00000128345.2:UTR
6045	UTR	Brinp3	ENSMUSG00000035131.14	protein_coding	chr1:146902458-146902475	+	307	146902471;146902474	82	ENSMUST00000074622.10:UTR|ENSMUST00000166814.7:UTR|ENSMUST00000128345.2:UTR
6049	intergenic	None	None	None	chr1:146905223-146905225	+	6	146905225	5	None
6050	intergenic	None	None	None	chr1:146905312-146905330	+	6	146905330	5	None
6059	intergenic	None	None	None	chr1:147288747-147288767	+	8	147288765	3	None
6071	intergenic	None	None	None	chr1:150108227-150108234	+	20	150108227	14	None
6076	exon	Tpr	ENSMUSG00000006005.18	protein_coding	chr1:150408800-150408802	+	5	150408802	3	ENSMUST00000124973.8:exon|ENSMUST00000119161.8:exon
6080	exon	Tpr	ENSMUSG00000006005.18	protein_coding	chr1:150426944-150426948	+	10	150426944	4	ENSMUST00000124973.8:exon|ENSMUST00000119161.8:exon|ENSMUST00000132522.1:exon
6084	exon	Tpr	ENSMUSG00000006005.18	protein_coding	chr1:150440298-150440315	+	96	150440315	51	ENSMUST00000124973.8:intron|ENSMUST00000119161.8:intron|ENSMUST00000151563.1:UTR|ENSMUST00000150752.8:exon|ENSMUST00000132257.8:exon|ENSMUST00000152967.7:intron
6085	intron	Tpr	ENSMUSG00000006005.18	protein_coding	chr1:150444096-150444100	+	7	150444100	4	ENSMUST00000124973.8:intron|ENSMUST00000119161.8:intron|ENSMUST00000152967.7:intron|ENSMUST00000128417.8:intron
6086	intron	Tpr	ENSMUSG00000006005.18	protein_coding	chr1:150448698-150448700	+	10	150448700	5	ENSMUST00000124973.8:intron|ENSMUST00000119161.8:intron|ENSMUST00000152967.7:exon|ENSMUST00000128417.8:intron|ENSMUST00000124484.1:intron|ENSMUST00000138718.7:intron
6087	exon	Tpr	ENSMUSG00000006005.18	protein_coding	chr1:150449912-150449935	+	130	150449932	57	ENSMUST00000119161.8:UTR|ENSMUST00000152967.7:exon|ENSMUST00000128417.8:exon|ENSMUST00000124484.1:UTR|ENSMUST00000138718.7:exon
6088	intergenic	None	None	None	chr1:150450116-150450133	+	19	150450128	8	None
6090	intergenic	None	None	None	chr1:150451079-150451089	+	28	150451086	16	None
6092	intergenic	None	None	None	chr1:150936594-150936604	+	11	150936604	6	None
6094	intron	Ivns1abp	ENSMUSG00000023150.14	protein_coding	chr1:151356783-151356803	+	184	151356799	78	ENSMUST00000023918.12:intron|ENSMUST00000111887.9:UTR|ENSMUST00000097543.7:intron|ENSMUST00000186745.1:intron
6095	intron	Ivns1abp	ENSMUSG00000023150.14	protein_coding	chr1:151357484-151357490	+	6	151357484	5	ENSMUST00000023918.12:intron|ENSMUST00000097543.7:intron|ENSMUST00000186745.1:intron
6097	UTR	Ivns1abp	ENSMUSG00000023150.14	protein_coding	chr1:151363497-151363536	+	22	151363515	11	ENSMUST00000023918.12:UTR|ENSMUST00000097543.7:UTR
6098	UTR	Ivns1abp	ENSMUSG00000023150.14	protein_coding	chr1:151363635-151363653	+	57	151363643	31	ENSMUST00000023918.12:UTR|ENSMUST00000097543.7:UTR
6099	UTR	Ivns1abp	ENSMUSG00000023150.14	protein_coding	chr1:151363869-151363872	+	8	151363872	6	ENSMUST00000023918.12:UTR|ENSMUST00000097543.7:UTR
6100	UTR	Ivns1abp	ENSMUSG00000023150.14	protein_coding	chr1:151364013-151364015	+	7	151364015	6	ENSMUST00000023918.12:UTR|ENSMUST00000097543.7:UTR
6101	UTR	Ivns1abp	ENSMUSG00000023150.14	protein_coding	chr1:151364229-151364273	+	1207	151364259	430	ENSMUST00000023918.12:UTR|ENSMUST00000097543.7:UTR
6102	UTR	Ivns1abp	ENSMUSG00000023150.14	protein_coding	chr1:151364407-151364447	+	669	151364418	572	ENSMUST00000023918.12:UTR|ENSMUST00000097543.7:UTR
6110	intron	Trmt1l	ENSMUSG00000053286.11	protein_coding	chr1:151429371-151429374	+	6	151429373	3	ENSMUST00000188179.6:intron|ENSMUST00000065625.11:intron|ENSMUST00000188679.1:intron|ENSMUST00000188843.6:intron|ENSMUST00000186244.1:exon|ENSMUST00000185230.6:intron|ENSMUST00000189655.1:intron
6112	intron	Trmt1l	ENSMUSG00000053286.11	protein_coding	chr1:151431771-151431790	+	19	151431782	6	ENSMUST00000188179.6:intron|ENSMUST00000065625.11:intron|ENSMUST00000188679.1:intron|ENSMUST00000188843.6:intron|ENSMUST00000185230.6:intron|ENSMUST00000189655.1:intron
6113	intron	Trmt1l	ENSMUSG00000053286.11	protein_coding	chr1:151436721-151436733	+	31	151436724	11	ENSMUST00000188179.6:intron|ENSMUST00000065625.11:intron|ENSMUST00000188843.6:intron|ENSMUST00000189655.1:intron
6117	intron	Trmt1l	ENSMUSG00000053286.11	protein_coding	chr1:151443699-151443729	+	108	151443724	27	ENSMUST00000188179.6:exon|ENSMUST00000065625.11:intron|ENSMUST00000188843.6:intron|ENSMUST00000189655.1:intron
6120	intron	Trmt1l	ENSMUSG00000053286.11	protein_coding	chr1:151447748-151447777	+	32	151447752	10	ENSMUST00000065625.11:intron|ENSMUST00000188843.6:intron|ENSMUST00000189655.1:intron
6122	intron	Trmt1l	ENSMUSG00000053286.11	protein_coding	chr1:151450905-151450937	+	18	151450936	5	ENSMUST00000065625.11:intron|ENSMUST00000188843.6:exon|ENSMUST00000189655.1:intron
6124	UTR	Trmt1l	ENSMUSG00000053286.11	protein_coding	chr1:151458145-151458183	+	32	151458161	15	ENSMUST00000065625.11:UTR|ENSMUST00000189655.1:UTR
6132	UTR	Fam129a	ENSMUSG00000026483.13	protein_coding	chr1:151721929-151721941	+	26	151721937	10	ENSMUST00000148810.7:UTR
6137	UTR	Edem3	ENSMUSG00000043019.12	protein_coding	chr1:151822032-151822102	+	625	151822049	252	ENSMUST00000059498.11:UTR
6139	intergenic	None	None	None	chr1:151822303-151822335	+	404	151822323	147	None
6143	intergenic	None	None	None	chr1:152091914-152091926	+	5	152091926	2	None
6152	intron	Colgalt2	ENSMUSG00000032649.14	protein_coding	chr1:152419572-152419579	+	6	152419574	4	ENSMUST00000127586.7:intron|ENSMUST00000044311.8:intron
6161	intron	Colgalt2	ENSMUSG00000032649.14	protein_coding	chr1:152490681-152490695	+	7	152490686;152490691	2	ENSMUST00000127586.7:intron|ENSMUST00000044311.8:intron
6165	UTR	Colgalt2	ENSMUSG00000032649.14	protein_coding	chr1:152508974-152508985	+	14	152508985	9	ENSMUST00000127586.7:UTR|ENSMUST00000044311.8:UTR
6169	UTR	Colgalt2	ENSMUSG00000032649.14	protein_coding	chr1:152509763-152509774	+	28	152509769	11	ENSMUST00000127586.7:UTR|ENSMUST00000044311.8:UTR
6170	UTR	Colgalt2	ENSMUSG00000032649.14	protein_coding	chr1:152510684-152510707	+	731	152510695	488	ENSMUST00000044311.8:UTR
6171	intergenic	None	None	None	chr1:152511175-152511195	+	124	152511191	84	None
6182	UTR	Arpc5	ENSMUSG00000008475.13	protein_coding	chr1:152774497-152774517	+	32	152774517	17	ENSMUST00000077755.10:UTR|ENSMUST00000097536.5:UTR
6183	UTR	Arpc5	ENSMUSG00000008475.13	protein_coding	chr1:152774585-152774620	+	11	152774587	4	ENSMUST00000077755.10:UTR|ENSMUST00000097536.5:UTR
6184	UTR	Arpc5	ENSMUSG00000008475.13	protein_coding	chr1:152774680-152774682	+	7	152774680	5	ENSMUST00000077755.10:UTR|ENSMUST00000097536.5:UTR
6185	UTR	Arpc5	ENSMUSG00000008475.13	protein_coding	chr1:152775263-152775299	+	26	152775271	11	ENSMUST00000077755.10:UTR|ENSMUST00000097536.5:UTR
6187	UTR	Arpc5	ENSMUSG00000008475.13	protein_coding	chr1:152775504-152775511	+	28	152775506	11	ENSMUST00000077755.10:UTR|ENSMUST00000097536.5:UTR
6188	UTR	Arpc5	ENSMUSG00000008475.13	protein_coding	chr1:152775538-152775597	+	2539	152775580	1222	ENSMUST00000077755.10:UTR|ENSMUST00000097536.5:UTR
6192	intron	Ncf2	ENSMUSG00000026480.12	protein_coding	chr1:152804542-152804547	+	6	152804545	3	ENSMUST00000186568.6:intron
6193	UTR	Ncf2	ENSMUSG00000026480.12	protein_coding	chr1:152836235-152836260	+	100	152836255	43	ENSMUST00000186568.6:UTR|ENSMUST00000027754.6:UTR
6201	intron	Nmnat2	ENSMUSG00000042751.14	protein_coding	chr1:152958609-152958686	+	34	152958673	5	ENSMUST00000186368.6:intron|ENSMUST00000043313.14:intron|ENSMUST00000186621.1:intron|ENSMUST00000185241.1:intron
6208	intron	Nmnat2	ENSMUSG00000042751.14	protein_coding	chr1:153059312-153059316	+	6	153059312	3	ENSMUST00000186368.6:intron|ENSMUST00000043313.14:intron|ENSMUST00000186621.1:intron|ENSMUST00000185241.1:intron|ENSMUST00000187569.1:intron
6209	intron	Nmnat2	ENSMUSG00000042751.14	protein_coding	chr1:153066110-153066138	+	5	153066138	2	ENSMUST00000186368.6:intron|ENSMUST00000043313.14:intron|ENSMUST00000186621.1:intron|ENSMUST00000185241.1:intron|ENSMUST00000187569.1:intron
6211	intron	Nmnat2	ENSMUSG00000042751.14	protein_coding	chr1:153089500-153089524	+	14	153089522	3	ENSMUST00000186368.6:intron|ENSMUST00000043313.14:intron|ENSMUST00000186621.1:intron
6216	intron	Nmnat2	ENSMUSG00000042751.14	protein_coding	chr1:153097891-153097915	+	6	153097915	2	ENSMUST00000186368.6:intron|ENSMUST00000043313.14:intron
6217	intron	Nmnat2	ENSMUSG00000042751.14	protein_coding	chr1:153098107-153098119	+	44	153098111	17	ENSMUST00000186368.6:intron|ENSMUST00000043313.14:intron
6221	UTR	Nmnat2	ENSMUSG00000042751.14	protein_coding	chr1:153116063-153116085	+	18	153116073	5	ENSMUST00000186368.6:UTR|ENSMUST00000043313.14:UTR
6223	UTR	Nmnat2	ENSMUSG00000042751.14	protein_coding	chr1:153117311-153117313	+	8	153117311	7	ENSMUST00000186368.6:UTR|ENSMUST00000043313.14:UTR
6228	UTR	Nmnat2	ENSMUSG00000042751.14	protein_coding	chr1:153119146-153119165	+	11	153119150	8	ENSMUST00000186368.6:UTR|ENSMUST00000043313.14:UTR
6229	UTR	Nmnat2	ENSMUSG00000042751.14	protein_coding	chr1:153119248-153119266	+	297	153119261	160	ENSMUST00000043313.14:UTR
6232	intergenic	None	None	None	chr1:153121012-153121036	+	5	153121012	4	None
6238	intergenic	None	None	None	chr1:153142193-153142200	+	55	153142200	40	None
6239	intergenic	None	None	None	chr1:153149197-153149207	+	11	153149207	6	None
6242	intergenic	None	None	None	chr1:153151974-153151996	+	5	153151996	2	None
6245	intergenic	None	None	None	chr1:153178419-153178422	+	7	153178421	5	None
6255	intergenic	None	None	None	chr1:153416790-153416793	+	9	153416790	4	None
6258	intron	Shcbp1l	ENSMUSG00000042708.12	protein_coding	chr1:153443031-153443038	+	12	153443036	10	ENSMUST00000042373.11:intron
6262	UTR	Shcbp1l	ENSMUSG00000042708.12	protein_coding	chr1:153452556-153452587	+	92	153452574	41	ENSMUST00000042373.11:UTR
6266	intergenic	None	None	None	chr1:153517919-153517921	+	9	153517921	5	None
6271	UTR	Rgs8	ENSMUSG00000042671.12	protein_coding	chr1:153697642-153697688	+	36	153697667	10	ENSMUST00000041776.11:UTR|ENSMUST00000111810.1:UTR
6275	UTR	Rgs16	ENSMUSG00000026475.7	protein_coding	chr1:153745422-153745470	+	397	153745466	141	ENSMUST00000027748.7:UTR
6279	intergenic	None	None	None	chr1:153748189-153748200	+	9	153748200	4	None
6282	intron	Rnasel	ENSMUSG00000066800.11	protein_coding	chr1:153751694-153751701	+	31	153751700	22	ENSMUST00000086209.9:intron|ENSMUST00000182722.7:intron
6283	UTR	Rnasel	ENSMUSG00000066800.11	protein_coding	chr1:153763450-153763462	+	25	153763453	7	ENSMUST00000182538.2:UTR
6285	UTR	Rnasel	ENSMUSG00000066800.11	protein_coding	chr1:153763645-153763663	+	6	153763645	5	ENSMUST00000182538.2:UTR
6290	UTR	Rnasel	ENSMUSG00000066800.11	protein_coding	chr1:153764204-153764228	+	535	153764221	361	ENSMUST00000182538.2:UTR
6291	intergenic	None	None	None	chr1:153768685-153768695	+	12	153768695	7	None
6293	intergenic	None	None	None	chr1:153865852-153865869	+	5	153865852	2	None
6294	intron	Glul	ENSMUSG00000026473.16	protein_coding	chr1:153902026-153902051	+	80	153902049	18	ENSMUST00000086199.11:intron|ENSMUST00000140685.3:intron|ENSMUST00000139476.7:intron
6301	UTR	Glul	ENSMUSG00000026473.16	protein_coding	chr1:153908240-153908294	+	861	153908285	175	ENSMUST00000086199.11:UTR
6304	UTR	Glul	ENSMUSG00000026473.16	protein_coding	chr1:153908736-153908777	+	12	153908736;153908777	2	ENSMUST00000086199.11:UTR
6305	UTR	Glul	ENSMUSG00000026473.16	protein_coding	chr1:153908814-153908834	+	42	153908830	20	ENSMUST00000086199.11:UTR
6307	UTR	Glul	ENSMUSG00000026473.16	protein_coding	chr1:153909484-153909491	+	9	153909486	6	ENSMUST00000086199.11:UTR
6308	UTR	Glul	ENSMUSG00000026473.16	protein_coding	chr1:153909623-153909734	+	14703	153909659	4130	ENSMUST00000086199.11:UTR
6309	intergenic	None	None	None	chr1:153909840-153909855	+	5	153909855	3	None
6311	intergenic	None	None	None	chr1:153910180-153910185	+	5	153910183;153910185	2	None
6314	intergenic	None	None	None	chr1:153913609-153913625	+	12	153913618	8	None
6317	intergenic	None	None	None	chr1:153917102-153917104	+	5	153917102	3	None
6319	intergenic	None	None	None	chr1:153941472-153941475	+	5	153941475	4	None
6324	intergenic	None	None	None	chr1:154209244-154209244	+	5	154209244	5	None
6326	intergenic	None	None	None	chr1:154858870-154858880	+	5	154858870;154858872;154858876;154858877;154858880	1	None
6328	intergenic	None	None	None	chr1:155013016-155013027	+	15	155013025	6	None
6335	intron	Stx6	ENSMUSG00000026470.14	protein_coding	chr1:155178159-155178183	+	7	155178178	4	ENSMUST00000027743.12:intron|ENSMUST00000193059.5:intron|ENSMUST00000195302.5:intron|ENSMUST00000192519.5:intron
6339	intron	Stx6	ENSMUSG00000026470.14	protein_coding	chr1:155197683-155197686	+	5	155197685	2	ENSMUST00000027743.12:intron|ENSMUST00000193059.5:intron|ENSMUST00000195302.5:intron|ENSMUST00000195693.5:intron|ENSMUST00000192690.1:intron|ENSMUST00000194158.1:intron
6340	intron	Stx6	ENSMUSG00000026470.14	protein_coding	chr1:155198257-155198257	+	5	155198257	5	ENSMUST00000027743.12:intron|ENSMUST00000193059.5:intron|ENSMUST00000195693.5:intron|ENSMUST00000192690.1:intron|ENSMUST00000194158.1:intron
6343	UTR	Stx6	ENSMUSG00000026470.14	protein_coding	chr1:155202691-155202702	+	34	155202702	15	ENSMUST00000027743.12:UTR|ENSMUST00000192690.1:intron
6344	UTR	Stx6	ENSMUSG00000026470.14	protein_coding	chr1:155203510-155203522	+	397	155203522	338	ENSMUST00000027743.12:UTR|ENSMUST00000192690.1:intron
6346	UTR	Stx6	ENSMUSG00000026470.14	protein_coding	chr1:155203819-155203830	+	30	155203830	9	ENSMUST00000027743.12:UTR|ENSMUST00000192690.1:intron
6347	UTR	Stx6	ENSMUSG00000026470.14	protein_coding	chr1:155204904-155204916	+	12	155204916	5	ENSMUST00000027743.12:UTR|ENSMUST00000192690.1:intron
6348	UTR	Stx6	ENSMUSG00000026470.14	protein_coding	chr1:155205645-155205666	+	46	155205660	31	ENSMUST00000027743.12:UTR|ENSMUST00000192690.1:intron
6349	intron	Stx6	ENSMUSG00000026470.14	protein_coding	chr1:155205695-155205704	+	7	155205701	2	ENSMUST00000192690.1:intron
6350	UTR	Stx6	ENSMUSG00000026470.14	protein_coding	chr1:155207459-155207468	+	10	155207461	5	ENSMUST00000192690.1:UTR
6351	UTR	Stx6	ENSMUSG00000026470.14	protein_coding	chr1:155207558-155207567	+	96	155207567	71	ENSMUST00000192690.1:UTR
6352	intergenic	None	None	None	chr1:155245298-155245304	+	5	155245300	3	None
6366	intron	Acbd6	ENSMUSG00000033701.13	protein_coding	chr1:155572273-155572290	+	806	155572288	573	ENSMUST00000080138.12:UTR|ENSMUST00000035560.8:intron|ENSMUST00000097529.4:intron|ENSMUST00000194476.1:intron
6367	intron	Acbd6	ENSMUSG00000033701.13	protein_coding	chr1:155574233-155574239	+	15	155574239	10	ENSMUST00000035560.8:intron|ENSMUST00000097529.4:intron|ENSMUST00000194476.1:intron
6369	intron	Acbd6	ENSMUSG00000033701.13	protein_coding	chr1:155587791-155587801	+	45	155587796	22	ENSMUST00000035560.8:intron|ENSMUST00000097529.4:UTR|ENSMUST00000194476.1:intron
6383	intron	Acbd6	ENSMUSG00000033701.13	protein_coding	chr1:155686450-155686469	+	18	155686466	6	ENSMUST00000035560.8:intron|ENSMUST00000194476.1:intron
6385	UTR	Acbd6	ENSMUSG00000033701.13	protein_coding	chr1:155687209-155687254	+	954	155687233	668	ENSMUST00000035560.8:UTR|ENSMUST00000192730.1:intron
6386	UTR	Acbd6	ENSMUSG00000033701.13	protein_coding	chr1:155687329-155687338	+	26	155687335	16	ENSMUST00000035560.8:UTR|ENSMUST00000192730.1:intron
6390	UTR	Acbd6	ENSMUSG00000033701.13	protein_coding	chr1:155688374-155688374	+	9	155688374	9	ENSMUST00000035560.8:UTR
6392	UTR	Acbd6	ENSMUSG00000033701.13	protein_coding	chr1:155688852-155688856	+	5	155688856	2	ENSMUST00000035560.8:UTR
6394	UTR	Acbd6	ENSMUSG00000033701.13	protein_coding	chr1:155689655-155689664	+	40	155689662	15	ENSMUST00000035560.8:UTR
6396	UTR	Acbd6	ENSMUSG00000033701.13	protein_coding	chr1:155691318-155691333	+	27	155691320	10	ENSMUST00000035560.8:UTR
6419	UTR	Tor1aip2	ENSMUSG00000050565.16	protein_coding	chr1:156052781-156052809	+	757	156052798	439	ENSMUST00000111757.9:intron|ENSMUST00000111754.8:UTR|ENSMUST00000133152.1:intron|ENSMUST00000128941.7:UTR|ENSMUST00000060404.4:intron|ENSMUST00000065648.14:UTR|ENSMUST00000097526.2:UTR
6422	UTR	Tor1aip2	ENSMUSG00000050565.16	protein_coding	chr1:156053516-156053534	+	724	156053530	497	ENSMUST00000111757.9:intron|ENSMUST00000111754.8:UTR|ENSMUST00000133152.1:intron|ENSMUST00000128941.7:UTR|ENSMUST00000060404.4:intron|ENSMUST00000065648.14:UTR|ENSMUST00000097526.2:UTR
6423	UTR	Tor1aip2	ENSMUSG00000050565.16	protein_coding	chr1:156053727-156053741	+	71	156053739	49	ENSMUST00000111757.9:intron|ENSMUST00000133152.1:intron|ENSMUST00000128941.7:UTR|ENSMUST00000060404.4:intron|ENSMUST00000065648.14:UTR|ENSMUST00000097526.2:UTR
6425	UTR	Tor1aip2	ENSMUSG00000050565.16	protein_coding	chr1:156065627-156065639	+	5	156065639	4	ENSMUST00000111757.9:UTR|ENSMUST00000060404.4:UTR
6427	UTR	Tor1aip2	ENSMUSG00000050565.16	protein_coding	chr1:156068808-156068865	+	681	156068812	168	ENSMUST00000111757.9:UTR|ENSMUST00000060404.4:UTR
6432	UTR	Gm2000	ENSMUSG00000078193.2	protein_coding	chr1:156366469-156366503	+	3082	156366498	614	ENSMUST00000102782.3:UTR
6433	intergenic	None	None	None	chr1:156378902-156378917	+	5	156378917	3	None
6435	intergenic	None	None	None	chr1:156394778-156394789	+	150	156394789	134	None
6441	intergenic	None	None	None	chr1:156526660-156526678	+	37	156526676	13	None
6442	intron	Abl2	ENSMUSG00000026596.13	protein_coding	chr1:156582496-156582527	+	18	156582510;156582525	4	ENSMUST00000173929.7:intron|ENSMUST00000166172.8:intron|ENSMUST00000027888.12:intron
6443	exon	Abl2:Gm38043	ENSMUSG00000026596.13:ENSMUSG00000104293.1	protein_coding:TEC	chr1:156586046-156586063	+	8	156586062;156586063	2	ENSMUST00000173929.7:intron|ENSMUST00000166172.8:intron|ENSMUST00000027888.12:intron|ENSMUST00000195501.1:exon
6450	UTR	Abl2	ENSMUSG00000026596.13	protein_coding	chr1:156642812-156642814	+	10	156642814	7	ENSMUST00000166172.8:UTR
6452	UTR	Abl2	ENSMUSG00000026596.13	protein_coding	chr1:156646377-156646393	+	7	156646377;156646391;156646393	2	ENSMUST00000166172.8:UTR
6455	UTR	Abl2	ENSMUSG00000026596.13	protein_coding	chr1:156649195-156649209	+	5	156649195	4	ENSMUST00000166172.8:UTR
6457	UTR	Abl2	ENSMUSG00000026596.13	protein_coding	chr1:156649530-156649622	+	570	156649565	198	ENSMUST00000166172.8:UTR
6473	UTR	Angptl1	ENSMUSG00000033544.6	protein_coding	chr1:156861075-156861078	+	20	156861078	19	ENSMUST00000027885.7:UTR
6488	intergenic	None	None	None	chr1:157225452-157225488	+	25	157225485	5	None
6496	exon	2810025M15Rik	ENSMUSG00000049881.13	transcribed_processed_pseudogene	chr1:157420198-157420240	+	250	157420235	154	ENSMUST00000061537.11:exon|ENSMUST00000187761.1:exon
6505	UTR	Cryzl2	ENSMUSG00000033488.11	protein_coding	chr1:157489051-157489065	+	284	157489062	188	ENSMUST00000046743.10:UTR|ENSMUST00000119891.6:UTR|ENSMUST00000194220.1:intron
6506	intron	Cryzl2	ENSMUSG00000033488.11	protein_coding	chr1:157489745-157489753	+	41	157489753	36	ENSMUST00000194220.1:intron
6509	UTR	Cryzl2	ENSMUSG00000033488.11	protein_coding	chr1:157492636-157492658	+	28	157492643;157492644	6	ENSMUST00000194220.1:UTR
6510	intergenic	None	None	None	chr1:157506308-157506319	+	6	157506319	5	None
6511	UTR	Sec16b	ENSMUSG00000026589.14	protein_coding	chr1:157568416-157568425	+	20	157568425	12	ENSMUST00000086130.8:UTR|ENSMUST00000027881.14:UTR|ENSMUST00000111700.7:UTR
6515	intergenic	None	None	None	chr1:158358830-158358855	+	11	158358855	7	None
6521	intron	Astn1	ENSMUSG00000026587.15	protein_coding	chr1:158521187-158521210	+	13	158521204	4	ENSMUST00000193042.5:intron|ENSMUST00000046110.15:intron|ENSMUST00000170718.6:intron|ENSMUST00000194369.5:intron|ENSMUST00000195311.5:intron
6526	intron	Astn1	ENSMUSG00000026587.15	protein_coding	chr1:158548897-158548901	+	13	158548899	8	ENSMUST00000193042.5:intron|ENSMUST00000046110.15:intron|ENSMUST00000170718.6:intron|ENSMUST00000194369.5:intron|ENSMUST00000195311.5:intron
6531	intron	Astn1	ENSMUSG00000026587.15	protein_coding	chr1:158594269-158594277	+	5	158594269	2	ENSMUST00000193042.5:intron|ENSMUST00000046110.15:intron|ENSMUST00000170718.6:intron|ENSMUST00000194369.5:intron|ENSMUST00000195311.5:intron|ENSMUST00000193599.1:intron
6533	intron	Astn1	ENSMUSG00000026587.15	protein_coding	chr1:158609669-158609674	+	5	158609674	4	ENSMUST00000193042.5:intron|ENSMUST00000046110.15:intron|ENSMUST00000170718.6:intron|ENSMUST00000194369.5:UTR|ENSMUST00000195311.5:intron
6534	intron	Astn1	ENSMUSG00000026587.15	protein_coding	chr1:158610192-158610193	+	8	158610192	6	ENSMUST00000193042.5:intron|ENSMUST00000046110.15:intron|ENSMUST00000170718.6:intron|ENSMUST00000195311.5:intron
6535	intron	Astn1	ENSMUSG00000026587.15	protein_coding	chr1:158610588-158610592	+	6	158610591	3	ENSMUST00000193042.5:intron|ENSMUST00000046110.15:intron|ENSMUST00000170718.6:intron|ENSMUST00000195311.5:intron
6536	intron	Astn1	ENSMUSG00000026587.15	protein_coding	chr1:158610992-158611022	+	285	158611020	208	ENSMUST00000193042.5:intron|ENSMUST00000046110.15:intron|ENSMUST00000170718.6:UTR|ENSMUST00000195311.5:intron
6537	intron	Astn1	ENSMUSG00000026587.15	protein_coding	chr1:158611056-158611071	+	10	158611070;158611071	4	ENSMUST00000193042.5:intron|ENSMUST00000046110.15:intron|ENSMUST00000195311.5:intron
6538	intron	Astn1	ENSMUSG00000026587.15	protein_coding	chr1:158614160-158614176	+	8	158614175	3	ENSMUST00000193042.5:intron|ENSMUST00000046110.15:intron|ENSMUST00000195311.5:intron
6541	intron	Astn1	ENSMUSG00000026587.15	protein_coding	chr1:158616225-158616234	+	18	158616233	13	ENSMUST00000193042.5:intron|ENSMUST00000046110.15:intron|ENSMUST00000195311.5:intron
6542	intron	Astn1	ENSMUSG00000026587.15	protein_coding	chr1:158616889-158616929	+	48	158616925	27	ENSMUST00000193042.5:intron|ENSMUST00000046110.15:intron|ENSMUST00000195311.5:intron
[truncated: 84,448 more rows]
