# Supplementary material for: The Clp1 R140H mutation alters tRNA metabolism and mRNA 3′ processing in mouse models of pontocerebellar hypoplasia
Source: Proc Natl Acad Sci U S A. 2021 Sep 21;118(39):e2110730118. doi: 10.1073/pnas.2110730118 (PMC8488643; doi:10.1073/pnas.2110730118)
Supplement: Supplementary File [file pnas.2110730118.sd02.xlsx]

## Sheet: Sheet2
Gene	WT_1	WT_2	WT_3	R140H/-_1	R140H/-_2	R140H/-_3	genetype	deltapsi	pval	FDR	ref_gene_ids	ref_gene_names	ALE associated with altered localization?
MSTRG.17082	0	0	0	0.002	0.002	0.002	TUTR	0.002	3.2e-95	2.24e-91	ENSMUSG00000055302.5	Mrfap1	N/A
MSTRG.2199	0.66	0.66	0.66	0.662	0.662	0.662	mixed	0.002	9.79e-81	3.43e-77	ENSMUSG00000019923.14	Zwint	N/A
MSTRG.6418	0.25	0.25	0.25	0.251	0.251	0.251	TUTR	0.001	6.34e-79	1.48e-75	ENSMUSG00000017778.14	Cox7c	N/A
MSTRG.8073	0.463	0.452	0.45	0.765	0.776	0.758	TUTR	0.311	7.41e-10	1.3e-06	ENSMUSG00000079020.9	Slc45a4	N/A
MSTRG.597	0.045	0.044	0.047	0.145	0.141	0.148	TUTR	0.1	9.85e-10	1.38e-06	ENSMUSG00000006576.16	Slc4a3	N/A
MSTRG.5593	0.006	0.006	0.006	0.017	0.017	0.018	TUTR	0.011	5.46e-09	6.37e-06	ENSMUSG00000056553.14	Ptprn2	N/A
MSTRG.13246	0.712	0.706	0.698	0.833	0.833	0.831	TUTR	0.127	9.81e-09	9.81e-06	ENSMUSG00000027419.9	Pcsk2	N/A
MSTRG.19034	0.303	0.307	0.309	0.362	0.365	0.365	TUTR	0.058	1.64e-08	1.22e-05	ENSMUSG00000055239.10	Kcmf1	N/A
MSTRG.19737	0.126	0.126	0.128	0.287	0.271	0.287	TUTR	0.155	1.5e-08	1.22e-05	ENSMUSG00000030268.17	Bcat1	N/A
MSTRG.22478	0.79	0.77	0.795	1	1	1	TUTR	0.215	1.74e-08	1.22e-05	ENSMUSG00000002190.13	Clgn	N/A
MSTRG.23587	0.092	0.095	0.092	0.247	0.253	0.267	TUTR	0.163	2.22e-08	1.41e-05	ENSMUSG00000046480.6	Scn4b	N/A
MSTRG.805	0.009	0.008	0.008	0.02	0.021	0.021	TUTR	0.013	2.73e-08	1.59e-05	ENSMUSG00000026279.14	Thap4	N/A
MSTRG.24926	0.008	0.007	0.008	0.015	0.015	0.015	TUTR	0.007	7.93e-08	4.27e-05	ENSMUSG00000031343.13	Gabra3	N/A
MSTRG.2948	0.257	0.258	0.258	0.268	0.267	0.268	mixed	0.01	9.91e-08	4.95e-05	ENSMUSG00000020456.17	Ogdh	N/A
MSTRG.1422	0.481	0.491	0.48	0.563	0.566	0.56	mixed	0.079	1.35e-07	5.9e-05	ENSMUSG00000037872.5,ENSMUSG00000005338.13	Ackr1,Cadm3	N/A
MSTRG.19872	0.189	0.189	0.178	0.305	0.316	0.323	TUTR	0.13	1.33e-07	5.9e-05	ENSMUSG00000044876.15	Zfp444	N/A
MSTRG.4020	0.018	0.018	0.016	0.04	0.038	0.037	TUTR	0.021	1.95e-07	8.03e-05	ENSMUSG00000006057.15	Atp5g1	N/A
MSTRG.22571	0.449	0.451	0.451	0.465	0.464	0.464	mixed	0.014	2.09e-07	8.12e-05	ENSMUSG00000031652.11	N4bp1	N/A
MSTRG.25365	0.649	0.627	0.632	0.507	0.496	0.5	mixed	-0.135	2.49e-07	9.17e-05	ENSMUSG00000087403.9	Kantr	N/A
MSTRG.3030	0.254	0.251	0.253	0.269	0.27	0.27	TUTR	0.017	2.69e-07	9.25e-05	ENSMUSG00000020321.16	Mdh1	N/A
MSTRG.15089	0.128	0.125	0.119	0.189	0.199	0.196	TUTR	0.071	2.92e-07	9.25e-05	ENSMUSG00000040151.9	Hs2st1	N/A
MSTRG.17937	0.023	0.025	0.025	0.038	0.037	0.038	TUTR	0.014	2.82e-07	9.25e-05	ENSMUSG00000029465.14	Arpc3	N/A
MSTRG.24015	0.069	0.079	0.072	0.146	0.142	0.152	TUTR	0.074	3.04e-07	9.25e-05	ENSMUSG00000032330.7	Cox7a2	N/A
MSTRG.10652	0.34	0.341	0.34	0.349	0.348	0.348	TUTR	0.008	3.9e-07	0.000113	ENSMUSG00000052229.5	Gpr17	N/A
MSTRG.21149	0.323	0.329	0.321	0.372	0.369	0.368	mixed	0.046	4.05e-07	0.000113	ENSMUSG00000032875.8	Arhgef17	N/A
MSTRG.18217	0.085	0.076	0.091	0.166	0.161	0.16	TUTR	0.078	4.58e-07	0.000122	ENSMUSG00000023328.14,ENSMUSG00000051502.7	Ache,Ufsp1	N/A
MSTRG.20725	0.24	0.232	0.235	0.348	0.339	0.328	TUTR	0.102	4.7e-07	0.000122	ENSMUSG00000033510.14	Otud7a	N/A
MSTRG.5586	0.094	0.087	0.088	0.147	0.139	0.141	TUTR	0.052	5.17e-07	0.000129	ENSMUSG00000042063.11	Zfp386	N/A
MSTRG.5710	0.066	0.071	0.073	0.119	0.112	0.118	TUTR	0.046	7.22e-07	0.000174	ENSMUSG00000015672.4	Mrpl32	N/A
MSTRG.8462	0.068	0.075	0.077	0.12	0.118	0.116	TUTR	0.045	8.06e-07	0.000176	ENSMUSG00000081534.3	Slc48a1	N/A
MSTRG.11307	0.324	0.318	0.324	0.377	0.37	0.38	mixed	0.054	8.27e-07	0.000176	ENSMUSG00000024948.15	Map4k2	N/A
MSTRG.15773	0.042	0.042	0.043	0.1	0.106	0.093	TUTR	0.058	7.65e-07	0.000176	ENSMUSG00000028563.16	Tm2d1	N/A
MSTRG.20425	0.139	0.157	0.149	0.243	0.236	0.248	TUTR	0.094	8.28e-07	0.000176	ENSMUSG00000030824.17	Nucb1	N/A
MSTRG.10384	0.525	0.527	0.52	0.566	0.567	0.561	TUTR	0.041	9.88e-07	0.000203	ENSMUSG00000002017.10	Fam98a	N/A
MSTRG.1044	0.535	0.538	0.536	0.568	0.562	0.564	TUTR	0.029	1.08e-06	0.000204	ENSMUSG00000026457.14	Adipor1	N/A
MSTRG.2132	0.025	0.026	0.027	0.069	0.06	0.064	TUTR	0.038	1.08e-06	0.000204	ENSMUSG00000020078.16	Vps26a	N/A
MSTRG.8280	0.061	0.068	0.056	0.131	0.135	0.124	TUTR	0.068	1.06e-06	0.000204	ENSMUSG00000022403.15	St13	N/A
MSTRG.12243	0.03	0.033	0.023	0.077	0.084	0.083	TUTR	0.052	1.11e-06	0.000204	ENSMUSG00000039678.12	Tbc1d13	N/A
MSTRG.16348	0.508	0.508	0.509	0.513	0.513	0.513	TUTR	0.005	1.27e-06	0.000228	ENSMUSG00000046447.3	Camk2n1	N/A
MSTRG.8028	0.223	0.207	0.216	0.281	0.28	0.284	TUTR	0.067	1.34e-06	0.000234	ENSMUSG00000022378.14	Fam49b	N/A
MSTRG.9022	0.523	0.534	0.574	0.759	0.76	0.777	TUTR	0.221	1.67e-06	0.000278	ENSMUSG00000022840.9	Adcy5	N/A
MSTRG.18513	0.008	0.008	0.005	0.057	0.052	0.046	TUTR	0.045	1.66e-06	0.000278	ENSMUSG00000062995.12	Ica1	N/A
MSTRG.23194	0.121	0.129	0.113	0.199	0.189	0.193	TUTR	0.073	1.72e-06	0.00028	ENSMUSG00000032002.10	Dcun1d5	N/A
MSTRG.2312	0.504	0.506	0.513	0.552	0.556	0.549	mixed	0.044	1.87e-06	0.000297	ENSMUSG00000035754.8	Wdr18	N/A
MSTRG.23511	0.328	0.314	0.317	0.406	0.41	0.425	TUTR	0.094	1.91e-06	0.000297	ENSMUSG00000032018.14	Sc5d	N/A
MSTRG.4864	0.517	0.51	0.508	0.552	0.559	0.555	mixed	0.043	2.14e-06	0.000326	ENSMUSG00000020590.16	Snx13	N/A
MSTRG.13645	0.255	0.261	0.273	0.346	0.336	0.339	TUTR	0.077	2.24e-06	0.000333	ENSMUSG00000054455.5	Vapb	N/A
MSTRG.17025	0.707	0.712	0.709	0.807	0.837	0.83	TUTR	0.116	2.45e-06	0.00035	ENSMUSG00000048142.9	Nat8l	N/A
MSTRG.23273	0.011	0.01	0.01	0.029	0.029	0.025	TUTR	0.018	2.4e-06	0.00035	ENSMUSG00000084786.9	Ubl5	N/A
MSTRG.7442	0.408	0.396	0.396	0.465	0.467	0.457	TUTR	0.063	2.51e-06	0.000351	ENSMUSG00000022055.7	Nefl	N/A
MSTRG.4554	0.045	0.054	0.043	0.09	0.093	0.09	mixed	0.044	2.69e-06	0.000366	ENSMUSG00000025173.13	Wdr45b	N/A
MSTRG.7806	0.091	0.098	0.092	0.162	0.162	0.148	TUTR	0.063	2.72e-06	0.000366	ENSMUSG00000022321.15	Cdh10	N/A
MSTRG.12299	0.021	0.019	0.018	0.074	0.071	0.061	TUTR	0.05	2.86e-06	0.000378	ENSMUSG00000039195.4	1110008P14Rik	N/A
MSTRG.1700	0.305	0.308	0.308	0.319	0.319	0.319	mixed	0.012	3.25e-06	0.000413	ENSMUSG00000019795.17	Pcmt1	N/A
MSTRG.9998	0.99	0.987	0.987	1	1	1	TUTR	0.012	3.25e-06	0.000413	ENSMUSG00000024392.17	Bag6	N/A
MSTRG.9690	0.044	0.044	0.045	0.064	0.06	0.065	TUTR	0.019	3.35e-06	0.000419	ENSMUSG00000002279.19	Lmf1	N/A
MSTRG.2744	0.226	0.22	0.207	0.302	0.314	0.298	TUTR	0.087	3.63e-06	0.000438	ENSMUSG00000020124.10	Usp15	N/A
MSTRG.5305	0.868	0.864	0.829	1	1	1	TUTR	0.146	3.57e-06	0.000438	ENSMUSG00000034126.5	Pomt2	N/A
MSTRG.18007	0.854	0.858	0.89	1	1	1	TUTR	0.133	3.9e-06	0.000463	ENSMUSG00000047635.6	2810006K23Rik	N/A
MSTRG.11420	0.012	0.011	0.015	0.056	0.047	0.058	TUTR	0.041	4.39e-06	0.000488	ENSMUSG00000024735.13	Prpf19	N/A
MSTRG.11683	0.175	0.196	0.173	0.266	0.268	0.265	TUTR	0.085	4.27e-06	0.000488	ENSMUSG00000018820.13	Zfyve27	N/A
MSTRG.19804	0.397	0.435	0.403	0.549	0.555	0.546	mixed	0.138	4.33e-06	0.000488	ENSMUSG00000068250.13	Amn1	N/A
MSTRG.23814	0	0	0	0.009	0.007	0.007	TUTR	0.008	4.2e-06	0.000488	ENSMUSG00000032403.8	2300009A05Rik	N/A
MSTRG.760	0.431	0.439	0.433	0.478	0.479	0.489	mixed	0.048	4.94e-06	0.000501	ENSMUSG00000026305.15	Lrrfip1	N/A
MSTRG.3797	0.136	0.138	0.147	0.2	0.189	0.2	TUTR	0.056	4.87e-06	0.000501	ENSMUSG00000017639.13	Rab11fip4	N/A
MSTRG.4194	0.007	0.011	0.008	0.039	0.034	0.042	TUTR	0.029	4.67e-06	0.000501	ENSMUSG00000008855.17	Hdac5	N/A
MSTRG.5616	0.552	0.549	0.545	0.583	0.588	0.58	TUTR	0.035	4.62e-06	0.000501	ENSMUSG00000033781.7	Asb13	N/A
MSTRG.9706	0.036	0.038	0.037	0.065	0.064	0.058	TUTR	0.025	4.92e-06	0.000501	ENSMUSG00000025728.16,ENSMUSG00000090113.7	Pigq,Nhlrc4	N/A
MSTRG.12358	0.138	0.138	0.141	0.192	0.184	0.2	TUTR	0.053	4.9e-06	0.000501	ENSMUSG00000026869.12	Psmd5	N/A
MSTRG.1428	0.058	0.05	0.053	0.103	0.092	0.1	TUTR	0.044	5.24e-06	0.000516	ENSMUSG00000026526.14	Fh1	N/A
MSTRG.7547	0.084	0.106	0.101	0.23	0.209	0.242	TUTR	0.13	5.23e-06	0.000516	ENSMUSG00000022009.1	Nufip1	N/A
MSTRG.6065	0.435	0.43	0.433	0.468	0.48	0.476	mixed	0.042	5.48e-06	0.000533	ENSMUSG00000047547.14	Cltb	N/A
MSTRG.13627	0.318	0.307	0.309	0.402	0.381	0.401	TUTR	0.084	5.75e-06	0.000551	ENSMUSG00000027498.14	Cstf1	N/A
MSTRG.5670	0.326	0.321	0.326	0.345	0.343	0.343	mixed	0.02	6.26e-06	0.000584	ENSMUSG00000021313.16	Ryr2	N/A
MSTRG.20975	0.542	0.541	0.538	0.557	0.561	0.558	TUTR	0.019	6.2e-06	0.000584	ENSMUSG00000062797.13	Hikeshi	N/A
MSTRG.19150	0.01	0.009	0.006	0.042	0.044	0.035	TUTR	0.032	6.39e-06	0.000588	ENSMUSG00000057278.8	Snrpg	N/A
MSTRG.11093	0.119	0.118	0.116	0.128	0.127	0.128	mixed	0.01	6.87e-06	0.000624	ENSMUSG00000024571.15,ENSMUSG00000057130.12	Gm16286,Txnl4a	N/A
MSTRG.414	0.092	0.092	0.088	0.126	0.117	0.121	TUTR	0.03	7.37e-06	0.000661	ENSMUSG00000038305.15	Spats2l	N/A
MSTRG.1063	0.587	0.59	0.591	0.574	0.571	0.57	mixed	-0.017	7.76e-06	0.00068	ENSMUSG00000041889.7,ENSMUSG00000041879.13	Shisa4,Ipo9	Shisa4
MSTRG.13677	0.006	0.005	0.007	0	0	0	TUTR	-0.006	7.77e-06	0.00068	ENSMUSG00000078901.8	Gm14440	N/A
MSTRG.19192	0.463	0.469	0.49	0.561	0.575	0.569	mixed	0.094	8.07e-06	0.000697	ENSMUSG00000030058.17	Copg1	N/A
MSTRG.3096	0.035	0.033	0.034	0.047	0.05	0.046	TUTR	0.014	8.45e-06	0.000721	ENSMUSG00000060923.5	Acyp2	N/A
MSTRG.524	0.129	0.117	0.11	0.219	0.198	0.222	TUTR	0.094	9.41e-06	0.000784	ENSMUSG00000026000.16	Lancl1	N/A
MSTRG.7526	0.009	0.01	0.008	0.024	0.022	0.02	TUTR	0.013	9.4e-06	0.000784	ENSMUSG00000021996.16	Esd	N/A
MSTRG.4564	0.433	0.433	0.422	0.535	0.513	0.545	TUTR	0.102	9.64e-06	0.000785	ENSMUSG00000020668.10	Kif3c	N/A
MSTRG.7011	0.516	0.524	0.489	0.64	0.62	0.634	mixed	0.121	9.65e-06	0.000785	ENSMUSG00000021905.14	Dph3	N/A
MSTRG.4175	0.005	0.005	0.005	0.008	0.009	0.008	TUTR	0.003	9.81e-06	0.000789	ENSMUSG00000001313.12	Rnd2	N/A
MSTRG.15418	0.492	0.522	0.514	0.602	0.598	0.596	mixed	0.09	1.13e-05	0.000879	ENSMUSG00000073889.10,ENSMUSG00000036073.17	Il11ra1,Galt	N/A
MSTRG.20963	0.704	0.703	0.702	0.694	0.695	0.696	TUTR	-0.008	1.11e-05	0.000879	ENSMUSG00000039428.11	Tmem135	N/A
MSTRG.24204	0.179	0.189	0.182	0.236	0.224	0.227	TUTR	0.046	1.12e-05	0.000879	ENSMUSG00000032534.18	Cep63	N/A
MSTRG.6854	0.067	0.068	0.071	0.12	0.106	0.109	TUTR	0.043	1.16e-05	0.000892	ENSMUSG00000021772.15	Nkiras1	N/A
MSTRG.25394	0.309	0.288	0.306	0.373	0.371	0.364	TUTR	0.068	1.24e-05	0.000943	ENSMUSG00000067194.6	Eif1ax	N/A
MSTRG.20107	0.073	0.073	0.072	0.106	0.096	0.1	TUTR	0.028	1.28e-05	0.000963	ENSMUSG00000003363.15	Pld3	N/A
MSTRG.724	0.334	0.335	0.34	0.383	0.371	0.373	mixed	0.04	1.36e-05	0.000971	ENSMUSG00000026254.17	Eif4e2	N/A
MSTRG.6018	0.348	0.36	0.356	0.406	0.399	0.395	mixed	0.045	1.34e-05	0.000971	ENSMUSG00000037989.15	Wnk2	N/A
MSTRG.8284	0.504	0.495	0.499	0.544	0.555	0.541	mixed	0.048	1.35e-05	0.000971	ENSMUSG00000022400.9	Rbx1	N/A
MSTRG.19481	0.257	0.264	0.254	0.339	0.324	0.351	mixed	0.08	1.31e-05	0.000971	ENSMUSG00000030110.13	Ret	N/A
MSTRG.20504	0.035	0.037	0.04	0.057	0.055	0.053	TUTR	0.018	1.32e-05	0.000971	ENSMUSG00000055409.14	Nell1	N/A
MSTRG.8689	0.519	0.498	0.545	0.658	0.649	0.669	TUTR	0.138	1.48e-05	0.000986	ENSMUSG00000022503.10	Nubp1	N/A
MSTRG.11045	0.746	0.74	0.755	0.79	0.799	0.796	mixed	0.048	1.41e-05	0.000986	ENSMUSG00000024561.11	Mbd1	N/A
MSTRG.13515	0.156	0.161	0.151	0.184	0.183	0.183	TUTR	0.027	1.42e-05	0.000986	ENSMUSG00000016921.14	Srsf6	N/A
MSTRG.16345	0.156	0.129	0.147	0.281	0.28	0.248	TUTR	0.126	1.47e-05	0.000986	ENSMUSG00000028755.3,ENSMUSG00000078235.3	Cda,Fam43b	N/A
MSTRG.21282	0.054	0.053	0.056	0.083	0.087	0.095	TUTR	0.034	1.47e-05	0.000986	ENSMUSG00000030772.6	Dkk3	N/A
MSTRG.23062	0.273	0.263	0.273	0.304	0.307	0.312	mixed	0.038	1.48e-05	0.000986	ENSMUSG00000001482.15	Def8	N/A
MSTRG.24087	0.381	0.378	0.384	0.421	0.43	0.438	mixed	0.049	1.47e-05	0.000986	ENSMUSG00000062270.14	Morf4l1	N/A
MSTRG.15904	0.211	0.219	0.229	0.309	0.32	0.293	TUTR	0.087	1.5e-05	0.00099	ENSMUSG00000010517.7	Faf1	N/A
MSTRG.8518	0.235	0.234	0.244	0.29	0.277	0.283	TUTR	0.045	1.54e-05	0.00101	ENSMUSG00000023011.8	Faim2	N/A
MSTRG.12340	1	1	1	0.92	0.885	0.909	TUTR	-0.095	1.59e-05	0.00103	ENSMUSG00000026788.13	Zbtb43	N/A
MSTRG.19491	0.048	0.044	0.052	0.114	0.099	0.121	TUTR	0.063	1.63e-05	0.00105	ENSMUSG00000041477.14	Dcp1b	N/A
MSTRG.18424	0.769	0.768	0.77	0.784	0.79	0.79	mixed	0.019	1.7e-05	0.00107	ENSMUSG00000041298.15,ENSMUSG00000106892.1	Katnal1,Gm42791	N/A
MSTRG.19701	0.334	0.34	0.334	0.356	0.354	0.355	mixed	0.019	1.7e-05	0.00107	ENSMUSG00000030224.10,ENSMUSG00000030225.11	Strap,Dera	N/A
MSTRG.14634	0.633	0.628	0.629	0.572	0.573	0.589	TUTR	-0.052	1.73e-05	0.00108	ENSMUSG00000027879.9	Sec22b	N/A
MSTRG.8402	0.399	0.377	0.333	0.631	0.625	0.574	TUTR	0.24	1.78e-05	0.00109	ENSMUSG00000022619.5	Mapk8ip2	N/A
MSTRG.8745	0.114	0.122	0.113	0.143	0.145	0.142	mixed	0.027	1.78e-05	0.00109	ENSMUSG00000022674.15	Ube2v2	N/A
MSTRG.21840	0.339	0.364	0.341	0.587	0.649	0.559	TUTR	0.25	1.83e-05	0.00111	ENSMUSG00000031497.9	Tnfsf13b	N/A
MSTRG.1394	0.145	0.146	0.146	0.177	0.178	0.168	TUTR	0.028	1.89e-05	0.00114	ENSMUSG00000006412.10	Pfdn2	N/A
MSTRG.12300	0.044	0.04	0.041	0.081	0.089	0.074	TUTR	0.039	2.09e-05	0.00123	ENSMUSG00000026820.5	Ptges2	N/A
MSTRG.18237	0.015	0.012	0.013	0.035	0.044	0.037	TUTR	0.026	2.07e-05	0.00123	ENSMUSG00000045348.16	Nyap1	N/A
MSTRG.21230	0.155	0.166	0.165	0.259	0.246	0.229	TUTR	0.083	2.08e-05	0.00123	ENSMUSG00000030879.10	Mrpl17	N/A
MSTRG.1543	0.226	0.223	0.223	0.25	0.262	0.255	TUTR	0.032	2.2e-05	0.00126	ENSMUSG00000042901.10	Aida	N/A
MSTRG.3424	0.777	0.8	0.787	0.897	0.944	0.92	TUTR	0.132	2.18e-05	0.00126	ENSMUSG00000042650.3	Alkbh5	N/A
MSTRG.12793	0.605	0.633	0.638	0.735	0.717	0.734	mixed	0.104	2.19e-05	0.00126	ENSMUSG00000075028.12	Prdm11	N/A
MSTRG.10247	0.103	0.108	0.077	0.225	0.195	0.206	TUTR	0.113	2.32e-05	0.00132	ENSMUSG00000024212.9	Mllt1	N/A
MSTRG.23834	0.397	0.399	0.398	0.44	0.43	0.427	mixed	0.034	2.36e-05	0.00133	ENSMUSG00000036466.17	Megf11	N/A
MSTRG.2117	0.008	0.007	0.007	0.026	0.02	0.022	TUTR	0.016	2.53e-05	0.00136	ENSMUSG00000020089.8	Ppa1	N/A
MSTRG.8789	0.17	0.145	0.134	0.306	0.296	0.265	TUTR	0.139	2.52e-05	0.00136	ENSMUSG00000022756.17	Slc7a4	N/A
MSTRG.11665	0.217	0.223	0.224	0.257	0.258	0.27	TUTR	0.041	2.5e-05	0.00136	ENSMUSG00000025016.11	Tm9sf3	N/A
MSTRG.15867	0.13	0.131	0.113	0.204	0.237	0.229	TUTR	0.098	2.5e-05	0.00136	ENSMUSG00000034636.9	Zyg11b	N/A
MSTRG.16576	0.002	0	0.001	0.009	0.008	0.007	TUTR	0.007	2.47e-05	0.00136	ENSMUSG00000028931.12	Kcnab2	N/A
MSTRG.25003	0.434	0.431	0.434	0.446	0.446	0.45	TUTR	0.014	2.43e-05	0.00136	ENSMUSG00000031202.5	Rab39b	N/A
MSTRG.12908	0.036	0.039	0.038	0.048	0.052	0.051	TUTR	0.012	2.61e-05	0.00139	ENSMUSG00000055943.5	Emc7	N/A
MSTRG.14034	0.147	0.126	0.134	0.199	0.212	0.221	mixed	0.075	2.64e-05	0.0014	ENSMUSG00000025762.15	Larp1b	N/A
MSTRG.21345	0.39	0.374	0.441	0.583	0.574	0.57	mixed	0.174	2.68e-05	0.00141	ENSMUSG00000030980.17	Knop1	N/A
MSTRG.1188	0.306	0.303	0.306	0.33	0.322	0.326	mixed	0.021	2.91e-05	0.0015	ENSMUSG00000033701.13	Acbd6	Acbd6
MSTRG.1381	0.224	0.214	0.23	0.299	0.29	0.277	TUTR	0.066	2.91e-05	0.0015	ENSMUSG00000005674.9	Tomm40l	N/A
MSTRG.15351	0.19	0.2	0.2	0.23	0.239	0.231	mixed	0.036	2.87e-05	0.0015	ENSMUSG00000040044.11	Orc3	N/A
MSTRG.2771	0.876	0.883	0.865	0.407	0.528	0.554	TUTR	-0.379	3.01e-05	0.00154	ENSMUSG00000040415.15	Dtx3	N/A
MSTRG.19781	0.456	0.405	0.434	0.604	0.592	0.565	TUTR	0.155	3.03e-05	0.00154	ENSMUSG00000030303.15	Far2	N/A
MSTRG.506	0.081	0.054	0.067	0.134	0.145	0.135	TUTR	0.071	3.08e-05	0.00155	ENSMUSG00000025949.16	Pikfyve	N/A
MSTRG.21226	0.037	0.033	0.037	0.059	0.056	0.052	TUTR	0.02	3.13e-05	0.00156	ENSMUSG00000043866.11	Taf10	N/A
MSTRG.1430	0.304	0.31	0.313	0.399	0.415	0.444	ALE	0.11	3.2e-05	0.00157	ENSMUSG00000026525.9,ENSMUSG00000078185.3	Opn3,Chml	N/A
MSTRG.11272	0.329	0.329	0.328	0.449	0.407	0.437	mixed	0.102	3.25e-05	0.00157	ENSMUSG00000024939.6,ENSMUSG00000079478.9	Fam89b,Znrd2	N/A
MSTRG.19979	0.193	0.194	0.185	0.22	0.227	0.231	TUTR	0.035	3.16e-05	0.00157	ENSMUSG00000048481.15,ENSMUSG00000044030.4	Mypop,Irf2bp1	N/A
MSTRG.21172	0.402	0.392	0.392	0.478	0.451	0.466	mixed	0.07	3.22e-05	0.00157	ENSMUSG00000030649.18	Anapc15	N/A
MSTRG.21328	0.026	0.025	0.025	0.066	0.058	0.052	TUTR	0.034	3.25e-05	0.00157	ENSMUSG00000008683.16	Rps15a	N/A
MSTRG.14004	0.662	0.638	0.638	0.751	0.747	0.724	ALE	0.095	3.34e-05	0.0016	ENSMUSG00000051444.9,ENSMUSG00000037225.13	Bbs12,Fgf2	N/A
MSTRG.15455	0.663	0.622	0.636	0.737	0.743	0.738	TUTR	0.099	3.39e-05	0.00161	ENSMUSG00000054885.11,ENSMUSG00000036062.13	4930578G10Rik,Phf24	N/A
MSTRG.4212	0.892	0.875	0.837	1	1	1	TUTR	0.132	3.43e-05	0.00162	ENSMUSG00000020926.16	Adam11	N/A
MSTRG.21898	0.072	0.077	0.074	0.132	0.119	0.113	TUTR	0.047	3.44e-05	0.00162	ENSMUSG00000038365.8	Fbxo25	N/A
MSTRG.4522	0.066	0.063	0.067	0.117	0.099	0.111	TUTR	0.044	3.61e-05	0.00168	ENSMUSG00000025134.2	Alyref	N/A
MSTRG.10639	0.003	0.003	0.003	0.006	0.005	0.006	TUTR	0.003	3.74e-05	0.00172	ENSMUSG00000057455.12	Rit2	N/A
MSTRG.18188	0.003	0.004	0.003	0.006	0.006	0.006	TUTR	0.003	3.74e-05	0.00172	ENSMUSG00000019179.10	Mdh2	N/A
MSTRG.13149	0.392	0.371	0.374	0.441	0.439	0.455	mixed	0.066	3.78e-05	0.00173	ENSMUSG00000027408.7,ENSMUSG00000037773.14	Cpxm1,Pced1a	N/A
MSTRG.927	0.253	0.229	0.225	0.306	0.307	0.304	TUTR	0.07	3.84e-05	0.00174	ENSMUSG00000026344.9	Lypd1	N/A
MSTRG.11604	0.2	0.206	0.194	0.328	0.285	0.324	TUTR	0.112	3.91e-05	0.00177	ENSMUSG00000033610.16	Pank1	N/A
MSTRG.6856	0.013	0.012	0.011	0.02	0.019	0.022	TUTR	0.008	4.01e-05	0.0018	ENSMUSG00000058317.12	Ube2e2	N/A
MSTRG.8215	0.036	0.033	0.031	0.073	0.075	0.061	TUTR	0.037	4.07e-05	0.00181	ENSMUSG00000033099.10	Nol12	N/A
MSTRG.14756	0.124	0.124	0.111	0.193	0.184	0.214	mixed	0.077	4.28e-05	0.00189	ENSMUSG00000000561.14,ENSMUSG00000074340.9	Wdr77,Ovgp1	N/A
MSTRG.21389	0.579	0.585	0.598	0.661	0.65	0.677	TUTR	0.076	4.29e-05	0.00189	ENSMUSG00000030872.14	Gga2	N/A
MSTRG.14562	0.412	0.423	0.409	0.451	0.462	0.455	mixed	0.041	4.52e-05	0.00196	ENSMUSG00000038619.12	Ensa	Ensa
MSTRG.4833	0.027	0.031	0.029	0.046	0.042	0.048	TUTR	0.016	4.52e-05	0.00196	ENSMUSG00000020650.15	Bcap29	N/A
MSTRG.9008	0.591	0.621	0.605	0.687	0.673	0.689	TUTR	0.077	4.63e-05	0.002	ENSMUSG00000022811.17	Zfp148	N/A
MSTRG.12188	0.559	0.539	0.555	0.637	0.62	0.652	mixed	0.085	4.69e-05	0.00201	ENSMUSG00000015488.14	Cacfd1	N/A
MSTRG.419	0.428	0.43	0.424	0.411	0.409	0.405	TUTR	-0.019	5e-05	0.00207	ENSMUSG00000051223.14	Bzw1	N/A
MSTRG.3687	0.033	0.025	0.025	0.05	0.05	0.055	TUTR	0.024	4.95e-05	0.00207	ENSMUSG00000000751.13	Rpa1	N/A
MSTRG.11033	0.338	0.336	0.331	0.359	0.359	0.353	mixed	0.022	4.99e-05	0.00207	ENSMUSG00000024513.16	Mbd2	N/A
MSTRG.12226	0.419	0.419	0.42	0.486	0.483	0.462	TUTR	0.058	4.95e-05	0.00207	ENSMUSG00000039826.13	Trub2	N/A
MSTRG.16644	0.228	0.233	0.238	0.278	0.265	0.268	mixed	0.037	4.85e-05	0.00207	ENSMUSG00000029076.14	Sdf4	N/A
MSTRG.16424	0.327	0.333	0.345	0.423	0.4	0.399	TUTR	0.072	4.88e-05	0.00207	ENSMUSG00000020220.16	Vps13d	N/A
MSTRG.4552	0.289	0.289	0.288	0.324	0.313	0.313	TUTR	0.028	5.05e-05	0.00208	ENSMUSG00000000056.7	Narf	N/A
MSTRG.1041	0.322	0.312	0.277	0.448	0.438	0.413	TUTR	0.129	5.33e-05	0.00218	ENSMUSG00000026458.13	Ppfia4	N/A
MSTRG.11204	0.026	0.024	0.026	0.045	0.041	0.038	TUTR	0.016	5.5e-05	0.00222	ENSMUSG00000067889.6	Sptbn2	N/A
MSTRG.24160	0.06	0.066	0.063	0.077	0.08	0.077	TUTR	0.015	5.48e-05	0.00222	ENSMUSG00000032462.14	Pik3cb	N/A
MSTRG.24237	0.236	0.245	0.251	0.312	0.305	0.29	mixed	0.058	5.65e-05	0.00227	ENSMUSG00000032563.16	Mrpl3	N/A
MSTRG.24631	0.296	0.271	0.299	0.21	0.2	0.22	TUTR	-0.079	5.8e-05	0.00232	ENSMUSG00000073293.4	Nudt10	N/A
MSTRG.16252	0.119	0.142	0.118	0.217	0.198	0.195	ALE	0.077	6.04e-05	0.00239	ENSMUSG00000047281.3,ENSMUSG00000037553.14	Sfn,Zdhhc18	N/A
MSTRG.18907	0.268	0.269	0.265	0.277	0.28	0.278	mixed	0.011	6.04e-05	0.00239	ENSMUSG00000002797.9	Ggct	N/A
MSTRG.13584	0.78	0.834	0.861	1	1	1	TUTR	0.175	6.18e-05	0.00243	ENSMUSG00000074582.10	Arfgef2	N/A
MSTRG.7563	0.938	0.936	0.937	0.952	0.961	0.959	TUTR	0.02	6.48e-05	0.00249	ENSMUSG00000022016.16	Akap11	N/A
MSTRG.9695	0.019	0.025	0.023	0.052	0.069	0.065	ALE	0.04	6.38e-05	0.00249	ENSMUSG00000061046.9	Haghl	N/A
MSTRG.11746	0.265	0.266	0.253	0.303	0.293	0.3	TUTR	0.038	6.48e-05	0.00249	ENSMUSG00000025217.15	Btrc	N/A
MSTRG.15869	0.282	0.272	0.309	0.429	0.428	0.388	TUTR	0.127	6.44e-05	0.00249	ENSMUSG00000048351.14	Coa7	N/A
MSTRG.3301	0.156	0.155	0.156	0.178	0.187	0.176	mixed	0.024	6.66e-05	0.00252	ENSMUSG00000018398.18	Sept8	N/A
MSTRG.14217	0.296	0.292	0.297	0.334	0.32	0.332	TUTR	0.034	6.59e-05	0.00252	ENSMUSG00000027823.9	Gmps	N/A
MSTRG.18045	0.127	0.13	0.115	0.209	0.189	0.181	TUTR	0.069	6.64e-05	0.00252	ENSMUSG00000029416.17	Slc15a4	N/A
MSTRG.11810	0.431	0.417	0.436	0.508	0.527	0.552	mixed	0.101	6.76e-05	0.00254	ENSMUSG00000043531.16	Sorcs1	N/A
MSTRG.10271	0.331	0.319	0.318	0.364	0.354	0.361	TUTR	0.037	6.83e-05	0.00255	ENSMUSG00000023965.13	Fbxl17	N/A
MSTRG.10540	0.501	0.495	0.5	0.52	0.515	0.515	mixed	0.018	6.89e-05	0.00255	ENSMUSG00000047879.17	Usp14	N/A
MSTRG.24978	0.835	0.836	0.838	0.847	0.844	0.845	mixed	0.009	6.89e-05	0.00255	ENSMUSG00000009995.17,ENSMUSG00000019087.13,ENSMUSG00000015291.10	Taz,Atp6ap1,Gdi1	N/A
MSTRG.4509	0.519	0.445	0.459	0.632	0.658	0.662	mixed	0.177	7.11e-05	0.00259	ENSMUSG00000049957.14	Ccdc137	N/A
MSTRG.6788	0.55	0.549	0.542	0.581	0.599	0.598	TUTR	0.046	7.09e-05	0.00259	ENSMUSG00000023156.4	Rpp14	N/A
MSTRG.19920	0.642	0.64	0.64	0.648	0.646	0.647	mixed	0.006	7.08e-05	0.00259	ENSMUSG00000005575.16	Ube2m	N/A
MSTRG.2265	0.578	0.586	0.577	0.602	0.603	0.6	TUTR	0.022	7.24e-05	0.00262	ENSMUSG00000000374.8	Trappc10	N/A
MSTRG.21578	0.426	0.428	0.423	0.495	0.47	0.476	mixed	0.054	7.43e-05	0.00268	ENSMUSG00000040177.10	2310057M21Rik	N/A
MSTRG.16610	0.434	0.418	0.416	0.605	0.551	0.543	TUTR	0.143	7.69e-05	0.00276	ENSMUSG00000029053.16	Prkcz	N/A
MSTRG.15014	0.014	0.024	0.021	0.076	0.106	0.109	TUTR	0.077	7.79e-05	0.00278	ENSMUSG00000028013.16	Ppa2	N/A
MSTRG.2263	0.056	0.054	0.047	0.081	0.075	0.085	TUTR	0.028	8.07e-05	0.00287	ENSMUSG00000053329.7	Gatd3a	N/A
MSTRG.8432	0.312	0.311	0.313	0.322	0.323	0.319	TUTR	0.009	8.23e-05	0.00289	ENSMUSG00000022634.9	Yaf2	N/A
MSTRG.10515	0.512	0.492	0.517	0.439	0.452	0.434	TUTR	-0.065	8.23e-05	0.00289	ENSMUSG00000041225.16	Arhgap12	N/A
MSTRG.20771	0.307	0.3	0.323	0.373	0.403	0.4	ALE	0.082	8.25e-05	0.00289	ENSMUSG00000043831.12	Lysmd4	N/A
MSTRG.4482	0.03	0.051	0.058	0.113	0.103	0.114	TUTR	0.064	8.35e-05	0.00291	ENSMUSG00000025583.15	Rptor	N/A
MSTRG.2385	0.62	0.616	0.605	0.649	0.651	0.644	mixed	0.034	8.63e-05	0.00297	ENSMUSG00000034949.18,ENSMUSG00000004933.17	Zfr2,Matk	Zfr2,Matk
MSTRG.22532	0.188	0.218	0.207	0.293	0.341	0.324	TUTR	0.115	8.63e-05	0.00297	ENSMUSG00000052926.16,ENSMUSG00000111184.1	Rnaseh2a,Gm49661	N/A
MSTRG.24679	0.045	0.06	0.057	0.098	0.097	0.087	TUTR	0.04	8.75e-05	0.003	ENSMUSG00000031171.11	Ftsj1	N/A
MSTRG.6522	0.004	0	0.004	0.017	0.022	0.016	TUTR	0.015	9.3e-05	0.00317	ENSMUSG00000009470.17	Tnpo1	N/A
MSTRG.18733	0.467	0.463	0.467	0.499	0.49	0.487	mixed	0.026	9.35e-05	0.00318	ENSMUSG00000046947.12,ENSMUSG00000002416.13	Adck2,Ndufb2	N/A
MSTRG.18405	0.541	0.545	0.543	0.559	0.569	0.565	mixed	0.021	9.57e-05	0.00323	ENSMUSG00000029642.11	Polr1d	N/A
MSTRG.7085	0.012	0.027	0.024	0.072	0.091	0.102	TUTR	0.067	9.68e-05	0.00324	ENSMUSG00000021831.9	Ero1l	N/A
MSTRG.9445	0.087	0.094	0.108	0.175	0.164	0.149	TUTR	0.067	9.68e-05	0.00324	ENSMUSG00000000579.14	Dynlt1c	N/A
MSTRG.7828	0.023	0.021	0.018	0.038	0.034	0.033	TUTR	0.014	9.77e-05	0.00326	ENSMUSG00000052253.6	Zfp622	N/A
MSTRG.24463	0.155	0.158	0.152	0.205	0.215	0.191	TUTR	0.049	9.88e-05	0.00328	ENSMUSG00000039163.10	Cmc1	N/A
MSTRG.3253	0.146	0.168	0.165	0.232	0.216	0.243	mixed	0.07	9.99e-05	0.0033	ENSMUSG00000036545.9	Adamts2	N/A
MSTRG.457	0.688	0.668	0.638	0.807	0.777	0.774	ALE	0.121	0.000101	0.00332	ENSMUSG00000026018.12	Ica1l	N/A
MSTRG.3430	0.245	0.242	0.245	0.263	0.275	0.274	TUTR	0.027	0.000105	0.00337	ENSMUSG00000049323.8	Smcr8	N/A
MSTRG.4167	0.185	0.187	0.192	0.209	0.216	0.221	mixed	0.027	0.000103	0.00337	ENSMUSG00000078652.9,ENSMUSG00000078651.8	Psme3,Aoc2	N/A
MSTRG.15812	0.332	0.322	0.327	0.347	0.353	0.349	mixed	0.023	0.000106	0.00337	ENSMUSG00000028524.21	Sgip1	N/A
MSTRG.17547	0.424	0.427	0.425	0.431	0.432	0.432	mixed	0.007	0.000105	0.00337	ENSMUSG00000089809.9	Rasgef1b	N/A
MSTRG.19421	0.141	0.141	0.14	0.151	0.153	0.148	mixed	0.01	0.000106	0.00337	ENSMUSG00000030314.16	Atg7	N/A
MSTRG.21815	0.637	0.563	0.556	0.821	0.778	0.77	ALE	0.205	0.000104	0.00337	ENSMUSG00000023235.14	Ccl25	N/A
MSTRG.25043	0.279	0.284	0.274	0.311	0.302	0.304	mixed	0.027	0.000105	0.00337	ENSMUSG00000035232.8	Pdk3	N/A
MSTRG.4082	0.777	0.745	0.765	0.843	0.853	0.828	TUTR	0.079	0.000108	0.0034	ENSMUSG00000020883.18	Fbxl20	N/A
MSTRG.7492	0.422	0.41	0.415	0.44	0.438	0.44	mixed	0.023	0.000108	0.0034	ENSMUSG00000033595.7	Lgi3	N/A
MSTRG.22209	0.142	0.126	0.137	0.175	0.172	0.166	TUTR	0.036	0.000111	0.00348	ENSMUSG00000031610.3	Scrg1	N/A
MSTRG.2376	0.033	0.029	0.028	0.049	0.056	0.047	mixed	0.021	0.000115	0.00358	ENSMUSG00000035027.18	Map2k2	N/A
MSTRG.16354	0.516	0.515	0.517	0.526	0.524	0.529	TUTR	0.01	0.000115	0.00358	ENSMUSG00000050608.11	Micos10	N/A
MSTRG.11343	0.407	0.412	0.445	0.503	0.504	0.497	mixed	0.08	0.000116	0.00359	ENSMUSG00000024970.5	Spindoc	N/A
MSTRG.15213	0.198	0.195	0.186	0.23	0.22	0.222	mixed	0.031	0.00012	0.00368	ENSMUSG00000042198.12	Chchd7	N/A
MSTRG.15942	0.018	0.02	0.02	0.047	0.037	0.038	TUTR	0.022	0.00012	0.00368	ENSMUSG00000003810.13	Mast2	N/A
MSTRG.1073	0.624	0.663	0.619	0.727	0.725	0.737	TUTR	0.095	0.000121	0.0037	ENSMUSG00000009418.16	Nav1	N/A
MSTRG.939	0.044	0.048	0.054	0.071	0.069	0.067	TUTR	0.02	0.000127	0.00383	ENSMUSG00000026347.13	Tmem163	N/A
MSTRG.12699	0.5	0.502	0.5	0.505	0.505	0.505	TUTR	0.004	0.000127	0.00383	ENSMUSG00000048388.3	Fam171b	N/A
MSTRG.23762	0.142	0.143	0.136	0.157	0.156	0.154	mixed	0.016	0.000126	0.00383	ENSMUSG00000066607.5	Insyn1	N/A
MSTRG.11218	0.017	0.022	0.022	0.032	0.031	0.031	TUTR	0.011	0.00013	0.00389	ENSMUSG00000024902.5	Mrpl11	N/A
MSTRG.22743	0.241	0.243	0.25	0.422	0.407	0.506	TUTR	0.2	0.00013	0.00389	ENSMUSG00000014776.7	Nol3	N/A
MSTRG.8560	0.104	0.099	0.101	0.188	0.205	0.161	TUTR	0.084	0.000131	0.0039	ENSMUSG00000037280.12	Galnt6	N/A
MSTRG.3495	0.354	0.321	0.321	0.416	0.457	0.453	mixed	0.11	0.000133	0.00393	ENSMUSG00000020549.14	Elac2	N/A
MSTRG.14023	0.593	0.55	0.598	0.684	0.7	0.678	TUTR	0.107	0.000133	0.00393	ENSMUSG00000025757.13	Hspa4l	N/A
MSTRG.23243	0.244	0.286	0.233	0.407	0.363	0.396	TUTR	0.135	0.000134	0.00394	ENSMUSG00000031934.14	Panx1	N/A
MSTRG.4881	0.502	0.504	0.503	0.519	0.514	0.522	mixed	0.015	0.000142	0.00416	ENSMUSG00000036095.11	Dgkb	N/A
MSTRG.9545	0.305	0.306	0.306	0.313	0.312	0.31	TUTR	0.006	0.000144	0.0042	ENSMUSG00000014769.10	Psmb1	N/A
MSTRG.2243	0.561	0.576	0.58	0.678	0.74	0.686	TUTR	0.129	0.000145	0.00421	ENSMUSG00000033105.12	Lss	N/A
MSTRG.9938	0.425	0.419	0.429	0.478	0.5	0.517	TUTR	0.074	0.000146	0.00422	ENSMUSG00000024325.8	Ring1	N/A
MSTRG.13710	0.315	0.316	0.276	0.424	0.389	0.411	ALE	0.106	0.000147	0.00423	ENSMUSG00000074527.11	Gm14296	N/A
MSTRG.19863	0.829	0.83	0.831	0.835	0.838	0.837	mixed	0.007	0.000149	0.00427	ENSMUSG00000051184.7,ENSMUSG00000109129.1,ENSMUSG00000074405.8,ENSMUSG00000035228.15,ENSMUSG00000116184.1,ENSMUSG00000030435.16	Zfp524,Gm44973,Zfp865,Ccdc106,4632433K11Rik,U2af2	N/A
MSTRG.1556	0.418	0.405	0.416	0.473	0.483	0.455	mixed	0.057	0.000156	0.00444	ENSMUSG00000039318.12	Rab3gap2	N/A
MSTRG.3103	0.428	0.418	0.412	0.456	0.452	0.448	mixed	0.033	0.000156	0.00444	ENSMUSG00000020311.17	Erlec1	N/A
MSTRG.6853	0.1	0.102	0.11	0.142	0.133	0.129	TUTR	0.031	0.00016	0.00453	ENSMUSG00000012405.16	Rpl15	N/A
MSTRG.24106	0.89	0.897	0.892	0.918	0.909	0.914	TUTR	0.021	0.000167	0.00471	ENSMUSG00000033350.7	Chst2	N/A
MSTRG.4848	0.17	0.171	0.167	0.177	0.18	0.18	TUTR	0.01	0.00017	0.00478	ENSMUSG00000020570.15	Sypl	N/A
MSTRG.3675	0.303	0.293	0.303	0.4	0.361	0.406	TUTR	0.089	0.000173	0.00484	ENSMUSG00000001323.17	Srr	N/A
MSTRG.7836	0.642	0.647	0.645	0.666	0.682	0.676	mixed	0.03	0.000177	0.00493	ENSMUSG00000022263.10	Trio	N/A
MSTRG.346	0.243	0.242	0.253	0.269	0.268	0.274	mixed	0.024	0.000179	0.00495	ENSMUSG00000026109.14	Tmeff2	N/A
MSTRG.12356	0.138	0.146	0.139	0.198	0.178	0.178	TUTR	0.044	0.000179	0.00495	ENSMUSG00000070953.13	Rabepk	N/A
MSTRG.8159	0.302	0.311	0.288	0.369	0.395	0.361	mixed	0.075	0.000184	0.00504	ENSMUSG00000033819.16,ENSMUSG00000022546.5	Ppp1r16a,Gpt	N/A
MSTRG.8212	0.87	0.86	0.863	0.917	0.916	0.896	ALE	0.046	0.000186	0.00504	ENSMUSG00000116069.1,ENSMUSG00000022436.16,ENSMUSG00000116165.1	Gm49510,Sh3bp1,Pdxp	N/A
MSTRG.13019	0.289	0.274	0.277	0.427	0.391	0.475	TUTR	0.151	0.000184	0.00504	ENSMUSG00000043909.16	Trp53bp1	N/A
MSTRG.24332	0.375	0.395	0.403	0.443	0.448	0.44	mixed	0.053	0.000185	0.00504	ENSMUSG00000032606.7,ENSMUSG00000032607.12	Nicn1,Amt	N/A
MSTRG.23255	0.036	0.042	0.037	0.025	0.027	0.027	TUTR	-0.012	0.000186	0.00504	ENSMUSG00000074505.6	Fat3	N/A
MSTRG.10067	0.368	0.374	0.368	0.385	0.388	0.393	mixed	0.019	0.000188	0.00508	ENSMUSG00000024462.17	Gabbr1	N/A
MSTRG.5689	0.885	0.885	0.879	0.899	0.897	0.895	mixed	0.014	0.00019	0.00509	ENSMUSG00000021306.11	Gpr137b	N/A
MSTRG.22039	0.231	0.229	0.235	0.263	0.255	0.272	mixed	0.031	0.000189	0.00509	ENSMUSG00000039328.11	Rnf122	N/A
MSTRG.15660	0.829	0.83	0.832	0.825	0.825	0.825	TUTR	-0.005	0.000193	0.00513	ENSMUSG00000039270.9	Megf9	N/A
MSTRG.21649	0.017	0.014	0.015	0.038	0.031	0.029	mixed	0.018	0.000193	0.00513	ENSMUSG00000031068.8	Glrx3	N/A
MSTRG.21505	0.245	0.245	0.241	0.206	0.192	0.214	mixed	-0.04	0.000194	0.00514	ENSMUSG00000045639.14,ENSMUSG00000030814.17	Zfp629,Bcl7c	N/A
MSTRG.15194	0.553	0.561	0.549	0.575	0.582	0.581	TUTR	0.025	0.000197	0.0052	ENSMUSG00000063052.9	Lrrc40	N/A
MSTRG.7497	0.044	0.044	0.047	0.026	0.028	0.034	TUTR	-0.016	0.000198	0.00521	ENSMUSG00000022099.17	Dmtn	N/A
MSTRG.6997	0.721	0.721	0.722	0.734	0.735	0.729	mixed	0.012	0.0002	0.00524	ENSMUSG00000021910.15	Nisch	N/A
MSTRG.23057	0.015	0.03	0.015	0.062	0.05	0.06	TUTR	0.037	0.000203	0.0053	ENSMUSG00000010154.7	Spire2	N/A
MSTRG.19982	0.838	0.818	0.825	0.886	0.894	0.869	mixed	0.056	0.000212	0.00551	ENSMUSG00000023118.15	Sympk	N/A
MSTRG.3048	0.13	0.12	0.115	0.175	0.157	0.18	TUTR	0.049	0.000215	0.00555	ENSMUSG00000007739.10	Cct4	N/A
MSTRG.24758	0.041	0.023	0.04	0	0	0	TUTR	-0.035	0.000215	0.00555	ENSMUSG00000068122.10	Agtr2	N/A
MSTRG.5968	0.725	0.727	0.717	0.746	0.758	0.749	mixed	0.028	0.000217	0.00558	ENSMUSG00000054021.6	Sirt5	N/A
MSTRG.2119	0.429	0.435	0.433	0.418	0.418	0.422	TUTR	-0.013	0.000227	0.00578	ENSMUSG00000020088.10	Sar1a	N/A
MSTRG.5173	0.866	0.863	0.857	0.885	0.891	0.9	mixed	0.03	0.000226	0.00578	ENSMUSG00000048833.9	Slc39a9	N/A
MSTRG.13732	0.162	0.148	0.159	0.18	0.183	0.183	ALE	0.026	0.000228	0.00578	ENSMUSG00000078862.10	Gm14326	N/A
MSTRG.17388	0.175	0.179	0.178	0.185	0.185	0.184	mixed	0.008	0.000227	0.00578	ENSMUSG00000070733.13	Fryl	N/A
MSTRG.2555	0.025	0.021	0.022	0.038	0.035	0.032	TUTR	0.012	0.000233	0.00586	ENSMUSG00000020022.17	Ndufa12	N/A
MSTRG.21361	0.393	0.4	0.395	0.409	0.408	0.408	TUTR	0.012	0.000233	0.00586	ENSMUSG00000030884.12	Uqcrc2	N/A
MSTRG.1144	0.804	0.788	0.809	0.846	0.841	0.859	TUTR	0.049	0.000239	0.00595	ENSMUSG00000026484.13	Rnf2	N/A
MSTRG.3627	0.151	0.103	0.173	0	0.029	0.002	mixed	-0.132	0.00024	0.00595	ENSMUSG00000018451.7	6330403K07Rik	N/A
MSTRG.17531	0.361	0.371	0.38	0.41	0.405	0.42	mixed	0.041	0.000239	0.00595	ENSMUSG00000029486.13	Mrpl1	N/A
MSTRG.17596	0.07	0.071	0.074	0.08	0.084	0.085	TUTR	0.011	0.000238	0.00595	ENSMUSG00000046709.18	Mapk10	N/A
MSTRG.6813	0.003	0.003	0.004	0.007	0.009	0.007	TUTR	0.005	0.000242	0.00598	ENSMUSG00000054423.14	Cadps	N/A
MSTRG.18520	0.012	0.011	0.01	0.035	0.027	0.025	TUTR	0.018	0.000247	0.00606	ENSMUSG00000029632.7	Ndufa4	N/A
MSTRG.25423	0.084	0.087	0.07	0.139	0.117	0.128	TUTR	0.048	0.000247	0.00606	ENSMUSG00000031360.14	Ctps2	N/A
MSTRG.266	0.043	0.044	0.053	0.067	0.073	0.078	TUTR	0.026	0.000249	0.00607	ENSMUSG00000026087.11	Mrpl30	N/A
MSTRG.2457	0.147	0.172	0.142	0.251	0.216	0.232	TUTR	0.079	0.00025	0.00607	ENSMUSG00000035620.15	Ric8b	N/A
MSTRG.3625	0.309	0.301	0.297	0.39	0.369	0.422	TUTR	0.092	0.00025	0.00607	ENSMUSG00000018442.13	Derl2	N/A
MSTRG.15767	0.377	0.375	0.379	0.362	0.368	0.365	mixed	-0.012	0.000254	0.00615	ENSMUSG00000015224.10	Cyp2j9	N/A
MSTRG.13747	0.296	0.303	0.305	0.266	0.261	0.278	TUTR	-0.033	0.000256	0.00618	ENSMUSG00000039108.14	Lsm14b	N/A
MSTRG.19930	0.076	0.065	0.074	0.102	0.095	0.093	TUTR	0.025	0.000257	0.00618	ENSMUSG00000006024.13	Napa	N/A
MSTRG.10452	0.347	0.337	0.351	0.369	0.371	0.368	mixed	0.024	0.000266	0.00633	ENSMUSG00000061130.13	Ppm1b	N/A
MSTRG.10134	0.44	0.47	0.464	0.533	0.517	0.513	TUTR	0.063	0.000265	0.00633	ENSMUSG00000015605.6	Srf	N/A
MSTRG.13781	0.036	0.037	0.043	0.079	0.082	0.063	TUTR	0.036	0.000264	0.00633	ENSMUSG00000016344.14	Ppdpf	N/A
MSTRG.18308	0.457	0.443	0.454	0.493	0.495	0.479	mixed	0.038	0.000267	0.00633	ENSMUSG00000036555.14	Iqce	N/A
MSTRG.21260	0.415	0.405	0.407	0.469	0.454	0.443	TUTR	0.046	0.000271	0.00638	ENSMUSG00000066232.4	Ipo7	N/A
MSTRG.24545	0.641	0.637	0.669	0.554	0.582	0.58	TUTR	-0.077	0.000271	0.00638	ENSMUSG00000032540.16	Abhd5	N/A
MSTRG.14362	0.486	0.527	0.506	0.602	0.576	0.611	TUTR	0.09	0.000273	0.00641	ENSMUSG00000004894.10	Hapln2	N/A
MSTRG.16917	0.067	0.063	0.059	0.099	0.09	0.111	TUTR	0.037	0.000274	0.00641	ENSMUSG00000029130.12	Rnf32	N/A
MSTRG.15212	0.506	0.505	0.506	0.509	0.508	0.508	TUTR	0.002	0.000282	0.00658	ENSMUSG00000028234.6	Rps20	N/A
MSTRG.19925	0.086	0.091	0.075	0.146	0.121	0.145	TUTR	0.053	0.000284	0.0066	ENSMUSG00000041560.12	Nop53	N/A
MSTRG.24506	0.309	0.309	0.303	0.321	0.318	0.319	mixed	0.012	0.000287	0.00665	ENSMUSG00000032517.16	Mobp	N/A
MSTRG.11350	0.164	0.157	0.173	0.207	0.216	0.196	TUTR	0.041	0.000292	0.00674	ENSMUSG00000060675.13	Plaat3	N/A
MSTRG.6086	0.051	0.066	0.058	0.104	0.104	0.087	mixed	0.04	0.000297	0.00684	ENSMUSG00000021493.15	Pdlim7	N/A
MSTRG.19773	0.06	0.05	0.05	0.09	0.082	0.076	TUTR	0.03	0.000303	0.00695	ENSMUSG00000040112.9	Mrps35	N/A
MSTRG.22585	0.135	0.117	0.137	0.174	0.168	0.164	TUTR	0.039	0.000306	0.007	ENSMUSG00000031661.12	Nkd1	N/A
MSTRG.7580	0.207	0.21	0.205	0.256	0.233	0.248	TUTR	0.039	0.000312	0.00709	ENSMUSG00000022024.10	Sugt1	N/A
MSTRG.15963	0.308	0.323	0.304	0.387	0.447	0.409	TUTR	0.102	0.000311	0.00709	ENSMUSG00000046861.9	Hectd3	N/A
MSTRG.11275	0.45	0.453	0.459	0.47	0.468	0.469	TUTR	0.015	0.000318	0.0072	ENSMUSG00000024941.9	Scyl1	N/A
MSTRG.647	0.382	0.381	0.398	0.435	0.43	0.456	TUTR	0.053	0.000329	0.00728	ENSMUSG00000026219.14	Trip12	N/A
MSTRG.9324	0.009	0.008	0.007	0.012	0.011	0.012	TUTR	0.004	0.000331	0.00728	ENSMUSG00000022965.8	Ifngr2	N/A
MSTRG.10478	0.845	0.848	0.851	0.872	0.866	0.862	ALE	0.019	0.000325	0.00728	ENSMUSG00000034998.18	Foxn2	N/A
MSTRG.11226	0.24	0.257	0.246	0.275	0.276	0.282	mixed	0.03	0.000325	0.00728	ENSMUSG00000024873.7,ENSMUSG00000024870.6,ENSMUSG00000024862.16	Cnih2,Rab1b,Klc2	N/A
MSTRG.12740	0.412	0.412	0.413	0.417	0.416	0.415	mixed	0.004	0.000331	0.00728	ENSMUSG00000027282.17	Mtch2	N/A
MSTRG.16494	0.685	0.674	0.675	0.7	0.709	0.714	ALE	0.03	0.000332	0.00728	ENSMUSG00000028991.15	Mtor	N/A
MSTRG.16744	0.589	0.611	0.575	0.663	0.649	0.651	mixed	0.062	0.000325	0.00728	ENSMUSG00000061601.15	Pclo	N/A
MSTRG.17797	0.504	0.505	0.503	0.508	0.507	0.508	mixed	0.004	0.000331	0.00728	ENSMUSG00000029544.16	Cabp1	N/A
MSTRG.21135	0.003	0.002	0.002	0.005	0.006	0.007	TUTR	0.004	0.000331	0.00728	ENSMUSG00000033685.13	Ucp2	N/A
MSTRG.21456	0.428	0.413	0.378	0.492	0.516	0.491	mixed	0.094	0.000326	0.00728	ENSMUSG00000059772.12	Slx1b	N/A
MSTRG.3399	0.073	0.068	0.069	0.081	0.08	0.078	TUTR	0.01	0.000338	0.00739	ENSMUSG00000005417.17	Mprip	N/A
MSTRG.17533	0.494	0.504	0.455	0.394	0.391	0.408	mixed	-0.086	0.000341	0.00743	ENSMUSG00000034663.13	Bmp2k	N/A
MSTRG.3700	0.276	0.283	0.264	0.307	0.306	0.303	mixed	0.031	0.000345	0.0075	ENSMUSG00000017781.17,ENSMUSG00000006127.9	Pitpna,Inpp5k	N/A
MSTRG.421	0.311	0.317	0.298	0.374	0.358	0.348	TUTR	0.051	0.00035	0.00758	ENSMUSG00000026036.17	Nif3l1	N/A
MSTRG.5341	0.749	0.73	0.73	0.694	0.7	0.703	mixed	-0.037	0.000353	0.00762	ENSMUSG00000020964.14	Sel1l	N/A
MSTRG.16970	0.042	0.038	0.044	0.063	0.058	0.054	TUTR	0.017	0.000365	0.00783	ENSMUSG00000038564.11	Ift172	N/A
MSTRG.22636	0.443	0.429	0.442	0.517	0.511	0.481	TUTR	0.065	0.000364	0.00783	ENSMUSG00000031754.10	Nudt21	N/A
MSTRG.22382	0.59	0.604	0.601	0.644	0.666	0.684	TUTR	0.067	0.000374	0.008	ENSMUSG00000003039.9	Fam32a	N/A
MSTRG.8157	0.33	0.334	0.324	0.348	0.361	0.356	mixed	0.026	0.000376	0.00802	ENSMUSG00000053929.17	Cyhr1	N/A
MSTRG.10705	0.511	0.517	0.501	0.539	0.533	0.538	mixed	0.027	0.000377	0.00802	ENSMUSG00000091896.8,ENSMUSG00000046668.9	Ube2d2a,Cxxc5	N/A
MSTRG.20177	0.051	0.05	0.036	0.077	0.079	0.093	TUTR	0.037	0.000389	0.00825	ENSMUSG00000037166.5	Ppp1r14a	N/A
MSTRG.17908	0.085	0.09	0.08	0.116	0.13	0.111	TUTR	0.034	0.000395	0.00835	ENSMUSG00000072647.6,ENSMUSG00000029454.15	Adam1a,Mapkapk5	N/A
MSTRG.12387	0.607	0.62	0.617	0.716	0.699	0.667	ALE	0.079	0.000397	0.00837	ENSMUSG00000066798.3,ENSMUSG00000050714.9	Zbtb6,Zbtb26	N/A
MSTRG.16546	0.622	0.631	0.619	0.6	0.606	0.602	mixed	-0.021	0.000402	0.00845	ENSMUSG00000028967.10	Errfi1	N/A
MSTRG.1570	0.023	0.054	0.017	0.089	0.111	0.103	TUTR	0.07	0.000408	0.00847	ENSMUSG00000001305.5	Rrp15	N/A
MSTRG.4219	0.526	0.521	0.527	0.535	0.535	0.534	TUTR	0.01	0.000407	0.00847	ENSMUSG00000020936.8	Nmt1	N/A
MSTRG.8469	0.005	0.007	0.008	0.001	0.002	0.002	TUTR	-0.005	0.000407	0.00847	ENSMUSG00000048175.13	Asb8	N/A
MSTRG.8683	0.479	0.473	0.469	0.495	0.497	0.489	mixed	0.02	0.000407	0.00847	ENSMUSG00000022507.6	1810013L24Rik	N/A
MSTRG.942	0.56	0.562	0.55	0.615	0.59	0.598	mixed	0.044	0.000412	0.0085	ENSMUSG00000026349.14	Ccnt2	N/A
MSTRG.1052	0.502	0.503	0.501	0.506	0.508	0.506	mixed	0.005	0.000412	0.0085	ENSMUSG00000026452.15	Syt2	N/A
MSTRG.20879	0.18	0.175	0.207	0.111	0.12	0.136	TUTR	-0.065	0.000422	0.00868	ENSMUSG00000030532.6	Hddc3	N/A
MSTRG.23886	0.53	0.507	0.509	0.606	0.573	0.574	TUTR	0.069	0.000423	0.00868	ENSMUSG00000052698.15	Tln2	N/A
MSTRG.1609	0.12	0.105	0.113	0.157	0.155	0.139	TUTR	0.037	0.000425	0.00869	ENSMUSG00000026632.17	Tatdn3	N/A
MSTRG.24859	0.024	0.019	0.014	0.037	0.038	0.046	TUTR	0.021	0.000426	0.00869	ENSMUSG00000051851.5	Rtl8c	N/A
MSTRG.23247	0.393	0.394	0.388	0.35	0.369	0.363	mixed	-0.031	0.000431	0.00874	ENSMUSG00000031939.16	Taf1d	Taf1d
MSTRG.14419	0.264	0.227	0.204	0.372	0.329	0.338	TUTR	0.114	0.00043	0.00874	ENSMUSG00000028048.11	Gba	N/A
MSTRG.17940	0.741	0.739	0.737	0.745	0.748	0.748	mixed	0.008	0.000437	0.00884	ENSMUSG00000029467.15	Atp2a2	N/A
MSTRG.14455	0.554	0.55	0.543	0.566	0.567	0.565	mixed	0.017	0.000452	0.00909	ENSMUSG00000027942.17,ENSMUSG00000118506.1	4933434E20Rik,1700094D03Rik	N/A
MSTRG.18672	0.651	0.669	0.664	0.583	0.599	0.619	TUTR	-0.061	0.000451	0.00909	ENSMUSG00000018999.14	Slc35b4	N/A
MSTRG.2176	0.278	0.28	0.276	0.284	0.284	0.284	mixed	0.006	0.000456	0.00912	ENSMUSG00000069601.14	Ank3	Ank3
MSTRG.2951	0	0	0	0.004	0.002	0.003	TUTR	0.003	0.000456	0.00912	ENSMUSG00000071866.12	Ppia	N/A
MSTRG.9648	0.761	0.728	0.768	0.852	0.935	0.931	TUTR	0.154	0.000468	0.00933	ENSMUSG00000043445.7	Pgp	N/A
MSTRG.7482	0.52	0.491	0.538	0.626	0.612	0.587	TUTR	0.092	0.000473	0.0094	ENSMUSG00000022094.15	Slc39a14	N/A
MSTRG.10296	0.248	0.219	0.22	0.284	0.323	0.311	TUTR	0.077	0.000478	0.00947	ENSMUSG00000024101.15	Washc1	N/A
MSTRG.1769	0.077	0.085	0.083	0.106	0.101	0.096	TUTR	0.019	0.000481	0.00951	ENSMUSG00000019868.16	Vta1	N/A
MSTRG.22294	0.013	0.018	0.012	0.024	0.028	0.025	ALE	0.012	0.000493	0.00972	ENSMUSG00000048967.16,ENSMUSG00000036199.9	Yjefn3,Ndufa13	N/A
MSTRG.4366	0.549	0.588	0.587	0.643	0.643	0.637	mixed	0.066	0.000503	0.00988	ENSMUSG00000020732.13,ENSMUSG00000020733.3	Rab37,Slc9a3r1	N/A
MSTRG.4030	0.19	0.172	0.185	0.213	0.224	0.234	TUTR	0.042	0.000504	0.00988	ENSMUSG00000020876.14	Snx11	N/A
MSTRG.12308	0.292	0.271	0.314	0.375	0.412	0.442	TUTR	0.118	0.000507	0.00991	ENSMUSG00000079442.12	St6galnac4	N/A
MSTRG.10130	0.316	0.317	0.321	0.33	0.326	0.331	mixed	0.011	0.000511	0.00996	ENSMUSG00000015599.9	Ttbk1	N/A
MSTRG.221	0.275	0.288	0.293	0.346	0.337	0.319	mixed	0.049	0.000518	0.0101	ENSMUSG00000037470.14	Uggt1	N/A
MSTRG.12236	0.466	0.476	0.463	0.488	0.494	0.489	mixed	0.022	0.000528	0.0102	ENSMUSG00000019715.14	Gle1	N/A
MSTRG.6296	0.929	0.928	0.931	0.936	0.942	0.941	ALE	0.011	0.000548	0.0105	ENSMUSG00000021594.11	Srd5a1	N/A
MSTRG.16104	0.456	0.451	0.452	0.472	0.466	0.464	mixed	0.014	0.000545	0.0105	ENSMUSG00000028863.13	Meaf6	N/A
MSTRG.21495	0.865	0.885	0.881	0.907	0.916	0.909	mixed	0.034	0.000546	0.0105	ENSMUSG00000030822.15	Prr14	N/A
MSTRG.24433	0.607	0.607	0.605	0.612	0.617	0.614	mixed	0.008	0.000563	0.0106	ENSMUSG00000045594.10,ENSMUSG00000079260.3	Glb1,Tmppe	Glb1
MSTRG.7741	0	0.001	0	0.002	0.002	0.002	TUTR	0.002	0.000566	0.0106	ENSMUSG00000041841.8	Rpl37	N/A
MSTRG.10856	0.674	0.687	0.676	0.705	0.723	0.71	mixed	0.034	0.000558	0.0106	ENSMUSG00000033022.8,ENSMUSG00000032905.5	Cdo1,Atg12	N/A
MSTRG.16675	0.275	0.275	0.275	0.277	0.276	0.277	mixed	0.002	0.000566	0.0106	ENSMUSG00000001467.5	Cyp51	N/A
MSTRG.17796	0.89	0.89	0.89	0.891	0.892	0.892	TUTR	0.002	0.000566	0.0106	ENSMUSG00000048578.11	Mlec	N/A
MSTRG.19281	0.44	0.418	0.403	0.476	0.473	0.474	mixed	0.054	0.00056	0.0106	ENSMUSG00000045095.16	Magi1	N/A
MSTRG.20464	0.341	0.344	0.349	0.369	0.379	0.392	mixed	0.035	0.000561	0.0106	ENSMUSG00000058975.7	Kcnc1	N/A
MSTRG.22686	0	0.001	0.001	0.004	0.003	0.005	TUTR	0.003	0.000566	0.0106	ENSMUSG00000036564.17	Ndrg4	N/A
MSTRG.23572	0.079	0.062	0.066	0.105	0.108	0.094	TUTR	0.033	0.000566	0.0106	ENSMUSG00000002031.13	Ift46	N/A
MSTRG.24531	0.615	0.585	0.586	0.645	0.647	0.643	mixed	0.05	0.000557	0.0106	ENSMUSG00000032523.11,ENSMUSG00000079235.10	Hhatl,Ccdc13	N/A
MSTRG.4011	0.218	0.209	0.22	0.241	0.233	0.235	TUTR	0.02	0.000578	0.0107	ENSMUSG00000038845.11	Phb	N/A
MSTRG.19932	0.363	0.306	0.372	0.442	0.475	0.478	TUTR	0.118	0.000574	0.0107	ENSMUSG00000030376.8	Slc8a2	N/A
MSTRG.23226	0.32	0.315	0.33	0.352	0.355	0.372	TUTR	0.038	0.000578	0.0107	ENSMUSG00000031918.16	Mtmr2	N/A
MSTRG.13360	0.689	0.636	0.675	0.763	0.785	0.745	mixed	0.097	0.000581	0.0108	ENSMUSG00000042662.16	Dusp15	N/A
MSTRG.15623	0.384	0.401	0.391	0.449	0.477	0.438	mixed	0.063	0.000586	0.0108	ENSMUSG00000038544.14	Inip	N/A
MSTRG.780	0.349	0.349	0.347	0.332	0.337	0.34	TUTR	-0.012	0.000601	0.0109	ENSMUSG00000034220.7	Gpc1	N/A
MSTRG.5926	0.482	0.5	0.49	0.523	0.517	0.516	mixed	0.028	0.000592	0.0109	ENSMUSG00000021431.15	Snrnp48	N/A
MSTRG.12388	0.971	0.972	0.966	0.985	0.979	0.983	mixed	0.012	0.0006	0.0109	ENSMUSG00000035437.15,ENSMUSG00000053164.6	Rabgap1,Gpr21	N/A
MSTRG.14375	0.015	0.015	0.012	0.02	0.023	0.02	TUTR	0.007	0.000598	0.0109	ENSMUSG00000001418.13	Glmp	N/A
MSTRG.14254	0.134	0.141	0.141	0.171	0.162	0.184	TUTR	0.033	0.000597	0.0109	ENSMUSG00000027782.10	Kpna4	N/A
MSTRG.17474	0.052	0.057	0.049	0.064	0.064	0.066	TUTR	0.012	0.000601	0.0109	ENSMUSG00000044221.14	Grsf1	N/A
MSTRG.22344	0.002	0.003	0.002	0.005	0.005	0.004	TUTR	0.003	0.000598	0.0109	ENSMUSG00000045128.9	Rpl18a	N/A
MSTRG.21716	0.142	0.126	0.141	0.084	0.088	0.107	TUTR	-0.043	0.000608	0.011	ENSMUSG00000051007.15	Gatd1	N/A
MSTRG.12277	0.515	0.515	0.514	0.517	0.519	0.519	TUTR	0.003	0.000619	0.0112	ENSMUSG00000026842.16,ENSMUSG00000118600.1	Abl1,AL929275.1	N/A
MSTRG.12674	0.364	0.362	0.357	0.38	0.374	0.385	mixed	0.019	0.000624	0.0112	ENSMUSG00000027011.14	Ube2e3	N/A
MSTRG.13074	0.805	0.806	0.81	0.816	0.815	0.814	ALE	0.008	0.000633	0.0112	ENSMUSG00000035093.16	Secisbp2l	N/A
MSTRG.15977	0.04	0.036	0.041	0.059	0.06	0.05	TUTR	0.017	0.000623	0.0112	ENSMUSG00000009640.11	Dmap1	N/A
MSTRG.22087	0.224	0.225	0.229	0.234	0.235	0.233	TUTR	0.008	0.000633	0.0112	ENSMUSG00000039530.17	Tusc3	N/A
MSTRG.22510	0.645	0.646	0.641	0.657	0.654	0.652	mixed	0.01	0.000631	0.0112	ENSMUSG00000019362.8,ENSMUSG00000004996.9	D8Ertd738e,Mri1	N/A
MSTRG.23969	0.539	0.549	0.538	0.574	0.575	0.561	mixed	0.028	0.000633	0.0112	ENSMUSG00000034858.16	Fam214a	N/A
MSTRG.2216	0.031	0.019	0.028	0.058	0.074	0.053	TUTR	0.036	0.000637	0.0113	ENSMUSG00000033416.15	Gucd1	N/A
MSTRG.10966	0.559	0.56	0.555	0.587	0.578	0.573	mixed	0.021	0.000647	0.0113	ENSMUSG00000024583.3	Txnl1	N/A
MSTRG.19767	0.617	0.638	0.696	0.779	0.819	0.869	TUTR	0.172	0.000638	0.0113	ENSMUSG00000001630.13	Stk38l	N/A
MSTRG.18708	0.565	0.565	0.563	0.579	0.572	0.574	mixed	0.011	0.000647	0.0113	ENSMUSG00000038600.12,ENSMUSG00000063455.16	Atp6v0a4,D630045J12Rik	N/A
MSTRG.22592	0.495	0.487	0.487	0.503	0.512	0.509	TUTR	0.018	0.000647	0.0113	ENSMUSG00000043668.13	Tox3	N/A
MSTRG.18310	0.167	0.16	0.168	0.127	0.145	0.138	mixed	-0.028	0.000651	0.0114	ENSMUSG00000050022.16	Amz1	N/A
MSTRG.16254	0.565	0.538	0.503	0.637	0.63	0.616	TUTR	0.093	0.000658	0.0115	ENSMUSG00000043257.15	Pigv	N/A
MSTRG.6870	0.013	0.017	0.016	0.034	0.034	0.025	TUTR	0.016	0.000671	0.0117	ENSMUSG00000049960.4	Mrps16	N/A
MSTRG.9385	0.107	0.1	0.105	0.137	0.123	0.124	TUTR	0.024	0.000683	0.0118	ENSMUSG00000040605.7	Bace2	N/A
MSTRG.15583	0.876	0.871	0.866	0.699	0.789	0.708	TUTR	-0.139	0.000683	0.0118	ENSMUSG00000060206.11	Zfp462	N/A
MSTRG.593	0.485	0.489	0.487	0.507	0.506	0.497	mixed	0.016	0.000686	0.0119	ENSMUSG00000032997.16,ENSMUSG00000026211.17	Chpf,Obsl1	Obsl1
MSTRG.19323	0.393	0.387	0.398	0.466	0.439	0.49	TUTR	0.072	0.000709	0.0122	ENSMUSG00000052144.8	Ppp4r2	N/A
MSTRG.24219	0.546	0.533	0.53	0.602	0.572	0.581	mixed	0.049	0.000715	0.0123	ENSMUSG00000042757.16	Tmem108	N/A
MSTRG.135	0.781	0.785	0.799	0.889	0.86	0.934	TUTR	0.106	0.000731	0.0125	ENSMUSG00000026156.8	B3gat2	N/A
MSTRG.5312	0.326	0.298	0.262	0.401	0.39	0.441	TUTR	0.116	0.000729	0.0125	ENSMUSG00000021036.10	Sptlc2	N/A
MSTRG.9632	0.708	0.699	0.706	0.73	0.724	0.719	mixed	0.02	0.000731	0.0125	ENSMUSG00000016946.6,ENSMUSG00000024122.16,ENSMUSG00000036820.12	Kctd5,Pdpk1,Amdhd2	N/A
MSTRG.21713	0.583	0.56	0.558	0.611	0.605	0.604	mixed	0.04	0.000732	0.0125	ENSMUSG00000025505.16	Tmem80	N/A
MSTRG.9970	0.35	0.359	0.33	0.46	0.451	0.404	TUTR	0.092	0.000749	0.0127	ENSMUSG00000007038.5	Neu1	N/A
MSTRG.10568	0.815	0.804	0.816	0.852	0.842	0.87	ALE	0.043	0.000749	0.0127	ENSMUSG00000057766.14	Ankrd29	N/A
MSTRG.15776	0.702	0.706	0.684	0.741	0.737	0.727	mixed	0.038	0.000758	0.0128	ENSMUSG00000061859.17	Patj	N/A
MSTRG.18826	0.643	0.595	0.623	0.797	0.736	0.719	mixed	0.131	0.000755	0.0128	ENSMUSG00000068551.12	Zfp467	N/A
MSTRG.3379	0.089	0.072	0.079	0.165	0.121	0.151	mixed	0.066	0.000769	0.0129	ENSMUSG00000078851.4,ENSMUSG00000036964.14	H2aw,Trim17	N/A
MSTRG.1441	0.305	0.319	0.34	0.382	0.374	0.366	mixed	0.053	0.000782	0.013	ENSMUSG00000026504.17	Sdccag8	N/A
MSTRG.4829	0.679	0.679	0.676	0.685	0.683	0.683	TUTR	0.006	0.000782	0.013	ENSMUSG00000020664.10	Dld	N/A
MSTRG.5424	0.837	0.84	0.837	0.843	0.843	0.845	ALE	0.006	0.000782	0.013	ENSMUSG00000057963.9,ENSMUSG00000098530.1,ENSMUSG00000041716.7,ENSMUSG00000096458.7,ENSMUSG00000091931.5	Itpk1,Gm28051,Gm20604,Moap1,Gon7	N/A
MSTRG.22754	0.097	0.112	0.102	0.167	0.163	0.212	TUTR	0.077	0.000778	0.013	ENSMUSG00000014786.8,ENSMUSG00000014782.16	Slc9a5,Plekhg4	N/A
MSTRG.2972	0.202	0.216	0.183	0.27	0.267	0.313	mixed	0.083	0.000798	0.0131	ENSMUSG00000050830.17	Vwc2	N/A
MSTRG.3571	0.751	0.759	0.748	0.799	0.779	0.781	mixed	0.033	0.000792	0.0131	ENSMUSG00000018750.14	Zbtb4	N/A
MSTRG.6368	0.23	0.246	0.259	0.292	0.296	0.281	mixed	0.045	0.000799	0.0131	ENSMUSG00000071252.6	2210408I21Rik	N/A
MSTRG.8137	0.394	0.434	0.433	0.486	0.525	0.538	TUTR	0.096	0.000797	0.0131	ENSMUSG00000034259.8	Exosc4	N/A
MSTRG.10512	0.534	0.533	0.531	0.539	0.542	0.538	TUTR	0.007	0.0008	0.0131	ENSMUSG00000024238.15	Zeb1	N/A
MSTRG.25270	0.25	0.252	0.247	0.256	0.257	0.257	mixed	0.007	0.0008	0.0131	ENSMUSG00000031425.15	Plp1	N/A
MSTRG.2767	0.256	0.255	0.244	0.226	0.2	0.21	mixed	-0.04	0.000823	0.0134	ENSMUSG00000040462.13	Os9	N/A
MSTRG.16943	0.132	0.136	0.132	0.143	0.141	0.147	mixed	0.011	0.000821	0.0134	ENSMUSG00000029166.14,ENSMUSG00000038828.13	Mapre3,Tmem214	N/A
MSTRG.17228	0.004	0.01	0.003	0.018	0.015	0.019	TUTR	0.011	0.000817	0.0134	ENSMUSG00000072941.5	Sod3	N/A
MSTRG.21807	0.475	0.488	0.481	0.499	0.512	0.51	mixed	0.026	0.000842	0.0137	ENSMUSG00000011832.15	Evi5l	N/A
MSTRG.8170	0.051	0.062	0.051	0.104	0.079	0.099	TUTR	0.039	0.000851	0.0138	ENSMUSG00000063236.6	1110038F14Rik	N/A
MSTRG.4569	0.225	0.239	0.225	0.251	0.266	0.261	mixed	0.029	0.000873	0.014	ENSMUSG00000071454.13	Dtnb	N/A
MSTRG.5458	0.591	0.589	0.589	0.623	0.608	0.608	mixed	0.023	0.000868	0.014	ENSMUSG00000041341.10	Atg2b	N/A
MSTRG.13396	0.059	0.065	0.053	0.123	0.089	0.113	TUTR	0.049	0.000869	0.014	ENSMUSG00000027593.15,ENSMUSG00000027596.10	Raly,a	N/A
MSTRG.13700	0.569	0.557	0.551	0.61	0.637	0.6	mixed	0.057	0.000869	0.014	ENSMUSG00000078894.9	2210418O10Rik	N/A
MSTRG.5318	0.004	0.004	0.005	0.009	0.01	0.007	TUTR	0.005	0.000899	0.0143	ENSMUSG00000021040.15	Slirp	N/A
MSTRG.10039	0.14	0.155	0.153	0.2	0.214	0.181	TUTR	0.049	0.000897	0.0143	ENSMUSG00000056116.18	H2-T22	N/A
MSTRG.19005	0.066	0.073	0.058	0.091	0.088	0.084	TUTR	0.022	0.000896	0.0143	ENSMUSG00000063884.6	Ptcd3	N/A
MSTRG.21211	0.522	0.428	0.486	0.624	0.74	0.754	TUTR	0.227	0.000899	0.0143	ENSMUSG00000044465.19	Fam160a2	N/A
MSTRG.23293	0.044	0.048	0.046	0.08	0.067	0.092	TUTR	0.034	0.000889	0.0143	ENSMUSG00000002820.6	Atg4d	N/A
MSTRG.3011	0.213	0.219	0.213	0.227	0.237	0.23	TUTR	0.016	0.000928	0.0146	ENSMUSG00000020149.17	Rab1a	N/A
MSTRG.9381	0.158	0.162	0.17	0.186	0.181	0.194	TUTR	0.024	0.000923	0.0146	ENSMUSG00000050272.10	Dscam	N/A
MSTRG.13709	0.33	0.343	0.393	0.436	0.458	0.45	mixed	0.093	0.000921	0.0146	ENSMUSG00000078877.11	Gm14295	N/A
MSTRG.18062	0.222	0.226	0.21	0.252	0.243	0.242	TUTR	0.027	0.000929	0.0146	ENSMUSG00000029430.13	Ran	N/A
MSTRG.326	0.191	0.228	0.132	0.304	0.358	0.327	TUTR	0.146	0.000941	0.0147	ENSMUSG00000041684.11	Bivm	N/A
MSTRG.9570	0.795	0.783	0.795	0.698	0.726	0.653	mixed	-0.099	0.000938	0.0147	ENSMUSG00000067942.6	Zfp160	N/A
MSTRG.9854	0.136	0.16	0.141	0.19	0.184	0.21	TUTR	0.049	0.000933	0.0147	ENSMUSG00000024030.7	Abcg1	N/A
MSTRG.10668	0.634	0.638	0.628	0.612	0.607	0.619	TUTR	-0.02	0.00094	0.0147	ENSMUSG00000005871.15	Apc	N/A
MSTRG.11079	0.223	0.194	0.21	0.256	0.302	0.285	TUTR	0.072	0.000952	0.0148	ENSMUSG00000039840.8	Epg5	N/A
MSTRG.17057	0.611	0.627	0.613	0.64	0.657	0.65	mixed	0.032	0.00096	0.0149	ENSMUSG00000029104.15	Htt	Htt
MSTRG.6358	0.157	0.132	0.163	0.191	0.214	0.204	TUTR	0.052	0.000992	0.0153	ENSMUSG00000043190.14	Rfesd	N/A
MSTRG.16050	0.202	0.177	0.157	0.236	0.244	0.263	TUTR	0.069	0.00099	0.0153	ENSMUSG00000028653.16	Trit1	N/A
MSTRG.22933	0.044	0.052	0.044	0.019	0.018	0.032	TUTR	-0.024	0.000987	0.0153	ENSMUSG00000045246.11	Kcng4	N/A
MSTRG.492	0.118	0.126	0.116	0.186	0.151	0.186	TUTR	0.054	0.001	0.0154	ENSMUSG00000025962.15	Fastkd2	N/A
MSTRG.426	0.938	0.948	0.933	0.917	0.919	0.908	TUTR	-0.025	0.00101	0.0155	ENSMUSG00000038174.14	Fam126b	N/A
MSTRG.13887	0.736	0.707	0.702	0.762	0.782	0.796	mixed	0.065	0.00102	0.0156	ENSMUSG00000002428.12	Hltf	N/A
MSTRG.15926	0.632	0.669	0.692	0.761	0.741	0.742	mixed	0.084	0.00102	0.0156	ENSMUSG00000028710.18	Atpaf1	N/A
MSTRG.23540	0.382	0.409	0.368	0.487	0.47	0.544	TUTR	0.114	0.00102	0.0156	ENSMUSG00000032119.5	Hinfp	N/A
MSTRG.15632	0.514	0.532	0.539	0.59	0.616	0.656	TUTR	0.093	0.00103	0.0157	ENSMUSG00000066148.3	Prpf4	N/A
MSTRG.15365	0.512	0.493	0.497	0.525	0.537	0.541	TUTR	0.033	0.00104	0.0158	ENSMUSG00000045083.14	Lingo2	N/A
MSTRG.2593	0.377	0.366	0.378	0.307	0.322	0.343	mixed	-0.05	0.00105	0.0159	ENSMUSG00000019971.10	Cep290	N/A
MSTRG.20832	0.412	0.394	0.394	0.432	0.424	0.432	TUTR	0.029	0.00105	0.0159	ENSMUSG00000030609.18	Aen	N/A
MSTRG.9614	0.266	0.273	0.253	0.238	0.234	0.239	mixed	-0.027	0.00106	0.016	ENSMUSG00000023909.4,ENSMUSG00000040097.16	Paqr4,Flywch1	N/A
MSTRG.13802	0.846	0.856	0.861	0.876	0.874	0.873	mixed	0.02	0.00107	0.0161	ENSMUSG00000059540.15	Tcea2	N/A
MSTRG.3607	0.436	0.438	0.435	0.44	0.442	0.441	TUTR	0.005	0.0011	0.0166	ENSMUSG00000014606.14	Slc25a11	N/A
MSTRG.12661	0.251	0.314	0.288	0.164	0.186	0.208	TUTR	-0.098	0.00111	0.0166	ENSMUSG00000042369.8	Rbm45	N/A
MSTRG.24658	0.492	0.487	0.504	0.544	0.574	0.535	mixed	0.057	0.00111	0.0166	ENSMUSG00000031154.15,ENSMUSG00000031155.16	Otud5,Pim2	N/A
MSTRG.6650	0.564	0.561	0.557	0.573	0.584	0.576	mixed	0.017	0.00113	0.0169	ENSMUSG00000021764.8	Ndufs4	N/A
MSTRG.10165	0.943	0.954	0.947	0.962	0.966	0.962	ALE	0.015	0.00113	0.0169	ENSMUSG00000023266.11	Frs3	N/A
MSTRG.14261	0.105	0.144	0.136	0.279	0.211	0.219	TUTR	0.108	0.00114	0.0169	ENSMUSG00000027787.14	Nmd3	N/A
MSTRG.22940	0.468	0.468	0.471	0.445	0.456	0.439	mixed	-0.022	0.00114	0.0169	ENSMUSG00000031826.20,ENSMUSG00000092329.1,ENSMUSG00000089704.9	Usp10,Gm20388,Galnt2	N/A
MSTRG.9546	0.15	0.161	0.161	0.185	0.181	0.173	TUTR	0.023	0.00115	0.017	ENSMUSG00000014767.17	Tbp	N/A
MSTRG.4079	0.561	0.552	0.55	0.572	0.57	0.568	mixed	0.016	0.00116	0.0172	ENSMUSG00000020882.17	Cacnb1	N/A
MSTRG.5316	0.518	0.463	0.581	0.692	0.664	0.668	TUTR	0.154	0.00117	0.0172	ENSMUSG00000079036.10	Alkbh1	N/A
MSTRG.7692	0.29	0.325	0.333	0.393	0.368	0.386	TUTR	0.066	0.00117	0.0172	ENSMUSG00000030662.10	Ipo5	N/A
MSTRG.8843	0.057	0.058	0.052	0.065	0.063	0.066	TUTR	0.009	0.00117	0.0172	ENSMUSG00000022841.15	Ap2m1	N/A
MSTRG.18067	0.098	0.106	0.1	0.213	0.17	0.154	TUTR	0.078	0.00118	0.0173	ENSMUSG00000029436.9	Mmp17	N/A
MSTRG.9535	0.352	0.334	0.352	0.373	0.373	0.371	mixed	0.026	0.00119	0.0174	ENSMUSG00000023883.13	Phf10	N/A
MSTRG.9276	0.24	0.242	0.24	0.228	0.227	0.216	TUTR	-0.017	0.0012	0.0175	ENSMUSG00000053062.16	Jam2	N/A
MSTRG.18015	0.897	0.897	0.805	1	1	1	TUTR	0.134	0.0012	0.0175	ENSMUSG00000029392.12	Rilpl1	N/A
MSTRG.19810	0.603	0.61	0.607	0.63	0.656	0.638	mixed	0.034	0.0012	0.0175	ENSMUSG00000068566.12,ENSMUSG00000078816.9	Myadm,Prkcg	N/A
MSTRG.3392	0.308	0.297	0.325	0.358	0.413	0.4	TUTR	0.08	0.00122	0.0177	ENSMUSG00000036819.14	Jmjd4	N/A
MSTRG.23819	0.346	0.343	0.343	0.349	0.352	0.354	TUTR	0.008	0.00122	0.0177	ENSMUSG00000037257.8	Aagab	N/A
MSTRG.6601	0.198	0.192	0.208	0.235	0.219	0.231	TUTR	0.029	0.00124	0.0179	ENSMUSG00000021696.9	Elovl7	N/A
MSTRG.13888	0	0	0.005	0.032	0.015	0.028	TUTR	0.023	0.00125	0.018	ENSMUSG00000019528.18	Gyg	N/A
MSTRG.24061	0.34	0.299	0.34	0.39	0.381	0.402	TUTR	0.065	0.00125	0.018	ENSMUSG00000032872.16	Cyb5r4	N/A
MSTRG.15298	0.317	0.308	0.323	0.287	0.269	0.29	mixed	-0.034	0.00126	0.0181	ENSMUSG00000040455.17	Usp45	N/A
MSTRG.15129	0.749	0.84	0.745	0.655	0.575	0.599	TUTR	-0.168	0.00127	0.0182	ENSMUSG00000039167.12	Adgrl4	N/A
MSTRG.24377	0.553	0.547	0.534	0.567	0.571	0.576	mixed	0.026	0.00127	0.0182	ENSMUSG00000032479.15	Map4	N/A
MSTRG.3565	0.444	0.447	0.446	0.459	0.455	0.466	mixed	0.014	0.00129	0.0183	ENSMUSG00000018774.13,ENSMUSG00000059796.16	Cd68,Eif4a1	N/A
MSTRG.8727	0.399	0.409	0.4	0.416	0.425	0.42	mixed	0.017	0.00129	0.0183	ENSMUSG00000022680.14	Pdxdc1	N/A
MSTRG.11425	0.263	0.279	0.318	0.396	0.46	0.381	TUTR	0.125	0.00129	0.0183	ENSMUSG00000024683.6	Mrpl16	N/A
MSTRG.5145	0.094	0.105	0.103	0.137	0.136	0.167	TUTR	0.046	0.0013	0.0184	ENSMUSG00000021116.10	Eif2s1	N/A
MSTRG.23386	0.044	0.055	0.051	0.078	0.066	0.083	TUTR	0.026	0.0013	0.0184	ENSMUSG00000042185.14	Nfrkb	N/A
MSTRG.8075	0.01	0.012	0.011	0.018	0.023	0.017	TUTR	0.008	0.00131	0.0185	ENSMUSG00000059895.13	Ptp4a3	N/A
MSTRG.17088	0.528	0.537	0.521	0.55	0.552	0.563	mixed	0.026	0.00131	0.0185	ENSMUSG00000063646.18,ENSMUSG00000117286.1,ENSMUSG00000113373.1,ENSMUSG00000029121.16	Jakmip1,Gm1043,Jakmip1,Crmp1	N/A
MSTRG.7400	0.906	0.898	0.908	0.856	0.846	0.879	mixed	-0.044	0.00134	0.0186	ENSMUSG00000021972.14	Hmbox1	Hmbox1
MSTRG.105	0.372	0.373	0.368	0.377	0.381	0.381	mixed	0.009	0.00133	0.0186	ENSMUSG00000025939.18	Ube2w	N/A
MSTRG.15652	0.007	0.014	0.018	0.033	0.036	0.026	TUTR	0.019	0.00134	0.0186	ENSMUSG00000028373.16	Astn2	N/A
MSTRG.17756	0.917	0.911	0.915	0.923	0.93	0.925	mixed	0.012	0.00133	0.0186	ENSMUSG00000025825.12	Iscu	N/A
MSTRG.17020	0.092	0.093	0.102	0.115	0.108	0.116	TUTR	0.017	0.00133	0.0186	ENSMUSG00000005299.6	Letm1	N/A
MSTRG.22297	0.379	0.347	0.351	0.402	0.41	0.4	mixed	0.045	0.00132	0.0186	ENSMUSG00000031858.16	Mau2	N/A
MSTRG.25007	0.005	0.006	0.005	0.013	0.009	0.01	TUTR	0.006	0.00133	0.0186	ENSMUSG00000016382.15	Pls3	N/A
MSTRG.25056	0.599	0.595	0.594	0.602	0.603	0.603	mixed	0.007	0.00135	0.0187	ENSMUSG00000025656.17	Arhgef9	N/A
MSTRG.5252	0.746	0.706	0.751	0.843	0.813	0.797	TUTR	0.084	0.00137	0.0189	ENSMUSG00000021242.9	Npc2	N/A
MSTRG.7262	0.007	0.006	0.004	0.016	0.026	0.017	TUTR	0.014	0.00138	0.0189	ENSMUSG00000022212.15	Cpne6	N/A
MSTRG.14935	0.206	0.208	0.209	0.203	0.2	0.203	mixed	-0.006	0.00137	0.0189	ENSMUSG00000032826.19	Ank2	N/A
MSTRG.16529	0.157	0.164	0.143	0.185	0.178	0.186	mixed	0.028	0.00137	0.0189	ENSMUSG00000044700.15	Tmem201	N/A
MSTRG.18415	0.326	0.325	0.326	0.328	0.328	0.327	mixed	0.002	0.00138	0.0189	ENSMUSG00000029649.10	Pomp	N/A
MSTRG.17904	0.017	0.017	0.016	0.022	0.019	0.021	mixed	0.004	0.00138	0.0189	ENSMUSG00000029616.9	Erp29	N/A
MSTRG.24943	0.16	0.203	0.147	0.255	0.293	0.339	TUTR	0.126	0.00138	0.0189	ENSMUSG00000073125.10	Xlr3b	N/A
MSTRG.7943	0.484	0.503	0.502	0.522	0.522	0.524	TUTR	0.027	0.00139	0.019	ENSMUSG00000037386.16	Rims2	N/A
MSTRG.1148	0.314	0.269	0.267	0.38	0.378	0.342	mixed	0.084	0.0014	0.0191	ENSMUSG00000032666.16	1700025G04Rik	N/A
MSTRG.3774	0.357	0.402	0.37	0.588	0.47	0.536	TUTR	0.155	0.00141	0.0191	ENSMUSG00000050132.13	Sarm1	N/A
MSTRG.12125	0.453	0.496	0.479	0.54	0.537	0.523	mixed	0.057	0.00141	0.0191	ENSMUSG00000115018.2,ENSMUSG00000006471.18,ENSMUSG00000115074.1	Ndor1,Ndor1,Ndor1	N/A
MSTRG.22305	0.274	0.248	0.247	0.293	0.294	0.306	mixed	0.042	0.00141	0.0191	ENSMUSG00000002345.18,ENSMUSG00000079033.10	Borcs8,Mef2b	N/A
MSTRG.7258	0.419	0.429	0.435	0.456	0.458	0.479	mixed	0.036	0.00144	0.0193	ENSMUSG00000040701.16,ENSMUSG00000022208.12	Ap1g2,Jph4	Jph4
MSTRG.5144	0.067	0.068	0.064	0.084	0.076	0.076	TUTR	0.013	0.00143	0.0193	ENSMUSG00000021114.9	Atp6v1d	N/A
MSTRG.15566	0.773	0.772	0.767	0.781	0.778	0.779	mixed	0.008	0.00143	0.0193	ENSMUSG00000039579.15	Grin3a	N/A
MSTRG.15748	0.171	0.153	0.18	0.217	0.198	0.213	TUTR	0.041	0.00144	0.0193	ENSMUSG00000028577.13	Plaa	N/A
MSTRG.22011	0.015	0.014	0.014	0.023	0.031	0.023	TUTR	0.012	0.00143	0.0193	ENSMUSG00000037296.7	Lsm1	N/A
MSTRG.10278	0.182	0.197	0.185	0.248	0.23	0.216	TUTR	0.043	0.00147	0.0197	ENSMUSG00000000127.15	Fer	N/A
MSTRG.19515	0.505	0.538	0.547	0.584	0.607	0.63	TUTR	0.077	0.0015	0.02	ENSMUSG00000009112.4	Bcl2l13	N/A
MSTRG.21554	0.524	0.526	0.519	0.539	0.541	0.532	mixed	0.014	0.0015	0.02	ENSMUSG00000030849.18,ENSMUSG00000030970.16	Fgfr2,Ctbp2	N/A
MSTRG.12279	0.458	0.515	0.499	0.554	0.577	0.57	TUTR	0.076	0.00151	0.0201	ENSMUSG00000001864.13	Aif1l	N/A
MSTRG.6431	0.406	0.412	0.41	0.402	0.402	0.402	mixed	-0.007	0.00154	0.0203	ENSMUSG00000049517.8	Rps23	N/A
MSTRG.8289	0.847	0.832	0.854	0.875	0.873	0.869	ALE	0.028	0.00153	0.0203	ENSMUSG00000063765.12	Chadl	N/A
MSTRG.8646	0.25	0.31	0.269	0.35	0.374	0.407	mixed	0.101	0.00154	0.0203	ENSMUSG00000014301.13,ENSMUSG00000039637.15	Pam16,Coro7	N/A
MSTRG.10867	0.41	0.414	0.422	0.44	0.429	0.437	mixed	0.02	0.00155	0.0203	ENSMUSG00000019647.16	Sema6a	N/A
MSTRG.13575	0.63	0.638	0.635	0.644	0.652	0.648	mixed	0.014	0.00153	0.0203	ENSMUSG00000039671.18	Zmynd8	N/A
MSTRG.14549	0.62	0.608	0.619	0.633	0.64	0.649	ALE	0.025	0.00155	0.0203	ENSMUSG00000038712.16	Mindy1	N/A
MSTRG.20291	0.717	0.714	0.705	0.741	0.75	0.73	ALE	0.028	0.00154	0.0203	ENSMUSG00000034867.16	Ankrd27	N/A
MSTRG.22579	0.91	0.895	0.901	0.933	0.92	0.925	mixed	0.024	0.00154	0.0203	ENSMUSG00000036810.16	Cnep1r1	N/A
MSTRG.1962	0.738	0.753	0.756	0.789	0.775	0.802	TUTR	0.04	0.00157	0.0205	ENSMUSG00000019818.15	Cd164	N/A
MSTRG.6507	0.317	0.321	0.326	0.341	0.368	0.363	mixed	0.036	0.00157	0.0205	ENSMUSG00000021666.16	Gfm2	N/A
MSTRG.20988	0.66	0.649	0.651	0.718	0.7	0.681	mixed	0.047	0.00158	0.0206	ENSMUSG00000051451.6,ENSMUSG00000052572.19	Crebzf,Dlg2	N/A
MSTRG.13523	0.23	0.257	0.264	0.317	0.313	0.289	TUTR	0.056	0.0016	0.0208	ENSMUSG00000017943.15	Gdap1l1	N/A
MSTRG.18830	0.34	0.305	0.316	0.379	0.363	0.363	TUTR	0.048	0.0016	0.0208	ENSMUSG00000039347.7	Atp6v0e2	N/A
MSTRG.24344	0.695	0.714	0.721	0.75	0.743	0.74	ALE	0.034	0.0016	0.0208	ENSMUSG00000006676.16	Usp19	N/A
MSTRG.6891	0.304	0.309	0.299	0.373	0.334	0.376	TUTR	0.057	0.00161	0.0209	ENSMUSG00000021771.14	Vdac2	N/A
MSTRG.5034	0.636	0.635	0.64	0.646	0.648	0.643	mixed	0.009	0.00163	0.021	ENSMUSG00000020978.10	Klhdc2	N/A
MSTRG.5151	0.516	0.519	0.513	0.527	0.523	0.524	mixed	0.009	0.00163	0.021	ENSMUSG00000021124.13	Vti1b	N/A
MSTRG.8162	0.576	0.589	0.586	0.625	0.605	0.632	TUTR	0.037	0.00163	0.021	ENSMUSG00000033728.14	Lrrc14	N/A
MSTRG.20807	0.322	0.313	0.327	0.346	0.342	0.336	TUTR	0.02	0.00163	0.021	ENSMUSG00000053025.13	Sv2b	N/A
MSTRG.2320	0.44	0.436	0.414	0.474	0.459	0.474	mixed	0.039	0.00165	0.0212	ENSMUSG00000003068.16	Stk11	N/A
MSTRG.2130	0.746	0.696	0.725	0.811	0.807	0.775	TUTR	0.076	0.00169	0.0217	ENSMUSG00000020079.15	Supv3l1	N/A
MSTRG.13152	0.025	0.029	0.017	0.079	0.111	0.062	TUTR	0.06	0.0017	0.0217	ENSMUSG00000027411.17	Vps16	N/A
MSTRG.6085	0.411	0.366	0.415	0.478	0.455	0.492	mixed	0.078	0.00171	0.0218	ENSMUSG00000074886.11,ENSMUSG00000034686.8	Grk6,Prr7	N/A
MSTRG.15218	0.725	0.733	0.761	0.805	0.782	0.789	TUTR	0.052	0.00173	0.022	ENSMUSG00000049119.14	Fam110b	N/A
MSTRG.19451	0.237	0.262	0.243	0.295	0.33	0.292	TUTR	0.059	0.00173	0.022	ENSMUSG00000030126.17	Tmcc1	N/A
MSTRG.24521	0.683	0.668	0.664	0.693	0.697	0.698	mixed	0.024	0.00173	0.022	ENSMUSG00000032536.12	Trak1	N/A
MSTRG.18317	0.551	0.548	0.549	0.559	0.573	0.572	mixed	0.019	0.00174	0.0221	ENSMUSG00000029578.15	Wipi2	N/A
MSTRG.8339	0.53	0.531	0.534	0.58	0.563	0.552	mixed	0.033	0.00177	0.0223	ENSMUSG00000041653.5,ENSMUSG00000022437.7	Pnpla3,Samm50	N/A
MSTRG.11718	0.859	0.881	0.863	0.908	0.922	0.896	mixed	0.041	0.00176	0.0223	ENSMUSG00000057506.5	Bloc1s2	N/A
MSTRG.13098	0.834	0.835	0.835	0.839	0.844	0.84	TUTR	0.006	0.00177	0.0223	ENSMUSG00000034850.15	Tmem127	N/A
MSTRG.14639	1	1	1	0.81	0.818	0.631	TUTR	-0.247	0.00178	0.0224	ENSMUSG00000053398.11	Phgdh	N/A
MSTRG.8205	0.86	0.85	0.86	0.869	0.879	0.879	TUTR	0.019	0.00181	0.0225	ENSMUSG00000043460.7	Elfn2	N/A
MSTRG.9682	0.206	0.199	0.195	0.212	0.219	0.215	mixed	0.015	0.0018	0.0225	ENSMUSG00000035521.13	Gnptg	N/A
MSTRG.11865	0.144	0.146	0.135	0.154	0.157	0.16	TUTR	0.015	0.0018	0.0225	ENSMUSG00000074746.3	Pdzd8	N/A
MSTRG.22778	0.074	0.089	0.081	0.106	0.125	0.106	mixed	0.031	0.00179	0.0225	ENSMUSG00000036270.16,ENSMUSG00000044287.6	Edc4,Nrn1l	N/A
MSTRG.24800	0.539	0.532	0.534	0.5	0.515	0.518	mixed	-0.024	0.0018	0.0225	ENSMUSG00000001986.16	Gria3	N/A
MSTRG.25045	0.308	0.301	0.298	0.323	0.315	0.316	mixed	0.016	0.00181	0.0225	ENSMUSG00000079509.10	Zfx	N/A
MSTRG.14167	0.595	0.587	0.63	0.715	0.659	0.716	TUTR	0.093	0.00182	0.0226	ENSMUSG00000027806.9	Tsc22d2	N/A
MSTRG.14925	0.257	0.262	0.256	0.269	0.27	0.265	mixed	0.01	0.00183	0.0226	ENSMUSG00000032854.12	Ugt8a	N/A
MSTRG.19578	0.017	0.02	0.015	0.024	0.023	0.023	mixed	0.006	0.00183	0.0226	ENSMUSG00000030337.16	Vamp1	N/A
MSTRG.23231	0.452	0.466	0.453	0.427	0.421	0.439	TUTR	-0.028	0.00182	0.0226	ENSMUSG00000037419.9	Endod1	N/A
ENSMUSG00000032360.16	0.489	0.541	0.492	0.625	0.59	0.576	ALE	0.09	0.00183	0.0226	ENSMUSG00000032360.16	Hcrtr2	N/A
MSTRG.12646	0.006	0.006	0.007	0.012	0.013	0.009	TUTR	0.005	0.00186	0.0228	ENSMUSG00000027099.9	Mtx2	N/A
MSTRG.17438	0.652	0.663	0.664	0.691	0.682	0.676	mixed	0.023	0.00185	0.0228	ENSMUSG00000036377.19	C530008M17Rik	N/A
MSTRG.20112	0.006	0.004	0.007	0.012	0.011	0.009	TUTR	0.005	0.00186	0.0228	ENSMUSG00000007944.8	Ttc9b	N/A
MSTRG.1458	0.99	0.988	0.99	0.992	0.992	0.992	TUTR	0.003	0.00189	0.023	ENSMUSG00000015961.8	Adss	N/A
MSTRG.2681	0.001	0.001	0.001	0.002	0.003	0.002	TUTR	0.001	0.00189	0.023	ENSMUSG00000034024.8	Cct2	N/A
MSTRG.13376	0.231	0.248	0.219	0.266	0.269	0.265	TUTR	0.034	0.00188	0.023	ENSMUSG00000056941.17	Commd7	N/A
MSTRG.14470	0.647	0.656	0.65	0.68	0.71	0.725	TUTR	0.054	0.00188	0.023	ENSMUSG00000042390.9	Gatad2b	N/A
MSTRG.24663	0.001	0.001	0.001	0.003	0.002	0.002	TUTR	0.001	0.00189	0.023	ENSMUSG00000039278.10	Pcsk1n	N/A
MSTRG.1228	0.723	0.714	0.753	0.65	0.654	0.687	mixed	-0.066	0.00191	0.0232	ENSMUSG00000026587.15	Astn1	N/A
MSTRG.18037	0.859	0.871	0.871	0.848	0.853	0.846	TUTR	-0.018	0.00191	0.0232	ENSMUSG00000037905.13	Bri3bp	N/A
MSTRG.8349	0.481	0.443	0.487	0.556	0.549	0.519	TUTR	0.071	0.00194	0.0234	ENSMUSG00000036046.14	5031439G07Rik	N/A
MSTRG.24071	0.208	0.2	0.186	0.229	0.266	0.248	TUTR	0.05	0.00193	0.0234	ENSMUSG00000032425.15	Zfp949	N/A
MSTRG.23307	0.389	0.38	0.39	0.437	0.432	0.407	mixed	0.039	0.00195	0.0235	ENSMUSG00000032185.15,ENSMUSG00000048429.10	Carm1,Timm29	N/A
MSTRG.3112	0.231	0.258	0.234	0.287	0.317	0.346	mixed	0.076	0.00196	0.0236	ENSMUSG00000020289.15	Nprl3	N/A
MSTRG.18292	0.024	0.031	0.042	0.053	0.061	0.053	TUTR	0.024	0.00196	0.0236	ENSMUSG00000048988.8	Elfn1	N/A
MSTRG.5067	0.126	0.131	0.124	0.146	0.137	0.15	TUTR	0.017	0.00198	0.0237	ENSMUSG00000048118.17	Arid4a	N/A
MSTRG.5248	0.018	0.014	0.014	0.024	0.027	0.021	mixed	0.009	0.00198	0.0237	ENSMUSG00000085793.2	Lin52	N/A
MSTRG.7972	0.944	0.956	0.944	0.963	0.97	0.976	TUTR	0.022	0.00202	0.024	ENSMUSG00000038679.16	Trps1	N/A
MSTRG.10369	0.012	0.005	0.007	0.017	0.016	0.016	TUTR	0.008	0.00201	0.024	ENSMUSG00000024067.14	Dpy30	N/A
MSTRG.17115	0.449	0.46	0.461	0.474	0.475	0.47	mixed	0.016	0.00202	0.024	ENSMUSG00000061755.10	Bod1l	N/A
MSTRG.21680	0.008	0.009	0.01	0.019	0.013	0.017	TUTR	0.007	0.00201	0.024	ENSMUSG00000025466.19	Fuom	N/A
MSTRG.23616	0.807	0.808	0.799	0.832	0.828	0.817	mixed	0.021	0.00201	0.024	ENSMUSG00000032026.7	Rexo2	N/A
MSTRG.9361	0.23	0.245	0.247	0.268	0.259	0.266	TUTR	0.023	0.00206	0.0244	ENSMUSG00000022897.15	Dyrk1a	N/A
MSTRG.5524	0.049	0.051	0.038	0.079	0.064	0.067	TUTR	0.024	0.00207	0.0245	ENSMUSG00000037904.14	Ankrd9	N/A
MSTRG.10160	0.868	0.878	0.869	0.856	0.836	0.836	mixed	-0.029	0.00208	0.0246	ENSMUSG00000034165.16	Ccnd3	N/A
MSTRG.7607	0.888	0.887	0.893	0.88	0.879	0.883	ALE	-0.008	0.0021	0.0248	ENSMUSG00000055639.16	Dach1	N/A
MSTRG.13606	0.478	0.427	0.466	0.594	0.632	0.532	TUTR	0.129	0.00211	0.0249	ENSMUSG00000074576.4	Mocs3	N/A
MSTRG.16839	0.089	0.103	0.091	0.125	0.112	0.115	TUTR	0.023	0.00212	0.0249	ENSMUSG00000028986.12	Klhl7	N/A
MSTRG.15879	0.048	0.036	0.046	0.058	0.062	0.057	TUTR	0.016	0.00214	0.0251	ENSMUSG00000063800.5	Prpf38a	N/A
MSTRG.413	0.485	0.521	0.447	0.567	0.565	0.572	TUTR	0.084	0.00216	0.0252	ENSMUSG00000025971.6	Maip1	N/A
MSTRG.6542	0.354	0.384	0.346	0.316	0.319	0.306	TUTR	-0.047	0.00215	0.0252	ENSMUSG00000021638.12	Ocln	N/A
MSTRG.9423	0.785	0.783	0.781	0.79	0.789	0.787	mixed	0.006	0.00215	0.0252	ENSMUSG00000034265.8	Zdhhc14	N/A
MSTRG.21092	0.779	0.798	0.742	0.876	0.832	0.854	TUTR	0.081	0.00216	0.0252	ENSMUSG00000035354.9	Uvrag	N/A
MSTRG.9069	0.228	0.237	0.218	0.259	0.264	0.247	mixed	0.029	0.00218	0.0253	ENSMUSG00000002846.9	Timmdc1	N/A
MSTRG.20216	0.053	0.103	0.057	0.126	0.15	0.163	mixed	0.075	0.00218	0.0253	ENSMUSG00000042831.13,ENSMUSG00000019737.14	Alkbh6,Syne4	N/A
MSTRG.24533	0.241	0.26	0.236	0.314	0.332	0.282	TUTR	0.063	0.00217	0.0253	ENSMUSG00000038412.8	Higd1a	N/A
MSTRG.214	0.397	0.399	0.399	0.404	0.401	0.404	mixed	0.005	0.0022	0.0254	ENSMUSG00000037509.21,ENSMUSG00000118272.1	Arhgef4,Arhgef4	N/A
MSTRG.2575	0.277	0.27	0.33	0.391	0.383	0.356	TUTR	0.085	0.00219	0.0254	ENSMUSG00000074781.5	Ube2n	N/A
MSTRG.16347	0.541	0.528	0.604	0.683	0.637	0.669	TUTR	0.105	0.0022	0.0254	ENSMUSG00000041241.12	Mul1	N/A
MSTRG.1744	0.455	0.479	0.47	0.561	0.635	0.708	TUTR	0.167	0.00222	0.0255	ENSMUSG00000047648.13	Fbxo30	N/A
MSTRG.11017	0.446	0.46	0.441	0.527	0.503	0.482	TUTR	0.055	0.00222	0.0255	ENSMUSG00000079614.4	Seh1l	N/A
MSTRG.14709	0.641	0.625	0.617	0.689	0.697	0.658	ALE	0.053	0.00221	0.0255	ENSMUSG00000052539.15	Magi3	N/A
MSTRG.795	0.131	0.142	0.127	0.153	0.15	0.15	TUTR	0.018	0.00232	0.0265	ENSMUSG00000026275.13	Ppp1r7	N/A
MSTRG.4277	0.38	0.384	0.387	0.372	0.372	0.362	mixed	-0.015	0.00232	0.0265	ENSMUSG00000069631.14,ENSMUSG00000078622.8	Strada,Ccdc47	N/A
MSTRG.21242	0.809	0.818	0.823	0.843	0.831	0.838	ALE	0.02	0.00232	0.0265	ENSMUSG00000048330.14	Ric3	N/A
MSTRG.8608	0.678	0.678	0.702	0.735	0.715	0.745	TUTR	0.046	0.00235	0.0266	ENSMUSG00000009575.14	Cbx5	N/A
MSTRG.9652	0.482	0.478	0.504	0.52	0.517	0.521	mixed	0.031	0.00235	0.0266	ENSMUSG00000052752.15,ENSMUSG00000079657.10	Traf7,Rab26	N/A
MSTRG.13874	0.073	0.113	0.072	0.156	0.133	0.172	TUTR	0.068	0.00233	0.0266	ENSMUSG00000027599.9	Armc1	N/A
MSTRG.16289	0.421	0.429	0.424	0.447	0.449	0.435	TUTR	0.019	0.00235	0.0266	ENSMUSG00000037266.18	Rsrp1	N/A
MSTRG.17074	0.03	0.033	0.033	0.044	0.037	0.041	TUTR	0.009	0.00235	0.0266	ENSMUSG00000029198.3	Grpel1	N/A
MSTRG.21782	0.22	0.257	0.216	0.277	0.301	0.318	mixed	0.068	0.00236	0.0267	ENSMUSG00000031072.14	LTO1	N/A
MSTRG.19622	0.826	0.823	0.813	0.801	0.806	0.806	mixed	-0.017	0.00238	0.0269	ENSMUSG00000001517.14,ENSMUSG00000079304.5,ENSMUSG00000108011.1,ENSMUSG00000001520.12	Foxm1,Tex52,Gm44596,Nrip2	N/A
MSTRG.11406	0.805	0.807	0.808	0.814	0.813	0.82	TUTR	0.009	0.0024	0.027	ENSMUSG00000024743.16	Syt7	N/A
MSTRG.18815	0.547	0.545	0.539	0.56	0.553	0.564	mixed	0.015	0.0024	0.027	ENSMUSG00000062519.13,ENSMUSG00000025821.9	Zfp398,Zfp282	N/A
MSTRG.9467	0.598	0.612	0.626	0.644	0.66	0.643	TUTR	0.037	0.00252	0.0283	ENSMUSG00000055945.8	Prr18	N/A
MSTRG.9512	0.172	0.167	0.174	0.195	0.181	0.195	mixed	0.019	0.00252	0.0283	ENSMUSG00000006818.5	Sod2	N/A
MSTRG.13961	0.363	0.34	0.36	0.386	0.385	0.407	mixed	0.039	0.00257	0.0288	ENSMUSG00000027677.17	Ttc14	N/A
MSTRG.15513	0.284	0.3	0.297	0.238	0.241	0.271	TUTR	-0.044	0.00261	0.0292	ENSMUSG00000035601.9	Trmt10b	N/A
MSTRG.7964	0.207	0.245	0.209	0.352	0.278	0.309	TUTR	0.093	0.00266	0.0297	ENSMUSG00000022338.8	Eny2	N/A
MSTRG.19814	0.512	0.503	0.417	0.603	0.634	0.579	TUTR	0.128	0.00266	0.0297	ENSMUSG00000053395.15	Cacng8	N/A
MSTRG.5010	0.369	0.316	0.34	0.429	0.408	0.394	TUTR	0.068	0.00269	0.0299	ENSMUSG00000035597.19	Prpf39	N/A
MSTRG.11137	0.127	0.123	0.109	0.15	0.137	0.148	TUTR	0.025	0.0027	0.0299	ENSMUSG00000073514.4	Dok6	N/A
MSTRG.13188	0.555	0.537	0.521	0.57	0.582	0.592	mixed	0.043	0.0027	0.0299	ENSMUSG00000058793.14	Cds2	N/A
MSTRG.13234	0.923	0.918	0.916	0.909	0.895	0.894	TUTR	-0.02	0.0027	0.0299	ENSMUSG00000051379.12	Flrt3	N/A
MSTRG.16145	0.834	0.832	0.852	0.866	0.861	0.874	mixed	0.028	0.00268	0.0299	ENSMUSG00000028804.20	Csmd2	N/A
MSTRG.10439	0.228	0.229	0.231	0.236	0.233	0.238	mixed	0.007	0.00272	0.03	ENSMUSG00000055817.18	Mta3	Mta3
MSTRG.9042	0.459	0.462	0.472	0.443	0.438	0.451	ALE	-0.02	0.00272	0.03	ENSMUSG00000022899.9	Slc15a2	N/A
MSTRG.21668	0.986	0.985	0.985	0.995	0.99	0.99	ALE	0.007	0.00272	0.03	ENSMUSG00000049571.18	Cfap46	N/A
MSTRG.7180	0.106	0.116	0.11	0.161	0.131	0.166	mixed	0.042	0.00277	0.0301	ENSMUSG00000004561.14,ENSMUSG00000072572.9	Mettl17,Slc39a2	Mettl17
MSTRG.1207	0.5	0.501	0.433	0.562	0.577	0.626	TUTR	0.11	0.00274	0.0301	ENSMUSG00000026600.12	Soat1	N/A
MSTRG.2845	0.403	0.407	0.4	0.417	0.412	0.423	mixed	0.014	0.00277	0.0301	ENSMUSG00000025354.5,ENSMUSG00000078427.3	Dnajc14,Sarnp	N/A
MSTRG.8109	0.267	0.262	0.237	0.217	0.216	0.225	TUTR	-0.036	0.00279	0.0301	ENSMUSG00000047003.15	Zfp41	N/A
MSTRG.8391	0.168	0.173	0.196	0.259	0.26	0.343	TUTR	0.108	0.00275	0.0301	ENSMUSG00000015377.10	Dennd6b	N/A
MSTRG.10137	0.225	0.223	0.227	0.234	0.23	0.237	mixed	0.009	0.00277	0.0301	ENSMUSG00000023971.9,ENSMUSG00000063576.12	Rrp36,Klhdc3	N/A
MSTRG.11465	0.498	0.493	0.493	0.501	0.503	0.507	TUTR	0.009	0.00279	0.0301	ENSMUSG00000024725.13	Ostf1	N/A
MSTRG.11575	0.739	0.709	0.726	0.695	0.673	0.686	mixed	-0.04	0.00278	0.0301	ENSMUSG00000040451.18	Sgms1	N/A
MSTRG.12172	0.537	0.528	0.531	0.551	0.549	0.541	mixed	0.015	0.00278	0.0301	ENSMUSG00000026926.14	Pmpca	N/A
MSTRG.12508	0.891	0.887	0.91	0.866	0.861	0.873	TUTR	-0.029	0.00277	0.0301	ENSMUSG00000026970.16	Rbms1	N/A
MSTRG.14523	0.002	0.003	0.003	0.01	0.012	0.006	TUTR	0.006	0.00277	0.0301	ENSMUSG00000005779.12	Psmb4	N/A
MSTRG.15407	0.028	0.028	0.023	0.032	0.038	0.036	TUTR	0.009	0.00279	0.0301	ENSMUSG00000028443.6	Nudt2	N/A
MSTRG.18018	0.298	0.3	0.282	0.387	0.337	0.343	TUTR	0.063	0.00275	0.0301	ENSMUSG00000029389.17	Ddx55	N/A
MSTRG.6416	0.171	0.144	0.163	0.185	0.193	0.196	mixed	0.032	0.00283	0.0304	ENSMUSG00000021548.10	Ccnh	N/A
MSTRG.8453	0.638	0.642	0.668	0.423	0.514	0.558	mixed	-0.151	0.00283	0.0304	ENSMUSG00000033228.8	Scaf11	N/A
MSTRG.24932	0.673	0.684	0.672	0.7	0.74	0.735	TUTR	0.049	0.00282	0.0304	ENSMUSG00000031347.12	Cetn2	N/A
MSTRG.7226	0.915	0.914	0.911	0.938	0.946	0.925	ALE	0.023	0.00287	0.0308	ENSMUSG00000010406.12	Mrpl52	N/A
MSTRG.1354	0.818	0.84	0.832	0.791	0.755	0.792	mixed	-0.051	0.00289	0.0309	ENSMUSG00000026678.10	Rgs5	N/A
MSTRG.21025	0.773	0.788	0.753	0.895	0.821	0.898	TUTR	0.1	0.00288	0.0309	ENSMUSG00000030643.14	Rab30	N/A
MSTRG.807	0.179	0.213	0.199	0.258	0.244	0.298	TUTR	0.07	0.00291	0.031	ENSMUSG00000026280.17	Atg4b	N/A
MSTRG.4289	0.623	0.605	0.612	0.711	0.659	0.663	TUTR	0.065	0.00292	0.031	ENSMUSG00000020719.14	Ddx5	N/A
MSTRG.6628	0.496	0.45	0.381	0.601	0.566	0.557	mixed	0.133	0.00292	0.031	ENSMUSG00000047789.5	Slc38a9	N/A
MSTRG.15951	0.011	0.012	0.013	0.014	0.015	0.016	TUTR	0.003	0.00292	0.031	ENSMUSG00000028691.12	Prdx1	N/A
MSTRG.17441	0.383	0.407	0.41	0.517	0.473	0.449	TUTR	0.08	0.00291	0.031	ENSMUSG00000029246.14	Ppat	N/A
MSTRG.23884	0.927	0.933	0.925	0.958	0.944	0.97	mixed	0.029	0.00291	0.031	ENSMUSG00000032370.8	Lactb	N/A
MSTRG.1468	0.89	0.871	0.871	0.906	0.9	0.919	mixed	0.031	0.00296	0.0312	ENSMUSG00000026500.6	Cox20	N/A
MSTRG.5481	0.486	0.497	0.458	0.595	0.554	0.532	TUTR	0.08	0.00295	0.0312	ENSMUSG00000021264.12	Yy1	N/A
MSTRG.25101	0.364	0.323	0.333	0.394	0.389	0.38	mixed	0.048	0.00296	0.0312	ENSMUSG00000031314.18	Taf1	N/A
MSTRG.15888	0.535	0.537	0.551	0.562	0.565	0.581	mixed	0.028	0.003	0.0316	ENSMUSG00000028568.16	Btf3l4	N/A
MSTRG.8707	0.533	0.5	0.54	0.654	0.613	0.579	TUTR	0.091	0.00303	0.0318	ENSMUSG00000062203.15	Gspt1	N/A
MSTRG.21142	0.455	0.455	0.467	0.443	0.436	0.445	mixed	-0.018	0.00303	0.0318	ENSMUSG00000030701.17	Plekhb1	N/A
MSTRG.3209	0.166	0.177	0.107	0.271	0.273	0.217	TUTR	0.104	0.00304	0.0319	ENSMUSG00000020397.15	Med7	N/A
MSTRG.5711	0.06	0.071	0.063	0.094	0.088	0.077	TUTR	0.021	0.00309	0.0324	ENSMUSG00000015671.11	Psma2	N/A
MSTRG.6585	0.237	0.296	0.265	0.45	0.406	0.339	TUTR	0.132	0.00312	0.0324	ENSMUSG00000021692.9	Dimt1	N/A
MSTRG.13706	0.261	0.294	0.282	0.328	0.341	0.386	mixed	0.073	0.00313	0.0324	ENSMUSG00000078879.10,ENSMUSG00000078878.9	Zfp973,Gm14305	N/A
MSTRG.15108	0.216	0.233	0.222	0.25	0.295	0.28	TUTR	0.051	0.0031	0.0324	ENSMUSG00000036873.13	2410004B18Rik	N/A
MSTRG.18728	0.476	0.452	0.467	0.373	0.413	0.424	TUTR	-0.062	0.00312	0.0324	ENSMUSG00000029924.12	Slc37a3	N/A
MSTRG.21020	0.367	0.367	0.375	0.379	0.382	0.379	ALE	0.01	0.00311	0.0324	ENSMUSG00000041343.19	Ankrd42	N/A
MSTRG.21129	0.002	0.001	0.001	0.01	0.006	0.005	TUTR	0.006	0.00313	0.0324	ENSMUSG00000030718.9	Ppme1	N/A
MSTRG.22296	0.218	0.218	0.252	0.307	0.268	0.287	TUTR	0.058	0.0031	0.0324	ENSMUSG00000036180.15	Gatad2a	N/A
MSTRG.8268	0.444	0.446	0.434	0.428	0.421	0.413	mixed	-0.02	0.00314	0.0325	ENSMUSG00000047888.10	Tnrc6b	N/A
MSTRG.14547	0.791	0.781	0.8	0.813	0.817	0.808	TUTR	0.022	0.00314	0.0325	ENSMUSG00000046722.14	Cdc42se1	N/A
MSTRG.6056	0.503	0.501	0.501	0.506	0.507	0.504	TUTR	0.004	0.00316	0.0326	ENSMUSG00000025867.8	Cplx2	N/A
MSTRG.6540	0.276	0.291	0.285	0.322	0.347	0.384	mixed	0.067	0.00317	0.0326	ENSMUSG00000021639.17	Gtf2h2	N/A
MSTRG.23419	0.062	0.045	0.065	0.158	0.153	0.094	TUTR	0.078	0.00316	0.0326	ENSMUSG00000050471.17	Fam118b	N/A
MSTRG.5621	0.273	0.269	0.255	0.336	0.321	0.292	ALE	0.05	0.00318	0.0327	ENSMUSG00000045410.18	Akr1e1	N/A
MSTRG.18361	0.007	0.007	0.001	0.011	0.015	0.015	TUTR	0.009	0.00321	0.0329	ENSMUSG00000047843.16	Bri3	N/A
MSTRG.14440	0.206	0.206	0.223	0.229	0.244	0.245	mixed	0.027	0.00322	0.033	ENSMUSG00000078173.3,ENSMUSG00000042642.13	Lenep,Flad1	N/A
MSTRG.16107	0.262	0.23	0.243	0.275	0.28	0.286	mixed	0.035	0.00325	0.0332	ENSMUSG00000028861.13,ENSMUSG00000042616.8	Mrps15,Oscp1	N/A
MSTRG.15597	0.958	0.961	0.955	0.966	0.964	0.964	ALE	0.007	0.00328	0.0335	ENSMUSG00000028434.12	Epb41l4b	N/A
MSTRG.25443	0.956	0.959	0.957	0.948	0.952	0.953	TUTR	-0.006	0.00328	0.0335	ENSMUSG00000049775.16	Tmsb4x	N/A
MSTRG.22523	0.612	0.602	0.606	0.617	0.626	0.631	TUTR	0.018	0.00331	0.0337	ENSMUSG00000033751.5	Gadd45gip1	N/A
ENSMUSG00000024174.9	0.891	0.877	0.875	0.915	0.9	0.902	ALE	0.025	0.00333	0.0338	ENSMUSG00000024174.9	Pot1b	N/A
MSTRG.13516	0.679	0.694	0.67	0.84	0.783	0.74	ALE	0.107	0.00333	0.0338	ENSMUSG00000035576.13	L3mbtl1	N/A
MSTRG.19042	0.619	0.624	0.578	0.543	0.562	0.548	mixed	-0.056	0.00333	0.0338	ENSMUSG00000063063.12	Ctnna2	N/A
MSTRG.797	0.749	0.801	0.733	1	0.86	0.913	TUTR	0.163	0.00335	0.0339	ENSMUSG00000034088.15	Hdlbp	N/A
MSTRG.21419	0.67	0.644	0.642	0.68	0.709	0.701	ALE	0.045	0.00336	0.034	ENSMUSG00000030757.13	Zkscan2	N/A
MSTRG.5065	0.306	0.293	0.291	0.324	0.315	0.313	mixed	0.02	0.00339	0.0341	ENSMUSG00000060073.9	Psma3	N/A
MSTRG.5389	0.553	0.544	0.517	0.574	0.578	0.579	TUTR	0.039	0.00338	0.0341	ENSMUSG00000001175.15	Calm1	N/A
MSTRG.25098	0.642	0.654	0.657	0.683	0.673	0.667	mixed	0.023	0.00339	0.0341	ENSMUSG00000031310.16	Zmym3	N/A
MSTRG.5625	0.402	0.397	0.401	0.415	0.415	0.406	mixed	0.012	0.0034	0.0342	ENSMUSG00000021196.14	Pfkp	N/A
MSTRG.17802	0.456	0.573	0.546	0.738	0.687	0.638	TUTR	0.163	0.00341	0.0342	ENSMUSG00000041733.10	Coq5	N/A
MSTRG.9923	0.865	0.881	0.876	0.906	0.915	0.891	mixed	0.03	0.00347	0.0346	ENSMUSG00000041881.13	Ndufa7	N/A
MSTRG.15965	0.045	0.046	0.034	0.069	0.054	0.065	TUTR	0.021	0.00345	0.0346	ENSMUSG00000028683.14	Eif2b3	N/A
MSTRG.21468	0.355	0.409	0.424	0.512	0.521	0.459	TUTR	0.101	0.00346	0.0346	ENSMUSG00000030689.15	Ino80e	N/A
MSTRG.22287	0.588	0.515	0.48	0.675	0.669	0.622	TUTR	0.127	0.00347	0.0346	ENSMUSG00000060427.15	Zfp868	N/A
MSTRG.24172	0.059	0.067	0.068	0.075	0.084	0.077	TUTR	0.014	0.00348	0.0347	ENSMUSG00000032475.15	Nck1	N/A
MSTRG.996	0.31	0.313	0.331	0.341	0.372	0.374	TUTR	0.044	0.00354	0.0351	ENSMUSG00000052688.12	Rab7b	N/A
MSTRG.4542	0.019	0.015	0.022	0.04	0.029	0.03	TUTR	0.014	0.00355	0.0351	ENSMUSG00000025158.7	Rfng	N/A
MSTRG.20393	0.016	0.013	0.012	0.02	0.023	0.018	TUTR	0.006	0.00355	0.0351	ENSMUSG00000109324.2	Prmt1	N/A
MSTRG.22803	0.142	0.049	0.094	0	0	0	TUTR	-0.095	0.00353	0.0351	ENSMUSG00000046691.14,ENSMUSG00000117748.1	Chtf8,Gm50241	N/A
MSTRG.24417	0.587	0.598	0.598	0.613	0.607	0.621	mixed	0.02	0.00354	0.0351	ENSMUSG00000032503.18	Arpp21	N/A
MSTRG.9456	0.181	0.182	0.198	0.159	0.159	0.171	mixed	-0.024	0.0036	0.0356	ENSMUSG00000094724.8,ENSMUSG00000094083.2,ENSMUSG00000023809.10	Rnaset2b,Gm1604b,Rps6ka2	N/A
MSTRG.1968	0.674	0.672	0.681	0.646	0.644	0.664	ALE	-0.025	0.00364	0.0359	ENSMUSG00000048756.11	Foxo3	N/A
MSTRG.12140	0.221	0.182	0.209	0.246	0.312	0.303	mixed	0.083	0.00369	0.0364	ENSMUSG00000047617.11	Paxx	N/A
MSTRG.14345	0.018	0.016	0.017	0.019	0.02	0.019	TUTR	0.002	0.00373	0.0367	ENSMUSG00000028078.14	Dclk2	N/A
MSTRG.12138	0.774	0.764	0.771	0.761	0.755	0.753	mixed	-0.014	0.00376	0.0368	ENSMUSG00000015085.8,ENSMUSG00000015094.16	Entpd2,Npdc1	N/A
MSTRG.13391	0.681	0.74	0.707	0.801	0.765	0.774	ALE	0.071	0.00375	0.0368	ENSMUSG00000000876.11	Pxmp4	N/A
MSTRG.24974	0.038	0.041	0.035	0.056	0.045	0.051	mixed	0.013	0.00374	0.0368	ENSMUSG00000001964.14	Emd	N/A
MSTRG.15783	0.061	0.053	0.042	0.098	0.099	0.071	TUTR	0.037	0.00378	0.0369	ENSMUSG00000028556.15	Dock7	N/A
MSTRG.19935	0.588	0.594	0.623	0.692	0.661	0.642	mixed	0.063	0.00378	0.0369	ENSMUSG00000091811.2,ENSMUSG00000041375.18	Inafm1,Ccdc9	N/A
MSTRG.4807	0.004	0.004	0.005	0.009	0.006	0.009	TUTR	0.004	0.00385	0.0375	ENSMUSG00000061477.4	Rps7	N/A
MSTRG.15637	0.054	0.057	0.054	0.08	0.086	0.065	TUTR	0.022	0.00385	0.0375	ENSMUSG00000028393.10	Alad	N/A
MSTRG.19153	0.449	0.45	0.445	0.471	0.458	0.46	mixed	0.015	0.00388	0.0378	ENSMUSG00000071337.11,ENSMUSG00000046679.16	Tia1,C87436	N/A
MSTRG.2454	1	0.916	1	0.719	0.788	0.87	TUTR	-0.18	0.00392	0.038	ENSMUSG00000034453.8	Polr3b	N/A
MSTRG.11023	0.611	0.612	0.6	0.734	0.657	0.676	TUTR	0.081	0.00392	0.038	ENSMUSG00000009535.13	Rnmt	N/A
MSTRG.21218	0.33	0.319	0.322	0.34	0.341	0.333	mixed	0.014	0.00392	0.038	ENSMUSG00000036989.16	Trim3	N/A
MSTRG.18647	0.227	0.273	0.236	0.302	0.289	0.296	mixed	0.051	0.00398	0.0385	ENSMUSG00000025609.15	Mkln1	Mkln1
MSTRG.17061	0.086	0.074	0.095	0.104	0.122	0.112	ALE	0.028	0.00398	0.0385	ENSMUSG00000044716.12	Dok7	N/A
MSTRG.4437	0.724	0.699	0.681	0.738	0.76	0.751	mixed	0.049	0.004	0.0386	ENSMUSG00000020823.16	Sec14l1	Sec14l1
MSTRG.130	0.182	0.22	0.201	0.243	0.272	0.305	TUTR	0.072	0.00404	0.0389	ENSMUSG00000041670.17	Rims1	N/A
MSTRG.6294	0.265	0.271	0.267	0.298	0.279	0.286	mixed	0.02	0.00409	0.0393	ENSMUSG00000021595.18	Nsun2	N/A
MSTRG.14122	0.748	0.732	0.659	0.603	0.606	0.632	mixed	-0.099	0.00408	0.0393	ENSMUSG00000027751.13	Supt20	N/A
MSTRG.5520	0.443	0.445	0.426	0.463	0.458	0.476	mixed	0.028	0.00413	0.0396	ENSMUSG00000021276.10	Cinp	N/A
MSTRG.21082	0.107	0.118	0.09	0.165	0.132	0.147	TUTR	0.043	0.00413	0.0396	ENSMUSG00000030761.16	Myo7a	N/A
MSTRG.2396	0.055	0.06	0.062	0.081	0.08	0.106	mixed	0.03	0.00415	0.0397	ENSMUSG00000078440.10,ENSMUSG00000113262.1,ENSMUSG00000114004.1	Dohh,Gm48551,Gm48552	N/A
MSTRG.22874	0.465	0.472	0.418	0.505	0.544	0.573	TUTR	0.089	0.00416	0.0398	ENSMUSG00000033545.14	Znrf1	N/A
MSTRG.5833	0.664	0.657	0.673	0.643	0.628	0.647	TUTR	-0.026	0.00419	0.0399	ENSMUSG00000006711.15	D130043K22Rik	N/A
MSTRG.12102	0.684	0.676	0.68	0.689	0.692	0.687	TUTR	0.009	0.00418	0.0399	ENSMUSG00000036893.17	Ehmt1	N/A
MSTRG.18009	0.11	0.105	0.102	0.083	0.078	0.096	TUTR	-0.02	0.00419	0.0399	ENSMUSG00000038095.15	Sbno1	N/A
MSTRG.18933	0.96	0.955	0.965	0.976	0.97	0.97	ALE	0.012	0.0042	0.0399	ENSMUSG00000037788.14	Vopp1	N/A
MSTRG.20133	0.846	0.85	0.851	0.861	0.854	0.858	ALE	0.009	0.00422	0.0401	ENSMUSG00000003435.9	Supt5	Supt5
MSTRG.16621	0.455	0.45	0.457	0.464	0.461	0.469	mixed	0.011	0.00424	0.0402	ENSMUSG00000029038.9	Ssu72	Ssu72
MSTRG.15252	0.423	0.389	0.421	0.48	0.444	0.464	TUTR	0.052	0.00425	0.0402	ENSMUSG00000049225.14	Pdp1	N/A
MSTRG.22244	0.13	0.125	0.129	0.166	0.141	0.169	TUTR	0.031	0.00427	0.0404	ENSMUSG00000031641.14	Cbr4	N/A
MSTRG.3278	0.642	0.622	0.612	0.715	0.747	0.667	TUTR	0.085	0.00436	0.0411	ENSMUSG00000020392.8	Cdkn2aipnl	N/A
MSTRG.8744	0.394	0.389	0.402	0.372	0.332	0.323	mixed	-0.053	0.00436	0.0411	ENSMUSG00000068617.5	Efcab1	N/A
MSTRG.22033	0	0.004	0.009	0.031	0.018	0.017	TUTR	0.018	0.00435	0.0411	ENSMUSG00000063626.6	Unc5d	N/A
MSTRG.20242	0.858	0.845	0.876	0.925	0.913	0.887	ALE	0.048	0.00439	0.0413	ENSMUSG00000046056.15	Sbsn	N/A
MSTRG.21652	0.475	0.426	0.469	0.518	0.51	0.504	TUTR	0.054	0.0044	0.0413	ENSMUSG00000041775.7	Mapk1ip1	N/A
MSTRG.2318	0.925	0.918	0.925	0.937	0.937	0.953	TUTR	0.019	0.00444	0.0416	ENSMUSG00000075706.10	Gpx4	N/A
MSTRG.4202	0.467	0.511	0.509	0.618	0.545	0.63	TUTR	0.102	0.00444	0.0416	ENSMUSG00000018677.9	Slc25a39	N/A
MSTRG.18968	0.499	0.487	0.511	0.585	0.537	0.543	TUTR	0.056	0.00449	0.042	ENSMUSG00000036402.13	Gng12	N/A
MSTRG.24424	0.387	0.347	0.36	0.402	0.405	0.407	TUTR	0.04	0.0045	0.042	ENSMUSG00000032504.15	Pdcd6ip	N/A
MSTRG.10180	0.443	0.407	0.408	0.558	0.513	0.47	ALE	0.095	0.00452	0.0421	ENSMUSG00000064120.14	Mocs1	Mocs1
MSTRG.15078	0.074	0.084	0.085	0.154	0.199	0.121	TUTR	0.077	0.00452	0.0421	ENSMUSG00000040213.13	Kyat3	N/A
MSTRG.12946	0.022	0.022	0.028	0.03	0.031	0.032	mixed	0.007	0.00454	0.0422	ENSMUSG00000040084.9	Bub1b	N/A
MSTRG.4315	0.626	0.624	0.612	0.607	0.604	0.596	mixed	-0.019	0.00461	0.0428	ENSMUSG00000050965.14	Prkca	N/A
MSTRG.6094	0.219	0.206	0.224	0.24	0.231	0.243	mixed	0.022	0.00461	0.0428	ENSMUSG00000021500.17	Ddx46	N/A
MSTRG.1469	0.253	0.254	0.248	0.277	0.26	0.272	mixed	0.018	0.00464	0.0429	ENSMUSG00000039630.10	Hnrnpu	N/A
MSTRG.3238	0.173	0.175	0.183	0.204	0.202	0.187	mixed	0.021	0.00464	0.0429	ENSMUSG00000020376.17	Rnf130	N/A
MSTRG.17459	0.417	0.413	0.386	0.36	0.378	0.367	mixed	-0.037	0.00465	0.0429	ENSMUSG00000029245.16	Epha5	N/A
MSTRG.21080	0.712	0.687	0.706	0.724	0.73	0.729	TUTR	0.026	0.00463	0.0429	ENSMUSG00000042797.9	Aqp11	N/A
MSTRG.24211	0.571	0.563	0.559	0.58	0.574	0.579	TUTR	0.014	0.00466	0.043	ENSMUSG00000032553.14	Srprb	N/A
MSTRG.11062	0.244	0.232	0.255	0.296	0.315	0.269	TUTR	0.049	0.00475	0.0437	ENSMUSG00000024563.16	Smad2	N/A
MSTRG.21663	0.135	0.07	0.11	0.254	0.3	0.174	mixed	0.138	0.0048	0.0441	ENSMUSG00000015980.14	Lrrc27	N/A
MSTRG.16980	0.153	0.156	0.145	0.18	0.17	0.163	mixed	0.02	0.00484	0.0444	ENSMUSG00000029141.16	Slc4a1ap	Slc4a1ap
MSTRG.7527	0.533	0.52	0.516	0.544	0.537	0.547	mixed	0.02	0.00484	0.0444	ENSMUSG00000068015.8	Lrch1	N/A
MSTRG.17783	0.005	0.004	0.007	0.016	0.009	0.013	TUTR	0.008	0.00486	0.0445	ENSMUSG00000041870.16	Ankrd13a	N/A
MSTRG.2869	0.565	0.573	0.568	0.593	0.577	0.59	mixed	0.018	0.0049	0.0447	ENSMUSG00000020453.17,ENSMUSG00000034614.14	Patz1,Pik3ip1	N/A
MSTRG.13776	0.384	0.375	0.367	0.321	0.343	0.354	mixed	-0.036	0.0049	0.0447	ENSMUSG00000027575.19,ENSMUSG00000016356.18	Arfgap1,Col20a1	N/A
MSTRG.18934	0.05	0.074	0.055	0.08	0.089	0.096	TUTR	0.028	0.00489	0.0447	ENSMUSG00000029802.13	Abcg2	N/A
MSTRG.22522	0.407	0.413	0.407	0.429	0.425	0.416	mixed	0.014	0.00492	0.0448	ENSMUSG00000053226.7,ENSMUSG00000003813.15	Dand5,Rad23a	N/A
MSTRG.9430	0.533	0.543	0.527	0.555	0.547	0.553	mixed	0.018	0.00497	0.0452	ENSMUSG00000034377.10	Tulp4	Tulp4
MSTRG.3165	0.647	0.665	0.708	0.784	0.732	0.825	TUTR	0.107	0.00498	0.0452	ENSMUSG00000020328.10	Nudcd2	N/A
MSTRG.18247	0.102	0.121	0.094	0.133	0.157	0.136	TUTR	0.036	0.00497	0.0452	ENSMUSG00000019494.14	Cops6	N/A
MSTRG.4450	0.902	0.721	0.671	1	1	0.989	mixed	0.231	0.005	0.0453	ENSMUSG00000017132.17	Cyth1	N/A
MSTRG.1159	0.567	0.563	0.553	0.51	0.53	0.542	TUTR	-0.034	0.00502	0.0454	ENSMUSG00000008475.13	Arpc5	N/A
MSTRG.23595	0.366	0.382	0.368	0.386	0.391	0.392	TUTR	0.018	0.00503	0.0455	ENSMUSG00000032086.12	Bace1	N/A
MSTRG.1476	0.405	0.464	0.379	0.497	0.562	0.507	TUTR	0.106	0.00509	0.046	ENSMUSG00000055067.15	Smyd3	N/A
MSTRG.6867	0.628	0.646	0.645	0.658	0.681	0.69	mixed	0.036	0.00512	0.0461	ENSMUSG00000039599.16	Fam149b	N/A
MSTRG.19271	0.006	0.001	0.004	0.016	0.009	0.011	TUTR	0.008	0.00511	0.0461	ENSMUSG00000030020.13	Prickle2	N/A
MSTRG.20823	0.218	0.236	0.207	0.255	0.261	0.243	mixed	0.033	0.00516	0.0464	ENSMUSG00000059146.12	Ntrk3	N/A
MSTRG.749	0.712	0.712	0.712	0.71	0.705	0.706	TUTR	-0.005	0.00518	0.0465	ENSMUSG00000036206.12	Sh3bp4	N/A
MSTRG.9673	0.471	0.484	0.449	0.438	0.429	0.412	mixed	-0.042	0.00521	0.0467	ENSMUSG00000038880.13,ENSMUSG00000073435.10	Mrps34,Nme3	N/A
MSTRG.6806	0.624	0.62	0.625	0.679	0.645	0.65	TUTR	0.035	0.00522	0.0468	ENSMUSG00000021745.14	Ptprg	N/A
MSTRG.8942	0.543	0.524	0.525	0.558	0.547	0.556	mixed	0.023	0.00523	0.0468	ENSMUSG00000022538.20	Lsg1	N/A
MSTRG.2865	0.299	0.301	0.277	0.239	0.24	0.271	mixed	-0.042	0.00535	0.0477	ENSMUSG00000023764.18,ENSMUSG00000020457.13	Sfi1,Drg1	Sfi1
MSTRG.4216	0.962	0.961	0.96	0.966	0.967	0.963	mixed	0.004	0.00536	0.0477	ENSMUSG00000020932.14	Gfap	N/A
MSTRG.4403	0.392	0.396	0.391	0.402	0.398	0.406	mixed	0.009	0.00536	0.0477	ENSMUSG00000016559.14	H3f3b	N/A
MSTRG.11112	0.4	0.408	0.457	0.473	0.483	0.488	TUTR	0.059	0.00536	0.0477	ENSMUSG00000058881.13	Zfp516	N/A
MSTRG.22452	0.094	0.109	0.103	0.114	0.127	0.121	mixed	0.019	0.00541	0.0481	ENSMUSG00000036977.8	Anapc10	N/A
MSTRG.7816	0.265	0.293	0.249	0.311	0.391	0.367	TUTR	0.087	0.00545	0.0484	ENSMUSG00000040420.15	Cdh18	N/A
MSTRG.195	0.433	0.481	0.448	0.496	0.509	0.536	TUTR	0.06	0.00547	0.0485	ENSMUSG00000004768.14	Rab23	N/A
MSTRG.9687	0.839	0.862	0.868	0.88	0.905	0.895	ALE	0.037	0.00549	0.0486	ENSMUSG00000024112.16	Cacna1h	N/A
MSTRG.4147	0.3	0.297	0.313	0.319	0.322	0.318	mixed	0.017	0.00552	0.0488	ENSMUSG00000004040.16	Stat3	N/A
MSTRG.987	0.328	0.313	0.333	0.34	0.352	0.354	mixed	0.024	0.00553	0.0489	ENSMUSG00000042349.13,ENSMUSG00000026425.15	Ikbke,Srgap2	N/A
MSTRG.22364	0.29	0.295	0.273	0.309	0.305	0.31	mixed	0.022	0.0056	0.0494	ENSMUSG00000034799.16	Unc13a	N/A
MSTRG.23898	0.582	0.579	0.567	0.601	0.592	0.59	mixed	0.018	0.00562	0.0495	ENSMUSG00000033543.17	Gtf2a2	Gtf2a2
MSTRG.13519	0.513	0.502	0.499	0.587	0.55	0.534	TUTR	0.052	0.00562	0.0495	ENSMUSG00000017858.12	Ift52	N/A
MSTRG.12157	0.616	0.628	0.631	0.657	0.705	0.664	TUTR	0.05	0.00565	0.0497	ENSMUSG00000026933.17	Camsap1	N/A
MSTRG.14426	0.001	0.001	0.001	0.006	0.003	0.008	TUTR	0.005	0.00568	0.0499	ENSMUSG00000042747.12	Krtcap2	N/A
MSTRG.2477	0.749	0.756	0.762	0.731	0.723	0.744	mixed	-0.023	0.00575	0.0504	ENSMUSG00000020044.13	Timp3	N/A
MSTRG.19006	0.216	0.215	0.22	0.233	0.225	0.224	mixed	0.01	0.0058	0.0508	ENSMUSG00000049553.11	Polr1a	N/A
MSTRG.22052	0.469	0.435	0.449	0.577	0.502	0.515	TUTR	0.08	0.00583	0.051	ENSMUSG00000009630.10	Ppp2cb	N/A
MSTRG.2906	0.247	0.223	0.255	0.271	0.271	0.277	TUTR	0.031	0.00586	0.0512	ENSMUSG00000020412.16	Ascc2	N/A
MSTRG.10670	0.468	0.46	0.437	0.488	0.48	0.493	TUTR	0.032	0.00587	0.0512	ENSMUSG00000005873.6	Reep5	N/A
MSTRG.6119	0.498	0.498	0.502	0.53	0.527	0.508	mixed	0.023	0.00592	0.0515	ENSMUSG00000050002.14	Idnk	N/A
MSTRG.20795	0.293	0.29	0.292	0.306	0.302	0.296	TUTR	0.009	0.00592	0.0515	ENSMUSG00000070509.15	Rgma	N/A
MSTRG.18179	0.371	0.363	0.347	0.385	0.402	0.426	TUTR	0.044	0.00594	0.0516	ENSMUSG00000039917.10	Rhbdd2	N/A
MSTRG.18083	0.605	0.591	0.589	0.696	0.631	0.649	mixed	0.064	0.00595	0.0517	ENSMUSG00000025534.17	Gusb	N/A
MSTRG.24508	1	1	0.914	0.865	0.891	0.819	TUTR	-0.113	0.00598	0.0518	ENSMUSG00000041794.13	Myrip	N/A
MSTRG.865	0.054	0.058	0.059	0.088	0.069	0.072	ALE	0.019	0.00601	0.052	ENSMUSG00000009907.17	Vps4b	N/A
MSTRG.5590	0.417	0.41	0.422	0.447	0.427	0.448	mixed	0.025	0.00603	0.0522	ENSMUSG00000042050.8	Wdr60	N/A
MSTRG.17415	0.49	0.497	0.497	0.546	0.514	0.52	mixed	0.032	0.00604	0.0522	ENSMUSG00000029227.15	Fip1l1	N/A
MSTRG.2397	0.995	0.993	0.994	0.997	0.996	0.999	TUTR	0.003	0.00611	0.0525	ENSMUSG00000055053.18	Nfic	N/A
MSTRG.3321	0.8	0.823	0.809	0.745	0.722	0.632	TUTR	-0.111	0.00613	0.0525	ENSMUSG00000035992.15	Fnip1	N/A
MSTRG.4344	0.393	0.351	0.4	0.435	0.429	0.471	TUTR	0.064	0.00614	0.0525	ENSMUSG00000020623.11	Map2k6	N/A
MSTRG.7349	0.348	0.347	0.353	0.374	0.367	0.357	mixed	0.017	0.00611	0.0525	ENSMUSG00000021993.10	Mipep	N/A
MSTRG.8119	0.415	0.44	0.443	0.459	0.478	0.462	mixed	0.033	0.00614	0.0525	ENSMUSG00000022571.9,ENSMUSG00000022570.7	Pycrl,Tsta3	N/A
MSTRG.15031	0.561	0.562	0.549	0.569	0.575	0.571	mixed	0.015	0.00612	0.0525	ENSMUSG00000078578.9	Ube2d3	N/A
MSTRG.18663	0.65	0.648	0.649	0.667	0.654	0.666	mixed	0.013	0.00611	0.0525	ENSMUSG00000053768.13	Chchd3	N/A
MSTRG.18692	0.015	0.012	0.014	0.017	0.016	0.018	TUTR	0.003	0.00611	0.0525	ENSMUSG00000029840.8	Mtpn	N/A
MSTRG.17965	0.324	0.362	0.319	0.446	0.418	0.375	TUTR	0.078	0.00617	0.0527	ENSMUSG00000029440.15	Psmd9	N/A
ENSMUSG00000078880.10	0.248	0.215	0.174	0.551	0.537	1	ALE	0.484	0.00623	0.0531	ENSMUSG00000078880.10	Gm14308	N/A
MSTRG.19757	0.428	0.442	0.399	0.387	0.356	0.378	mixed	-0.049	0.00622	0.0531	ENSMUSG00000030287.15	Itpr2	N/A
MSTRG.9138	0.418	0.467	0.457	0.492	0.583	0.568	TUTR	0.101	0.00626	0.0533	ENSMUSG00000055447.19	Cd47	N/A
MSTRG.10826	0.235	0.24	0.206	0.275	0.276	0.331	TUTR	0.067	0.0063	0.0536	ENSMUSG00000024502.10	Jakmip2	N/A
MSTRG.1122	0.225	0.221	0.219	0.242	0.228	0.242	mixed	0.015	0.00632	0.0537	ENSMUSG00000018189.12	Uchl5	N/A
MSTRG.11379	0.734	0.745	0.767	0.725	0.703	0.706	mixed	-0.038	0.00634	0.0538	ENSMUSG00000071647.5,ENSMUSG00000071646.9	Eml3,Mta2	N/A
MSTRG.21772	0.682	0.678	0.707	0.73	0.718	0.757	TUTR	0.046	0.00637	0.0539	ENSMUSG00000037541.21	Shank2	N/A
MSTRG.19985	0.863	0.872	0.872	0.903	0.883	0.886	ALE	0.022	0.00637	0.0539	ENSMUSG00000030407.2	Qpctl	N/A
MSTRG.6277	0.987	0.989	0.989	0.991	0.99	0.991	mixed	0.003	0.00641	0.054	ENSMUSG00000090659.9	Zfp493	N/A
MSTRG.7194	0.009	0.015	0.009	0.029	0.017	0.029	TUTR	0.014	0.00641	0.054	ENSMUSG00000022159.16	Rab2b	N/A
MSTRG.21660	0.009	0.006	0.009	0.03	0.015	0.021	TUTR	0.014	0.00641	0.054	ENSMUSG00000025478.15	Dpysl4	N/A
MSTRG.22206	0.189	0.203	0.209	0.178	0.181	0.184	TUTR	-0.019	0.0064	0.054	ENSMUSG00000038206.13	Fbxo8	N/A
MSTRG.17928	0.578	0.51	0.528	0.588	0.645	0.65	TUTR	0.089	0.00643	0.0541	ENSMUSG00000038593.18	Tctn1	N/A
MSTRG.24985	0.617	0.625	0.643	0.671	0.66	0.708	TUTR	0.052	0.00647	0.0543	ENSMUSG00000004221.16	Ikbkg	N/A
MSTRG.14447	0.504	0.491	0.493	0.537	0.581	0.528	mixed	0.053	0.00649	0.0544	ENSMUSG00000027950.7	Chrnb2	N/A
MSTRG.21502	0.027	0.024	0.024	0.028	0.032	0.034	TUTR	0.006	0.00648	0.0544	ENSMUSG00000030816.8	Rnf40	N/A
MSTRG.62	0.662	0.631	0.699	0.571	0.592	0.613	TUTR	-0.072	0.00654	0.0545	ENSMUSG00000025915.14	Sgk3	N/A
MSTRG.5201	0.524	0.523	0.531	0.569	0.544	0.589	TUTR	0.041	0.00654	0.0545	ENSMUSG00000021140.9	Pcnx	N/A
MSTRG.13546	0.441	0.398	0.408	0.374	0.37	0.379	mixed	-0.042	0.00652	0.0545	ENSMUSG00000017299.13	Dnttip1	N/A
MSTRG.21256	0.141	0.144	0.17	0.21	0.181	0.185	TUTR	0.04	0.00652	0.0545	ENSMUSG00000047554.14	Tmem41b	N/A
MSTRG.11542	0.567	0.581	0.561	0.59	0.599	0.586	mixed	0.022	0.00657	0.0547	ENSMUSG00000024780.7	Cdc37l1	N/A
ENSMUSG00000029910.14	0.191	0.196	0.213	0.266	0.225	0.238	TUTR	0.043	0.00658	0.0547	ENSMUSG00000029910.14	Mad2l1	N/A
MSTRG.15631	0.19	0.193	0.194	0.196	0.203	0.2	mixed	0.008	0.0066	0.0548	ENSMUSG00000066149.11	Cdc26	N/A
MSTRG.23153	0.572	0.578	0.58	0.6	0.587	0.588	mixed	0.015	0.00659	0.0548	ENSMUSG00000056820.7	Tsnax	N/A
MSTRG.13334	0.011	0.018	0.007	0.074	0.062	0.029	TUTR	0.043	0.00663	0.055	ENSMUSG00000027455.16	Nsfl1c	N/A
MSTRG.21181	0.289	0.337	0.327	0.263	0.242	0.279	mixed	-0.057	0.00664	0.055	ENSMUSG00000070427.4,ENSMUSG00000070426.12	Il18bp,Rnf121	N/A
MSTRG.19297	0.516	0.491	0.511	0.364	0.452	0.438	TUTR	-0.088	0.00667	0.0552	ENSMUSG00000030059.15	Tmf1	N/A
MSTRG.12475	0.017	0.012	0.013	0.02	0.035	0.033	TUTR	0.015	0.0067	0.0553	ENSMUSG00000026824.11	Kcnj3	N/A
MSTRG.12377	0.134	0.148	0.159	0.2	0.17	0.178	TUTR	0.036	0.00677	0.0558	ENSMUSG00000026887.9	Mrrf	N/A
MSTRG.14153	0.129	0.133	0.137	0.189	0.167	0.15	TUTR	0.036	0.00677	0.0558	ENSMUSG00000036513.15	Commd2	N/A
MSTRG.20305	0.357	0.338	0.363	0.383	0.372	0.379	mixed	0.025	0.0068	0.056	ENSMUSG00000043456.17	Zfp536	N/A
MSTRG.422	0.48	0.45	0.483	0.497	0.517	0.511	mixed	0.037	0.00684	0.0562	ENSMUSG00000026035.15	Ppil3	N/A
MSTRG.20982	0.077	0.08	0.064	0.104	0.089	0.091	TUTR	0.021	0.00683	0.0562	ENSMUSG00000039361.11	Picalm	N/A
MSTRG.13951	0.11	0.093	0.105	0.126	0.135	0.116	TUTR	0.023	0.00686	0.0563	ENSMUSG00000037531.8	Mrpl47	N/A
MSTRG.20365	0.497	0.498	0.521	0.487	0.466	0.466	mixed	-0.032	0.00696	0.057	ENSMUSG00000047085.14,ENSMUSG00000038704.12,ENSMUSG00000038695.13	Lrrc4b,Aspdh,Josd2	N/A
MSTRG.7831	0.383	0.392	0.365	0.43	0.403	0.448	TUTR	0.047	0.007	0.0573	ENSMUSG00000022265.7	Ank	N/A
MSTRG.17953	0.033	0.026	0.029	0.046	0.035	0.042	TUTR	0.012	0.00703	0.0575	ENSMUSG00000029474.7	Rnf34	N/A
MSTRG.23658	0.906	0.903	0.9	0.937	0.914	0.922	mixed	0.021	0.00708	0.0578	ENSMUSG00000032051.9	Fdx1	N/A
MSTRG.10397	0.428	0.361	0.403	0.483	0.443	0.486	TUTR	0.074	0.00714	0.0582	ENSMUSG00000050668.10	Gpatch11	N/A
MSTRG.5298	0.827	0.855	0.878	0.776	0.773	0.819	TUTR	-0.064	0.00717	0.0583	ENSMUSG00000034157.12	Cipc	N/A
MSTRG.21449	0.303	0.308	0.307	0.321	0.335	0.316	mixed	0.018	0.00717	0.0583	ENSMUSG00000030720.16	Cln3	N/A
MSTRG.23462	0.438	0.44	0.447	0.465	0.451	0.473	mixed	0.021	0.0072	0.0585	ENSMUSG00000042138.8	Msantd2	N/A
MSTRG.1559	0.376	0.434	0.417	0.462	0.481	0.456	mixed	0.057	0.00724	0.0587	ENSMUSG00000026618.11	Iars2	N/A
MSTRG.14156	0.139	0.141	0.141	0.143	0.148	0.15	mixed	0.007	0.00725	0.0587	ENSMUSG00000036503.13	Rnf13	N/A
MSTRG.20251	0.191	0.198	0.198	0.204	0.203	0.202	mixed	0.007	0.00724	0.0587	ENSMUSG00000009687.14,ENSMUSG00000036578.7,ENSMUSG00000036570.14,ENSMUSG00000001249.14,ENSMUSG00000019194.15,ENSMUSG00000001248.15	Fxyd5,Fxyd7,Fxyd1,Hpn,Scn1b,Gramd1a	N/A
MSTRG.1859	0.447	0.445	0.439	0.457	0.454	0.47	mixed	0.016	0.00727	0.0588	ENSMUSG00000019889.10	Ptprk	N/A
MSTRG.8386	0.607	0.62	0.682	0.705	0.706	0.71	mixed	0.071	0.00728	0.0588	ENSMUSG00000051786.15	Tubgcp6	N/A
MSTRG.7908	0.651	0.664	0.654	0.607	0.62	0.642	TUTR	-0.033	0.0073	0.0589	ENSMUSG00000048307.8	Ankrd46	N/A
MSTRG.18839	0.077	0.075	0.086	0.113	0.1	0.091	mixed	0.022	0.00731	0.0589	ENSMUSG00000023367.14	Tmem176a	N/A
MSTRG.16502	0.423	0.433	0.425	0.442	0.44	0.458	mixed	0.02	0.00733	0.059	ENSMUSG00000041459.15	Tardbp	N/A
MSTRG.8023	0.427	0.413	0.414	0.401	0.407	0.401	mixed	-0.015	0.00735	0.0591	ENSMUSG00000059586.10	Nsmce2	N/A
MSTRG.21475	0.156	0.157	0.177	0.207	0.18	0.199	TUTR	0.032	0.00738	0.0593	ENSMUSG00000046378.11	Asphd1	N/A
MSTRG.22668	0.013	0.008	0.012	0.028	0.016	0.028	TUTR	0.013	0.00741	0.0595	ENSMUSG00000031783.10	Polr2c	N/A
MSTRG.6081	0.585	0.561	0.558	0.593	0.593	0.608	mixed	0.03	0.00747	0.0599	ENSMUSG00000021484.8	Lman2	N/A
MSTRG.18213	0.031	0.025	0.042	0.046	0.061	0.071	TUTR	0.026	0.0075	0.06	ENSMUSG00000037428.14	Vgf	N/A
MSTRG.823	0.421	0.368	0.371	0.443	0.431	0.461	mixed	0.058	0.00751	0.0601	ENSMUSG00000026333.14	Gin1	N/A
MSTRG.18729	0.482	0.496	0.484	0.5	0.52	0.508	ALE	0.022	0.00753	0.0601	ENSMUSG00000029922.15	Mkrn1	N/A
MSTRG.6231	0.012	0.011	0.01	0.015	0.013	0.013	TUTR	0.003	0.00755	0.0602	ENSMUSG00000021477.9	Ctsl	N/A
MSTRG.5258	0.243	0.241	0.241	0.237	0.223	0.226	mixed	-0.013	0.00762	0.0607	ENSMUSG00000021244.15	Ylpm1	N/A
MSTRG.4121	0.379	0.373	0.373	0.38	0.386	0.389	mixed	0.01	0.00765	0.0609	ENSMUSG00000035530.13	Eif1	N/A
MSTRG.15553	0.427	0.438	0.435	0.466	0.443	0.46	TUTR	0.023	0.00766	0.0609	ENSMUSG00000039693.11	Msantd3	N/A
MSTRG.4115	0.883	0.845	0.843	0.89	0.936	0.913	TUTR	0.056	0.00769	0.0611	ENSMUSG00000037935.16	Smarce1	N/A
MSTRG.6436	0.171	0.162	0.161	0.204	0.178	0.215	mixed	0.034	0.00776	0.0616	ENSMUSG00000003992.15	Ssbp2	N/A
MSTRG.21324	0.123	0.116	0.114	0.176	0.134	0.155	mixed	0.037	0.00778	0.0616	ENSMUSG00000030659.14	Nucb2	N/A
MSTRG.3383	0.829	0.83	0.834	0.861	0.839	0.862	mixed	0.023	0.0078	0.0617	ENSMUSG00000020455.16	Trim11	N/A
MSTRG.14300	0.503	0.503	0.506	0.507	0.507	0.507	TUTR	0.003	0.00783	0.0618	ENSMUSG00000028015.3	Ctso	N/A
MSTRG.25268	0.017	0.017	0.011	0.021	0.021	0.021	TUTR	0.006	0.00783	0.0618	ENSMUSG00000049536.5	Tceal1	N/A
MSTRG.2091	0.447	0.42	0.47	0.51	0.494	0.482	TUTR	0.049	0.00786	0.0619	ENSMUSG00000020107.10	Anapc16	N/A
MSTRG.2548	0.642	0.638	0.629	0.727	0.71	0.659	mixed	0.063	0.00785	0.0619	ENSMUSG00000036099.16	Vezt	N/A
MSTRG.6062	0.742	0.721	0.713	0.751	0.75	0.753	mixed	0.026	0.00794	0.0625	ENSMUSG00000025870.10	Arl10	N/A
MSTRG.22358	0.326	0.347	0.342	0.365	0.364	0.396	mixed	0.037	0.00796	0.0626	ENSMUSG00000007610.15	Gtpbp3	N/A
MSTRG.22812	0.668	0.673	0.671	0.663	0.651	0.642	mixed	-0.019	0.00802	0.0629	ENSMUSG00000031921.17	Terf2	N/A
MSTRG.23865	0.867	0.861	0.866	0.877	0.876	0.869	mixed	0.009	0.00802	0.0629	ENSMUSG00000032383.7	Ppib	N/A
MSTRG.4375	0.478	0.487	0.496	0.507	0.499	0.51	mixed	0.018	0.00804	0.063	ENSMUSG00000018858.15	Mrpl58	N/A
MSTRG.16246	0.05	0.054	0.027	0.071	0.074	0.102	TUTR	0.038	0.00806	0.0631	ENSMUSG00000037622.14	Wdtc1	N/A
MSTRG.5044	0.154	0.092	0.189	0.078	0.017	0.041	TUTR	-0.1	0.00809	0.0632	ENSMUSG00000020990.5	Cdkl1	N/A
MSTRG.1241	0.205	0.176	0.212	0.24	0.223	0.243	TUTR	0.037	0.00813	0.0633	ENSMUSG00000058267.13	Mrps14	N/A
MSTRG.10552	0.481	0.478	0.482	0.437	0.468	0.455	mixed	-0.027	0.00811	0.0633	ENSMUSG00000024294.14	Mib1	N/A
MSTRG.13447	0.767	0.835	0.777	0.875	0.843	0.87	TUTR	0.07	0.00813	0.0633	ENSMUSG00000061689.15	Dlgap4	N/A
MSTRG.12251	0.685	0.709	0.704	0.754	0.845	0.764	TUTR	0.089	0.00818	0.0635	ENSMUSG00000075419.4	Dolk	N/A
MSTRG.18862	0.49	0.505	0.51	0.543	0.551	0.517	mixed	0.035	0.00819	0.0635	ENSMUSG00000059182.7	Skap2	N/A
MSTRG.23970	0.492	0.517	0.499	0.524	0.527	0.524	mixed	0.022	0.00817	0.0635	ENSMUSG00000007656.13	Arpp19	N/A
MSTRG.24025	0.276	0.216	0.246	0.301	0.293	0.333	TUTR	0.063	0.00818	0.0635	ENSMUSG00000032251.12	Irak1bp1	N/A
MSTRG.12228	0.376	0.387	0.374	0.355	0.366	0.34	mixed	-0.025	0.0083	0.0643	ENSMUSG00000059316.2,ENSMUSG00000069020.9	Slc27a4,Urm1	N/A
MSTRG.20141	0.592	0.584	0.596	0.576	0.567	0.581	mixed	-0.016	0.00833	0.0645	ENSMUSG00000109336.1,ENSMUSG00000030602.13	Samd4b,Pak4	N/A
MSTRG.14836	0.531	0.52	0.528	0.535	0.536	0.539	mixed	0.011	0.00839	0.0649	ENSMUSG00000033554.17	Dph5	N/A
MSTRG.1097	0.126	0.065	0.137	0.167	0.177	0.194	TUTR	0.07	0.00848	0.0653	ENSMUSG00000079283.2	2310009B15Rik	N/A
MSTRG.4253	0.544	0.611	0.653	0.767	0.715	0.682	mixed	0.118	0.00848	0.0653	ENSMUSG00000020691.13	Mettl2	N/A
MSTRG.18209	0.323	0.321	0.299	0.343	0.382	0.347	mixed	0.043	0.00847	0.0653	ENSMUSG00000007987.12	Ift22	N/A
MSTRG.18775	0.655	0.602	0.609	0.659	0.688	0.692	TUTR	0.058	0.00858	0.066	ENSMUSG00000039419.17	Cntnap2	N/A
MSTRG.9464	0.968	0.967	0.971	0.973	0.972	0.972	mixed	0.003	0.0086	0.0661	ENSMUSG00000023861.17	Mpc1	N/A
MSTRG.5262	0.459	0.452	0.462	0.467	0.469	0.465	mixed	0.009	0.00866	0.0665	ENSMUSG00000004789.10	Dlst	N/A
MSTRG.13337	0.764	0.766	0.796	0.833	0.802	0.856	TUTR	0.055	0.0087	0.0667	ENSMUSG00000027457.15	Snph	N/A
MSTRG.547	0.384	0.366	0.395	0.44	0.41	0.41	TUTR	0.038	0.00876	0.0668	ENSMUSG00000039354.16	Smarcal1	N/A
ENSMUSG00000038010.9	0.577	0.565	0.529	0.623	0.623	0.588	mixed	0.054	0.00874	0.0668	ENSMUSG00000038010.9	Ccdc138	N/A
MSTRG.3102	0.44	0.434	0.459	0.482	0.476	0.461	mixed	0.029	0.00874	0.0668	ENSMUSG00000043999.6,ENSMUSG00000020305.13	Gpr75,Asb3	N/A
MSTRG.14912	0.091	0.105	0.11	0.117	0.119	0.121	TUTR	0.017	0.00873	0.0668	ENSMUSG00000054091.9	1810037I17Rik	N/A
MSTRG.20384	0.027	0.033	0.029	0.055	0.038	0.043	TUTR	0.015	0.00871	0.0668	ENSMUSG00000038520.15	Tbc1d17	N/A
MSTRG.22285	0.614	0.616	0.606	0.634	0.648	0.623	mixed	0.023	0.00875	0.0668	ENSMUSG00000079038.3	D130040H23Rik	N/A
MSTRG.4201	0.622	0.648	0.606	0.658	0.665	0.69	mixed	0.046	0.00883	0.0672	ENSMUSG00000006575.14	Rundc3a	N/A
MSTRG.7015	0.202	0.196	0.205	0.221	0.209	0.229	mixed	0.019	0.00882	0.0672	ENSMUSG00000021911.16	Parg	N/A
MSTRG.25093	0.29	0.314	0.305	0.334	0.318	0.335	mixed	0.026	0.00888	0.0675	ENSMUSG00000046032.16	Snx12	N/A
MSTRG.22587	0.888	0.884	0.882	0.889	0.894	0.891	TUTR	0.006	0.00891	0.0676	ENSMUSG00000036712.15	Cyld	N/A
MSTRG.3349	0.827	0.81	0.834	0.854	0.839	0.856	mixed	0.026	0.00894	0.0678	ENSMUSG00000020522.13	Mfap3	N/A
MSTRG.16278	0.491	0.499	0.473	0.525	0.519	0.567	TUTR	0.049	0.00899	0.0681	ENSMUSG00000037348.15	Paqr7	N/A
MSTRG.19591	0.531	0.524	0.524	0.516	0.5	0.487	TUTR	-0.025	0.00901	0.0682	ENSMUSG00000038077.7	Kcna6	N/A
MSTRG.23730	0.768	0.768	0.799	1	0.832	1	TUTR	0.166	0.00902	0.0682	ENSMUSG00000042557.14	Sin3a	N/A
MSTRG.16991	0.24	0.243	0.245	0.247	0.251	0.256	mixed	0.008	0.00905	0.0683	ENSMUSG00000014956.15	Ppp1cb	N/A
MSTRG.15139	0.557	0.626	0.575	0.663	0.632	0.676	TUTR	0.071	0.00908	0.0685	ENSMUSG00000039068.16	Zzz3	N/A
MSTRG.22146	0.647	0.653	0.635	0.667	0.66	0.683	mixed	0.025	0.00916	0.069	ENSMUSG00000038173.15	Enpp6	N/A
MSTRG.20837	0.66	0.7	0.745	0.642	0.624	0.596	TUTR	-0.081	0.0092	0.0692	ENSMUSG00000030605.15	Mfge8	N/A
MSTRG.20188	0.384	0.434	0.385	0.458	0.443	0.45	mixed	0.049	0.00927	0.0697	ENSMUSG00000047473.14	Zfp30	N/A
MSTRG.21671	0.935	0.931	0.939	0.947	0.949	0.94	ALE	0.01	0.00928	0.0697	ENSMUSG00000066129.15	Kndc1	N/A
MSTRG.5829	0.34	0.336	0.344	0.331	0.33	0.335	TUTR	-0.008	0.00931	0.0698	ENSMUSG00000019132.11	BC005537	N/A
MSTRG.6571	0.506	0.493	0.512	0.537	0.58	0.533	TUTR	0.046	0.00936	0.0701	ENSMUSG00000021712.15	Trim23	N/A
MSTRG.10186	0.438	0.445	0.451	0.455	0.457	0.455	TUTR	0.011	0.00939	0.0703	ENSMUSG00000023927.15	Satb1	N/A
MSTRG.17049	0.018	0.019	0.008	0.003	0	0.007	TUTR	-0.012	0.00949	0.0709	ENSMUSG00000029106.14	Add1	N/A
MSTRG.1273	0.324	0.333	0.332	0.314	0.309	0.323	mixed	-0.015	0.00955	0.0711	ENSMUSG00000044835.15	Ankrd45	N/A
MSTRG.1411	0.77	0.77	0.77	0.779	0.774	0.773	TUTR	0.005	0.00954	0.0711	ENSMUSG00000026554.15	Dcaf8	N/A
MSTRG.3879	0	0.01	0.002	0.012	0.034	0.032	mixed	0.022	0.00956	0.0711	ENSMUSG00000000804.14	Usp32	N/A
MSTRG.11374	0.513	0.512	0.526	0.548	0.53	0.534	mixed	0.02	0.00956	0.0711	ENSMUSG00000096740.8,ENSMUSG00000116166.1,ENSMUSG00000071653.9,ENSMUSG00000116347.1,ENSMUSG00000071652.8,ENSMUSG00000071650.6	Lbhd1,Gm49403,1810009A15Rik,Gm49416,Ints5,Ganab	N/A
MSTRG.20797	0.431	0.53	0.513	0.362	0.319	0.423	mixed	-0.123	0.00957	0.0711	ENSMUSG00000078671.11	Chd2	N/A
MSTRG.21909	0.543	0.502	0.505	0.48	0.482	0.469	TUTR	-0.04	0.00953	0.0711	ENSMUSG00000026317.7	Cln8	N/A
MSTRG.8017	0.488	0.476	0.482	0.49	0.509	0.505	mixed	0.019	0.00962	0.0714	ENSMUSG00000050891.10	Tatdn1	N/A
MSTRG.22190	0.243	0.253	0.275	0.277	0.304	0.312	mixed	0.041	0.00967	0.0717	ENSMUSG00000039375.16	Wdr17	N/A
MSTRG.22682	0.366	0.4	0.389	0.412	0.413	0.417	mixed	0.029	0.00971	0.0719	ENSMUSG00000046707.9	Csnk2a2	N/A
MSTRG.11397	0.23	0.248	0.243	0.203	0.198	0.228	mixed	-0.03	0.00973	0.072	ENSMUSG00000024664.5	Fads3	N/A
MSTRG.13347	0.581	0.572	0.582	0.59	0.588	0.586	mixed	0.01	0.00978	0.0723	ENSMUSG00000027466.15	Rbck1	N/A
MSTRG.14530	0.45	0.389	0.389	0.468	0.487	0.552	TUTR	0.093	0.0098	0.0723	ENSMUSG00000019338.13	Zfp687	N/A
MSTRG.17766	0.505	0.51	0.5	0.521	0.519	0.511	TUTR	0.012	0.00982	0.0724	ENSMUSG00000042078.14	Svop	N/A
MSTRG.9510	0.661	0.663	0.655	0.665	0.669	0.668	mixed	0.007	0.00986	0.0726	ENSMUSG00000062480.12,ENSMUSG00000023832.14,ENSMUSG00000060475.13	Acat3,Acat2,Wtap	N/A
MSTRG.17170	0.429	0.414	0.487	0.583	0.518	0.507	TUTR	0.093	0.00991	0.0728	ENSMUSG00000031558.15	Slit2	N/A
MSTRG.24138	0.079	0.065	0.059	0.08	0.092	0.093	TUTR	0.02	0.00989	0.0728	ENSMUSG00000040433.16	Zbtb38	N/A
MSTRG.8313	0.029	0.036	0.027	0.014	0.025	0.015	mixed	-0.013	0.00993	0.0729	ENSMUSG00000022450.6	Ndufa6	N/A
MSTRG.1670	0.523	0.54	0.534	0.514	0.503	0.52	mixed	-0.02	0.01	0.0733	ENSMUSG00000040624.18	Plekhg1	N/A
MSTRG.18333	0.054	0.038	0.031	0.095	0.099	0.057	TUTR	0.043	0.01	0.0733	ENSMUSG00000039244.10	E130309D02Rik	N/A
MSTRG.4019	0.437	0.421	0.421	0.438	0.449	0.445	TUTR	0.018	0.0101	0.0738	ENSMUSG00000014349.7	Ube2z	N/A
MSTRG.6495	0.598	0.614	0.595	0.64	0.626	0.617	mixed	0.026	0.0101	0.0738	ENSMUSG00000021671.9	Poc5	N/A
MSTRG.20084	0.602	0.668	0.68	0.584	0.581	0.578	TUTR	-0.069	0.0101	0.0738	ENSMUSG00000002602.16	Axl	N/A
MSTRG.19414	0.691	0.701	0.698	0.703	0.717	0.717	TUTR	0.015	0.0102	0.0744	ENSMUSG00000030302.16	Atp2b2	N/A
MSTRG.4359	0.522	0.58	0.49	0.652	0.603	0.601	mixed	0.088	0.0103	0.075	ENSMUSG00000041592.16	Sdk2	N/A
MSTRG.17383	0.769	0.824	0.81	0.862	0.867	0.836	TUTR	0.054	0.0103	0.075	ENSMUSG00000036087.18	Slain2	N/A
MSTRG.15392	0.656	0.639	0.709	0.728	0.743	0.72	TUTR	0.062	0.0104	0.0756	ENSMUSG00000028419.5	Chmp5	N/A
MSTRG.24644	0.232	0.227	0.224	0.282	0.245	0.253	mixed	0.032	0.0104	0.0756	ENSMUSG00000039556.16,ENSMUSG00000031143.4	Ppp1r3f,Ccdc22	N/A
MSTRG.23698	0.717	0.649	0.648	0.608	0.559	0.609	TUTR	-0.079	0.0105	0.0761	ENSMUSG00000032301.13	Psma4	N/A
MSTRG.23290	0.585	0.514	0.582	0.663	0.651	0.608	TUTR	0.081	0.0105	0.0761	ENSMUSG00000003308.15	Keap1	N/A
MSTRG.1578	0.873	0.823	0.812	0.902	0.884	0.887	mixed	0.055	0.0106	0.0766	ENSMUSG00000039210.16	Gpatch2	N/A
MSTRG.13847	0.047	0.047	0.047	0.034	0.043	0.041	TUTR	-0.008	0.0106	0.0766	ENSMUSG00000039717.16	Ralyl	N/A
MSTRG.22886	0.438	0.421	0.345	0.485	0.47	0.503	TUTR	0.085	0.0106	0.0766	ENSMUSG00000031772.17	Cntnap4	N/A
MSTRG.3851	0.521	0.478	0.497	0.526	0.555	0.541	TUTR	0.042	0.0107	0.0771	ENSMUSG00000035152.14	Ap2b1	N/A
MSTRG.4058	0.883	0.867	0.877	0.894	0.905	0.887	mixed	0.019	0.0107	0.0771	ENSMUSG00000038453.17	Srcin1	N/A
MSTRG.15722	0.003	0.004	0.001	0.008	0.006	0.013	TUTR	0.006	0.0107	0.0771	ENSMUSG00000037996.17	Slc24a2	N/A
MSTRG.4399	0.355	0.373	0.347	0.378	0.439	0.429	TUTR	0.057	0.0108	0.0777	ENSMUSG00000020755.9	Sap30bp	N/A
MSTRG.23363	0.564	0.564	0.565	0.566	0.572	0.572	ALE	0.006	0.0108	0.0777	ENSMUSG00000045994.17	B3gat1	N/A
MSTRG.8056	0.255	0.236	0.255	0.298	0.286	0.263	TUTR	0.033	0.0109	0.0781	ENSMUSG00000036760.7	Kcnk9	N/A
MSTRG.8692	0.133	0.142	0.158	0.162	0.166	0.168	mixed	0.021	0.0109	0.0781	ENSMUSG00000068663.14	Clec16a	N/A
MSTRG.11904	0.85	0.85	0.878	0.897	0.879	0.892	mixed	0.03	0.0109	0.0781	ENSMUSG00000109865.1,ENSMUSG00000051396.15	Hspa14,Gm45902	N/A
MSTRG.17740	0.197	0.197	0.232	0.233	0.259	0.251	TUTR	0.039	0.0109	0.0781	ENSMUSG00000029348.11	Asphd2	N/A
MSTRG.2657	0.004	0.006	0.01	0.012	0.011	0.012	TUTR	0.005	0.011	0.0785	ENSMUSG00000020132.10	Rab21	N/A
MSTRG.10057	0.119	0.132	0.114	0.141	0.141	0.133	TUTR	0.016	0.011	0.0785	ENSMUSG00000036398.13	Ppp1r11	N/A
MSTRG.11009	0.521	0.495	0.544	0.612	0.673	0.564	TUTR	0.096	0.011	0.0785	ENSMUSG00000024530.8	Prelid3a	N/A
MSTRG.12265	0.392	0.391	0.394	0.375	0.387	0.384	mixed	-0.01	0.011	0.0785	ENSMUSG00000026851.9	BC005624	N/A
MSTRG.3182	0.262	0.258	0.245	0.274	0.272	0.296	TUTR	0.026	0.0111	0.079	ENSMUSG00000020409.10	Slu7	N/A
MSTRG.13363	0.448	0.437	0.428	0.525	0.476	0.468	TUTR	0.052	0.0111	0.079	ENSMUSG00000027472.14	Pdrg1	N/A
MSTRG.6529	0.631	0.632	0.631	0.628	0.626	0.63	mixed	-0.003	0.0112	0.0794	ENSMUSG00000052727.6	Map1b	N/A
MSTRG.7170	0.762	0.742	0.747	0.791	0.763	0.796	TUTR	0.033	0.0112	0.0794	ENSMUSG00000036023.6	Parp2	N/A
MSTRG.7562	0.782	0.896	0.839	0.914	0.945	0.945	TUTR	0.096	0.0112	0.0794	ENSMUSG00000022013.4	Dnajc15	N/A
MSTRG.18234	0.56	0.562	0.59	0.544	0.534	0.547	mixed	-0.029	0.0112	0.0794	ENSMUSG00000093445.7,ENSMUSG00000079165.10	Lrch4,Sap25	N/A
MSTRG.13002	0.159	0.146	0.176	0.201	0.177	0.202	mixed	0.033	0.0113	0.0799	ENSMUSG00000027287.14	Snap23	N/A
MSTRG.17023	0.48	0.475	0.456	0.517	0.489	0.497	mixed	0.031	0.0113	0.0799	ENSMUSG00000057406.16	Nsd2	N/A
MSTRG.3704	0.66	0.66	0.665	0.667	0.668	0.675	mixed	0.008	0.0114	0.0802	ENSMUSG00000017776.15	Crk	N/A
MSTRG.8405	0.041	0.035	0.032	0.077	0.045	0.068	mixed	0.027	0.0114	0.0802	ENSMUSG00000022623.17,ENSMUSG00000022622.5	Shank3,Acr	N/A
MSTRG.10627	0.059	0.056	0.039	0.071	0.074	0.065	ALE	0.019	0.0114	0.0802	ENSMUSG00000024269.11	Tpgs2	N/A
MSTRG.16573	0.163	0.174	0.174	0.254	0.255	0.188	TUTR	0.062	0.0114	0.0802	ENSMUSG00000028936.15	Rpl22	N/A
MSTRG.21412	0.344	0.366	0.325	0.379	0.373	0.394	mixed	0.037	0.0114	0.0802	ENSMUSG00000030779.16	Rbbp6	N/A
MSTRG.8395	0.195	0.17	0.179	0.197	0.222	0.21	TUTR	0.029	0.0115	0.0807	ENSMUSG00000008690.15	Ncaph2	N/A
MSTRG.11221	0.366	0.376	0.378	0.345	0.353	0.365	mixed	-0.019	0.0115	0.0807	ENSMUSG00000047379.7,ENSMUSG00000080268.4	B4gat1,Brms1	N/A
MSTRG.13039	0.866	0.916	1	0.846	0.73	0.78	TUTR	-0.142	0.0115	0.0807	ENSMUSG00000060227.15	Casc4	N/A
MSTRG.5123	0.882	0.857	0.864	0.889	0.895	0.885	ALE	0.022	0.0116	0.081	ENSMUSG00000021061.15	Sptb	N/A
MSTRG.8929	0.505	0.504	0.501	0.507	0.506	0.508	mixed	0.004	0.0116	0.081	ENSMUSG00000022523.10	Fgf12	N/A
MSTRG.8948	0.202	0.201	0.203	0.205	0.208	0.204	mixed	0.004	0.0116	0.081	ENSMUSG00000047714.14,ENSMUSG00000022548.14	Ppp1r2,Apod	N/A
MSTRG.14502	0.884	0.873	0.875	0.886	0.89	0.886	mixed	0.01	0.0116	0.081	ENSMUSG00000028145.9	Them4	N/A
MSTRG.23773	0.371	0.398	0.374	0.399	0.431	0.417	TUTR	0.035	0.0116	0.081	ENSMUSG00000025234.11	Arih1	N/A
MSTRG.8227	0.56	0.541	0.563	0.603	0.585	0.571	mixed	0.031	0.0117	0.0815	ENSMUSG00000068206.13,ENSMUSG00000116121.1	Pick1,Gm49486	N/A
MSTRG.16735	0.615	0.57	0.615	0.503	0.545	0.562	TUTR	-0.063	0.0117	0.0815	ENSMUSG00000028883.17	Sema3a	N/A
MSTRG.17958	0.061	0.036	0.068	0.08	0.088	0.08	TUTR	0.028	0.0117	0.0815	ENSMUSG00000054434.14	Tmem120b	N/A
MSTRG.11206	0.555	0.563	0.57	0.612	0.574	0.612	mixed	0.036	0.0118	0.082	ENSMUSG00000033760.17	Rbm4b	N/A
MSTRG.20053	0.387	0.392	0.44	0.455	0.446	0.48	TUTR	0.054	0.0118	0.082	ENSMUSG00000054499.9	Dedd2	N/A
MSTRG.1975	0.267	0.246	0.251	0.282	0.271	0.271	mixed	0.02	0.0119	0.0824	ENSMUSG00000019802.13	Sec63	N/A
MSTRG.3669	0.227	0.241	0.24	0.256	0.25	0.246	TUTR	0.015	0.0119	0.0824	ENSMUSG00000010554.14	Mettl16	N/A
MSTRG.13956	0.235	0.232	0.246	0.286	0.262	0.253	mixed	0.029	0.0119	0.0824	ENSMUSG00000027674.16	Pex5l	N/A
MSTRG.18475	0.623	0.624	0.63	0.544	0.596	0.595	TUTR	-0.048	0.0119	0.0824	ENSMUSG00000032766.9	Gng11	N/A
MSTRG.3408	0.714	0.659	0.642	0.747	0.794	0.722	TUTR	0.082	0.012	0.0828	ENSMUSG00000061650.6	Med9	N/A
MSTRG.3790	0.261	0.26	0.264	0.253	0.251	0.259	mixed	-0.008	0.012	0.0828	ENSMUSG00000017677.11	Wsb1	N/A
MSTRG.18879	0.191	0.177	0.171	0.193	0.197	0.203	TUTR	0.018	0.012	0.0828	ENSMUSG00000004535.12	Tax1bp1	N/A
MSTRG.17247	0.381	0.291	0.367	0.431	0.408	0.444	TUTR	0.082	0.0121	0.0833	ENSMUSG00000039178.9	Tbc1d19	N/A
MSTRG.21369	0.731	0.707	0.718	0.748	0.79	0.747	TUTR	0.043	0.0121	0.0833	ENSMUSG00000030880.14	Polr3e	N/A
MSTRG.11559	0.52	0.312	0.46	0.604	0.589	0.605	mixed	0.168	0.0122	0.0839	ENSMUSG00000046138.15	9930021J03Rik	N/A
MSTRG.12439	0.225	0.221	0.212	0.23	0.229	0.238	mixed	0.013	0.0122	0.0839	ENSMUSG00000036792.12	Mbd5	N/A
MSTRG.9377	0	0	0	0.004	0.004	0.011	TUTR	0.006	0.0123	0.0842	ENSMUSG00000074892.9	B3galt5	N/A
MSTRG.11750	0.01	0.012	0.009	0.014	0.014	0.012	mixed	0.003	0.0123	0.0842	ENSMUSG00000041035.9	Gm17018	N/A
MSTRG.11828	0.668	0.669	0.666	0.674	0.677	0.67	mixed	0.006	0.0123	0.0842	ENSMUSG00000024975.13	Pdcd4	N/A
MSTRG.22015	0.518	0.518	0.517	0.528	0.521	0.522	TUTR	0.006	0.0123	0.0842	ENSMUSG00000037260.8	Hgsnat	N/A
MSTRG.10468	0.27	0.294	0.288	0.27	0.253	0.257	TUTR	-0.024	0.0124	0.0846	ENSMUSG00000037104.9	Socs5	N/A
MSTRG.9662	0.66	0.675	0.692	0.711	0.703	0.696	mixed	0.027	0.0124	0.0846	ENSMUSG00000040888.10,ENSMUSG00000040688.16	Gfer,Tbl3	N/A
MSTRG.23944	0.576	0.606	0.589	0.541	0.548	0.574	mixed	-0.036	0.0124	0.0846	ENSMUSG00000037674.15	Rfx7	N/A
MSTRG.8649	0.028	0.021	0.023	0.046	0.029	0.046	TUTR	0.016	0.0125	0.0852	ENSMUSG00000063445.14	Nmral1	N/A
MSTRG.6892	0.035	0.041	0.031	0.053	0.041	0.052	TUTR	0.013	0.0126	0.0856	ENSMUSG00000021773.11	Comtd1	N/A
MSTRG.11298	0.213	0.224	0.224	0.227	0.239	0.238	mixed	0.015	0.0126	0.0856	ENSMUSG00000024790.8,ENSMUSG00000024787.14,ENSMUSG00000024944.6	Sac3d1,Snx15,Arl2	N/A
MSTRG.17820	0.727	0.686	0.713	0.668	0.631	0.677	TUTR	-0.05	0.0126	0.0856	ENSMUSG00000029528.19	Pxn	N/A
MSTRG.18244	0.852	0.831	0.833	0.74	0.774	0.816	TUTR	-0.062	0.0126	0.0856	ENSMUSG00000029729.12	Zkscan1	N/A
MSTRG.4796	0.677	0.688	0.68	0.745	0.702	0.709	TUTR	0.037	0.0127	0.0859	ENSMUSG00000020646.17	Mboat2	N/A
MSTRG.9175	0.377	0.381	0.373	0.423	0.386	0.414	mixed	0.031	0.0127	0.0859	ENSMUSG00000022747.17	St3gal6	N/A
MSTRG.18461	0.611	0.595	0.605	0.591	0.592	0.59	mixed	-0.013	0.0127	0.0859	ENSMUSG00000034021.15	Pds5b	N/A
MSTRG.19699	0.537	0.529	0.533	0.541	0.555	0.543	TUTR	0.013	0.0127	0.0859	ENSMUSG00000015766.14	Eps8	N/A
MSTRG.24797	0.457	0.456	0.43	0.612	0.513	0.505	mixed	0.095	0.0127	0.0859	ENSMUSG00000000355.13	Mcts1	N/A
MSTRG.8220	0.054	0.039	0.02	0.079	0.086	0.056	TUTR	0.036	0.0128	0.0862	ENSMUSG00000006378.15,ENSMUSG00000116378.1,ENSMUSG00000114755.1	Gcat,Gcat,Galr3	N/A
MSTRG.13043	0.494	0.464	0.49	0.552	0.501	0.542	TUTR	0.049	0.0128	0.0862	ENSMUSG00000027236.8	Eif3j1	N/A
MSTRG.15493	0.676	0.661	0.681	0.757	0.691	0.733	TUTR	0.054	0.0128	0.0862	ENSMUSG00000078716.10	Tmem8b	N/A
MSTRG.22115	0.357	0.349	0.333	0.45	0.472	0.371	TUTR	0.085	0.0128	0.0862	ENSMUSG00000070044.15	Fam149a	N/A
MSTRG.4447	0.513	0.595	0.562	0.493	0.494	0.435	TUTR	-0.083	0.0129	0.0865	ENSMUSG00000017715.11	Pgs1	N/A
MSTRG.11803	0.206	0.209	0.21	0.203	0.206	0.204	TUTR	-0.004	0.0129	0.0865	ENSMUSG00000025066.10	Sfr1	N/A
MSTRG.18770	0.468	0.465	0.468	0.488	0.477	0.473	mixed	0.012	0.0129	0.0865	ENSMUSG00000036667.14	Tcaf1	N/A
MSTRG.22767	0.335	0.335	0.336	0.338	0.336	0.338	mixed	0.002	0.0129	0.0865	ENSMUSG00000038000.10	Acd	N/A
MSTRG.14396	0.861	0.86	0.784	1	0.882	1	TUTR	0.126	0.013	0.087	ENSMUSG00000028060.14	Khdc4	N/A
MSTRG.18276	0.315	0.314	0.317	0.338	0.366	0.33	TUTR	0.03	0.013	0.087	ENSMUSG00000025858.12	Get4	N/A
MSTRG.22306	0.533	0.534	0.534	0.516	0.525	0.529	TUTR	-0.011	0.013	0.087	ENSMUSG00000002342.17	Tmem161a	N/A
MSTRG.2128	0.047	0.038	0.044	0.055	0.048	0.053	TUTR	0.009	0.0131	0.0875	ENSMUSG00000037012.18	Hk1	N/A
MSTRG.8760	0.835	0.803	0.817	0.864	0.843	0.842	ALE	0.032	0.0131	0.0875	ENSMUSG00000022788.16	Fgd4	N/A
MSTRG.14926	0.768	0.766	0.736	0.803	0.785	0.781	mixed	0.033	0.0132	0.088	ENSMUSG00000053819.16	Camk2d	N/A
MSTRG.16376	0.067	0.069	0.055	0.096	0.081	0.075	TUTR	0.02	0.0133	0.0884	ENSMUSG00000036622.15	Atp13a2	N/A
MSTRG.17614	0.861	0.847	0.846	0.87	0.865	0.862	mixed	0.015	0.0133	0.0884	ENSMUSG00000097392.3	Thoc2l	N/A
MSTRG.24965	0.437	0.433	0.427	0.45	0.453	0.484	mixed	0.03	0.0133	0.0884	ENSMUSG00000031391.18,ENSMUSG00000031389.17,ENSMUSG00000031388.14	L1cam,Arhgap4,Naa10	N/A
MSTRG.25123	0.341	0.343	0.339	0.35	0.354	0.344	mixed	0.008	0.0133	0.0884	ENSMUSG00000082229.1	Nap1l2	N/A
MSTRG.3510	0.21	0.227	0.242	0.179	0.201	0.203	mixed	-0.032	0.0134	0.0889	ENSMUSG00000069844.12	Sco1	N/A
MSTRG.5518	0.789	1	1	0.71	0.429	0.712	TUTR	-0.313	0.0134	0.0889	ENSMUSG00000021271.5	Zfp839	N/A
MSTRG.5186	0.667	0.66	0.654	0.681	0.683	0.667	mixed	0.017	0.0136	0.09	ENSMUSG00000021139.17,ENSMUSG00000091803.7,ENSMUSG00000090935.10	Gm20498,Cox16,Synj2bp	N/A
MSTRG.7429	0.503	0.506	0.502	0.506	0.509	0.511	TUTR	0.005	0.0136	0.09	ENSMUSG00000046204.14	Pnma2	N/A
MSTRG.8161	0.181	0.183	0.184	0.188	0.213	0.209	mixed	0.02	0.0137	0.0904	ENSMUSG00000033762.8,ENSMUSG00000033707.9,ENSMUSG00000116138.1	Recql4,Lrrc24,C030006K11Rik	N/A
MSTRG.16884	0.893	0.889	0.895	0.909	0.897	0.902	mixed	0.011	0.0137	0.0904	ENSMUSG00000056367.14	Actr3b	N/A
MSTRG.23274	0.131	0.139	0.14	0.142	0.148	0.147	TUTR	0.009	0.0137	0.0904	ENSMUSG00000032171.7	Pin1	N/A
MSTRG.3999	0.395	0.387	0.376	0.408	0.396	0.408	TUTR	0.018	0.0138	0.091	ENSMUSG00000038967.13	Pdk2	N/A
MSTRG.8702	0.639	0.643	0.633	0.63	0.596	0.595	mixed	-0.031	0.0139	0.0916	ENSMUSG00000037965.14	Zc3h7a	N/A
MSTRG.12786	0.567	0.584	0.593	0.56	0.523	0.553	mixed	-0.036	0.014	0.0919	ENSMUSG00000068742.11	Cry2	N/A
MSTRG.15928	0.713	0.692	0.739	0.768	0.75	0.746	mixed	0.04	0.014	0.0919	ENSMUSG00000028708.16	Mknk1	N/A
MSTRG.20914	0.404	0.393	0.483	0.547	0.478	0.535	ALE	0.093	0.014	0.0919	ENSMUSG00000025102.14	3110040N11Rik	N/A
MSTRG.25355	0.613	0.611	0.601	0.617	0.619	0.627	mixed	0.013	0.014	0.0919	ENSMUSG00000025261.18	Huwe1	N/A
MSTRG.770	0.356	0.379	0.356	0.385	0.385	0.382	TUTR	0.02	0.0141	0.0923	ENSMUSG00000034292.13	Traf3ip1	N/A
MSTRG.10463	0.525	0.54	0.538	0.486	0.515	0.516	TUTR	-0.028	0.0141	0.0923	ENSMUSG00000024143.15	Rhoq	N/A
MSTRG.24360	0.732	0.706	0.708	0.742	0.757	0.733	mixed	0.029	0.0141	0.0923	ENSMUSG00000032599.12	Ip6k2	N/A
MSTRG.1289	0.641	0.639	0.629	0.549	0.563	0.621	mixed	-0.058	0.0142	0.0927	ENSMUSG00000026696.15	Vamp4	N/A
MSTRG.9800	0.847	0.74	0.851	0.738	0.699	0.647	mixed	-0.118	0.0142	0.0927	ENSMUSG00000024006.17	Stk38	N/A
MSTRG.12598	0.804	0.816	0.787	0.826	0.856	0.827	TUTR	0.034	0.0142	0.0927	ENSMUSG00000006494.11	Pdk1	N/A
MSTRG.650	0.612	0.605	0.74	0.85	0.789	0.742	mixed	0.142	0.0143	0.093	ENSMUSG00000073633.9	Fbxo36	N/A
MSTRG.9168	0.502	0.565	0.527	0.666	0.566	0.636	ALE	0.092	0.0143	0.093	ENSMUSG00000022748.8	Cmss1	N/A
MSTRG.11685	0.068	0.09	0.09	0.115	0.11	0.096	mixed	0.024	0.0143	0.093	ENSMUSG00000042401.8	Crtac1	N/A
MSTRG.16266	0.678	0.633	0.671	0.706	0.699	0.756	ALE	0.059	0.0143	0.093	ENSMUSG00000037443.13	Cep85	N/A
MSTRG.369	0.173	0.205	0.161	0.262	0.344	0.226	TUTR	0.097	0.0144	0.0934	ENSMUSG00000041426.12	Hibch	N/A
MSTRG.8952	0.315	0.307	0.311	0.297	0.307	0.296	mixed	-0.011	0.0144	0.0934	ENSMUSG00000046598.15	Bdh1	N/A
MSTRG.24554	0.04	0.033	0.027	0.044	0.044	0.057	mixed	0.015	0.0144	0.0934	ENSMUSG00000047036.8	Zfp445	N/A
MSTRG.4074	0.429	0.424	0.448	0.505	0.452	0.477	TUTR	0.044	0.0145	0.0939	ENSMUSG00000050538.8	B230217C12Rik	N/A
MSTRG.8663	0.398	0.366	0.408	0.363	0.315	0.346	mixed	-0.05	0.0146	0.0942	ENSMUSG00000039473.8	Ubn1	N/A
MSTRG.11010	0.514	0.529	0.516	0.531	0.531	0.537	mixed	0.013	0.0146	0.0942	ENSMUSG00000024533.17	Spire1	N/A
MSTRG.13480	0.099	0.073	0.104	0.166	0.11	0.151	TUTR	0.05	0.0146	0.0942	ENSMUSG00000027651.16	Rprd1b	N/A
MSTRG.18881	1	1	0.982	0.785	0.428	0.807	mixed	-0.321	0.0146	0.0942	ENSMUSG00000063568.11	Jazf1	N/A
MSTRG.2822	0.25	0.253	0.253	0.274	0.256	0.268	TUTR	0.014	0.0148	0.0947	ENSMUSG00000025369.15	Smarcc2	N/A
MSTRG.4063	0.632	0.6	0.584	0.713	0.645	0.656	mixed	0.066	0.0148	0.0947	ENSMUSG00000018537.16	Pcgf2	N/A
MSTRG.7023	0.57	0.518	0.512	0.594	0.623	0.57	TUTR	0.063	0.0148	0.0947	ENSMUSG00000054051.7	Ercc6	N/A
MSTRG.8563	0.602	0.651	0.611	0.587	0.58	0.577	mixed	-0.04	0.0147	0.0947	ENSMUSG00000023032.12	Slc4a8	N/A
MSTRG.10605	0.609	0.621	0.6	0.649	0.621	0.64	mixed	0.027	0.0148	0.0947	ENSMUSG00000024302.16	Dtna	N/A
MSTRG.13355	0.416	0.416	0.42	0.42	0.43	0.428	mixed	0.009	0.0148	0.0947	ENSMUSG00000019188.16	H13	N/A
MSTRG.12187	0.825	0.839	0.853	0.812	0.822	0.816	mixed	-0.022	0.0148	0.0947	ENSMUSG00000052406.14	Rexo4	N/A
MSTRG.15547	0.725	0.7	0.729	0.736	0.751	0.768	mixed	0.034	0.0148	0.0947	ENSMUSG00000061455.13	Stx17	N/A
MSTRG.20367	0.603	0.599	0.587	0.61	0.607	0.619	mixed	0.016	0.0147	0.0947	ENSMUSG00000008140.18	Emc10	N/A
MSTRG.6421	0.512	0.518	0.518	0.52	0.524	0.522	TUTR	0.006	0.0149	0.0949	ENSMUSG00000034488.14	Edil3	N/A
MSTRG.8790	0.206	0.217	0.227	0.242	0.228	0.237	mixed	0.019	0.0149	0.0949	ENSMUSG00000005899.14	Smpd4	N/A
MSTRG.10181	0.723	0.707	0.765	0.683	0.685	0.691	TUTR	-0.046	0.0149	0.0949	ENSMUSG00000040260.8	Daam2	N/A
MSTRG.13970	0.453	0.455	0.448	0.457	0.46	0.457	mixed	0.006	0.0149	0.0949	ENSMUSG00000074637.7	Sox2	N/A
MSTRG.15980	0.798	0.798	0.801	0.801	0.803	0.802	mixed	0.003	0.0149	0.0949	ENSMUSG00000028542.17	Slc6a9	N/A
MSTRG.16605	0.098	0.183	0.1	0.208	0.26	0.188	TUTR	0.092	0.0149	0.0949	ENSMUSG00000029047.13	Pex10	N/A
MSTRG.1393	0.077	0.097	0.073	0.1	0.103	0.121	TUTR	0.026	0.015	0.0952	ENSMUSG00000013997.10	Nit1	N/A
MSTRG.1533	0.529	0.553	0.55	0.564	0.561	0.577	mixed	0.023	0.015	0.0952	ENSMUSG00000047539.9	Fbxo28	N/A
MSTRG.8652	0.38	0.41	0.391	0.413	0.43	0.417	TUTR	0.026	0.015	0.0952	ENSMUSG00000004071.13	Cdip1	N/A
MSTRG.8819	0.43	0.437	0.422	0.439	0.443	0.442	mixed	0.011	0.015	0.0952	ENSMUSG00000000326.13	Comt	N/A
MSTRG.5087	0.522	0.514	0.512	0.505	0.488	0.505	mixed	-0.017	0.0151	0.0954	ENSMUSG00000021094.10	Dhrs7	N/A
MSTRG.7326	0.905	0.926	0.933	0.893	0.867	0.901	mixed	-0.034	0.0151	0.0954	ENSMUSG00000035469.17	Rcbtb1	N/A
MSTRG.10322	0.511	0.517	0.518	0.52	0.536	0.53	mixed	0.014	0.0151	0.0954	ENSMUSG00000003279.17	Dlgap1	N/A
MSTRG.14866	0.559	0.514	0.596	0.606	0.645	0.702	TUTR	0.095	0.0151	0.0954	ENSMUSG00000033342.15	Plppr5	N/A
MSTRG.18106	0.972	0.976	0.972	0.986	0.977	0.98	mixed	0.008	0.0151	0.0954	ENSMUSG00000029673.17	Auts2	N/A
MSTRG.5039	0.228	0.19	0.213	0.237	0.238	0.261	TUTR	0.035	0.0152	0.0957	ENSMUSG00000049882.10	Vcpkmt	N/A
MSTRG.16012	0.827	0.866	0.825	0.889	0.868	0.875	ALE	0.038	0.0152	0.0957	ENSMUSG00000060288.13	Ppih	N/A
MSTRG.24411	0.935	0.936	1	0.865	0.896	0.912	TUTR	-0.066	0.0152	0.0957	ENSMUSG00000046785.8	Epm2aip1	N/A
MSTRG.1564	0.863	0.851	0.829	0.886	0.887	0.865	TUTR	0.031	0.0153	0.0961	ENSMUSG00000026614.7	Slc30a10	N/A
MSTRG.879	0.195	0.183	0.192	0.208	0.216	0.197	TUTR	0.017	0.0153	0.0961	ENSMUSG00000026374.14	Tsn	N/A
MSTRG.21682	0.341	0.332	0.333	0.362	0.487	0.44	TUTR	0.095	0.0153	0.0961	ENSMUSG00000025464.15	Paox	N/A
MSTRG.15422	0.928	0.926	0.937	0.941	0.946	0.937	ALE	0.011	0.0154	0.0966	ENSMUSG00000036078.16	Sigmar1	N/A
MSTRG.973	0.726	0.745	0.732	0.817	0.816	0.749	mixed	0.06	0.0155	0.0971	ENSMUSG00000026399.12	Cd55	N/A
MSTRG.4890	0.005	0.009	0.01	0.02	0.014	0.012	TUTR	0.007	0.0155	0.0971	ENSMUSG00000001627.12	Ifrd1	N/A
MSTRG.5763	0.91	0.892	0.899	0.917	0.933	0.913	ALE	0.021	0.0156	0.0974	ENSMUSG00000003062.13	Stard3nl	N/A
MSTRG.15898	0.698	0.749	0.699	0.758	0.753	0.782	TUTR	0.049	0.0156	0.0974	ENSMUSG00000028552.13	Eps15	N/A
MSTRG.16726	0.472	0.481	0.473	0.446	0.469	0.441	mixed	-0.023	0.0156	0.0974	ENSMUSG00000056004.16	9330182L06Rik	N/A
MSTRG.20390	0.544	0.647	0.625	0.543	0.464	0.51	mixed	-0.099	0.0156	0.0974	ENSMUSG00000011658.16	Fuz	N/A
MSTRG.7376	0.862	0.884	0.891	0.903	0.905	0.937	mixed	0.036	0.0158	0.0983	ENSMUSG00000035184.15	Fam124a	N/A
MSTRG.8828	0.498	0.503	0.511	0.532	0.519	0.513	mixed	0.017	0.0158	0.0983	ENSMUSG00000005262.13	Ufd1	N/A
MSTRG.11564	0.499	0.493	0.493	0.482	0.477	0.491	mixed	-0.012	0.0158	0.0983	ENSMUSG00000024817.13	Uhrf2	N/A
MSTRG.12269	0.2	0.183	0.199	0.207	0.207	0.213	TUTR	0.015	0.0158	0.0983	ENSMUSG00000000194.13	Gpr107	N/A
MSTRG.23726	0.217	0.188	0.186	0.249	0.267	0.215	TUTR	0.047	0.0159	0.0988	ENSMUSG00000055334.4	Snupn	N/A
MSTRG.2173	0.254	0.27	0.266	0.285	0.279	0.312	mixed	0.029	0.016	0.0992	ENSMUSG00000037846.18	Rtkn2	N/A
MSTRG.11761	0.278	0.324	0.292	0.33	0.336	0.371	TUTR	0.048	0.016	0.0992	ENSMUSG00000025223.15	Ldb1	N/A
MSTRG.12173	0.427	0.404	0.38	0.324	0.366	0.369	TUTR	-0.051	0.0161	0.0997	ENSMUSG00000026927.17	Entr1	N/A
MSTRG.19854	0.123	0.114	0.1	0.128	0.129	0.132	TUTR	0.018	0.0161	0.0997	ENSMUSG00000086784.2	Isoc2a	N/A
MSTRG.6469	0.221	0.233	0.274	0.178	0.216	0.167	TUTR	-0.056	0.0162	0.1	ENSMUSG00000021686.6	Ap3b1	N/A
MSTRG.7930	0.11	0.099	0.093	0.116	0.12	0.11	TUTR	0.014	0.0162	0.1	ENSMUSG00000037458.15	Azin1	N/A
MSTRG.11829	0.602	0.64	0.614	0.597	0.512	0.536	mixed	-0.071	0.0163	0.1	ENSMUSG00000084957.3	Bbip1	N/A
MSTRG.12130	0.056	0.054	0.049	0.069	0.059	0.06	TUTR	0.01	0.0163	0.1	ENSMUSG00000026965.12	Anapc2	N/A
MSTRG.12789	0.693	0.681	0.678	0.692	0.702	0.7	TUTR	0.014	0.0163	0.1	ENSMUSG00000027221.5	Chst1	N/A
MSTRG.3786	0.36	0.354	0.395	0.478	0.43	0.601	TUTR	0.133	0.0164	0.101	ENSMUSG00000072640.11	Lyrm9	N/A
MSTRG.4537	0.569	0.545	0.592	0.681	0.678	0.592	mixed	0.081	0.0164	0.101	ENSMUSG00000025145.13,ENSMUSG00000018012.11	Lrrc45,Rac3	N/A
MSTRG.7963	0.358	0.404	0.426	0.438	0.499	0.561	TUTR	0.103	0.0165	0.101	ENSMUSG00000038736.10	Nudcd1	N/A
MSTRG.8767	0.361	0.354	0.354	0.36	0.37	0.369	mixed	0.01	0.0165	0.101	ENSMUSG00000063358.17	Mapk1	N/A
MSTRG.12405	0.368	0.341	0.406	0.439	0.43	0.407	TUTR	0.053	0.0164	0.101	ENSMUSG00000026749.11	Nek6	N/A
MSTRG.2799	0.002	0.004	0.003	0.004	0.006	0.007	TUTR	0.003	0.0166	0.102	ENSMUSG00000061315.14	Naca	N/A
ENSMUSG00000042029.7	0.165	0.203	0.172	0.246	0.202	0.274	mixed	0.061	0.0167	0.102	ENSMUSG00000042029.7	Ncapg2	N/A
MSTRG.17409	0.692	0.702	0.689	0.704	0.703	0.709	mixed	0.011	0.0166	0.102	ENSMUSG00000062110.14	Scfd2	N/A
MSTRG.18505	0.455	0.428	0.378	0.327	0.339	0.382	mixed	-0.071	0.0166	0.102	ENSMUSG00000089862.8,ENSMUSG00000029638.17	Umad1,Glcci1	N/A
MSTRG.22060	0.024	0.025	0.024	0.025	0.028	0.028	mixed	0.003	0.0166	0.102	ENSMUSG00000031516.11	Dctn6	N/A
MSTRG.5363	0.783	0.763	0.784	0.792	0.801	0.793	mixed	0.018	0.0169	0.103	ENSMUSG00000021013.16	Ttc8	N/A
MSTRG.13553	0.748	0.771	0.748	0.787	0.768	0.791	mixed	0.026	0.0169	0.103	ENSMUSG00000045822.4,ENSMUSG00000017764.2	Zswim3,Zswim1	N/A
MSTRG.24135	0.739	0.798	0.735	0.795	0.84	0.82	ALE	0.061	0.0168	0.103	ENSMUSG00000032413.12	Rasa2	N/A
MSTRG.3504	0.499	0.512	0.643	0.768	0.721	0.629	TUTR	0.155	0.0171	0.104	ENSMUSG00000018347.16	Zkscan6	N/A
MSTRG.2930	0.53	0.532	0.532	0.533	0.539	0.536	mixed	0.005	0.0171	0.104	ENSMUSG00000020477.10,ENSMUSG00000049680.17	Mrps24,Urgcp	N/A
MSTRG.24732	0.492	0.466	0.474	0.455	0.344	0.332	TUTR	-0.1	0.0171	0.104	ENSMUSG00000037369.17	Kdm6a	N/A
MSTRG.3406	0.009	0.012	0.014	0.015	0.017	0.015	ALE	0.004	0.0174	0.105	ENSMUSG00000032615.14	Nt5m	N/A
MSTRG.9719	0.859	0.853	0.82	0.904	0.872	0.875	mixed	0.04	0.0174	0.105	ENSMUSG00000024186.15	Rgs11	N/A
MSTRG.10899	0.203	0.198	0.212	0.27	0.317	0.226	mixed	0.067	0.0173	0.105	ENSMUSG00000053644.13	Aldh7a1	N/A
MSTRG.13650	0.6	0.636	0.667	0.69	0.706	0.671	TUTR	0.055	0.0174	0.105	ENSMUSG00000027522.15	Stx16	N/A
MSTRG.13799	0.406	0.445	0.435	0.387	0.351	0.267	TUTR	-0.094	0.0174	0.105	ENSMUSG00000002455.14	Prpf6	N/A
MSTRG.13017	0.38	0.36	0.366	0.387	0.38	0.397	ALE	0.019	0.0173	0.105	ENSMUSG00000050619.14	Zscan29	N/A
MSTRG.25158	0.336	0.379	0.391	0.46	0.398	0.432	mixed	0.061	0.0174	0.105	ENSMUSG00000031226.13	Pbdc1	N/A
MSTRG.1079	0.316	0.357	0.358	0.382	0.38	0.374	mixed	0.035	0.0177	0.106	ENSMUSG00000026418.16	Tnni1	N/A
MSTRG.6330	0.363	0.366	0.396	0.395	0.415	0.405	mixed	0.03	0.0176	0.106	ENSMUSG00000021578.17	Ccdc127	N/A
MSTRG.5855	0.898	0.889	0.891	0.899	0.901	0.899	ALE	0.007	0.0177	0.106	ENSMUSG00000021357.14	Exoc2	N/A
MSTRG.6878	0.736	0.739	0.736	0.735	0.725	0.727	mixed	-0.008	0.0178	0.106	ENSMUSG00000039357.2,ENSMUSG00000063787.4	Fut11,Chchd1	N/A
MSTRG.7765	0.514	0.548	0.491	0.555	0.567	0.558	mixed	0.042	0.0175	0.106	ENSMUSG00000039828.7	Wdr70	N/A
MSTRG.9080	0.409	0.421	0.413	0.43	0.42	0.428	mixed	0.012	0.0175	0.106	ENSMUSG00000061080.11	Lsamp	N/A
MSTRG.9124	0.155	0.184	0.147	0.13	0.139	0.13	TUTR	-0.029	0.0177	0.106	ENSMUSG00000033157.17	Abhd10	N/A
MSTRG.10376	0.395	0.395	0.387	0.373	0.385	0.384	mixed	-0.011	0.0177	0.106	ENSMUSG00000024073.16	Birc6	N/A
MSTRG.10125	0.539	0.63	0.591	0.652	0.648	0.659	ALE	0.066	0.0176	0.106	ENSMUSG00000032842.13	Abcc10	N/A
MSTRG.11075	0.496	0.49	0.484	0.534	0.499	0.517	TUTR	0.027	0.0176	0.106	ENSMUSG00000025428.15	Atp5a1	N/A
MSTRG.12917	0.85	0.845	0.847	0.853	0.851	0.859	ALE	0.007	0.0177	0.106	ENSMUSG00000023236.7	Scg5	N/A
MSTRG.17660	0.882	0.871	0.864	0.894	0.888	0.882	TUTR	0.016	0.0177	0.106	ENSMUSG00000063406.11	Tmed5	N/A
MSTRG.18900	0.88	0.865	0.816	0.93	0.921	0.886	ALE	0.058	0.0177	0.106	ENSMUSG00000038074.16	Fkbp14	N/A
MSTRG.20817	0.366	0.366	0.378	0.396	0.422	0.383	mixed	0.03	0.0176	0.106	ENSMUSG00000055652.14	Klhl25	N/A
MSTRG.24491	0.767	0.749	0.708	0.786	0.778	0.797	mixed	0.046	0.0177	0.106	ENSMUSG00000032512.7	Wdr48	N/A
MSTRG.4431	0.74	0.741	0.735	0.758	0.748	0.744	mixed	0.011	0.0179	0.107	ENSMUSG00000020814.13	Mxra7	N/A
MSTRG.7355	0.572	0.571	0.575	0.58	0.575	0.577	TUTR	0.004	0.0182	0.108	ENSMUSG00000021930.14	Spryd7	N/A
MSTRG.8781	0.542	0.587	0.56	0.531	0.529	0.49	TUTR	-0.046	0.0181	0.108	ENSMUSG00000022765.10	Snap29	N/A
MSTRG.9762	0.57	0.57	0.571	0.574	0.573	0.571	TUTR	0.003	0.0182	0.108	ENSMUSG00000040276.15	Pacsin1	N/A
MSTRG.12553	0.909	0.895	0.882	0.923	0.928	0.908	TUTR	0.025	0.0183	0.108	ENSMUSG00000027035.10	Cers6	N/A
MSTRG.13336	0.132	0.124	0.126	0.134	0.133	0.133	TUTR	0.006	0.0183	0.108	ENSMUSG00000032966.14	Fkbp1a	N/A
MSTRG.13607	0.266	0.271	0.216	0.316	0.288	0.294	mixed	0.048	0.0182	0.108	ENSMUSG00000027544.16	Nfatc2	N/A
MSTRG.14401	0.79	0.791	0.79	0.793	0.791	0.794	mixed	0.003	0.0182	0.108	ENSMUSG00000068923.14	Syt11	N/A
MSTRG.20039	0.507	0.505	0.502	0.513	0.519	0.508	TUTR	0.008	0.0181	0.108	ENSMUSG00000041037.8	Irgq	N/A
MSTRG.21221	0.179	0.161	0.145	0.182	0.189	0.21	mixed	0.032	0.0183	0.108	ENSMUSG00000089847.8,ENSMUSG00000110234.2,ENSMUSG00000030882.19	Timm10b,Gm45799,Dnhd1	N/A
MSTRG.20113	0.486	0.506	0.485	0.507	0.51	0.512	ALE	0.018	0.0181	0.108	ENSMUSG00000040390.13	Map3k10	N/A
MSTRG.100	0.498	0.392	0.39	0.665	0.541	0.511	TUTR	0.145	0.0186	0.109	ENSMUSG00000025921.7	Rdh10	N/A
MSTRG.10564	0.396	0.393	0.39	0.449	0.406	0.419	mixed	0.032	0.0186	0.109	ENSMUSG00000024404.7	Riok3	N/A
MSTRG.13495	0.617	0.631	0.615	0.611	0.595	0.606	mixed	-0.017	0.0186	0.109	ENSMUSG00000037761.16	Actr5	N/A
MSTRG.13621	0.557	0.553	0.559	0.543	0.552	0.55	TUTR	-0.008	0.0186	0.109	ENSMUSG00000052033.13	Pfdn4	N/A
MSTRG.23675	0.472	0.475	0.471	0.495	0.476	0.496	mixed	0.016	0.0184	0.109	ENSMUSG00000032047.5,ENSMUSG00000032030.16	Acat1,Cul5	N/A
MSTRG.12106	0.559	0.504	0.571	0.59	0.617	0.592	mixed	0.055	0.0188	0.11	ENSMUSG00000026974.11,ENSMUSG00000026975.10	Zmynd19,Dph7	N/A
MSTRG.13467	0.035	0.037	0.035	0.038	0.038	0.042	TUTR	0.003	0.0187	0.11	ENSMUSG00000063019.5	Manbal	N/A
MSTRG.18169	0.228	0.225	0.177	0.339	0.235	0.331	TUTR	0.092	0.0187	0.11	ENSMUSG00000061118.8	Dnajc30	N/A
MSTRG.21741	0.432	0.432	0.427	0.426	0.427	0.425	mixed	-0.004	0.0188	0.11	ENSMUSG00000045777.14,ENSMUSG00000110040.1,ENSMUSG00000007891.16	Ifitm10,Gm49369,Ctsd	N/A
MSTRG.22896	0.829	0.801	0.819	0.841	0.84	0.832	ALE	0.022	0.0187	0.11	ENSMUSG00000004637.15	Wwox	N/A
MSTRG.24970	0.912	1	0.909	0.866	0.851	0.877	TUTR	-0.075	0.0188	0.11	ENSMUSG00000031393.16	Mecp2	N/A
MSTRG.4496	0.113	0.115	0.083	0.059	0.084	0.075	TUTR	-0.031	0.0191	0.111	ENSMUSG00000078572.3	Ndufaf8	N/A
MSTRG.12599	0.013	0.018	0.014	0.018	0.02	0.019	TUTR	0.004	0.019	0.111	ENSMUSG00000049044.16	Rapgef4	N/A
MSTRG.14707	0.556	0.563	0.555	0.547	0.549	0.554	mixed	-0.008	0.019	0.111	ENSMUSG00000044098.14,ENSMUSG00000058388.14	Rsbn1,Phtf1	N/A
MSTRG.16523	0.09	0.077	0.087	0.096	0.094	0.109	TUTR	0.015	0.0191	0.111	ENSMUSG00000028990.13	Lzic	N/A
MSTRG.21562	0.96	0.953	0.982	0.987	0.992	0.983	mixed	0.022	0.019	0.111	ENSMUSG00000030852.18	Tacc2	N/A
MSTRG.22517	0.037	0.027	0.032	0.038	0.043	0.039	TUTR	0.008	0.019	0.111	ENSMUSG00000001910.5	Nacc1	N/A
MSTRG.3115	0.109	0.086	0.071	0.108	0.153	0.13	TUTR	0.041	0.0192	0.112	ENSMUSG00000040711.8	Sh3pxd2b	N/A
MSTRG.21019	1	1	0.706	0.573	0.74	0.552	TUTR	-0.28	0.0192	0.112	ENSMUSG00000030613.13	Ccdc90b	N/A
MSTRG.6953	0.648	0.561	0.659	0.7	0.702	0.693	TUTR	0.075	0.0196	0.113	ENSMUSG00000021994.15	Wnt5a	N/A
MSTRG.7495	0.015	0.021	0.02	0.024	0.025	0.022	TUTR	0.005	0.0196	0.113	ENSMUSG00000045211.5	Nudt18	N/A
MSTRG.7683	0.038	0.04	0.032	0.045	0.042	0.042	TUTR	0.006	0.0196	0.113	ENSMUSG00000053465.6	Hs6st3	N/A
MSTRG.13502	0.397	0.399	0.417	0.395	0.366	0.373	mixed	-0.026	0.0195	0.113	ENSMUSG00000070544.6	Top1	N/A
MSTRG.13556	0.343	0.342	0.352	0.351	0.356	0.36	TUTR	0.01	0.0196	0.113	ENSMUSG00000017760.16	Ctsa	N/A
MSTRG.14750	0.055	0.057	0.055	0.064	0.057	0.065	TUTR	0.006	0.0196	0.113	ENSMUSG00000068798.10	Rap1a	N/A
MSTRG.24795	0.174	0.176	0.162	0.181	0.181	0.182	mixed	0.01	0.0196	0.113	ENSMUSG00000016534.15	Lamp2	N/A
MSTRG.288	0.895	0.852	0.802	0.911	0.979	0.913	TUTR	0.084	0.0199	0.114	ENSMUSG00000003134.10	Tbc1d8	N/A
MSTRG.2701	0.283	0.322	0.3	0.28	0.269	0.27	mixed	-0.029	0.0199	0.114	ENSMUSG00000034813.18	Grip1	N/A
MSTRG.13028	0.247	0.247	0.249	0.246	0.242	0.245	mixed	-0.004	0.0198	0.114	ENSMUSG00000027248.13	Pdia3	N/A
MSTRG.12066	0.023	0.02	0.029	0.014	0.017	0.019	TUTR	-0.007	0.0197	0.114	ENSMUSG00000036591.16	Arhgap21	N/A
MSTRG.14689	0.387	0.39	0.37	0.424	0.394	0.444	mixed	0.039	0.0198	0.114	ENSMUSG00000027854.12	Sike1	N/A
MSTRG.19291	0.601	0.612	0.663	0.768	0.697	0.668	mixed	0.086	0.0198	0.114	ENSMUSG00000059187.12	Tafa1	N/A
MSTRG.22850	0.933	0.933	0.935	0.908	0.904	0.93	TUTR	-0.02	0.0198	0.114	ENSMUSG00000033763.14	Mtss2	N/A
MSTRG.7081	0.564	0.563	0.576	0.578	0.584	0.576	mixed	0.011	0.02	0.115	ENSMUSG00000021830.14	Txndc16	N/A
MSTRG.13419	0.846	0.707	0.835	1	0.906	0.89	TUTR	0.136	0.0201	0.115	ENSMUSG00000038324.13	Trpc4ap	N/A
MSTRG.21995	0.302	0.288	0.337	0.343	0.349	0.342	TUTR	0.036	0.02	0.115	ENSMUSG00000031565.18	Fgfr1	N/A
MSTRG.1350	0.467	0.451	0.428	0.487	0.487	0.555	mixed	0.061	0.0204	0.116	ENSMUSG00000052534.15	Pbx1	N/A
MSTRG.9700	0.605	0.597	0.609	0.63	0.616	0.612	mixed	0.015	0.0203	0.116	ENSMUSG00000039615.9,ENSMUSG00000025735.13,ENSMUSG00000025733.17,ENSMUSG00000073434.12	Stub1,Rhbdl1,Rhot2,Wdr90	N/A
MSTRG.13600	0.322	0.324	0.322	0.325	0.327	0.324	mixed	0.002	0.0203	0.116	ENSMUSG00000078923.10,ENSMUSG00000089739.2,ENSMUSG00000090213.1	Ube2v1,Gm20431,Tmem189	N/A
MSTRG.14856	0.898	0.921	0.901	0.925	0.926	0.922	mixed	0.017	0.0202	0.116	ENSMUSG00000089911.4,ENSMUSG00000105103.1,ENSMUSG00000027957.13	Mfsd14a,Gm43191,Slc35a3	N/A
MSTRG.23066	0.81	0.84	0.852	0.851	0.91	0.904	mixed	0.054	0.0203	0.116	ENSMUSG00000040220.10	Gas8	N/A
MSTRG.25201	0.614	0.624	0.629	0.58	0.609	0.605	mixed	-0.024	0.0203	0.116	ENSMUSG00000034755.18	Pcdh11x	N/A
MSTRG.2381	0.026	0.052	0.027	0.071	0.047	0.076	TUTR	0.03	0.0206	0.117	ENSMUSG00000034974.13	Dapk3	N/A
MSTRG.2663	0.433	0.491	0.466	0.523	0.5	0.5	mixed	0.045	0.0207	0.117	ENSMUSG00000092210.1	A930009A15Rik	N/A
MSTRG.7544	0.61	0.466	0.537	0.595	0.728	0.736	TUTR	0.148	0.0205	0.117	ENSMUSG00000046523.5	Kctd4	N/A
MSTRG.8565	0.644	0.657	0.664	0.631	0.641	0.643	mixed	-0.017	0.0206	0.117	ENSMUSG00000023033.14	Scn8a	N/A
MSTRG.9924	0.118	0.112	0.087	0.14	0.147	0.12	TUTR	0.03	0.0205	0.117	ENSMUSG00000002308.16	Cd320	N/A
MSTRG.20517	0.296	0.277	0.28	0.315	0.301	0.296	mixed	0.02	0.0207	0.117	ENSMUSG00000063297.7	Luzp2	N/A
MSTRG.25363	0.243	0.288	0.241	0.297	0.289	0.332	mixed	0.049	0.0206	0.117	ENSMUSG00000041115.16	Iqsec2	N/A
MSTRG.8270	0.142	0.143	0.105	0.15	0.18	0.17	TUTR	0.037	0.0208	0.118	ENSMUSG00000022407.10	Adsl	N/A
MSTRG.8299	0.706	0.692	0.666	0.645	0.651	0.669	TUTR	-0.033	0.0208	0.118	ENSMUSG00000042109.8	Csdc2	N/A
MSTRG.8492	0.385	0.373	0.375	0.37	0.369	0.366	mixed	-0.01	0.021	0.118	ENSMUSG00000023004.8,ENSMUSG00000116358.1,ENSMUSG00000072235.6	Tuba1b,Gm49450,Tuba1a	N/A
MSTRG.9953	0.637	0.625	0.664	0.697	0.721	0.66	mixed	0.051	0.0209	0.118	ENSMUSG00000034786.17,ENSMUSG00000034673.14	Gpsm3,Pbx2	N/A
MSTRG.10297	0.484	0.479	0.449	0.436	0.453	0.431	ALE	-0.031	0.0208	0.118	ENSMUSG00000052105.17	Mtcl1	N/A
MSTRG.12039	0.603	0.641	0.581	0.646	0.654	0.652	ALE	0.043	0.0209	0.118	ENSMUSG00000026743.16	Mllt10	N/A
MSTRG.14468	0.546	0.532	0.493	0.56	0.558	0.57	mixed	0.039	0.0209	0.118	ENSMUSG00000027932.14,ENSMUSG00000027933.11	Slc27a3,Ints3	N/A
MSTRG.9813	0.275	0.279	0.275	0.289	0.279	0.294	mixed	0.011	0.0211	0.119	ENSMUSG00000052712.17	BC004004	N/A
MSTRG.17784	0.544	0.519	0.528	0.559	0.558	0.541	mixed	0.023	0.0212	0.119	ENSMUSG00000072694.8	1500011B03Rik	N/A
MSTRG.14042	0.274	0.32	0.218	0.33	0.404	0.344	mixed	0.088	0.0213	0.12	ENSMUSG00000059834.12	Sclt1	N/A
MSTRG.21101	0.096	0.099	0.099	0.137	0.103	0.126	TUTR	0.024	0.0213	0.12	ENSMUSG00000035314.10	Gdpd5	N/A
MSTRG.1760	0.272	0.292	0.263	0.296	0.294	0.299	mixed	0.02	0.0215	0.121	ENSMUSG00000019810.15	Fuca2	N/A
MSTRG.11457	0.033	0.037	0.024	0.043	0.05	0.038	TUTR	0.013	0.0215	0.121	ENSMUSG00000039126.10	Prune2	N/A
MSTRG.13227	0.721	0.709	0.655	0.791	0.726	0.766	ALE	0.066	0.0215	0.121	ENSMUSG00000039033.11	Tasp1	N/A
MSTRG.618	0.151	0.166	0.17	0.179	0.184	0.172	TUTR	0.016	0.0218	0.122	ENSMUSG00000004364.14	Cul3	N/A
MSTRG.3316	0.515	0.523	0.519	0.528	0.577	0.554	TUTR	0.034	0.0217	0.122	ENSMUSG00000020333.17	Acsl6	N/A
MSTRG.6568	0.705	0.714	0.735	0.744	0.753	0.804	mixed	0.049	0.0218	0.122	ENSMUSG00000021710.11	Nln	N/A
MSTRG.10455	0.696	0.685	0.731	0.726	0.775	0.752	mixed	0.047	0.0217	0.122	ENSMUSG00000071037.6	Camkmt	N/A
MSTRG.12853	0.441	0.458	0.441	0.289	0.398	0.395	mixed	-0.086	0.0218	0.122	ENSMUSG00000068373.15	D430041D05Rik	N/A
MSTRG.15517	0.829	0.819	0.844	0.88	0.849	0.851	ALE	0.029	0.0218	0.122	ENSMUSG00000045973.18	Slc25a51	N/A
MSTRG.180	0.713	0.718	0.681	0.722	0.757	0.742	mixed	0.036	0.0222	0.123	ENSMUSG00000026058.11	Khdrbs2	N/A
MSTRG.1524	0.666	0.65	0.656	0.589	0.595	0.649	mixed	-0.046	0.0222	0.123	ENSMUSG00000022995.16	Enah	N/A
MSTRG.6790	0.863	0.852	0.855	0.864	0.872	0.864	mixed	0.01	0.022	0.123	ENSMUSG00000021748.9	Pdhb	N/A
MSTRG.14570	0.076	0.082	0.079	0.059	0.074	0.07	mixed	-0.011	0.0222	0.123	ENSMUSG00000015748.13,ENSMUSG00000054312.6	Prpf3,Mrps21	N/A
MSTRG.18288	0.005	0.003	0.005	0.026	0.009	0.014	TUTR	0.012	0.0222	0.123	ENSMUSG00000029547.10	Ints1	N/A
MSTRG.19506	0.303	0.295	0.311	0.297	0.278	0.281	TUTR	-0.018	0.0222	0.123	ENSMUSG00000030180.15	Kdm5a	N/A
MSTRG.22702	0.42	0.465	0.416	0.504	0.475	0.463	mixed	0.047	0.022	0.123	ENSMUSG00000036510.17	Cdh8	N/A
MSTRG.3051	0.346	0.263	0.309	0.396	0.343	0.382	TUTR	0.068	0.0225	0.124	ENSMUSG00000020288.13	Ahsa2	N/A
MSTRG.3968	0.514	0.537	0.532	0.553	0.546	0.54	mixed	0.018	0.0224	0.124	ENSMUSG00000020546.14	Stxbp4	N/A
MSTRG.9330	0.115	0.117	0.12	0.113	0.112	0.115	mixed	-0.004	0.0224	0.124	ENSMUSG00000022960.13,ENSMUSG00000116933.1,ENSMUSG00000058240.14,ENSMUSG00000022956.11	Donson,Atp5o,Cryzl1,Atp5o	N/A
MSTRG.16384	1	0.934	1	0.889	0.916	0.941	TUTR	-0.063	0.0224	0.124	ENSMUSG00000028920.9	Fbxo42	N/A
MSTRG.16321	0.234	0.224	0.183	0.154	0.19	0.163	TUTR	-0.045	0.0224	0.124	ENSMUSG00000028664.14	Ephb2	N/A
MSTRG.17054	0.364	0.298	0.344	0.368	0.395	0.429	mixed	0.062	0.0223	0.124	ENSMUSG00000052783.16	Grk4	N/A
MSTRG.24278	0.892	0.816	0.8	0.975	0.902	0.898	mixed	0.089	0.0224	0.124	ENSMUSG00000039716.12	Dock3	N/A
MSTRG.1502	0.344	0.339	0.335	0.344	0.346	0.349	mixed	0.007	0.0226	0.125	ENSMUSG00000060743.12	H3f3a	N/A
MSTRG.3944	0.437	0.424	0.408	0.488	0.449	0.445	mixed	0.038	0.0228	0.125	ENSMUSG00000018379.17	Srsf1	N/A
MSTRG.10118	0.695	0.696	0.701	0.706	0.704	0.7	mixed	0.006	0.0228	0.125	ENSMUSG00000067150.6	Xpo5	N/A
MSTRG.12653	0.22	0.226	0.224	0.255	0.233	0.234	mixed	0.018	0.0227	0.125	ENSMUSG00000059005.13	Hnrnpa3	N/A
MSTRG.17613	0.756	0.742	0.748	0.775	0.77	0.754	mixed	0.017	0.0226	0.125	ENSMUSG00000034462.9	Pkd2	N/A
MSTRG.16844	0.012	0.011	0.009	0.018	0.012	0.02	TUTR	0.006	0.0228	0.125	ENSMUSG00000038319.14	Kcnh2	N/A
MSTRG.22142	0.552	0.516	0.551	0.586	0.559	0.615	mixed	0.047	0.0227	0.125	ENSMUSG00000031627.9	Irf2	N/A
MSTRG.24991	0.265	0.234	0.265	0.21	0.202	0.241	TUTR	-0.037	0.0226	0.125	ENSMUSG00000031403.14	Dkc1	N/A
MSTRG.2569	0.182	0.135	0.131	0.182	0.207	0.186	mixed	0.043	0.0231	0.126	ENSMUSG00000020027.18	Socs2	N/A
MSTRG.21447	0.367	0.308	0.284	0.219	0.286	0.225	mixed	-0.077	0.023	0.126	ENSMUSG00000030738.11	Eif3c	N/A
MSTRG.25091	0.782	0.828	0.795	1	1	0.825	TUTR	0.14	0.0231	0.126	ENSMUSG00000000881.12	Dlg3	N/A
MSTRG.11784	0.304	0.313	0.338	0.346	0.34	0.378	TUTR	0.037	0.0232	0.127	ENSMUSG00000064105.13	Cnnm2	N/A
MSTRG.13551	0.264	0.255	0.241	0.272	0.272	0.304	mixed	0.03	0.0233	0.127	ENSMUSG00000050373.13	Snx21	N/A
MSTRG.15391	0.227	0.221	0.225	0.23	0.227	0.232	mixed	0.006	0.0232	0.127	ENSMUSG00000028416.12	Bag1	N/A
MSTRG.21250	0.535	0.633	0.431	0.356	0.364	0.435	TUTR	-0.148	0.0233	0.127	ENSMUSG00000031023.5	Akip1	N/A
MSTRG.3216	0.472	0.464	0.459	0.456	0.446	0.457	mixed	-0.012	0.0236	0.128	ENSMUSG00000020372.15	Rack1	N/A
MSTRG.16298	0.852	0.841	0.857	0.766	0.828	0.818	TUTR	-0.046	0.0235	0.128	ENSMUSG00000028803.18	Nipal3	N/A
MSTRG.20388	0.567	0.56	0.562	0.58	0.57	0.598	mixed	0.02	0.0234	0.128	ENSMUSG00000002968.9	Med25	N/A
MSTRG.20729	0.972	0.974	0.961	0.982	0.975	0.986	TUTR	0.012	0.0236	0.128	ENSMUSG00000052040.10	Klf13	N/A
MSTRG.22938	0.585	0.579	0.566	0.659	0.62	0.592	ALE	0.047	0.0235	0.128	ENSMUSG00000031828.9	Klhl36	N/A
MSTRG.25170	0.004	0.005	0.006	0.01	0.008	0.006	TUTR	0.003	0.0236	0.128	ENSMUSG00000031231.4	Cox7b	N/A
MSTRG.2262	0.038	0.039	0.044	0.044	0.05	0.058	TUTR	0.011	0.0238	0.129	ENSMUSG00000020277.10	Pfkl	N/A
MSTRG.7783	0.013	0.015	0.022	0.013	0.003	0.006	TUTR	-0.01	0.0238	0.129	ENSMUSG00000022244.7	Amacr	N/A
MSTRG.10222	0.542	0.557	0.553	0.523	0.511	0.544	mixed	-0.025	0.0237	0.129	ENSMUSG00000019578.11	Ubxn6	N/A
MSTRG.12998	0.613	0.669	0.684	0.555	0.625	0.579	TUTR	-0.069	0.0239	0.129	ENSMUSG00000027291.15	Vps39	N/A
MSTRG.23390	0.667	0.671	0.663	0.648	0.645	0.664	mixed	-0.015	0.0239	0.129	ENSMUSG00000041444.14	Arhgap32	N/A
MSTRG.24168	0.735	0.696	0.718	0.777	0.731	0.796	TUTR	0.052	0.0241	0.13	ENSMUSG00000032470.17	Mras	N/A
MSTRG.2078	0.223	0.201	0.219	0.204	0.176	0.19	TUTR	-0.024	0.0242	0.131	ENSMUSG00000019916.14	P4ha1	N/A
MSTRG.5744	0.147	0.186	0.157	0.185	0.196	0.193	TUTR	0.028	0.0243	0.131	ENSMUSG00000012429.9	Mplkip	N/A
MSTRG.12044	0.453	0.495	0.416	0.389	0.419	0.369	mixed	-0.063	0.0244	0.131	ENSMUSG00000026740.12	Dnajc1	N/A
MSTRG.15764	0.394	0.375	0.388	0.42	0.397	0.402	mixed	0.02	0.0242	0.131	ENSMUSG00000028572.13	Hook1	N/A
MSTRG.16332	0.375	0.366	0.374	0.388	0.375	0.39	mixed	0.012	0.0244	0.131	ENSMUSG00000043411.15	Usp48	N/A
MSTRG.18092	0.214	0.218	0.227	0.227	0.237	0.229	TUTR	0.011	0.0242	0.131	ENSMUSG00000053094.15	Tmem248	N/A
MSTRG.4982	0.632	0.642	0.641	0.59	0.622	0.624	ALE	-0.026	0.0247	0.132	ENSMUSG00000012076.8	Brms1l	N/A
MSTRG.8188	0.822	0.818	0.814	0.727	0.779	0.799	TUTR	-0.05	0.0245	0.132	ENSMUSG00000005354.16	Txn2	N/A
MSTRG.8552	0.297	0.299	0.307	0.32	0.306	0.312	mixed	0.012	0.0246	0.132	ENSMUSG00000009733.9	Tfcp2	N/A
MSTRG.13541	0.657	0.646	0.65	0.656	0.679	0.669	mixed	0.017	0.0246	0.132	ENSMUSG00000045503.16,ENSMUSG00000017734.15	Sys1,Dbndd2	N/A
MSTRG.17009	0.903	0.904	0.9	0.904	0.907	0.909	TUTR	0.005	0.0246	0.132	ENSMUSG00000037373.12	Ctbp1	N/A
MSTRG.20938	0.294	0.282	0.279	0.295	0.294	0.301	TUTR	0.012	0.0246	0.132	ENSMUSG00000038503.15	Mesd	N/A
MSTRG.20923	0.073	0.07	0.076	0.078	0.127	0.124	ALE	0.037	0.0246	0.132	ENSMUSG00000038570.15	Saxo2	N/A
MSTRG.1409	0.268	0.303	0.275	0.314	0.309	0.301	TUTR	0.026	0.0249	0.133	ENSMUSG00000003464.13	Pex19	N/A
MSTRG.2757	0.905	0.892	0.903	0.966	0.98	0.908	TUTR	0.051	0.0249	0.133	ENSMUSG00000078429.9	Ctdsp2	N/A
MSTRG.3935	0.807	0.799	0.81	0.815	0.811	0.814	ALE	0.008	0.025	0.133	ENSMUSG00000020486.19	Sept4	N/A
MSTRG.4307	0.244	0.262	0.266	0.267	0.289	0.305	mixed	0.03	0.0248	0.133	ENSMUSG00000020720.13	Psmd12	N/A
MSTRG.24184	0.54	0.588	0.564	0.591	0.599	0.599	mixed	0.032	0.0249	0.133	ENSMUSG00000043154.15	Ppp2r3a	N/A
MSTRG.635	0.791	0.802	0.798	0.801	0.815	0.811	TUTR	0.012	0.0253	0.134	ENSMUSG00000026150.14	Mff	N/A
MSTRG.6076	0.351	0.351	0.338	0.4	0.362	0.445	mixed	0.055	0.0252	0.134	ENSMUSG00000021481.11	Zfp346	N/A
MSTRG.16090	0.543	0.566	0.543	0.565	0.568	0.578	mixed	0.019	0.0253	0.134	ENSMUSG00000028890.13,ENSMUSG00000028889.17	Mtf1,Yrdc	N/A
MSTRG.19255	0.674	0.615	0.651	0.575	0.579	0.625	TUTR	-0.054	0.0252	0.134	ENSMUSG00000030096.8	Slc6a6	N/A
MSTRG.21318	0.908	0.905	0.912	0.903	0.901	0.905	TUTR	-0.005	0.0252	0.134	ENSMUSG00000090862.3	Rps13	N/A
MSTRG.23304	0.034	0.051	0.045	0.028	0.036	0.022	TUTR	-0.014	0.0252	0.134	ENSMUSG00000032180.11	Tmed1	N/A
MSTRG.9165	0.514	0.531	0.604	0.625	0.612	0.605	TUTR	0.064	0.0254	0.135	ENSMUSG00000022751.9	Nit2	N/A
MSTRG.11479	0.68	0.673	0.686	0.767	0.688	0.773	TUTR	0.063	0.0254	0.135	ENSMUSG00000047368.4	Abhd17b	N/A
MSTRG.11413	0.018	0.039	0.025	0.048	0.056	0.036	mixed	0.02	0.0254	0.135	ENSMUSG00000034371.9	Tkfc	N/A
MSTRG.15312	0.295	0.312	0.301	0.369	0.356	0.31	mixed	0.042	0.0255	0.135	ENSMUSG00000028261.13	Ndufaf4	N/A
MSTRG.15621	0.73	0.703	0.686	0.673	0.676	0.681	TUTR	-0.029	0.0255	0.135	ENSMUSG00000028383.17	Hsdl2	N/A
MSTRG.22307	0.678	0.696	0.713	0.765	0.756	0.707	ALE	0.047	0.0256	0.135	ENSMUSG00000002346.16	Slc25a42	N/A
MSTRG.8005	0.91	0.926	0.929	0.931	1	0.979	ALE	0.048	0.0257	0.136	ENSMUSG00000022359.10	Wdyhv1	N/A
MSTRG.10414	0.406	0.461	0.421	0.477	0.515	0.457	TUTR	0.054	0.0258	0.136	ENSMUSG00000024097.11	Srsf7	N/A
MSTRG.12824	0.485	0.473	0.467	0.553	0.488	0.517	TUTR	0.044	0.0258	0.136	ENSMUSG00000032841.15	Prr5l	N/A
MSTRG.19703	0.419	0.412	0.46	0.455	0.488	0.469	TUTR	0.041	0.0258	0.136	ENSMUSG00000030226.12	Lmo3	N/A
MSTRG.25283	0.865	0.866	0.867	0.873	0.879	0.868	mixed	0.007	0.0259	0.136	ENSMUSG00000042425.18	Frmpd3	N/A
MSTRG.7086	0.285	0.33	0.323	0.338	0.392	0.353	TUTR	0.048	0.026	0.137	ENSMUSG00000021832.8	Psmc6	N/A
MSTRG.24728	0.239	0.228	0.219	0.272	0.241	0.248	TUTR	0.025	0.026	0.137	ENSMUSG00000025037.6	Maoa	N/A
MSTRG.32	0.287	0.274	0.257	0.283	0.309	0.309	mixed	0.027	0.0265	0.138	ENSMUSG00000025907.14	Rb1cc1	N/A
MSTRG.811	0.778	0.788	0.767	0.912	0.831	0.808	TUTR	0.072	0.0262	0.138	ENSMUSG00000034000.15	Neu4	N/A
MSTRG.577	0.346	0.252	0.349	0.229	0.24	0.256	mixed	-0.074	0.0265	0.138	ENSMUSG00000026198.15,ENSMUSG00000033124.16	Abcb6,Atg9a	N/A
MSTRG.1304	0.228	0.207	0.229	0.236	0.238	0.258	TUTR	0.023	0.0264	0.138	ENSMUSG00000026577.13	Blzf1	N/A
MSTRG.2763	0.354	0.384	0.371	0.344	0.357	0.339	mixed	-0.023	0.0266	0.138	ENSMUSG00000006728.12	Cdk4	N/A
MSTRG.3362	0.017	0	0	0.028	0.085	0.033	TUTR	0.043	0.0266	0.138	ENSMUSG00000020514.8	Mrpl22	N/A
MSTRG.5198	0.757	0.807	0.836	0.848	0.86	0.85	TUTR	0.053	0.0266	0.138	ENSMUSG00000042734.6	Ttc9	N/A
MSTRG.9602	0.676	0.645	0.79	1	1	0.75	TUTR	0.213	0.0263	0.138	ENSMUSG00000071266.13	Zfp946	N/A
MSTRG.12515	0.378	0.36	0.46	0.488	0.445	0.517	TUTR	0.084	0.0264	0.138	ENSMUSG00000026893.4	Gca	N/A
MSTRG.11983	0.698	0.75	0.772	0.805	0.779	0.793	TUTR	0.052	0.0264	0.138	ENSMUSG00000049630.6	C1ql3	N/A
MSTRG.14533	0.527	0.513	0.542	0.571	0.54	0.554	ALE	0.028	0.0265	0.138	ENSMUSG00000028126.16	Pip5k1a	N/A
MSTRG.17668	0.125	0.117	0.117	0.153	0.142	0.124	TUTR	0.02	0.0264	0.138	ENSMUSG00000105867.2	Gm42517	N/A
MSTRG.19617	0.799	0.789	0.81	0.849	0.826	0.81	ALE	0.029	0.0264	0.138	ENSMUSG00000001521.12	Tulp3	N/A
MSTRG.808	0.48	0.509	0.494	0.532	0.521	0.506	mixed	0.026	0.0268	0.139	ENSMUSG00000026281.15	Dtymk	N/A
MSTRG.3657	0.068	0.076	0.065	0.039	0.043	0.066	TUTR	-0.021	0.0267	0.139	ENSMUSG00000040158.12	Tax1bp3	N/A
MSTRG.3731	0.296	0.294	0.301	0.294	0.29	0.286	mixed	-0.007	0.0267	0.139	ENSMUSG00000037926.15	Ssh2	N/A
MSTRG.3071	0.508	0.518	0.513	0.533	0.517	0.542	mixed	0.018	0.0269	0.139	ENSMUSG00000032878.16	Ccdc85a	N/A
MSTRG.7001	0.688	0.757	0.724	0.655	0.636	0.697	TUTR	-0.06	0.0269	0.139	ENSMUSG00000021893.14	Capn7	N/A
MSTRG.15661	0.21	0.198	0.208	0.229	0.21	0.222	mixed	0.015	0.0269	0.139	ENSMUSG00000008305.18	Tle1	N/A
MSTRG.17774	0.757	0.807	0.813	0.729	0.763	0.748	TUTR	-0.045	0.0267	0.139	ENSMUSG00000029577.13	Ube3b	N/A
MSTRG.7389	0.386	0.385	0.352	0.397	0.405	0.398	mixed	0.026	0.0271	0.14	ENSMUSG00000035078.6	Mtmr9	N/A
MSTRG.9524	0.302	0.328	0.332	0.302	0.271	0.298	mixed	-0.031	0.0272	0.14	ENSMUSG00000068036.16	Afdn	N/A
MSTRG.19253	0.514	0.482	0.491	0.658	0.513	0.694	mixed	0.126	0.027	0.14	ENSMUSG00000030094.8	Xpc	N/A
MSTRG.20400	0.539	0.522	0.535	0.522	0.485	0.456	TUTR	-0.044	0.0271	0.14	ENSMUSG00000003421.13	Nosip	N/A
MSTRG.21795	0.303	0.322	0.332	0.342	0.333	0.343	mixed	0.02	0.0272	0.14	ENSMUSG00000087687.3	Pet100	N/A
MSTRG.9659	0.001	0.002	0.002	0.002	0.004	0.004	mixed	0.001	0.0274	0.141	ENSMUSG00000040048.14	Ndufb10	N/A
MSTRG.10952	0.475	0.425	0.413	0.348	0.38	0.41	mixed	-0.059	0.0274	0.141	ENSMUSG00000042211.7	Fbxo38	N/A
MSTRG.20128	0.257	0.239	0.211	0.275	0.273	0.349	TUTR	0.063	0.0275	0.141	ENSMUSG00000002409.18	Dyrk1b	N/A
MSTRG.21459	0.651	0.648	0.652	0.647	0.634	0.643	mixed	-0.009	0.0275	0.141	ENSMUSG00000063065.13	Mapk3	N/A
MSTRG.5447	0.341	0.335	0.399	0.403	0.398	0.414	TUTR	0.047	0.0278	0.142	ENSMUSG00000041415.10	Dicer1	N/A
MSTRG.8731	0.073	0.081	0.069	0.102	0.078	0.106	TUTR	0.021	0.0278	0.142	ENSMUSG00000044117.12	Bmerb1	N/A
MSTRG.12849	0.207	0.21	0.214	0.217	0.213	0.219	mixed	0.006	0.0276	0.142	ENSMUSG00000027180.12	Fbxo3	N/A
MSTRG.12683	0.008	0.005	0.003	0.015	0.018	0.007	TUTR	0.008	0.0278	0.142	ENSMUSG00000027002.13	Nckap1	N/A
MSTRG.17130	0.997	0.994	0.997	0.988	0.988	0.995	ALE	-0.006	0.0276	0.142	ENSMUSG00000029086.15	Prom1	N/A
MSTRG.21929	0.367	0.37	0.38	0.415	0.378	0.429	TUTR	0.035	0.0278	0.142	ENSMUSG00000031467.10	Agpat5	N/A
MSTRG.21876	0.088	0.071	0.06	0.098	0.091	0.088	TUTR	0.019	0.0276	0.142	ENSMUSG00000038542.14	Pcid2	N/A
MSTRG.25420	0.446	0.471	0.437	0.513	0.462	0.505	ALE	0.042	0.0276	0.142	ENSMUSG00000038344.14	Txlng	N/A
MSTRG.1202	0.179	0.192	0.178	0.188	0.202	0.205	mixed	0.015	0.0283	0.143	ENSMUSG00000050565.16	Tor1aip2	N/A
MSTRG.9015	0.65	0.666	0.651	0.63	0.623	0.65	ALE	-0.022	0.0281	0.143	ENSMUSG00000061751.16	Kalrn	N/A
MSTRG.10150	0.477	0.443	0.479	0.44	0.387	0.435	TUTR	-0.045	0.028	0.143	ENSMUSG00000023977.15	Ubr2	N/A
MSTRG.13721	0.29	0.292	0.276	0.298	0.327	0.363	mixed	0.043	0.0279	0.143	ENSMUSG00000078866.10	Zfp970	N/A
MSTRG.13260	0.156	0.159	0.166	0.15	0.156	0.152	mixed	-0.007	0.028	0.143	ENSMUSG00000037259.15	Dzank1	N/A
MSTRG.14970	0.515	0.517	0.5	0.592	0.533	0.538	TUTR	0.043	0.028	0.143	ENSMUSG00000027997.9	Casp6	N/A
MSTRG.16296	0.013	0.013	0.009	0.013	0.021	0.02	TUTR	0.006	0.028	0.143	ENSMUSG00000059713.12	Rcan3	N/A
MSTRG.16911	0.706	0.691	0.664	0.634	0.652	0.669	TUTR	-0.035	0.0281	0.143	ENSMUSG00000045294.11	Insig1	N/A
MSTRG.19566	0.421	0.438	0.433	0.44	0.445	0.442	mixed	0.011	0.028	0.143	ENSMUSG00000030127.15	Cops7a	N/A
MSTRG.21276	0.88	0.895	0.886	0.882	0.864	0.869	mixed	-0.015	0.0283	0.143	ENSMUSG00000030788.16	Rnf141	N/A
MSTRG.21852	0.336	0.353	0.341	0.283	0.259	0.335	TUTR	-0.051	0.0283	0.143	ENSMUSG00000031505.11	Naxd	N/A
MSTRG.25111	0.337	0.336	0.337	0.336	0.334	0.332	mixed	-0.003	0.0282	0.143	ENSMUSG00000031320.9	Rps4x	N/A
MSTRG.776	0.521	0.521	0.524	0.528	0.529	0.523	TUTR	0.005	0.0285	0.144	ENSMUSG00000026260.12	Ndufa10	N/A
MSTRG.11349	0.9	0.899	0.88	0.903	0.919	0.91	TUTR	0.018	0.0286	0.144	ENSMUSG00000024759.14	Atl3	N/A
MSTRG.15035	0.606	0.581	0.604	0.607	0.724	0.716	mixed	0.085	0.0286	0.144	ENSMUSG00000028163.17	Nfkb1	N/A
MSTRG.23795	0.01	0.009	0.011	0.011	0.012	0.014	mixed	0.002	0.0285	0.144	ENSMUSG00000047766.15	Lrrc49	N/A
MSTRG.24009	0.351	0.35	0.348	0.352	0.351	0.353	mixed	0.002	0.0285	0.144	ENSMUSG00000037742.14	Eef1a1	N/A
MSTRG.20502	0.765	0.755	0.767	0.788	0.771	0.772	ALE	0.015	0.0287	0.145	ENSMUSG00000030505.17	Prmt3	N/A
MSTRG.23299	0.373	0.385	0.372	0.421	0.415	0.381	mixed	0.029	0.0288	0.145	ENSMUSG00000032178.14	Ilf3	N/A
MSTRG.1013	0.694	0.694	0.688	0.695	0.704	0.712	mixed	0.012	0.0291	0.146	ENSMUSG00000053024.14	Cntn2	N/A
MSTRG.10681	0.809	0.825	0.826	0.775	0.813	0.757	mixed	-0.038	0.029	0.146	ENSMUSG00000038773.11	Kdm3b	N/A
MSTRG.13792	0.249	0.25	0.241	0.255	0.254	0.27	mixed	0.013	0.0291	0.146	ENSMUSG00000027582.16,ENSMUSG00000090077.9	Zgpat,Lime1	N/A
MSTRG.12385	0.493	0.456	0.511	0.521	0.527	0.52	mixed	0.036	0.029	0.146	ENSMUSG00000075376.10	Rc3h2	N/A
MSTRG.1552	0.327	0.29	0.309	0.321	0.349	0.35	TUTR	0.031	0.0296	0.147	ENSMUSG00000073481.9	Marc2	N/A
MSTRG.3742	0.53	0.513	0.51	0.555	0.526	0.576	TUTR	0.034	0.0293	0.147	ENSMUSG00000037857.16	Nufip2	N/A
MSTRG.4209	0.574	0.597	0.593	0.651	0.66	0.595	ALE	0.047	0.0293	0.147	ENSMUSG00000020925.16	Ccdc43	N/A
MSTRG.6225	0.28	0.266	0.26	0.256	0.213	0.244	ALE	-0.031	0.0294	0.147	ENSMUSG00000033102.15,ENSMUSG00000021482.10	Cdc14b,Prxl2c	N/A
MSTRG.11439	0.298	0.321	0.316	0.322	0.331	0.333	mixed	0.017	0.0296	0.147	ENSMUSG00000079415.2,ENSMUSG00000024695.16	Cntf,Zfp91	N/A
MSTRG.12376	0.932	0.922	0.937	0.886	0.883	0.926	mixed	-0.032	0.0292	0.147	ENSMUSG00000026889.12	Rbm18	N/A
MSTRG.12422	0.632	0.732	0.727	0.667	0.489	0.488	TUTR	-0.149	0.0293	0.147	ENSMUSG00000026753.5	Ppp6c	N/A
MSTRG.15279	0.165	0.127	0.162	0.177	0.174	0.189	TUTR	0.029	0.0292	0.147	ENSMUSG00000028222.2	Calb1	N/A
MSTRG.16105	0.481	0.457	0.721	1	0.635	1	TUTR	0.325	0.0293	0.147	ENSMUSG00000001985.9	Grik3	N/A
MSTRG.16859	0.038	0.041	0.029	0.045	0.044	0.043	TUTR	0.008	0.0296	0.147	ENSMUSG00000028953.10	Abcf2	N/A
MSTRG.18556	0.495	0.486	0.487	0.524	0.493	0.514	mixed	0.021	0.0294	0.147	ENSMUSG00000000416.16	Cttnbp2	N/A
MSTRG.20282	0.038	0.038	0.042	0.044	0.041	0.044	TUTR	0.004	0.0292	0.147	ENSMUSG00000030495.12	Slc7a10	N/A
MSTRG.20066	0.025	0.021	0	0.025	0.072	0.052	TUTR	0.035	0.0296	0.147	ENSMUSG00000003123.15	Lipe	N/A
MSTRG.24427	0.876	0.844	0.851	0.843	0.732	0.773	mixed	-0.074	0.0293	0.147	ENSMUSG00000009741.15	Ubp1	N/A
MSTRG.25311	0.831	0.826	0.823	0.746	0.558	0.754	mixed	-0.141	0.0294	0.147	ENSMUSG00000041718.16	Alg13	N/A
MSTRG.9299	0.356	0.412	0.304	0.289	0	0.19	mixed	-0.197	0.0298	0.148	ENSMUSG00000002489.16	Tiam1	N/A
MSTRG.9883	0.512	0.495	0.43	0.524	0.543	0.538	mixed	0.056	0.0299	0.148	ENSMUSG00000024045.6,ENSMUSG00000002625.10	Akap8,Akap8l	N/A
MSTRG.13544	0.459	0.454	0.447	0.44	0.433	0.449	mixed	-0.012	0.0298	0.148	ENSMUSG00000017721.15	Pigt	N/A
MSTRG.15463	0.018	0.014	0.011	0.009	0.011	0.009	TUTR	-0.004	0.0299	0.148	ENSMUSG00000036052.14	Dnajb5	N/A
MSTRG.17754	0.797	0.791	0.795	0.79	0.79	0.782	mixed	-0.007	0.0297	0.148	ENSMUSG00000018974.7	Sart3	N/A
MSTRG.23234	0.142	0.144	0.138	0.139	0.135	0.136	TUTR	-0.004	0.0299	0.148	ENSMUSG00000004096.9	Cwc15	N/A
MSTRG.247	0.938	0.963	0.952	0.968	0.99	0.965	ALE	0.023	0.0301	0.149	ENSMUSG00000026116.11	Tmem131	N/A
MSTRG.2901	0.459	0.544	0.486	0.611	0.588	0.525	TUTR	0.079	0.0301	0.149	ENSMUSG00000002129.11	Sf3a1	N/A
MSTRG.3603	0.791	0.775	0.808	0.824	0.82	0.804	ALE	0.025	0.0302	0.149	ENSMUSG00000020828.13	Pld2	N/A
MSTRG.9270	0.302	0.306	0.325	0.33	0.322	0.331	mixed	0.017	0.0302	0.149	ENSMUSG00000022762.18	Ncam2	N/A
MSTRG.10360	0.368	0.357	0.353	0.464	0.48	0.367	TUTR	0.078	0.0301	0.149	ENSMUSG00000024064.14	Galnt14	N/A
MSTRG.4959	0.629	0.633	0.62	0.636	0.644	0.634	mixed	0.011	0.0306	0.15	ENSMUSG00000062929.8	Cfl2	N/A
MSTRG.5969	0.196	0.189	0.188	0.201	0.206	0.194	mixed	0.009	0.0306	0.15	ENSMUSG00000063200.4	Nol7	N/A
MSTRG.8960	0.563	0.56	0.545	0.578	0.566	0.602	mixed	0.026	0.0305	0.15	ENSMUSG00000045625.5,ENSMUSG00000022774.13	Pigz,Ncbp2	N/A
MSTRG.15953	0.446	0.409	0.403	0.523	0.489	0.435	mixed	0.063	0.0303	0.15	ENSMUSG00000028689.14,ENSMUSG00000033985.17	Ccdc163,Tesk2	N/A
MSTRG.21545	0.75	0.724	0.768	0.777	0.793	0.768	mixed	0.032	0.0305	0.15	ENSMUSG00000048170.14	Mcmbp	N/A
MSTRG.21965	0.661	0.684	0.679	0.686	0.719	0.697	ALE	0.026	0.0305	0.15	ENSMUSG00000031539.6	Ap3m2	N/A
MSTRG.11897	0.484	0.492	0.453	0.443	0.447	0.457	mixed	-0.027	0.0308	0.151	ENSMUSG00000026643.16	Nmt2	N/A
MSTRG.12030	0.343	0.344	0.35	0.371	0.366	0.426	TUTR	0.042	0.0307	0.151	ENSMUSG00000026748.13	Plxdc2	N/A
MSTRG.23608	0.103	0.131	0.134	0.157	0.135	0.175	TUTR	0.033	0.0307	0.151	ENSMUSG00000032078.17	Zpr1	N/A
MSTRG.2959	0.455	0.454	0.498	0.492	0.534	0.505	mixed	0.041	0.031	0.152	ENSMUSG00000000384.15	Tbrg4	N/A
MSTRG.6378	0.868	0.862	0.833	0.794	0.84	0.818	mixed	-0.037	0.0312	0.152	ENSMUSG00000069171.14	Nr2f1	N/A
MSTRG.9607	0.34	0.339	0.341	0.397	0.381	0.344	mixed	0.034	0.031	0.152	ENSMUSG00000059142.16	Zfp945	N/A
MSTRG.13568	0.704	0.705	0.702	0.683	0.699	0.665	TUTR	-0.022	0.0311	0.152	ENSMUSG00000017667.9	Zfp334	N/A
MSTRG.22584	0.158	0.159	0.144	0.169	0.163	0.163	mixed	0.011	0.0311	0.152	ENSMUSG00000031660.13	Brd7	N/A
MSTRG.24357	0.734	0.863	0.625	1	0.818	1	TUTR	0.198	0.0309	0.152	ENSMUSG00000032602.6	Slc25a20	N/A
MSTRG.268	0.141	0.144	0.147	0.169	0.146	0.163	mixed	0.015	0.0313	0.153	ENSMUSG00000058407.12	Txndc9	N/A
MSTRG.9153	0.12	0.11	0.112	0.11	0.105	0.101	mixed	-0.009	0.0313	0.153	ENSMUSG00000098274.7,ENSMUSG00000022601.11	Rpl24,Zbtb11	N/A
MSTRG.10648	0.196	0.197	0.191	0.198	0.199	0.204	mixed	0.005	0.0313	0.153	ENSMUSG00000024400.16	Wdr33	N/A
MSTRG.13387	0.715	0.719	0.723	0.726	0.723	0.724	mixed	0.005	0.0314	0.153	ENSMUSG00000038533.15	Cbfa2t2	N/A
MSTRG.5506	0.458	0.468	0.475	0.5	0.471	0.5	mixed	0.023	0.0318	0.154	ENSMUSG00000017843.14	Ppp2r5c	N/A
MSTRG.6087	0.266	0.247	0.267	0.27	0.276	0.28	mixed	0.015	0.0317	0.154	ENSMUSG00000035711.5,ENSMUSG00000021494.9	Dok3,Ddx41	N/A
MSTRG.12567	0.629	0.773	0.653	0.465	0.566	0.617	TUTR	-0.136	0.0318	0.154	ENSMUSG00000027088.10	Phospho2	N/A
MSTRG.18262	0.334	0.329	0.297	0.35	0.338	0.352	TUTR	0.027	0.0317	0.154	ENSMUSG00000036898.16	Zfp157	N/A
MSTRG.19349	0.881	0.789	0.859	0.643	0.81	0.716	TUTR	-0.12	0.0316	0.154	ENSMUSG00000034648.9	Lrrn1	N/A
MSTRG.22990	0.278	0.299	0.272	0.296	0.309	0.302	mixed	0.019	0.032	0.155	ENSMUSG00000025318.13	Jph3	N/A
MSTRG.24428	0.121	0.193	0.161	0.207	0.191	0.227	mixed	0.05	0.032	0.155	ENSMUSG00000032507.15	Fbxl2	N/A
MSTRG.1334	0.924	0.922	0.928	0.941	0.94	0.926	mixed	0.011	0.0327	0.156	ENSMUSG00000026563.13	Tada1	N/A
MSTRG.1194	0.586	0.53	0.591	0.531	0.462	0.525	TUTR	-0.063	0.0326	0.156	ENSMUSG00000033671.18	Cep350	N/A
MSTRG.1707	0.332	0.348	0.32	0.381	0.371	0.341	TUTR	0.031	0.0325	0.156	ENSMUSG00000015757.10	Ppil4	N/A
MSTRG.2801	0.387	0.389	0.391	0.398	0.39	0.4	TUTR	0.007	0.0322	0.156	ENSMUSG00000025393.12	Atp5b	N/A
MSTRG.2183	0.768	0.768	0.762	0.77	0.77	0.771	mixed	0.004	0.0325	0.156	ENSMUSG00000037747.9	Phyhipl	N/A
MSTRG.3357	0.313	0.317	0.391	0.449	0.393	0.386	TUTR	0.069	0.0324	0.156	ENSMUSG00000020519.5	Sap30l	N/A
MSTRG.5821	0.001	0.001	0	0.004	0.005	0.001	TUTR	0.002	0.0325	0.156	ENSMUSG00000018102.5	H2bc4	N/A
MSTRG.6084	0.301	0.282	0.29	0.312	0.298	0.307	mixed	0.015	0.0326	0.156	ENSMUSG00000034675.17	Dbn1	N/A
MSTRG.7281	0.258	0.226	0.239	0.342	0.274	0.269	TUTR	0.054	0.0327	0.156	ENSMUSG00000040472.15	Rabggta	N/A
MSTRG.9799	0.747	0.74	0.811	0.716	0.729	0.695	TUTR	-0.053	0.0327	0.156	ENSMUSG00000005936.19	Kctd20	N/A
MSTRG.10244	0.376	0.301	0.348	0.477	0.376	0.409	TUTR	0.079	0.0324	0.156	ENSMUSG00000007603.9	Dus3l	N/A
MSTRG.10168	0.464	0.394	0.396	0.476	0.537	0.456	TUTR	0.072	0.0324	0.156	ENSMUSG00000023991.16	Foxp4	N/A
MSTRG.10926	0.335	0.341	0.338	0.34	0.356	0.35	TUTR	0.011	0.0322	0.156	ENSMUSG00000054008.9	Ndst1	N/A
MSTRG.12312	0.309	0.319	0.304	0.343	0.386	0.324	TUTR	0.04	0.0325	0.156	ENSMUSG00000026814.16	Eng	N/A
MSTRG.12904	0.012	0.014	0.009	0.014	0.016	0.015	TUTR	0.003	0.0328	0.156	ENSMUSG00000027133.3	Nop10	N/A
MSTRG.12632	0.499	0.513	0.48	0.516	0.533	0.515	mixed	0.024	0.0323	0.156	ENSMUSG00000027104.18	Atf2	N/A
MSTRG.13310	0.558	0.563	0.537	0.503	0.519	0.544	ALE	-0.031	0.0325	0.156	ENSMUSG00000063364.10	3300002I08Rik	N/A
MSTRG.13736	0.151	0.166	0.141	0.174	0.195	0.164	mixed	0.025	0.0323	0.156	ENSMUSG00000078861.8	Zfp931	N/A
MSTRG.15498	0.166	0.149	0.164	0.149	0.121	0.144	TUTR	-0.022	0.0327	0.156	ENSMUSG00000028479.18	Gne	N/A
MSTRG.16722	0.273	0.307	0.272	0.274	0.131	0.152	mixed	-0.098	0.0326	0.156	ENSMUSG00000079659.5	Tmem243	N/A
MSTRG.16923	0.294	0.277	0.28	0.317	0.291	0.34	TUTR	0.032	0.0322	0.156	ENSMUSG00000039000.8	Ube3c	N/A
MSTRG.17709	0.583	0.575	0.565	0.56	0.545	0.566	mixed	-0.017	0.0328	0.156	ENSMUSG00000029505.17	Ep400	N/A
MSTRG.19577	0.195	0.201	0.181	0.213	0.207	0.201	mixed	0.015	0.0326	0.156	ENSMUSG00000030335.6	Mrpl51	N/A
MSTRG.20987	0.045	0.036	0.036	0.022	0.034	0.031	TUTR	-0.01	0.0328	0.156	ENSMUSG00000030616.16	Sytl2	N/A
MSTRG.22796	0.449	0.435	0.428	0.449	0.449	0.458	mixed	0.015	0.0326	0.156	ENSMUSG00000060098.11	Prmt7	N/A
MSTRG.22289	0.178	0.232	0.23	0.261	0.249	0.247	mixed	0.039	0.0323	0.156	ENSMUSG00000092260.7,ENSMUSG00000092544.8,ENSMUSG00000043090.18	Zfp963,Gm20422,Zfp866	N/A
MSTRG.2036	0.921	0.946	0.907	0.883	0.9	0.906	TUTR	-0.029	0.0332	0.157	ENSMUSG00000038602.7	Slc35f1	N/A
MSTRG.9959	0.576	0.55	0.579	0.684	0.58	0.643	TUTR	0.068	0.033	0.157	ENSMUSG00000015476.6	Prrt1	N/A
MSTRG.10237	0.99	0.991	0.991	0.991	0.992	0.992	mixed	0.001	0.0334	0.157	ENSMUSG00000057863.6	Rpl36	N/A
MSTRG.10242	0.001	0.002	0.002	0.003	0.002	0.003	TUTR	0.001	0.0334	0.157	ENSMUSG00000002379.7	Ndufa11	N/A
MSTRG.10653	0.262	0.308	0.226	0.302	0.326	0.329	TUTR	0.054	0.0331	0.157	ENSMUSG00000024384.4	Iws1	N/A
MSTRG.11205	0.274	0.274	0.277	0.271	0.271	0.274	mixed	-0.003	0.0334	0.157	ENSMUSG00000096370.8,ENSMUSG00000094936.8,ENSMUSG00000006456.10	Gm21992,Rbm4,Rbm14	N/A
MSTRG.15049	0.998	0.997	0.998	0.997	0.997	0.996	TUTR	-0.001	0.0334	0.157	ENSMUSG00000074212.7	Dnajb14	N/A
MSTRG.15523	0.95	0.955	0.911	0.917	0.887	0.907	TUTR	-0.035	0.0332	0.157	ENSMUSG00000028328.13	Tmod1	N/A
MSTRG.15378	0.009	0.009	0.012	0.008	0.008	0.005	TUTR	-0.003	0.0334	0.157	ENSMUSG00000071014.10	Ndufb6	N/A
MSTRG.18465	0.545	0.554	0.644	0.516	0.515	0.51	mixed	-0.067	0.0331	0.157	ENSMUSG00000016128.14,ENSMUSG00000107011.1	Stard13,Gm42906	N/A
MSTRG.23142	0.335	0.336	0.335	0.334	0.334	0.335	mixed	-0.001	0.0334	0.157	ENSMUSG00000031980.10	Agt	N/A
MSTRG.23171	0.611	0.61	0.621	0.624	0.644	0.623	mixed	0.016	0.0333	0.157	ENSMUSG00000033931.9	Rbm34	N/A
MSTRG.23804	0.01	0.008	0.007	0.011	0.01	0.01	TUTR	0.002	0.0334	0.157	ENSMUSG00000041729.15	Coro2b	N/A
MSTRG.23983	0.428	0.453	0.534	0.562	0.555	0.519	ALE	0.073	0.0332	0.157	ENSMUSG00000058587.9	Tmod3	N/A
MSTRG.24131	0.003	0.002	0.003	0.003	0.004	0.004	TUTR	0.001	0.0334	0.157	ENSMUSG00000051234.6	Rnf7	N/A
MSTRG.9426	0.342	0.282	0.327	0.279	0.254	0.287	TUTR	-0.044	0.0335	0.158	ENSMUSG00000002365.10	Snx9	N/A
MSTRG.9824	0.646	0.704	0.696	0.781	0.739	0.706	mixed	0.06	0.0335	0.158	ENSMUSG00000024018.18	Ccdc167	N/A
MSTRG.18600	0.541	0.517	0.507	0.706	0.545	0.617	TUTR	0.101	0.0335	0.158	ENSMUSG00000029701.15	Rbm28	N/A
MSTRG.24004	0.571	0.542	0.606	0.548	0.51	0.524	TUTR	-0.046	0.0337	0.158	ENSMUSG00000032348.6	Gsta4	N/A
MSTRG.4646	0.34	0.351	0.335	0.365	0.346	0.369	mixed	0.018	0.034	0.159	ENSMUSG00000020576.10	Nbas	N/A
MSTRG.7127	0.869	1	1	0.808	0.849	0.894	TUTR	-0.106	0.0341	0.159	ENSMUSG00000037536.14	Fbxo34	N/A
MSTRG.11762	0.094	0.094	0.093	0.127	0.114	0.191	TUTR	0.05	0.0338	0.159	ENSMUSG00000055491.14	Pprc1	N/A
MSTRG.13020	0.43	0.435	0.441	0.456	0.442	0.443	mixed	0.012	0.0339	0.159	ENSMUSG00000027254.13	Map1a	N/A
MSTRG.13839	0.266	0.254	0.259	0.314	0.267	0.287	TUTR	0.029	0.0341	0.159	ENSMUSG00000027531.16,ENSMUSG00000058921.3	Impa1,Slc10a5	N/A
MSTRG.17529	0.715	0.806	0.721	0.78	0.853	0.847	TUTR	0.08	0.034	0.159	ENSMUSG00000034724.18	Cnot6l	N/A
MSTRG.18279	0.549	0.579	0.559	0.588	0.611	0.575	mixed	0.029	0.034	0.159	ENSMUSG00000045438.12	Cox19	N/A
MSTRG.21240	0.01	0.01	0.008	0.013	0.012	0.01	TUTR	0.003	0.0341	0.159	ENSMUSG00000031029.6	Eif3f	N/A
MSTRG.22356	0.512	0.435	0.468	0.509	0.533	0.521	TUTR	0.049	0.034	0.159	ENSMUSG00000074247.10	Dda1	N/A
MSTRG.2871	0.913	0.925	0.913	0.933	0.922	0.945	ALE	0.016	0.0343	0.16	ENSMUSG00000020451.17	Limk2	N/A
MSTRG.6996	0.822	0.723	0.771	0.644	0.744	0.665	ALE	-0.088	0.0348	0.162	ENSMUSG00000042286.13	Stab1	N/A
MSTRG.14755	0.901	0.9	0.902	0.889	0.896	0.899	ALE	-0.006	0.0348	0.162	ENSMUSG00000000563.17	Atp5pb	N/A
MSTRG.16390	0.027	0.018	0.015	0.024	0.033	0.04	TUTR	0.012	0.0346	0.162	ENSMUSG00000006215.12	Zbtb17	N/A
MSTRG.8466	0.806	0.795	0.808	0.849	0.812	0.822	TUTR	0.025	0.0349	0.163	ENSMUSG00000033075.17	Senp1	N/A
MSTRG.19364	0.54	0.578	0.548	0.607	0.57	0.588	mixed	0.033	0.035	0.163	ENSMUSG00000056755.13	Grm7	N/A
MSTRG.22362	0.048	0.037	0.053	0.056	0.056	0.074	ALE	0.016	0.035	0.163	ENSMUSG00000031807.10,ENSMUSG00000043243.15	Pgls,Fam129c	N/A
MSTRG.473	0.806	0.826	0.836	0.839	0.841	0.844	mixed	0.018	0.0354	0.164	ENSMUSG00000025969.15	Nrp2	N/A
MSTRG.1098	0.682	0.638	0.643	0.691	0.698	0.673	mixed	0.033	0.0352	0.164	ENSMUSG00000056268.15	Dennd1b	N/A
MSTRG.3	0.995	0.979	0.962	0.997	1	0.999	TUTR	0.02	0.0353	0.164	ENSMUSG00000051951.5	Xkr4	N/A
MSTRG.1683	0.927	0.926	0.921	0.941	0.926	0.938	ALE	0.01	0.0353	0.164	ENSMUSG00000096054.3	Syne1	N/A
MSTRG.4295	0.309	0.601	0.28	0.622	0.599	0.614	mixed	0.215	0.0352	0.164	ENSMUSG00000040481.17	Bptf	N/A
MSTRG.5125	0.481	0.508	0.496	0.474	0.485	0.468	mixed	-0.019	0.0355	0.164	ENSMUSG00000090258.7,ENSMUSG00000033373.16	Churc1,Fntb	N/A
MSTRG.17599	0.66	0.668	0.635	0.46	0.558	0.63	mixed	-0.105	0.0354	0.164	ENSMUSG00000034573.14	Ptpn13	N/A
MSTRG.18503	0.275	0.274	0.273	0.241	0.242	0.273	mixed	-0.022	0.0353	0.164	ENSMUSG00000042447.13	Mios	N/A
MSTRG.19023	0.275	0.152	0.297	0.168	0.127	0.136	TUTR	-0.097	0.0355	0.164	ENSMUSG00000056666.13	Retsat	N/A
MSTRG.23229	0.727	0.652	0.624	0.568	0.608	0.614	TUTR	-0.071	0.0353	0.164	ENSMUSG00000037808.13	Fam76b	N/A
MSTRG.1171	0.015	0.007	0.016	0.016	0.021	0.023	TUTR	0.007	0.036	0.166	ENSMUSG00000042671.12	Rgs8	N/A
MSTRG.2247	0.933	0.929	0.934	0.933	0.959	0.96	ALE	0.019	0.0359	0.166	ENSMUSG00000020241.13	Col6a2	N/A
MSTRG.6625	0.309	0.321	0.311	0.326	0.318	0.325	TUTR	0.009	0.0359	0.166	ENSMUSG00000021756.12	Il6st	N/A
MSTRG.7405	0.02	0.011	0.011	0.017	0.025	0.025	mixed	0.008	0.0362	0.166	ENSMUSG00000021978.9	Extl3	N/A
MSTRG.12316	0.031	0.029	0.033	0.032	0.036	0.036	TUTR	0.004	0.036	0.166	ENSMUSG00000009555.16	Cdk9	N/A
MSTRG.15993	0.645	0.653	0.66	0.68	0.666	0.659	mixed	0.015	0.0361	0.166	ENSMUSG00000006392.16,ENSMUSG00000006390.15	Med8,Elovl1	N/A
MSTRG.16273	0.985	0.933	0.954	0.985	1	0.986	ALE	0.033	0.0359	0.166	ENSMUSG00000050890.15	Pdik1l	N/A
MSTRG.20738	0.33	0.349	0.342	0.351	0.351	0.367	mixed	0.016	0.036	0.166	ENSMUSG00000030519.14	Apba2	N/A
MSTRG.24818	0.362	0.362	0.359	0.367	0.362	0.365	mixed	0.004	0.036	0.166	ENSMUSG00000036985.12	Zdhhc9	N/A
MSTRG.68	0.71	0.701	0.688	0.715	0.71	0.715	mixed	0.013	0.0365	0.167	ENSMUSG00000056763.16	Cspp1	N/A
MSTRG.6021	0.389	0.386	0.383	0.404	0.387	0.406	mixed	0.013	0.0364	0.167	ENSMUSG00000037946.11	Fgd3	N/A
MSTRG.6871	0.328	0.322	0.302	0.328	0.35	0.337	mixed	0.021	0.0364	0.167	ENSMUSG00000021814.17,ENSMUSG00000021816.11	Anxa7,Ppp3cb	N/A
MSTRG.9939	0.509	0.557	0.575	0.441	0.511	0.504	mixed	-0.062	0.0363	0.167	ENSMUSG00000073422.11,ENSMUSG00000024327.16	H2-Ke6,Slc39a7	N/A
MSTRG.14796	0.776	0.789	0.786	0.771	0.776	0.777	mixed	-0.009	0.0366	0.167	ENSMUSG00000050947.9	Amigo1	N/A
MSTRG.15793	0.542	0.532	0.562	0.552	0.652	0.681	mixed	0.083	0.0365	0.167	ENSMUSG00000028532.14	Cachd1	N/A
MSTRG.19022	0.885	0.891	0.908	0.938	0.909	0.91	ALE	0.024	0.0364	0.167	ENSMUSG00000056698.11	Elmod3	N/A
MSTRG.1290	0.015	0.019	0.022	0.015	0.015	0.012	TUTR	-0.005	0.037	0.168	ENSMUSG00000026697.10	Myoc	N/A
MSTRG.5569	0.073	0.073	0.081	0.054	0.028	0.069	TUTR	-0.026	0.0369	0.168	ENSMUSG00000002803.14	Btbd6	N/A
MSTRG.13016	1	0.657	1	0.639	0.684	0.615	TUTR	-0.24	0.037	0.168	ENSMUSG00000027259.15	Adal	N/A
MSTRG.13737	0.085	0.073	0.101	0.112	0.117	0.095	TUTR	0.022	0.0369	0.168	ENSMUSG00000027525.18	Phactr3	N/A
MSTRG.17030	0.166	0.145	0.129	0.164	0.224	0.181	mixed	0.043	0.0369	0.168	ENSMUSG00000045102.12,ENSMUSG00000079555.2	Poln,Haus3	N/A
MSTRG.21566	0.265	0.251	0.368	0.441	0.37	0.355	TUTR	0.094	0.0367	0.168	ENSMUSG00000040298.6	Btbd16	N/A
MSTRG.24273	0.757	0.723	0.75	0.732	0.711	0.698	ALE	-0.029	0.0367	0.168	ENSMUSG00000040661.6	Rad54l2	N/A
MSTRG.90	0.425	0.413	0.326	0.296	0.33	0.332	TUTR	-0.069	0.0372	0.169	ENSMUSG00000025937.6	Lactb2	N/A
MSTRG.7154	0.067	0.071	0.065	0.069	0.122	0.118	TUTR	0.035	0.0371	0.169	ENSMUSG00000061244.14	Exoc5	N/A
MSTRG.9861	0.781	0.854	0.699	1	0.811	1	TUTR	0.159	0.0374	0.169	ENSMUSG00000024037.13	Wdr4	N/A
MSTRG.11785	0.226	0.201	0.227	0.235	0.273	0.238	TUTR	0.031	0.0371	0.169	ENSMUSG00000025041.17	Nt5c2	N/A
MSTRG.13476	0.038	0.029	0.032	0.042	0.069	0.044	TUTR	0.019	0.0375	0.169	ENSMUSG00000027649.15	Ctnnbl1	N/A
MSTRG.14358	0.421	0.433	0.43	0.448	0.523	0.459	mixed	0.049	0.0375	0.169	ENSMUSG00000004896.16	Rrnad1	N/A
MSTRG.15567	0.401	0.401	0.438	0.379	0.392	0.389	TUTR	-0.026	0.0372	0.169	ENSMUSG00000028309.14	Rnf20	N/A
MSTRG.15789	0.082	0.102	0.135	0.135	0.179	0.136	TUTR	0.044	0.0372	0.169	ENSMUSG00000028549.17	Itgb3bp	N/A
MSTRG.17954	0.904	0.912	0.924	0.928	0.928	0.922	ALE	0.013	0.0372	0.169	ENSMUSG00000029475.17	Kdm2b	N/A
MSTRG.21473	0.388	0.387	0.387	0.376	0.378	0.387	mixed	-0.007	0.0373	0.169	ENSMUSG00000030685.5,ENSMUSG00000030683.11	Kctd13,Sez6l2	N/A
MSTRG.21624	0.554	0.577	0.535	0.574	0.581	0.598	TUTR	0.029	0.0373	0.169	ENSMUSG00000030986.13	Dhx32	N/A
MSTRG.22233	0.597	0.597	0.589	0.591	0.586	0.587	mixed	-0.006	0.0372	0.169	ENSMUSG00000004319.15	Clcn3	N/A
MSTRG.23998	0.667	0.603	0.705	0.701	0.789	0.729	mixed	0.082	0.0373	0.169	ENSMUSG00000032352.16	Lrrc1	N/A
MSTRG.25028	0.343	0.335	0.325	0.5	0.5	0.338	TUTR	0.112	0.0374	0.169	ENSMUSG00000035476.9	Tab3	N/A
MSTRG.789	0.26	0.263	0.265	0.248	0.201	0.245	mixed	-0.032	0.0377	0.17	ENSMUSG00000014602.15	Kif1a	N/A
MSTRG.1014	0.58	0.582	0.586	0.599	0.587	0.588	mixed	0.008	0.038	0.17	ENSMUSG00000026442.14	Nfasc	N/A
MSTRG.2843	0.35	0.326	0.338	0.354	0.359	0.348	mixed	0.016	0.0376	0.17	ENSMUSG00000047090.13	Tmem198b	N/A
MSTRG.3206	0.978	0.977	0.974	0.961	0.973	0.971	TUTR	-0.008	0.0379	0.17	ENSMUSG00000020340.16	Cyfip2	N/A
MSTRG.11442	0.221	0.23	0.228	0.233	0.235	0.23	mixed	0.007	0.038	0.17	ENSMUSG00000024640.9	Psat1	N/A
MSTRG.12227	0.128	0.163	0.164	0.199	0.162	0.2	TUTR	0.035	0.0378	0.17	ENSMUSG00000026798.10	Coq4	N/A
MSTRG.12107	0.925	0.916	0.895	0.945	0.929	0.927	TUTR	0.022	0.0378	0.17	ENSMUSG00000036850.4	Mrpl41	N/A
MSTRG.18449	0.628	0.712	0.561	0.669	0.826	0.882	mixed	0.158	0.0377	0.17	ENSMUSG00000051950.10	B3glct	N/A
MSTRG.20810	0.613	0.615	0.64	0.668	0.633	0.649	mixed	0.027	0.0379	0.17	ENSMUSG00000066406.16	Akap13	N/A
MSTRG.7926	0.525	0.501	0.444	0.378	0.441	0.449	TUTR	-0.067	0.0381	0.171	ENSMUSG00000037487.7	Ubr5	N/A
MSTRG.3645	0.639	0.647	0.65	0.659	0.663	0.648	TUTR	0.012	0.0386	0.172	ENSMUSG00000020790.14	Ankfy1	N/A
MSTRG.3001	0.051	0.073	0.074	0.093	0.074	0.089	TUTR	0.019	0.0386	0.172	ENSMUSG00000020160.18	Meis1	N/A
MSTRG.4841	0.57	0.578	0.565	0.535	0.569	0.54	mixed	-0.023	0.0383	0.172	ENSMUSG00000002996.17	Hbp1	N/A
MSTRG.15664	0.363	0.341	0.349	0.46	0.376	0.578	mixed	0.12	0.0385	0.172	ENSMUSG00000049122.17	Frmd3	N/A
MSTRG.24745	0.406	0.382	0.445	0.422	0.523	0.54	TUTR	0.084	0.0385	0.172	ENSMUSG00000031066.10	Usp11	N/A
ENSMUSG00000043065.12	0.033	0.045	0.029	0.119	0.047	0.073	TUTR	0.044	0.0387	0.173	ENSMUSG00000043065.12	Spice1	N/A
MSTRG.5142	0.744	0.74	0.803	0.712	0.734	0.707	TUTR	-0.044	0.0392	0.174	ENSMUSG00000021112.9	Mpp5	N/A
MSTRG.5244	0.808	0.783	0.789	0.814	0.821	0.802	mixed	0.019	0.0392	0.174	ENSMUSG00000021236.16	Entpd5	N/A
MSTRG.7317	0.277	0.218	0.263	0.277	0.329	0.295	mixed	0.047	0.039	0.174	ENSMUSG00000021963.17	Sap18	N/A
MSTRG.7321	0.328	0.345	0.317	0.307	0.289	0.32	mixed	-0.025	0.039	0.174	ENSMUSG00000021973.9	Micu2	N/A
MSTRG.9711	0.032	0.035	0.027	0.039	0.034	0.038	TUTR	0.006	0.0391	0.174	ENSMUSG00000037098.18	Rab11fip3	N/A
MSTRG.14585	0.078	0.052	0.053	0.073	0.094	0.08	TUTR	0.021	0.0393	0.174	ENSMUSG00000068856.3	Sf3b4	N/A
MSTRG.15000	0.669	0.673	0.664	0.696	0.674	0.722	mixed	0.028	0.0392	0.174	ENSMUSG00000028030.12	Tbck	N/A
MSTRG.15048	0.467	0.477	0.576	0.599	0.549	0.621	TUTR	0.083	0.0389	0.174	ENSMUSG00000037894.13	H2az1	N/A
MSTRG.17349	0.548	0.501	0.509	0.573	0.553	0.539	mixed	0.036	0.0391	0.174	ENSMUSG00000037685.15	Atp8a1	N/A
MSTRG.19266	0.617	0.708	0.637	0.615	0.555	0.593	TUTR	-0.066	0.0394	0.174	ENSMUSG00000005893.14	Nr2c2	N/A
MSTRG.19389	0.297	0.313	0.31	0.286	0.295	0.3	mixed	-0.013	0.0391	0.174	ENSMUSG00000079426.13,ENSMUSG00000030276.19	Arpc4,Ttll3	N/A
MSTRG.23052	0.858	0.865	0.865	0.849	0.853	0.819	mixed	-0.023	0.039	0.174	ENSMUSG00000033862.7	Cdk10	N/A
MSTRG.25291	0.248	0.261	0.35	0.333	0.372	0.362	TUTR	0.07	0.0391	0.174	ENSMUSG00000079418.3	Atg4a	N/A
MSTRG.2977	0.597	0.58	0.578	0.596	0.601	0.596	mixed	0.013	0.0396	0.175	ENSMUSG00000020182.16	Ddc	N/A
MSTRG.7043	0.458	0.459	0.453	0.468	0.46	0.461	TUTR	0.006	0.0396	0.175	ENSMUSG00000021794.16	Glud1	N/A
MSTRG.15322	0.746	0.736	0.736	0.757	0.743	0.771	TUTR	0.018	0.0399	0.176	ENSMUSG00000028284.13	Map3k7	N/A
MSTRG.18155	0.04	0.03	0.038	0.054	0.045	0.04	TUTR	0.01	0.0398	0.176	ENSMUSG00000023104.9	Rfc2	N/A
MSTRG.17066	0.653	0.658	0.684	0.706	0.675	0.694	ALE	0.027	0.0398	0.176	ENSMUSG00000029096.15	Htra3	N/A
MSTRG.1989	0.502	0.994	0.502	0.998	0.996	0.997	mixed	0.331	0.0401	0.177	ENSMUSG00000019797.11	1700021F05Rik	N/A
MSTRG.4820	0.93	0.744	0.819	0.704	0.708	0.745	mixed	-0.112	0.0403	0.177	ENSMUSG00000061911.15	Myt1l	N/A
MSTRG.16281	0.379	0.381	0.374	0.382	0.392	0.383	mixed	0.008	0.0402	0.177	ENSMUSG00000046671.18	Mtfr1l	N/A
MSTRG.21063	0.638	0.607	0.616	0.633	0.641	0.655	TUTR	0.023	0.0401	0.177	ENSMUSG00000004508.6	Gab2	N/A
MSTRG.907	1	1	1	0.5	1	0.5	TUTR	-0.333	0.0414	0.178	ENSMUSG00000001674.11	Ddx18	N/A
MSTRG.1954	1	1	1	0.91	0.917	1	TUTR	-0.058	0.0418	0.178	ENSMUSG00000019831.14	Wasf1	N/A
MSTRG.2350	0.948	0.943	0.963	0.963	0.969	0.961	mixed	0.013	0.0408	0.178	ENSMUSG00000113949.1,ENSMUSG00000113640.1,ENSMUSG00000035370.9	Scamp4,Adat3,Gm49322	N/A
MSTRG.1844	0.5	0.5	0.5	0.514	0.515	0.5	mixed	0.01	0.0417	0.178	ENSMUSG00000039089.15	L3mbtl3	N/A
MSTRG.2138	0.747	0.741	0.741	0.755	0.756	0.744	mixed	0.009	0.0414	0.178	ENSMUSG00000020076.7	Ddx50	N/A
MSTRG.2314	0.045	0.05	0.048	0.051	0.05	0.051	TUTR	0.003	0.0405	0.178	ENSMUSG00000013858.14	Tmem259	N/A
MSTRG.2343	0.001	0.001	0.001	0.001	0.002	0.002	mixed	0.001	0.0414	0.178	ENSMUSG00000020163.12	Uqcr11	N/A
MSTRG.3971	0.815	0.814	1	1	1	1	TUTR	0.124	0.0414	0.178	ENSMUSG00000020544.14	Cox11	N/A
MSTRG.4280	0.48	0.47	0.501	0.443	0.477	0.444	TUTR	-0.029	0.0407	0.178	ENSMUSG00000020708.12	Psmc5	N/A
MSTRG.4825	0.019	0.012	0.017	0.018	0.041	0.031	TUTR	0.014	0.0409	0.178	ENSMUSG00000044573.16	Acp1	N/A
MSTRG.5645	0.865	0.856	1	1	1	1	TUTR	0.093	0.0416	0.178	ENSMUSG00000048264.16	Dip2c	N/A
MSTRG.6095	0.999	0.999	0.999	1	0.999	1	TUTR	0.001	0.0414	0.178	ENSMUSG00000045767.9	B230219D22Rik	N/A
MSTRG.6211	0.253	0.268	0.214	0.309	0.263	0.288	mixed	0.042	0.0417	0.178	ENSMUSG00000021461.17	Fancc	N/A
MSTRG.7411	0.826	1	0.816	1	1	1	TUTR	0.119	0.0416	0.178	ENSMUSG00000034522.10	Zfp395	N/A
MSTRG.6925	0.985	0.987	0.99	0.985	0.984	0.984	TUTR	-0.003	0.0405	0.178	ENSMUSG00000072680.11	Tmem254c	N/A
MSTRG.7441	0.501	0.501	0.501	0.502	0.502	0.501	TUTR	0.001	0.0414	0.178	ENSMUSG00000022054.11	Nefm	N/A
MSTRG.8315	1	1	1	0.999	1	0.999	mixed	-0.001	0.0414	0.178	ENSMUSG00000049687.5,ENSMUSG00000022452.16	Pheta2,Smdt1	N/A
MSTRG.8045	1	1	1	0.868	0.87	1	TUTR	-0.087	0.0414	0.178	ENSMUSG00000013846.10	St3gal1	N/A
MSTRG.9289	0.686	0.737	0.648	0.58	0.629	0.657	TUTR	-0.068	0.0417	0.178	ENSMUSG00000044442.11	N6amt1	N/A
MSTRG.9277	0.001	0	0	0.001	0.001	0.001	TUTR	0.001	0.0414	0.178	ENSMUSG00000022890.13	Atp5j	N/A
MSTRG.10214	0.494	0.436	0.713	1	0.672	0.751	TUTR	0.26	0.0413	0.178	ENSMUSG00000003208.9	Yju2	N/A
MSTRG.9922	0.333	0.333	0.333	0.334	0.334	0.333	mixed	0.001	0.0414	0.178	ENSMUSG00000067288.13	Rps28	N/A
MSTRG.11065	0.341	0.311	0.344	0.381	0.339	0.39	mixed	0.038	0.0408	0.178	ENSMUSG00000025423.16	Pias2	N/A
MSTRG.11358	0.169	0.188	0.171	0.195	0.184	0.216	TUTR	0.022	0.0413	0.178	ENSMUSG00000063796.9	Slc22a8	N/A
MSTRG.11177	0	0	0	0.001	0.001	0	TUTR	0.001	0.0414	0.178	ENSMUSG00000060803.6,ENSMUSG00000038155.11	Gstp1,Gstp2	N/A
MSTRG.11847	0.603	0.602	0.604	0.604	0.605	0.604	mixed	0.001	0.0414	0.178	ENSMUSG00000025085.16	Ablim1	N/A
MSTRG.12448	0.007	0	0.007	0	0	0	TUTR	-0.005	0.0414	0.178	ENSMUSG00000050447.15	Lypd6	N/A
MSTRG.12834	0.729	0.786	0.77	0.744	0.692	0.712	mixed	-0.046	0.0409	0.178	ENSMUSG00000005089.15	Slc1a2	N/A
MSTRG.12847	1	1	1	0.287	1	0.258	TUTR	-0.485	0.0415	0.178	ENSMUSG00000032698.15	Lmo2	N/A
MSTRG.13684	0.379	0.368	0.366	0.47	0.458	0.372	TUTR	0.062	0.0412	0.178	ENSMUSG00000078896.11	Zfp965	N/A
MSTRG.13009	0.518	0.511	0.503	0.471	0.502	0.496	mixed	-0.021	0.0405	0.178	ENSMUSG00000027272.5	Ubr1	N/A
MSTRG.13301	0.502	0.502	0.502	0.502	0.502	0.502	mixed	0	0.0414	0.178	ENSMUSG00000027447.6	Cst3	N/A
MSTRG.14444	1	0.998	0.998	1	1	1	TUTR	0.001	0.0414	0.178	ENSMUSG00000042613.9	Pbxip1	N/A
MSTRG.14813	0.501	0.501	0.501	0.502	0.501	0.502	TUTR	0.001	0.0414	0.178	ENSMUSG00000048100.13	Taf13	N/A
MSTRG.14824	0.626	0.603	0.593	0.622	0.646	0.627	TUTR	0.025	0.0418	0.178	ENSMUSG00000059857.15	Ntng1	N/A
MSTRG.15554	0.004	0.005	0.003	0.005	0.005	0.006	mixed	0.001	0.0414	0.178	ENSMUSG00000028347.14,ENSMUSG00000028348.7	Tmeff1,Cavin4	N/A
MSTRG.16615	0.998	0.998	0.998	1	0.998	1	mixed	0.001	0.0414	0.178	ENSMUSG00000042202.15	Slc35e2	N/A
MSTRG.16344	0.503	0.503	0.503	0.502	0.502	0.503	TUTR	-0.001	0.0414	0.178	ENSMUSG00000028756.12	Pink1	N/A
MSTRG.17964	0.874	0.883	1	1	1	1	TUTR	0.081	0.0417	0.178	ENSMUSG00000038384.16	Setd1b	N/A
MSTRG.18238	0.245	0.244	0.244	0.245	0.245	0.245	mixed	0.001	0.0414	0.178	ENSMUSG00000029723.16	Tsc22d4	N/A
MSTRG.17844	0.501	0.5	0.5	0.501	0.501	0.501	mixed	0.001	0.0414	0.178	ENSMUSG00000032959.12	Pebp1	N/A
MSTRG.18561	1	1	1	1	0.964	0.961	TUTR	-0.025	0.0418	0.178	ENSMUSG00000060882.5	Kcnd2	N/A
MSTRG.20932	1	1	1	0.897	1	0.898	TUTR	-0.068	0.0414	0.178	ENSMUSG00000046027.17	Stard5	N/A
MSTRG.21524	0.222	0.22	0.219	0.23	0.223	0.223	mixed	0.005	0.0411	0.178	ENSMUSG00000030795.18	Fus	N/A
MSTRG.19937	0.009	0.008	0.011	0.013	0.013	0.01	ALE	0.003	0.0414	0.178	ENSMUSG00000052833.9	Sae1	N/A
MSTRG.21301	0	0	0.274	0.583	0.541	0.149	TUTR	0.333	0.0407	0.178	ENSMUSG00000030754.9	Copb1	N/A
MSTRG.22695	0.501	0.5	0.501	0.5	0.5	0.5	TUTR	-0.001	0.0414	0.178	ENSMUSG00000031672.8	Got2	N/A
MSTRG.23235	1	1	1	0.792	0.791	1	TUTR	-0.139	0.0414	0.178	ENSMUSG00000013076.17	Amotl1	N/A
MSTRG.25253	0.674	0.677	0.677	0.678	0.678	0.678	mixed	0.002	0.0414	0.178	ENSMUSG00000072969.2,ENSMUSG00000043384.15,ENSMUSG00000072964.14,ENSMUSG00000072966.11	Armcx5,Gprasp1,Bhlhb9,Gprasp2	N/A
MSTRG.25393	0.571	0.845	0.593	0.862	0.848	0.83	TUTR	0.177	0.0412	0.178	ENSMUSG00000031309.15	Rps6ka3	N/A
MSTRG.25286	0.334	0.335	0.334	0.335	0.335	0.335	TUTR	0.001	0.0414	0.178	ENSMUSG00000031431.13	Tsc22d3	N/A
MSTRG.22258	0.478	0.439	0.523	0.526	0.521	0.544	TUTR	0.05	0.0419	0.179	ENSMUSG00000036469.16	March1	N/A
MSTRG.1313	0.51	0.51	0.506	0.023	0.51	0.029	mixed	-0.322	0.042	0.179	ENSMUSG00000026571.12	Dcaf6	N/A
MSTRG.2242	0.64	0.616	0.658	0.765	0.699	1	TUTR	0.183	0.0422	0.179	ENSMUSG00000001150.7	Mcm3ap	N/A
MSTRG.4558	0.83	0.816	0.807	0.827	0.833	0.836	mixed	0.014	0.042	0.179	ENSMUSG00000025175.12,ENSMUSG00000039230.14	Fn3k,Tbcd	N/A
MSTRG.7855	0.454	0.455	0.463	0.454	0.446	0.435	mixed	-0.012	0.0422	0.179	ENSMUSG00000022234.15	Cct5	N/A
MSTRG.11386	0.111	0.126	0	0	0	0	TUTR	-0.079	0.0423	0.179	ENSMUSG00000024660.9	Incenp	N/A
MSTRG.11931	0.193	0.197	0.177	0.215	0.196	0.205	mixed	0.016	0.0422	0.179	ENSMUSG00000026672.11	Optn	N/A
MSTRG.17473	0.279	0.282	0.259	0.296	0.288	0.338	mixed	0.034	0.0423	0.179	ENSMUSG00000029291.11	Rufy3	N/A
MSTRG.25345	0	1	0.091	1	1	1	TUTR	0.636	0.0419	0.179	ENSMUSG00000041245.13	Wnk3	N/A
MSTRG.5281	0	0	0	0.007	0	0.006	mixed	0.004	0.0427	0.18	ENSMUSG00000021252.11	Erg28	N/A
MSTRG.10821	0.72	0.765	0.803	0.728	0.714	0.68	TUTR	-0.056	0.0427	0.18	ENSMUSG00000039954.9	Stk32a	N/A
MSTRG.16731	0.591	0.607	0.588	0.602	0.611	0.621	TUTR	0.016	0.0424	0.18	ENSMUSG00000040254.11	Sema3d	N/A
MSTRG.23622	0.315	0.165	0	1	0.185	1	TUTR	0.568	0.0426	0.18	ENSMUSG00000032267.8	Usp28	N/A
MSTRG.24413	0.36	0.399	0.397	0.37	0.354	0.344	TUTR	-0.029	0.0424	0.18	ENSMUSG00000032500.10	Dclk3	N/A
MSTRG.23534	1	1	1	0.892	0.906	1	mixed	-0.067	0.0425	0.18	ENSMUSG00000034342.9	Cbl	N/A
MSTRG.23781	0.595	0.7	0.659	0.687	0.749	0.73	TUTR	0.071	0.0427	0.18	ENSMUSG00000051705.13	Senp8	N/A
MSTRG.25454	0.192	0.21	0.173	0.237	0.208	0.213	TUTR	0.027	0.0425	0.18	ENSMUSG00000031358.17	Msl3	N/A
MSTRG.2357	0.95	0.932	0.945	0.957	0.972	0.949	TUTR	0.017	0.0434	0.181	ENSMUSG00000061589.14	Dot1l	N/A
MSTRG.3149	0.783	0.814	0.843	0.739	0.763	0.796	TUTR	-0.047	0.0431	0.181	ENSMUSG00000018846.8	Pank3	N/A
MSTRG.3405	0.791	0.788	0.819	0.783	0.782	0.766	ALE	-0.022	0.0432	0.181	ENSMUSG00000019373.11	Cops3	N/A
MSTRG.5249	0.656	0.688	0.652	0.732	0.673	0.715	mixed	0.042	0.0432	0.181	ENSMUSG00000021240.6	Abcd4	N/A
MSTRG.6066	0.667	0.667	0.667	0.667	0.609	0.618	mixed	-0.036	0.043	0.181	ENSMUSG00000034928.16	Rnf44	N/A
MSTRG.8881	0.444	0.534	0.45	0.389	0.402	0.441	TUTR	-0.065	0.0429	0.181	ENSMUSG00000022861.17	Dgkg	N/A
MSTRG.9556	0.482	0.531	0.455	0.514	0.594	0.55	TUTR	0.064	0.0434	0.181	ENSMUSG00000116564.1	Riok2	N/A
MSTRG.13030	0.309	0.331	0.317	0.334	0.327	0.341	mixed	0.015	0.0433	0.181	ENSMUSG00000074884.12,ENSMUSG00000027245.11	Serf2,Hypk	N/A
MSTRG.12395	0.975	0.981	0.978	0.981	0.983	0.981	ALE	0.004	0.0432	0.181	ENSMUSG00000035392.17	Dennd1a	N/A
MSTRG.13504	0.286	0.29	0.298	0.283	0.278	0.287	mixed	-0.008	0.0432	0.181	ENSMUSG00000035877.17	Zhx3	N/A
MSTRG.14234	0.225	0.226	0.217	0.254	0.228	0.235	mixed	0.016	0.0434	0.181	ENSMUSG00000027774.16	Gfm1	N/A
MSTRG.16483	0.784	1	0.817	1	1	1	mixed	0.133	0.0429	0.181	ENSMUSG00000029009.17	Mthfr	N/A
MSTRG.18147	0.937	0.926	1	1	1	1	mixed	0.046	0.0428	0.181	ENSMUSG00000023079.14	Gtf2ird1	N/A
ENSMUSG00000029913.14	0.699	0.914	0.709	0.654	0.646	0.458	mixed	-0.188	0.0429	0.181	ENSMUSG00000029913.14	Prdm5	N/A
MSTRG.18569	0.629	0.65	0.632	0.625	0.561	0.606	TUTR	-0.04	0.0432	0.181	ENSMUSG00000029672.16	Fam3c	N/A
MSTRG.24453	0.851	0.859	0.823	0.789	0.792	0.838	TUTR	-0.038	0.0434	0.181	ENSMUSG00000039607.16	Rbms3	N/A
MSTRG.25377	0.534	0.533	0.525	0.413	0.529	0.375	mixed	-0.092	0.0433	0.181	ENSMUSG00000086316.8	Nbdy	N/A
MSTRG.2647	0.148	0.16	0.149	0.173	0.155	0.168	TUTR	0.013	0.0437	0.182	ENSMUSG00000063334.16	Krr1	N/A
MSTRG.4386	0.085	0.07	0.106	0.107	0.112	0.105	TUTR	0.021	0.0435	0.182	ENSMUSG00000046756.10	Mrps7	N/A
MSTRG.3364	0.471	0.422	0.418	0.48	0.459	0.481	mixed	0.036	0.044	0.182	ENSMUSG00000049755.14	Zfp672	N/A
MSTRG.6124	0.546	0.562	0.538	0.561	0.564	0.563	mixed	0.014	0.0438	0.182	ENSMUSG00000021546.18	Hnrnpk	N/A
MSTRG.6792	0.935	1	0.947	1	1	1	TUTR	0.039	0.0437	0.182	ENSMUSG00000021750.16	Fam107a	N/A
MSTRG.9012	0.156	0.168	0.169	0.159	0.154	0.153	mixed	-0.009	0.0437	0.182	ENSMUSG00000022817.15	Itgb5	N/A
MSTRG.9927	0.54	0.542	0.53	0.547	0.547	0.542	mixed	0.008	0.044	0.182	ENSMUSG00000024308.15,ENSMUSG00000051390.10	Tapbp,Zbtb22	N/A
MSTRG.10630	0.825	0.765	0.79	0.869	0.818	0.83	TUTR	0.046	0.044	0.182	ENSMUSG00000024268.16	Celf4	N/A
MSTRG.18243	0.565	0.567	0.553	0.54	0.551	0.556	mixed	-0.013	0.0439	0.182	ENSMUSG00000056966.7	Gjc3	N/A
MSTRG.19186	0.549	0.548	0.513	0.496	0.511	0.521	ALE	-0.028	0.0438	0.182	ENSMUSG00000030055.16,ENSMUSG00000107928.1,ENSMUSG00000030056.8	Rab43,Gm45140,Isy1	N/A
MSTRG.22808	0.435	0.479	0.506	0.427	0.444	0.419	TUTR	-0.043	0.0435	0.182	ENSMUSG00000031913.9	Vps4a	N/A
MSTRG.23253	0.671	0.729	0.658	0.728	0.729	0.73	TUTR	0.043	0.0437	0.182	ENSMUSG00000043885.14	Slc36a4	N/A
MSTRG.23581	0.658	0.652	0.66	0.663	0.671	0.66	ALE	0.008	0.044	0.182	ENSMUSG00000059890.16	Ube4a	N/A
MSTRG.1864	0.461	0.446	0.443	0.465	0.456	0.475	mixed	0.015	0.0443	0.183	ENSMUSG00000038916.7,ENSMUSG00000110723.1,ENSMUSG00000004360.9	Soga3,Gm49353,9330159F19Rik	N/A
MSTRG.13232	0.579	0.648	0.56	0.661	0.629	0.671	mixed	0.058	0.0444	0.183	ENSMUSG00000068205.14	Macrod2	N/A
MSTRG.12330	0.065	0.063	0.095	0.082	0.126	0.113	TUTR	0.033	0.0444	0.183	ENSMUSG00000026791.14	Slc2a8	N/A
MSTRG.21164	0.325	0.387	0.327	0.433	0.375	0.389	mixed	0.053	0.0441	0.183	ENSMUSG00000001829.17	Clpb	N/A
MSTRG.22186	0.021	0.066	0.057	0.171	0.059	0.121	TUTR	0.069	0.0444	0.183	ENSMUSG00000054408.9	Spcs3	N/A
MSTRG.24657	0.064	0.031	0.051	0.073	0.111	0.064	TUTR	0.034	0.0441	0.183	ENSMUSG00000009731.4	Kcnd1	N/A
MSTRG.25439	0.649	0.579	0.591	0.542	0.551	0.581	TUTR	-0.048	0.0442	0.183	ENSMUSG00000079317.10	Trappc2	N/A
MSTRG.405	0.44	0.458	0.451	0.469	0.459	0.458	mixed	0.012	0.0448	0.184	ENSMUSG00000038349.10	Plcl1	N/A
MSTRG.3008	0.269	0.288	0.236	0.327	0.274	0.338	TUTR	0.049	0.045	0.184	ENSMUSG00000045671.17	Spred2	N/A
MSTRG.3568	0.091	0.116	0.113	0.114	0.13	0.139	mixed	0.021	0.045	0.184	ENSMUSG00000018752.19,ENSMUSG00000089669.7,ENSMUSG00000097328.7	Tnfsfm13,Tnfsf13,Tnfsf12	N/A
MSTRG.4244	0.669	0.524	0.5	0.668	0.667	0.668	mixed	0.104	0.0447	0.184	ENSMUSG00000018412.16	Kansl1	N/A
MSTRG.8980	0.768	0.774	0.728	0.831	0.764	0.852	TUTR	0.059	0.045	0.184	ENSMUSG00000053774.9	Ubxn7	N/A
MSTRG.9416	0.566	0.559	0.565	0.567	0.567	0.571	TUTR	0.005	0.045	0.184	ENSMUSG00000069729.14	Arid1b	N/A
MSTRG.11533	0.306	0.333	0.281	0.374	0.329	0.337	TUTR	0.04	0.0447	0.184	ENSMUSG00000041360.8	Pum3	N/A
MSTRG.15405	0.307	0.295	0.308	0.304	0.343	0.346	TUTR	0.028	0.0449	0.184	ENSMUSG00000028437.14	Ubap1	N/A
MSTRG.16073	0.628	0.622	0.613	0.597	0.619	0.597	mixed	-0.017	0.045	0.184	ENSMUSG00000028647.13,ENSMUSG00000028646.16	Mycbp,Rragc	N/A
MSTRG.16193	1	1	1	0.83	0.867	1	TUTR	-0.101	0.0447	0.184	ENSMUSG00000028580.15	Pum1	N/A
MSTRG.17865	1	1	1	0.97	1	0.962	TUTR	-0.023	0.0445	0.184	ENSMUSG00000018076.12	Med13l	N/A
MSTRG.16965	0.84	0.836	0.828	0.843	0.855	0.84	TUTR	0.011	0.0445	0.184	ENSMUSG00000029147.11	Ppm1g	N/A
MSTRG.19977	0.28	0.311	0.289	0.34	0.298	0.342	TUTR	0.034	0.0448	0.184	ENSMUSG00000030411.16	Nova2	N/A
MSTRG.23261	1	1	1	1	0.89	0.858	TUTR	-0.084	0.045	0.184	ENSMUSG00000057551.10	Zfp317	N/A
MSTRG.1344	0.26	0.245	0.272	0.24	0.248	0.241	mixed	-0.016	0.0453	0.185	ENSMUSG00000052428.10	Tmco1	N/A
MSTRG.3698	0.551	0.543	0.546	0.55	0.572	0.558	mixed	0.013	0.0453	0.185	ENSMUSG00000038178.16	Slc43a2	N/A
MSTRG.4032	0.687	0.688	0.682	0.683	0.68	0.682	mixed	-0.004	0.0455	0.185	ENSMUSG00000018666.13	Cbx1	N/A
MSTRG.4372	0.693	0.682	0.45	0.738	0.779	0.778	mixed	0.157	0.0453	0.185	ENSMUSG00000018861.8,ENSMUSG00000044788.10	Fdxr,Fads6	N/A
MSTRG.6082	0.178	0.203	0.207	0.181	0.175	0.178	TUTR	-0.018	0.0454	0.185	ENSMUSG00000034789.8	Rab24	N/A
MSTRG.12047	0.63	0.612	0.621	0.611	0.611	0.59	mixed	-0.017	0.0453	0.185	ENSMUSG00000051154.11	Commd3	N/A
MSTRG.12905	0.401	0.395	0.43	0.45	0.435	0.421	mixed	0.026	0.0452	0.185	ENSMUSG00000027130.15,ENSMUSG00000027132.3	Slc12a6,Katnbl1	N/A
MSTRG.12885	0.831	0.718	0.799	0.839	0.84	0.883	TUTR	0.071	0.0454	0.185	ENSMUSG00000027122.15	Arl14ep	N/A
MSTRG.14966	0.831	0.814	0.827	0.834	0.834	0.834	TUTR	0.01	0.0454	0.185	ENSMUSG00000041220.10	Elovl6	N/A
MSTRG.15656	0.5	0.501	0.501	0.501	0.48	0.481	mixed	-0.014	0.0455	0.185	ENSMUSG00000028351.5	Brinp1	N/A
MSTRG.17102	0.886	0.915	0.925	0.937	0.936	0.925	mixed	0.024	0.0453	0.185	ENSMUSG00000067365.10	Tmem128	N/A
MSTRG.20132	0.949	0.968	0.949	1	0.992	0.958	TUTR	0.028	0.0451	0.185	ENSMUSG00000003438.17	Timm50	N/A
MSTRG.22622	0.02	0.03	0.018	0.029	0.031	0.03	TUTR	0.007	0.0451	0.185	ENSMUSG00000033192.5	Lpcat2	N/A
MSTRG.454	0.959	0.945	1	1	1	1	TUTR	0.032	0.0461	0.186	ENSMUSG00000041040.12	Fam117b	N/A
MSTRG.2667	0.337	0.389	0.348	0.39	0.389	0.46	TUTR	0.055	0.046	0.186	ENSMUSG00000020154.10	Ptprb	N/A
MSTRG.4265	0.291	0.314	0.444	0.441	0.486	0.421	TUTR	0.099	0.046	0.186	ENSMUSG00000020681.14	Ace	N/A
MSTRG.10570	0.179	0.165	0.158	0.183	0.174	0.189	mixed	0.015	0.046	0.186	ENSMUSG00000024424.15,ENSMUSG00000024430.14	Ttc39c,Cabyr	N/A
MSTRG.15981	0.235	0.238	0.236	0.27	0.243	0.246	mixed	0.017	0.046	0.186	ENSMUSG00000078588.10,ENSMUSG00000028541.14	Ccdc24,B4galt2	N/A
MSTRG.17559	1	1	1	0.837	1	0.783	TUTR	-0.127	0.0459	0.186	ENSMUSG00000029326.13	Enoph1	N/A
MSTRG.18691	0.266	0.284	0.263	0.301	0.338	0.28	TUTR	0.035	0.0458	0.186	ENSMUSG00000073155.12	1810058I24Rik	N/A
MSTRG.21283	0.553	0.524	0.545	0.567	0.568	0.549	mixed	0.02	0.0457	0.186	ENSMUSG00000038244.14	Mical2	N/A
MSTRG.23779	0.631	0.624	0.634	0.623	0.62	0.626	mixed	-0.007	0.0459	0.186	ENSMUSG00000032294.17	Pkm	N/A
MSTRG.23718	0.22	0.214	0.221	0.227	0.221	0.237	TUTR	0.01	0.046	0.186	ENSMUSG00000049556.5	Lingo1	N/A
MSTRG.24715	0.475	0.491	0.492	0.467	0.472	0.48	mixed	-0.013	0.0457	0.186	ENSMUSG00000031010.17	Usp9x	N/A
MSTRG.10367	0.093	0.112	0.104	0.113	0.117	0.144	TUTR	0.022	0.0463	0.187	ENSMUSG00000058704.9	Memo1	N/A
MSTRG.19697	0.168	0.195	0.198	0.156	0.173	0.169	mixed	-0.021	0.0462	0.187	ENSMUSG00000030223.14	Ptpro	N/A
MSTRG.16638	0.291	0.293	0.294	0.229	0.185	0.289	TUTR	-0.059	0.0465	0.188	ENSMUSG00000029034.9	Ints11	N/A
MSTRG.6834	0.5	0.5	0.5	1	0.5	0.865	TUTR	0.288	0.0468	0.189	ENSMUSG00000021786.13	Oxsm	N/A
MSTRG.16670	0.117	0.112	0.104	0.104	0.101	0.105	TUTR	-0.008	0.0469	0.189	ENSMUSG00000000600.15,ENSMUSG00000040367.2	Krit1,Lrrd1	N/A
MSTRG.466	0.296	0.291	0.314	0.327	0.329	0.305	mixed	0.02	0.0473	0.19	ENSMUSG00000026014.15	Raph1	N/A
MSTRG.1691	0.066	0.095	0.053	0.121	0.098	0.087	TUTR	0.031	0.0475	0.19	ENSMUSG00000000766.18	Oprm1	N/A
MSTRG.2751	0.398	0.399	0.423	0.417	0.479	0.439	TUTR	0.038	0.0472	0.19	ENSMUSG00000020102.15	Slc16a7	N/A
MSTRG.5105	0.447	0.436	0.433	0.451	0.445	0.47	mixed	0.016	0.0472	0.19	ENSMUSG00000021051.10	Ppp2r5e	N/A
MSTRG.9461	0.09	0.08	0.057	0.085	0.13	0.106	TUTR	0.031	0.0472	0.19	ENSMUSG00000073471.3	Rsph3a	N/A
MSTRG.11895	0.469	0.457	0.351	0.511	0.483	0.505	TUTR	0.074	0.0473	0.19	ENSMUSG00000059326.7	Csf2ra	N/A
MSTRG.15622	0.56	0.576	0.573	0.58	0.578	0.599	mixed	0.016	0.0471	0.19	ENSMUSG00000045071.14	E130308A19Rik	N/A
MSTRG.20314	0.791	1	0.71	1	1	1	TUTR	0.166	0.0473	0.19	ENSMUSG00000054676.15	1600014C10Rik	N/A
MSTRG.587	0.093	0.107	0.098	0.07	0.098	0.075	TUTR	-0.018	0.0477	0.191	ENSMUSG00000026209.15	Dnpep	N/A
MSTRG.3685	0.671	0.671	0.685	0.678	0.708	0.726	TUTR	0.028	0.0477	0.191	ENSMUSG00000038268.4,ENSMUSG00000078789.9	Ovca2,Dph1	N/A
MSTRG.12349	0.513	0.495	0.542	0.544	0.543	0.605	TUTR	0.047	0.0477	0.191	ENSMUSG00000038696.14	Mapkap1	N/A
MSTRG.13968	0.31	0.321	0.311	0.373	0.327	0.33	mixed	0.029	0.0476	0.191	ENSMUSG00000027679.13	Dnajc19	N/A
MSTRG.15933	0.784	0.779	0.747	0.821	0.831	0.776	ALE	0.039	0.0479	0.191	ENSMUSG00000028703.14	Lrrc41	N/A
MSTRG.16178	0.452	0.451	0.45	0.445	0.445	0.451	mixed	-0.004	0.0476	0.191	ENSMUSG00000028790.13	Khdrbs1	N/A
MSTRG.2690	1	0.521	0.666	1	1	1	mixed	0.271	0.0485	0.192	ENSMUSG00000020184.15	Mdm2	N/A
MSTRG.4158	0.306	0.371	0.352	0.368	0.403	0.383	TUTR	0.042	0.0485	0.192	ENSMUSG00000017167.6	Cntnap1	N/A
MSTRG.3454	0.451	0.46	0.415	0.479	0.462	0.469	mixed	0.028	0.048	0.192	ENSMUSG00000047804.15	Akap10	N/A
MSTRG.4597	0.371	0.311	0.373	0.332	0.285	0.295	TUTR	-0.048	0.048	0.192	ENSMUSG00000050545.10	Fam228b	N/A
MSTRG.7710	0.552	0.559	0.564	0.565	0.583	0.566	mixed	0.013	0.0484	0.192	ENSMUSG00000041650.15	Pcca	N/A
MSTRG.7312	0.059	0.105	0.064	0	0	0.07	mixed	-0.053	0.0482	0.192	ENSMUSG00000021951.7	Eef1akmt1	N/A
MSTRG.8348	0.544	0.476	0.443	0.555	0.56	0.528	TUTR	0.06	0.0483	0.192	ENSMUSG00000016619.10	Nup50	N/A
MSTRG.10370	0.283	0.283	0.287	0.283	0.263	0.273	mixed	-0.011	0.0484	0.192	ENSMUSG00000024068.8	Spast	N/A
MSTRG.13288	0.091	0.121	0.109	0.129	0.14	0.116	mixed	0.021	0.0482	0.192	ENSMUSG00000027434.11	Nkx2-2	N/A
MSTRG.17401	0.141	0.152	0.144	0.147	0.224	0.197	TUTR	0.043	0.0481	0.192	ENSMUSG00000054814.14	Usp46	N/A
MSTRG.22811	0.486	0.488	0.476	0.599	0.584	0.481	TUTR	0.072	0.0483	0.192	ENSMUSG00000031917.12	Nip7	N/A
MSTRG.24095	0.241	0.269	0.268	0.269	0.294	0.282	mixed	0.023	0.0483	0.192	ENSMUSG00000036972.14	Zic4	N/A
MSTRG.24952	0.074	0.052	0	0	0	0	mixed	-0.042	0.0482	0.192	ENSMUSG00000002012.13	Pnck	N/A
MSTRG.4001	1	1	1	1	0.817	0.873	TUTR	-0.103	0.0487	0.193	ENSMUSG00000001507.16	Itga3	N/A
MSTRG.10805	0.459	0.449	0.48	0.505	0.507	0.467	ALE	0.03	0.0488	0.193	ENSMUSG00000024487.5	Yipf5	N/A
MSTRG.15707	0.819	0.874	1	1	1	1	TUTR	0.102	0.0486	0.193	ENSMUSG00000038070.15	Cntln	N/A
MSTRG.313	0.958	0.946	0.948	0.954	0.966	0.961	ALE	0.009	0.0495	0.194	ENSMUSG00000066877.11	Nck2	N/A
MSTRG.2455	0.659	0.575	0.628	0.573	0.566	0.581	TUTR	-0.048	0.0494	0.194	ENSMUSG00000020037.15	Rfx4	N/A
MSTRG.3905	0.123	0.126	0.109	0.092	0.108	0.112	TUTR	-0.015	0.049	0.194	ENSMUSG00000020521.7	Rnft1	N/A
MSTRG.4988	0.281	0.303	0.294	0.246	0.259	0.29	mixed	-0.028	0.0491	0.194	ENSMUSG00000079104.4,ENSMUSG00000047022.18	Prps1l3,Mipol1	N/A
MSTRG.7013	0.139	0.149	0.148	0.154	0.157	0.186	TUTR	0.021	0.0493	0.194	ENSMUSG00000056234.15	Ncoa4	N/A
MSTRG.7667	0.047	0.041	0.043	0.054	0.046	0.048	TUTR	0.005	0.0494	0.194	ENSMUSG00000022131.3	Gpr180	N/A
MSTRG.8165	0.927	1	1	0.92	0.894	0.948	TUTR	-0.055	0.0492	0.194	ENSMUSG00000022526.8	Zfp251	N/A
MSTRG.8413	0.442	0.234	0.336	0.255	0.205	0.192	mixed	-0.12	0.0492	0.194	ENSMUSG00000022629.17	Kif21a	N/A
MSTRG.11125	0.134	0.129	0.15	0.154	0.149	0.187	TUTR	0.025	0.0494	0.194	ENSMUSG00000024645.5	Timm21	N/A
MSTRG.15292	0.287	0.353	0.228	0.222	0.226	0.213	TUTR	-0.069	0.0494	0.194	ENSMUSG00000073987.4	Ggh	N/A
MSTRG.19556	0.727	0.722	0.708	0.731	0.733	0.727	mixed	0.011	0.0492	0.194	ENSMUSG00000004267.16,ENSMUSG00000030125.11	Eno2,Lrrc23	N/A
MSTRG.20845	0.368	0.321	0.324	0.48	0.387	0.365	mixed	0.073	0.0493	0.194	ENSMUSG00000039176.17	Polg	N/A
MSTRG.25275	0.267	0.26	0.275	0.26	0.258	0.259	TUTR	-0.008	0.0489	0.194	ENSMUSG00000031428.11	Zcchc18	N/A
MSTRG.25368	0.562	0.532	0.538	0.55	0.653	0.607	ALE	0.059	0.0492	0.194	ENSMUSG00000056679.13	Gpr173	N/A
MSTRG.790	1	0.799	0.866	1	1	1	TUTR	0.112	0.0504	0.195	ENSMUSG00000047793.13	Sned1	N/A
MSTRG.179	0.545	0.538	0.546	0.548	0.573	0.608	TUTR	0.033	0.0498	0.195	ENSMUSG00000026064.16,ENSMUSG00000117310.2	Ptp4a1,Ptp4a1	N/A
MSTRG.307	0.759	0.773	0.755	0.748	0.751	0.755	ALE	-0.011	0.0504	0.195	ENSMUSG00000070939.9	Tgfbrap1	N/A
MSTRG.3811	0.378	0.357	0.341	0.383	0.372	0.387	mixed	0.022	0.05	0.195	ENSMUSG00000017692.8	Rhbdl3	N/A
MSTRG.3197	1	0.997	0.998	1	1	1	TUTR	0.002	0.0504	0.195	ENSMUSG00000044847.13	Lsm11	N/A
MSTRG.4798	0.222	0.221	0.218	0.227	0.233	0.261	mixed	0.02	0.0498	0.195	ENSMUSG00000036333.11	Kidins220	N/A
MSTRG.5592	0.577	0.585	0.575	0.581	0.591	0.598	mixed	0.011	0.0499	0.195	ENSMUSG00000021171.8	Esyt2	N/A
MSTRG.6967	0.233	0.195	0.228	0.236	0.256	0.24	mixed	0.025	0.0503	0.195	ENSMUSG00000015971.5	Actr8	N/A
MSTRG.8814	0.956	0.952	0.965	0.969	0.965	0.963	ALE	0.008	0.0502	0.195	ENSMUSG00000013539.14	Tango2	N/A
MSTRG.10516	0.34	0.392	0.332	0.329	0.313	0.31	mixed	-0.038	0.05	0.195	ENSMUSG00000006740.14	Kif5b	N/A
MSTRG.12471	0.719	0.498	0.508	0.749	0.728	0.676	TUTR	0.143	0.0499	0.195	ENSMUSG00000060988.12	Galnt13	N/A
MSTRG.12894	0.671	0.682	0.65	0.634	0.634	0.661	mixed	-0.025	0.0498	0.195	ENSMUSG00000027162.7	Lin7c	N/A
MSTRG.13005	0.561	0.517	0.593	0.6	0.691	0.596	mixed	0.072	0.0502	0.195	ENSMUSG00000033705.17	Stard9	N/A
MSTRG.12174	0.471	0.564	0.404	0.571	0.577	0.557	mixed	0.088	0.0498	0.195	ENSMUSG00000026925.16,ENSMUSG00000026924.17	Inpp5e,Sec16a	N/A
MSTRG.14832	0.111	0.128	0.105	0.126	0.134	0.126	TUTR	0.014	0.0499	0.195	ENSMUSG00000027965.15	Olfm3	N/A
MSTRG.15912	0.435	0.404	0.375	0.368	0.358	0.382	mixed	-0.036	0.0501	0.195	ENSMUSG00000028545.13	Bend5	N/A
MSTRG.15969	0.628	0.636	0.645	0.609	0.631	0.623	mixed	-0.015	0.0499	0.195	ENSMUSG00000047675.15	Rps8	N/A
MSTRG.16851	0.106	0.175	0.197	0.35	0.22	0.209	TUTR	0.101	0.0499	0.195	ENSMUSG00000028969.10	Cdk5	N/A
MSTRG.21512	0.201	0.276	0.313	0.313	0.337	0.332	mixed	0.064	0.0498	0.195	ENSMUSG00000042308.14,ENSMUSG00000042289.11	Setd1a,Hsd3b7	N/A
MSTRG.20389	0.002	0.003	0.001	0.003	0.003	0.005	TUTR	0.002	0.0504	0.195	ENSMUSG00000060279.14	Ap2a1	N/A
MSTRG.23542	0.137	0.067	0.088	0.063	0.061	0.046	TUTR	-0.04	0.0496	0.195	ENSMUSG00000032123.5	Dpagt1	N/A
MSTRG.24175	0.431	0.386	0.471	0.752	0.432	0.665	TUTR	0.187	0.0498	0.195	ENSMUSG00000037286.15	Stag1	N/A
MSTRG.24467	0.586	1	0.722	1	1	1	TUTR	0.231	0.0501	0.195	ENSMUSG00000039115.13	Itga9	N/A
MSTRG.11574	0.348	0.324	0.361	0.374	0.387	0.354	mixed	0.028	0.0505	0.196	ENSMUSG00000024887.10	Asah2	N/A
MSTRG.15830	0.763	0.831	0.833	0.762	0.678	0.773	TUTR	-0.071	0.0507	0.196	ENSMUSG00000028514.15	Usp24	N/A
MSTRG.16170	0.462	0.447	0.389	0.449	0.553	0.508	TUTR	0.07	0.0506	0.196	ENSMUSG00000040859.14	Bsdc1	N/A
ENSMUSG00000037022.3	0.118	0.119	0.105	0.168	0.151	0.115	TUTR	0.031	0.0507	0.196	ENSMUSG00000037022.3	Mmaa	N/A
MSTRG.22477	0.044	0.048	0.028	0.027	0.032	0.024	TUTR	-0.012	0.0508	0.196	ENSMUSG00000035151.12	Elmod2	N/A
MSTRG.5216	0.269	0.264	0.263	0.24	0.266	0.238	TUTR	-0.017	0.051	0.197	ENSMUSG00000019969.14	Psen1	N/A
MSTRG.16151	0.812	0.792	0.784	0.79	0.757	0.769	ALE	-0.024	0.0509	0.197	ENSMUSG00000041000.8	Trim62	N/A
MSTRG.17429	0.699	0.688	0.686	0.717	0.702	0.696	mixed	0.014	0.0511	0.197	ENSMUSG00000029234.13	Tmem165	N/A
MSTRG.24980	0.481	0.419	0.446	0.391	0.407	0.429	TUTR	-0.04	0.0509	0.197	ENSMUSG00000031398.13	Plxna3	N/A
MSTRG.2308	0.86	0.868	0.777	0.812	0.748	0.726	TUTR	-0.073	0.0515	0.198	ENSMUSG00000013833.15	Med16	N/A
MSTRG.8748	0.091	0.095	0.29	0	0	0.078	TUTR	-0.133	0.0514	0.198	ENSMUSG00000022672.8	Prkdc	N/A
MSTRG.16861	0.279	0.274	0.242	0.31	0.314	0.464	TUTR	0.098	0.0514	0.198	ENSMUSG00000038181.16	Chpf2	N/A
MSTRG.25193	0.349	0.536	0.413	0.522	0.521	0.663	TUTR	0.136	0.0513	0.198	ENSMUSG00000025525.12	Apool	N/A
MSTRG.1120	0.66	0.643	0.654	0.683	0.666	0.658	mixed	0.017	0.0518	0.199	ENSMUSG00000018196.18	Glrx2	N/A
MSTRG.11901	0.392	0.362	0.398	0.416	0.462	0.398	mixed	0.041	0.0519	0.199	ENSMUSG00000026648.18	Dclre1c	N/A
MSTRG.12433	0.005	0.006	0	0.016	0.015	0.004	TUTR	0.008	0.0518	0.199	ENSMUSG00000036890.13	Gtdc1	N/A
MSTRG.24746	0.192	0.201	0.199	0.183	0.191	0.194	mixed	-0.008	0.0518	0.199	ENSMUSG00000001127.12	Araf	N/A
MSTRG.3856	0.01	0.004	0.002	0.002	0	0	TUTR	-0.004	0.0521	0.2	ENSMUSG00000020680.15	Taf15	N/A
MSTRG.24801	0.481	0.492	0.396	0.396	0.397	0.405	mixed	-0.057	0.0521	0.2	ENSMUSG00000037475.15	Thoc2	N/A
MSTRG.4160	0.669	0.631	0.68	0.694	0.723	0.676	ALE	0.038	0.0526	0.201	ENSMUSG00000006920.14	Ezh1	N/A
MSTRG.4940	0.356	0.31	0.328	0.361	0.379	0.346	ALE	0.031	0.0526	0.201	ENSMUSG00000020956.14	Dtd2	N/A
MSTRG.6187	0.512	0.506	0.488	0.474	0.492	0.489	mixed	-0.017	0.0526	0.201	ENSMUSG00000113450.1,ENSMUSG00000055228.8,ENSMUSG00000074865.11	Gm49359,Zfp935,Zfp934	N/A
MSTRG.8701	0.621	0.632	0.607	0.626	0.705	0.663	ALE	0.045	0.0526	0.201	ENSMUSG00000022498.16	Txndc11	N/A
MSTRG.15265	0.41	0.331	0.335	0.387	0.616	0.474	TUTR	0.133	0.0523	0.201	ENSMUSG00000055963.12	Triqk	N/A
MSTRG.24147	0.401	0.376	0.375	0.417	0.389	0.416	TUTR	0.023	0.0526	0.201	ENSMUSG00000032452.12	Clstn2	N/A
MSTRG.1977	0.816	0.806	0.802	0.781	0.79	0.806	ALE	-0.016	0.0529	0.202	ENSMUSG00000038248.8	Sobp	N/A
MSTRG.5633	0.459	0.447	0.463	0.646	0.481	0.521	mixed	0.093	0.0529	0.202	ENSMUSG00000021147.17	Wdr37	N/A
MSTRG.7790	0.24	0.248	0.251	0.239	0.221	0.24	mixed	-0.013	0.0532	0.202	ENSMUSG00000022201.16	Zfr	N/A
MSTRG.8480	0.081	0.082	0.052	0.027	0.063	0.045	ALE	-0.027	0.0528	0.202	ENSMUSG00000054855.13	Rnd1	N/A
MSTRG.11684	0.838	0.727	0.838	0.912	0.837	0.897	TUTR	0.081	0.053	0.202	ENSMUSG00000042532.14	Golga7b	N/A
MSTRG.12779	0.85	0.845	0.86	0.865	0.549	0.578	TUTR	-0.188	0.0532	0.202	ENSMUSG00000058318.15	Phf21a	N/A
MSTRG.15120	0.219	0.238	0.243	0.244	0.246	0.255	mixed	0.015	0.0529	0.202	ENSMUSG00000028184.12	Adgrl2	N/A
MSTRG.16930	0.618	0.625	0.618	0.628	0.624	0.624	mixed	0.005	0.0531	0.202	ENSMUSG00000025745.12	Hadha	N/A
MSTRG.20976	0.566	0.673	0.708	0.571	0.547	0.583	mixed	-0.082	0.0528	0.202	ENSMUSG00000030619.10	Eed	N/A
MSTRG.24864	0.581	0.583	0.568	0.596	0.595	0.58	mixed	0.013	0.0532	0.202	ENSMUSG00000035967.15	Ints6l	N/A
MSTRG.6009	0.318	0.316	0.307	0.36	0.312	0.365	TUTR	0.032	0.0534	0.203	ENSMUSG00000021379.2	Id4	N/A
MSTRG.13442	0.545	0.548	0.559	0.557	0.56	0.577	TUTR	0.014	0.0535	0.203	ENSMUSG00000027624.20	Epb41l1	N/A
MSTRG.18927	0.341	0.358	0.348	0.397	0.404	0.348	mixed	0.034	0.0533	0.203	ENSMUSG00000029798.11	Herc6	N/A
MSTRG.23184	0.546	0.353	0.617	0.266	0.365	0.395	TUTR	-0.163	0.0535	0.203	ENSMUSG00000025894.11	Aasdhppt	N/A
MSTRG.5388	0.347	0.328	0.354	0.523	0.336	0.5	TUTR	0.11	0.0539	0.204	ENSMUSG00000021179.8	Nrde2	N/A
MSTRG.8550	0.667	0.656	0.639	0.67	0.664	0.685	mixed	0.019	0.054	0.204	ENSMUSG00000037353.9	Letmd1	N/A
MSTRG.9329	0.444	0.438	0.448	0.426	0.434	0.441	mixed	-0.009	0.0538	0.204	ENSMUSG00000022961.18	Son	N/A
MSTRG.10675	0.656	0.646	0.658	0.693	0.685	0.653	mixed	0.024	0.0538	0.204	ENSMUSG00000003778.14	Brd8	N/A
MSTRG.20194	0.315	0.366	0.3	0.457	0.516	0.331	TUTR	0.108	0.0538	0.204	ENSMUSG00000062040.14	Zfp27	N/A
ENSMUSG00000054400.16	0.891	0.846	0.881	0.885	0.942	0.91	mixed	0.039	0.0538	0.204	ENSMUSG00000054400.16	Cklf	N/A
MSTRG.1388	0.47	0.489	0.436	0.52	0.527	0.474	mixed	0.042	0.0543	0.205	ENSMUSG00000053483.13,ENSMUSG00000062963.10	Usp21,Ufc1	N/A
MSTRG.2054	0.701	0.722	0.754	0.763	0.741	0.774	TUTR	0.033	0.0542	0.205	ENSMUSG00000003746.16	Man1a	N/A
MSTRG.2639	0.504	0.501	0.504	0.511	0.503	0.51	TUTR	0.005	0.0545	0.205	ENSMUSG00000035798.14	Zdhhc17	N/A
MSTRG.6825	0.847	1	0.75	1	1	1	TUTR	0.134	0.0545	0.205	ENSMUSG00000021738.5	Atxn7	N/A
MSTRG.8160	0.005	0.005	0.007	0.01	0.025	0.01	TUTR	0.009	0.0541	0.205	ENSMUSG00000019080.8	Mfsd3	N/A
MSTRG.8527	0.041	0.039	0.04	0.04	0.049	0.046	TUTR	0.005	0.0545	0.205	ENSMUSG00000023020.3	Cox14	N/A
MSTRG.8785	0.869	0.901	0.938	0.949	0.93	0.944	TUTR	0.038	0.0542	0.205	ENSMUSG00000022761.12	Lztr1	N/A
MSTRG.11938	0.497	0.497	0.49	0.508	0.497	0.501	mixed	0.007	0.0545	0.205	ENSMUSG00000039128.13	Cdc123	N/A
MSTRG.21266	0.387	0.386	0.359	0.318	0.374	0.279	mixed	-0.053	0.0544	0.205	ENSMUSG00000031015.8	Swap70	N/A
MSTRG.3965	0.018	0.019	0.02	0.025	0.021	0.036	TUTR	0.008	0.0548	0.206	ENSMUSG00000069763.3	Tmem100	N/A
MSTRG.4608	0.274	0.223	0.372	0.386	0.363	0.596	TUTR	0.158	0.0547	0.206	ENSMUSG00000020627.10	Klhl29	N/A
MSTRG.9027	0.059	0.029	0.097	0.031	0.029	0.01	ALE	-0.039	0.0546	0.206	ENSMUSG00000052133.16	Sema5b	N/A
MSTRG.1512	0.324	0.35	0.342	0.453	0.391	0.347	TUTR	0.058	0.055	0.207	ENSMUSG00000062169.13	Cnih4	N/A
MSTRG.16328	0.349	0.341	0.346	0.341	0.327	0.34	mixed	-0.009	0.0553	0.207	ENSMUSG00000006699.17	Cdc42	N/A
MSTRG.18200	0.704	0.706	0.703	0.708	0.718	0.707	mixed	0.007	0.055	0.207	ENSMUSG00000039737.11	Prkrip1	N/A
MSTRG.19420	0.55	0.556	0.549	0.546	0.549	0.547	mixed	-0.005	0.0552	0.207	ENSMUSG00000030310.10	Slc6a1	N/A
MSTRG.2774	0.61	0.626	0.631	0.639	0.638	0.629	mixed	0.013	0.0556	0.208	ENSMUSG00000074657.5,ENSMUSG00000025409.14	Kif5a,Mbd6	N/A
MSTRG.8852	0.798	0.796	0.797	0.798	0.803	0.799	mixed	0.003	0.0554	0.208	ENSMUSG00000115219.2,ENSMUSG00000115293.2,ENSMUSG00000022842.18,ENSMUSG00000006998.16	Eef1akmt4,Gm49333,Ece2,Psmd2	N/A
MSTRG.22290	0.105	0.1	0.067	0.121	0.104	0.119	mixed	0.024	0.0555	0.208	ENSMUSG00000031862.11,ENSMUSG00000036246.14	Atp13a1,Gmip	N/A
MSTRG.25241	0.997	0.995	0.996	1	0.996	1	TUTR	0.003	0.0556	0.208	ENSMUSG00000079435.9	Rpl36a	N/A
MSTRG.1404	0.739	0.798	0.763	0.769	0.864	0.867	TUTR	0.066	0.0562	0.209	ENSMUSG00000026556.15	Vangl2	N/A
MSTRG.7003	0.506	0.499	0.457	0.515	0.512	0.52	mixed	0.029	0.056	0.209	ENSMUSG00000021891.8	Mettl6	N/A
MSTRG.17521	0.546	0.542	0.561	0.529	0.534	0.545	mixed	-0.014	0.0561	0.209	ENSMUSG00000058013.11	Sept11	N/A
MSTRG.17305	0.427	0.427	0.439	0.429	0.479	0.482	mixed	0.032	0.0559	0.209	ENSMUSG00000029201.14,ENSMUSG00000105835.1,ENSMUSG00000037822.12	Ugdh,Gm43552,Smim14	N/A
MSTRG.18635	0.577	0.591	0.633	0.58	0.537	0.568	TUTR	-0.038	0.0562	0.209	ENSMUSG00000051855.15	Mest	N/A
MSTRG.22528	0.016	0.012	0.013	0.034	0.015	0.023	mixed	0.01	0.0558	0.209	ENSMUSG00000053693.16	Mast1	N/A
MSTRG.23800	0.73	0.822	0.664	0.794	0.827	0.909	mixed	0.104	0.056	0.209	ENSMUSG00000032280.16	Tle3	N/A
MSTRG.24212	0.379	0.349	0.369	0.391	0.376	0.384	mixed	0.018	0.0559	0.209	ENSMUSG00000032554.15	Trf	N/A
MSTRG.118	0.356	0.368	0.362	0.358	0.351	0.355	mixed	-0.007	0.0564	0.21	ENSMUSG00000025931.15,ENSMUSG00000041809.5	Paqr8,Efhc1	N/A
MSTRG.5272	0.786	0.736	0.794	0.812	0.804	0.801	mixed	0.034	0.0565	0.21	ENSMUSG00000021248.9	Tmed10	N/A
MSTRG.16342	0.218	0.259	0.256	0.277	0.259	0.276	mixed	0.027	0.0566	0.21	ENSMUSG00000045349.15,ENSMUSG00000028758.12	Sh2d5,Kif17	N/A
MSTRG.16498	0.961	0.977	1	1	1	1	TUTR	0.021	0.0565	0.21	ENSMUSG00000017264.16	Exosc10	N/A
MSTRG.18911	0.949	0.946	0.949	0.929	0.925	0.949	TUTR	-0.014	0.0566	0.21	ENSMUSG00000029778.12	Adcyap1r1	N/A
MSTRG.23889	0.331	0.353	0.307	0.312	0.305	0.298	mixed	-0.025	0.0566	0.21	ENSMUSG00000035284.10	Vps13c	N/A
MSTRG.24672	0.558	0.533	0.543	0.485	0.42	0.538	mixed	-0.064	0.0566	0.21	ENSMUSG00000039231.18	Suv39h1	N/A
MSTRG.2221	0.241	0.231	0.253	0.265	0.247	0.258	mixed	0.015	0.057	0.211	ENSMUSG00000020180.10	Snrpd3	N/A
MSTRG.5356	0.281	0.282	0.291	0.286	0.297	0.3	mixed	0.009	0.0571	0.211	ENSMUSG00000021012.16	Zc3h14	N/A
MSTRG.5435	0.133	0.085	0.105	0.14	0.175	0.122	TUTR	0.038	0.0571	0.211	ENSMUSG00000021198.16	Unc79	N/A
MSTRG.11028	0.465	0.488	0.536	0.539	0.534	0.531	TUTR	0.039	0.0569	0.211	ENSMUSG00000024511.15	Rab27b	N/A
MSTRG.14681	0.536	0.525	0.539	0.571	0.559	0.534	mixed	0.022	0.0568	0.211	ENSMUSG00000033147.16	Slc22a15	N/A
MSTRG.15944	0.491	0.55	0.538	0.502	0.446	0.494	TUTR	-0.045	0.0571	0.211	ENSMUSG00000028696.12	Ipp	N/A
MSTRG.23648	0.058	0.052	0.009	0.084	0.053	0.083	TUTR	0.033	0.0569	0.211	ENSMUSG00000032058.14	Ppp2r1b	N/A
MSTRG.7031	0.631	0.614	0.612	0.675	0.629	0.637	mixed	0.028	0.0575	0.212	ENSMUSG00000021936.14	Mapk8	N/A
MSTRG.9868	0.058	0.062	0.064	0.078	0.071	0.062	TUTR	0.009	0.0575	0.212	ENSMUSG00000024039.15	Cbs	N/A
MSTRG.10082	0.431	0.436	0.428	0.417	0.421	0.431	mixed	-0.009	0.0575	0.212	ENSMUSG00000023912.10	Slc25a27	N/A
MSTRG.10417	0.798	0.8	0.804	0.806	0.702	0.716	mixed	-0.06	0.0573	0.212	ENSMUSG00000035051.15	Dhx57	N/A
MSTRG.14521	0.543	0.635	0.638	0.481	0.541	0.571	TUTR	-0.074	0.0573	0.212	ENSMUSG00000038902.14	Pogz	N/A
MSTRG.16797	0.189	0.184	0.181	0.192	0.187	0.19	TUTR	0.005	0.0572	0.212	ENSMUSG00000028932.7	Psmc2	N/A
MSTRG.17825	0.239	0.243	0.229	0.282	0.252	0.244	TUTR	0.022	0.0574	0.212	ENSMUSG00000029518.15	Rab35	N/A
MSTRG.21536	0.27	0.286	0.276	0.288	0.286	0.315	TUTR	0.019	0.0573	0.212	ENSMUSG00000030782.16	Tgfb1i1	N/A
MSTRG.22930	0.107	0.069	0.106	0.055	0.062	0.083	TUTR	-0.027	0.0577	0.212	ENSMUSG00000034189.5	Hsdl1	N/A
MSTRG.24383	0.443	0.396	0.423	0.441	0.457	0.443	mixed	0.026	0.0577	0.212	ENSMUSG00000032481.17	Smarcc1	N/A
MSTRG.1616	0.577	0.528	0.515	0.496	0.502	0.515	TUTR	-0.036	0.058	0.213	ENSMUSG00000037461.10	Ints7	N/A
MSTRG.1003	0.045	0.008	0.015	0.042	0.038	0.067	TUTR	0.026	0.0579	0.213	ENSMUSG00000059149.17	Mfsd4a	N/A
MSTRG.2534	0.333	0.333	0.36	0.32	0.312	0.334	mixed	-0.02	0.0583	0.213	ENSMUSG00000020015.10	Cdk17	N/A
MSTRG.7054	0.495	0.514	0.498	0.513	0.511	0.516	TUTR	0.011	0.058	0.213	ENSMUSG00000058690.14	Ccser2	N/A
MSTRG.10532	0.291	0.331	0.31	0.322	0.348	0.337	TUTR	0.025	0.0579	0.213	ENSMUSG00000024283.15	Wac	N/A
MSTRG.11787	0.755	0.721	0.748	0.751	0.769	0.769	mixed	0.022	0.0582	0.213	ENSMUSG00000025050.8	Pcgf6	N/A
MSTRG.11966	0.227	0.221	0.203	0.266	0.234	0.227	TUTR	0.025	0.0582	0.213	ENSMUSG00000026778.13	Prkcq	N/A
MSTRG.13402	1	1	1	0.868	1	0.924	TUTR	-0.069	0.0579	0.213	ENSMUSG00000027598.16	Itch	N/A
MSTRG.12438	0.476	0.477	0.45	0.475	0.493	0.493	mixed	0.019	0.0582	0.213	ENSMUSG00000026761.12	Orc4	N/A
MSTRG.20239	0.722	0.724	0.722	0.725	0.726	0.723	mixed	0.002	0.0582	0.213	ENSMUSG00000036751.7,ENSMUSG00000036733.16,ENSMUSG00000078762.10	Cox6b1,Rbm42,Haus5	N/A
MSTRG.11628	0.492	0.502	0.531	0.517	0.576	0.544	TUTR	0.038	0.0586	0.214	ENSMUSG00000056999.15	Ide	N/A
MSTRG.21666	0.841	1	0.925	0.797	0.839	0.861	TUTR	-0.09	0.0584	0.214	ENSMUSG00000025477.14	Inpp5a	N/A
MSTRG.20293	0.522	0.458	0.448	0.596	0.527	0.502	ALE	0.066	0.0589	0.215	ENSMUSG00000043671.14	Dpy19l3	N/A
MSTRG.25237	0.233	0.231	0.198	0.232	0.25	0.287	TUTR	0.035	0.0588	0.215	ENSMUSG00000067369.12	Trmt2b	N/A
MSTRG.2356	0.863	0.848	0.861	0.875	0.863	0.866	mixed	0.011	0.0592	0.216	ENSMUSG00000020198.8	Ap3d1	N/A
MSTRG.14232	0.304	0.323	0.287	0.324	0.317	0.342	mixed	0.023	0.0594	0.216	ENSMUSG00000034544.17	Rsrc1	N/A
MSTRG.15629	0.403	0.39	0.297	0.422	0.419	0.43	mixed	0.061	0.0593	0.216	ENSMUSG00000066151.11	Fkbp15	N/A
MSTRG.17822	0.166	0.172	0.165	0.171	0.171	0.177	TUTR	0.005	0.0592	0.216	ENSMUSG00000067274.10	Rplp0	N/A
MSTRG.24805	0.378	0.35	0.439	0.343	0.349	0.33	TUTR	-0.048	0.0593	0.216	ENSMUSG00000025862.14	Stag2	N/A
MSTRG.1598	0.364	0.366	0.367	0.365	0.377	0.378	mixed	0.007	0.0596	0.217	ENSMUSG00000026603.13	Smyd2	N/A
MSTRG.7256	0.385	0.359	0.384	0.423	0.421	0.377	mixed	0.031	0.0595	0.217	ENSMUSG00000045691.14	Thtpa	N/A
MSTRG.13358	0.005	0.011	0.002	0.008	0.016	0.013	TUTR	0.006	0.0597	0.217	ENSMUSG00000007659.18	Bcl2l1	N/A
MSTRG.16249	0.494	0.501	0.485	0.502	0.502	0.501	mixed	0.009	0.0597	0.217	ENSMUSG00000028851.6	Nudc	N/A
MSTRG.25233	0.78	0.767	0.78	0.796	0.784	0.781	mixed	0.011	0.0595	0.217	ENSMUSG00000031256.11	Cstf2	N/A
MSTRG.1305	0.463	0.512	0.578	0.449	0.442	0.475	mixed	-0.063	0.0601	0.218	ENSMUSG00000026575.15	Nme7	N/A
MSTRG.4526	0.627	0.64	0.751	0.732	0.742	0.76	mixed	0.072	0.0601	0.218	ENSMUSG00000025138.14,ENSMUSG00000051510.13	Sirt7,Mafg	N/A
MSTRG.13201	0.953	1	0.937	0.92	0.937	0.928	TUTR	-0.035	0.0601	0.218	ENSMUSG00000051177.16	Plcb1	N/A
MSTRG.12354	0.49	0.496	0.459	0.578	0.568	0.479	mixed	0.06	0.0601	0.218	ENSMUSG00000026867.18	Gapvd1	N/A
MSTRG.21284	0.579	0.551	0.584	0.552	0.511	0.556	TUTR	-0.031	0.06	0.218	ENSMUSG00000030770.15	Parva	N/A
MSTRG.21298	0.42	0.413	0.417	0.436	0.426	0.418	mixed	0.01	0.0603	0.218	ENSMUSG00000038156.16	Spon1	N/A
MSTRG.8596	0.799	0.792	0.799	0.844	0.823	0.797	ALE	0.024	0.0604	0.219	ENSMUSG00000023055.10	Calcoco1	N/A
MSTRG.9740	0.499	0.498	0.498	0.499	0.499	0.501	mixed	0.002	0.0604	0.219	ENSMUSG00000024194.16	Cuta	N/A
MSTRG.10946	0.809	0.78	0.845	0.843	0.846	0.846	TUTR	0.034	0.0605	0.219	ENSMUSG00000024580.8	Grpel2	N/A
MSTRG.11467	0.65	0.606	0.606	0.657	0.64	0.648	mixed	0.027	0.0604	0.219	ENSMUSG00000037847.14	Nmrk1	N/A
MSTRG.13460	0.956	0.956	0.96	0.965	0.962	0.958	ALE	0.005	0.0607	0.219	ENSMUSG00000027634.14	Ndrg3	N/A
MSTRG.3874	0.478	0.473	0.487	0.38	0.389	0.486	mixed	-0.061	0.0608	0.22	ENSMUSG00000020530.14	Ggnbp2	N/A
MSTRG.3049	0.502	0.48	0.499	0.483	0.484	0.468	TUTR	-0.016	0.0614	0.221	ENSMUSG00000020290.14	Xpo1	N/A
MSTRG.10184	0.353	0.309	0.356	0.389	0.405	0.347	TUTR	0.041	0.0612	0.221	ENSMUSG00000038910.7	Plcl2	N/A
MSTRG.12806	0.666	0.654	0.674	0.69	0.696	0.666	ALE	0.019	0.0612	0.221	ENSMUSG00000027194.16	Ttc17	N/A
MSTRG.18963	0.579	0.577	0.545	0.76	0.606	0.611	TUTR	0.092	0.0614	0.221	ENSMUSG00000049001.5	Ndnf	N/A
MSTRG.4583	0.792	0.655	0.77	0.668	0.636	0.677	TUTR	-0.079	0.0617	0.222	ENSMUSG00000020647.10	Ncoa1	N/A
MSTRG.16084	0.699	0.711	0.708	0.712	0.749	0.72	ALE	0.021	0.0615	0.222	ENSMUSG00000028902.4	Sf3a3	N/A
MSTRG.17345	0.289	0.265	0.272	0.291	0.282	0.3	mixed	0.016	0.0618	0.222	ENSMUSG00000037720.16	Tmem33	N/A
MSTRG.1682	1	1	1	1	0.933	0.875	TUTR	-0.064	0.0622	0.223	ENSMUSG00000061759.15	Armt1	N/A
MSTRG.2643	0.122	0.121	0.128	0.133	0.125	0.13	mixed	0.005	0.0622	0.223	ENSMUSG00000058799.16	Nap1l1	N/A
MSTRG.13791	0.19	0.203	0.193	0.211	0.311	0.229	TUTR	0.055	0.0622	0.223	ENSMUSG00000038671.15	Arfrp1	N/A
MSTRG.17501	0.552	0.54	0.556	0.565	0.553	0.562	mixed	0.011	0.0619	0.223	ENSMUSG00000029413.14	Naaa	N/A
MSTRG.18903	1	1	1	0.933	0.964	1	mixed	-0.034	0.0621	0.223	ENSMUSG00000038065.13	Mturn	N/A
MSTRG.7007	0.016	0	0.015	0.003	0	0	TUTR	-0.009	0.0624	0.224	ENSMUSG00000021900.10	Btd	N/A
MSTRG.8148	0.119	0.142	0.128	0.131	0.165	0.159	mixed	0.022	0.0625	0.224	ENSMUSG00000022555.12,ENSMUSG00000048385.9	Dgat1,Scrt1	N/A
MSTRG.10472	0.423	0.416	0.451	0.4	0.415	0.413	ALE	-0.021	0.0626	0.224	ENSMUSG00000024151.13	Msh2	N/A
MSTRG.12634	0.326	0.362	0.341	0.374	0.376	0.35	TUTR	0.024	0.0625	0.224	ENSMUSG00000009207.15	Lnpk	N/A
MSTRG.12820	0.056	0.038	0.055	0.069	0.053	0.069	TUTR	0.014	0.0625	0.224	ENSMUSG00000027165.16,ENSMUSG00000061311.6	B230118H07Rik,Rag1	N/A
MSTRG.13007	0.434	0.434	0.429	0.461	0.437	0.44	mixed	0.014	0.0627	0.224	ENSMUSG00000027284.16,ENSMUSG00000090100.7	Cdan1,Ttbk2	N/A
MSTRG.20299	0.556	0.586	0.561	0.558	0.505	0.543	TUTR	-0.033	0.0628	0.225	ENSMUSG00000021217.7	Tshz3	N/A
MSTRG.22043	0.417	0.412	0.414	0.426	0.51	0.443	mixed	0.046	0.063	0.225	ENSMUSG00000046152.16	Fut10	N/A
MSTRG.11637	0.414	0.407	0.394	0.366	0.335	0.404	mixed	-0.037	0.0632	0.226	ENSMUSG00000067242.11	Lgi1	N/A
MSTRG.12851	0.352	0.41	0.343	0.59	0.417	0.42	TUTR	0.108	0.0633	0.226	ENSMUSG00000032679.12	Cd59a	N/A
MSTRG.23119	0.906	0.882	0.897	0.908	0.904	0.912	mixed	0.013	0.0632	0.226	ENSMUSG00000039960.5	Rhou	N/A
MSTRG.2515	0.474	0.476	0.428	0.52	0.515	0.466	mixed	0.041	0.0636	0.227	ENSMUSG00000058589.14	Anks1b	N/A
MSTRG.3460	0.516	0.567	0.531	0.588	0.558	0.562	mixed	0.031	0.0638	0.227	ENSMUSG00000042298.18	Ttc19	N/A
MSTRG.3616	0.304	0.3	0.3	0.276	0.295	0.297	mixed	-0.012	0.0638	0.227	ENSMUSG00000020817.16	Rabep1	N/A
MSTRG.8655	0.4	0.419	0.386	0.419	0.416	0.421	mixed	0.017	0.0639	0.227	ENSMUSG00000022517.17,ENSMUSG00000022516.10	Mgrn1,Nudt16l1	N/A
MSTRG.16191	1	0.778	1	0.692	0.85	0.777	TUTR	-0.153	0.0636	0.227	ENSMUSG00000074088.6	Snrnp40	N/A
MSTRG.15945	1	0.882	0.924	1	0.989	1	mixed	0.061	0.064	0.227	ENSMUSG00000055900.14	Tmem69	N/A
MSTRG.18076	0.877	0.855	0.864	0.884	0.891	0.869	mixed	0.016	0.0639	0.227	ENSMUSG00000025537.12	Phkg1	N/A
MSTRG.21028	0.596	0.52	0.558	0.525	0.506	0.523	TUTR	-0.04	0.0638	0.227	ENSMUSG00000061119.7	Prcp	N/A
MSTRG.21608	0.517	0.521	0.54	0.505	0.517	0.514	TUTR	-0.014	0.0637	0.227	ENSMUSG00000030934.9	Oat	N/A
MSTRG.22272	0	0.013	0.018	0.034	0.012	0.031	TUTR	0.016	0.064	0.227	ENSMUSG00000036356.15	Csgalnact1	N/A
MSTRG.5756	0.814	0.724	0.731	0.617	0.656	0.745	TUTR	-0.083	0.0641	0.228	ENSMUSG00000041236.8	Vps41	N/A
MSTRG.7423	0.8	0.82	0.793	0.834	0.816	0.816	mixed	0.018	0.0643	0.228	ENSMUSG00000022043.19	Trim35	N/A
MSTRG.12256	0.035	0.026	0.026	0.042	0.037	0.031	TUTR	0.008	0.0643	0.228	ENSMUSG00000026853.15	Crat	N/A
MSTRG.696	0.197	0.201	0.199	0.196	0.198	0.196	mixed	-0.002	0.0648	0.229	ENSMUSG00000026229.17,ENSMUSG00000062590.13	Psmd1,Armc9	N/A
MSTRG.1902	0.285	0.269	0.274	0.287	0.291	0.28	TUTR	0.01	0.0648	0.229	ENSMUSG00000019785.14	Clvs2	N/A
MSTRG.1952	0.702	0.708	0.691	0.704	0.57	0.469	mixed	-0.119	0.0649	0.229	ENSMUSG00000038446.8	Cdc40	N/A
MSTRG.10170	0.017	0.017	0.013	0.015	0.007	0.011	TUTR	-0.005	0.0648	0.229	ENSMUSG00000023992.14	Trem2	N/A
MSTRG.11050	0.178	0.18	0.178	0.179	0.173	0.172	TUTR	-0.004	0.0647	0.229	ENSMUSG00000062328.8	Rpl17	N/A
MSTRG.14781	0.53	0.524	0.534	0.484	0.502	0.53	ALE	-0.024	0.0645	0.229	ENSMUSG00000004032.10	Gstm5	N/A
MSTRG.14804	0.841	0.831	0.828	0.819	0.832	0.816	TUTR	-0.011	0.0649	0.229	ENSMUSG00000068740.13	Celsr2	N/A
MSTRG.18029	0.145	0.144	0.147	0.142	0.142	0.145	mixed	-0.002	0.0648	0.229	ENSMUSG00000029478.16	Ncor2	N/A
MSTRG.21645	0.647	0.649	0.622	0.601	0.631	0.543	TUTR	-0.047	0.0649	0.229	ENSMUSG00000010476.14	Ebf3	N/A
MSTRG.24652	0.892	0.854	0.853	0.849	0.829	0.846	mixed	-0.025	0.0645	0.229	ENSMUSG00000039382.12,ENSMUSG00000109493.1,ENSMUSG00000031149.7	Wdr45,Gm45208,Praf2	N/A
MSTRG.3572	0.18	0.214	0.208	0.218	0.221	0.218	mixed	0.018	0.0657	0.231	ENSMUSG00000041189.9,ENSMUSG00000042826.13	Chrnb1,Fgf11	N/A
MSTRG.23844	0.326	0.292	0.337	0.374	0.326	0.357	TUTR	0.034	0.0657	0.231	ENSMUSG00000015357.10	Clpx	N/A
MSTRG.25246	0.646	0.651	0.622	0.651	0.654	0.672	mixed	0.019	0.0657	0.231	ENSMUSG00000033460.14	Armcx1	N/A
MSTRG.306	0.719	0.622	0.756	0.768	0.807	0.749	mixed	0.076	0.0658	0.232	ENSMUSG00000041907.9	Gpr45	N/A
MSTRG.3997	1	0.958	0.917	1	1	1	TUTR	0.042	0.0661	0.232	ENSMUSG00000038976.12	Ppp1r9b	N/A
MSTRG.8242	0.532	0.526	0.542	0.525	0.519	0.528	mixed	-0.009	0.066	0.232	ENSMUSG00000022428.8,ENSMUSG00000022427.4	Cby1,Tomm22	N/A
MSTRG.8599	0.81	0.818	0.826	0.831	0.829	0.822	mixed	0.009	0.066	0.232	ENSMUSG00000036139.6,ENSMUSG00000001657.7	Hoxc9,Hoxc8	N/A
MSTRG.10615	0.581	0.585	0.559	0.565	0.553	0.561	TUTR	-0.015	0.0661	0.232	ENSMUSG00000063281.9	Zfp35	N/A
MSTRG.12234	0.636	0.633	0.632	0.625	0.631	0.632	mixed	-0.005	0.0663	0.232	ENSMUSG00000026790.19	Odf2	N/A
MSTRG.17659	0.346	0.369	0.379	0.331	0.351	0.261	TUTR	-0.051	0.0663	0.232	ENSMUSG00000029267.17	Mtf2	N/A
MSTRG.17959	0.005	0.005	0.006	0.005	0.012	0.01	TUTR	0.004	0.066	0.232	ENSMUSG00000029449.11	Rhof	N/A
MSTRG.20961	0.514	0.454	0.417	0.5	0.537	0.507	mixed	0.053	0.0659	0.232	ENSMUSG00000030560.17	Ctsc	N/A
MSTRG.19862	0.897	0.885	0.904	0.898	0.913	0.925	ALE	0.017	0.066	0.232	ENSMUSG00000061374.14	Fiz1	N/A
MSTRG.22971	0.237	0.249	0.223	0.257	0.272	0.241	mixed	0.021	0.0659	0.232	ENSMUSG00000031816.15	Mthfsd	N/A
MSTRG.24674	0.031	0.027	0.018	0.016	0.02	0.019	mixed	-0.007	0.0662	0.232	ENSMUSG00000031167.16	Rbm3	N/A
MSTRG.8776	0.509	0.522	0.511	0.517	0.533	0.524	mixed	0.011	0.0665	0.233	ENSMUSG00000038965.17	Ube2l3	N/A
[truncated: 6,740 more rows]
