# Supplementary material for: The Clp1 R140H mutation alters tRNA metabolism and mRNA 3′ processing in mouse models of pontocerebellar hypoplasia
Source: Proc Natl Acad Sci U S A. 2021 Sep 21;118(39):e2110730118. doi: 10.1073/pnas.2110730118 (PMC8488643; doi:10.1073/pnas.2110730118)
Supplement: Supplementary File [file pnas.2110730118.sd03.xlsx]

## Sheet: Sheet1
gene_id	transcript_ids	position	gene_pos_factors	reference_genes	polyA_id	APA_genes	chromosome	three_prime_end	strand	R140H/-_1_transcript	R140H/-_2_transcript	R140H/-_3_transcript	WT_1_transcript	WT_2_transcript	WT_3_transcript	R140H/-_1_gene	R140H/-_2_gene	R140H/-_3_gene	WT_1_gene	WT_2_gene	WT_3_gene	R140H/-_1_fraction	R140H/-_2_fraction	R140H/-_3_fraction	WT_1_fraction	WT_2_fraction	WT_3_fraction	LRT_pval	LRT_BH_pval	LABRAT_gene	R140H/-_fraction	WT_fraction	fraction_diff
MSTRG.17533	MSTRG.17533.4-4,ENSMUST00000112974.5-4	1	7	ENSMUSG00000034663.13	188791	ENSMUSG00000104591.1,ENSMUSG00000034663.13	chr5	97069589	+	4.59983	4.70903	4.51284	0	0	0	7.37848	7.45803	7.29583	7.34058	6.62652	7.92722	0.623411	0.631404	0.61855	0	0	0	3.21337e-13	9.42064e-09	TRUE	0.624455	0	0.624455
MSTRG.13246	ENSMUST00000028905.9-2	1	3	ENSMUSG00000027419.9	139144	ENSMUSG00000027419.9	chr2	143814032	+	8.52382	8.49372	7.94542	14.7454	15.3479	14.9408	29.8516	29.6969	27.4316	32.9994	33.7409	32.8233	0.28554	0.286013	0.289645	0.446838	0.454874	0.455189	2.96471e-10	4.2514e-06	TRUE	0.287066	0.4523	-0.165234
MSTRG.16104	ENSMUST00000184205.7-0,ENSMUST00000154689.7-0,MSTRG.16104.1-0,ENSMUST00000055213.10-0	6	7	ENSMUSG00000028863.13	172699	ENSMUSG00000028863.13	chr4	125113238	+	4.57517	4.78457	4.71342	3.33196	3.63636	3.39916	27.0701	28.1391	27.5182	27.5724	30.4937	27.9163	0.169012	0.170033	0.171284	0.120844	0.119249	0.121763	4.96517e-10	4.2514e-06	TRUE	0.17011	0.120619	0.049491
MSTRG.5593	MSTRG.5593.5-2,MSTRG.5593.7-2,MSTRG.5593.4-2	1	3	ENSMUSG00000056553.14	56666	ENSMUSG00000065538.1,ENSMUSG00000056553.14,ENSMUSG00000101814.1	chr12	117278167	+	19.8922	19.5706	19.4867	18.6616	20.5511	20.2414	20.5614	20.2421	20.1483	18.9061	20.7965	20.4826	0.967455	0.966829	0.967163	0.98707	0.988202	0.988227	5.8006e-10	4.2514e-06	TRUE	0.967149	0.987833	-0.0206839
MSTRG.8073	ENSMUST00000144936.7-0,ENSMUST00000076224.11-0,ENSMUST00000054266.12-0	1	2	ENSMUSG00000079020.9	90899	ENSMUSG00000079020.9	chr15	73580291	-	2.39094	2.15005	2.34973	5.29108	5.28185	5.34336	8.23894	7.74606	7.86898	8.7157	8.5478	8.62834	0.2902	0.277567	0.298607	0.607075	0.61792	0.619281	9.6532e-10	4.71671e-06	TRUE	0.288791	0.614758	-0.325967
MSTRG.8073	MSTRG.8073.3-0,MSTRG.8073.1-0,ENSMUST00000151288.7-0,MSTRG.8073.2-0	2	2	ENSMUSG00000079020.9	90898	ENSMUSG00000079020.9	chr15	73577418	-	5.848	5.59601	5.51925	3.42462	3.26595	3.28497	8.23894	7.74606	7.86898	8.7157	8.5478	8.62834	0.7098	0.722433	0.701393	0.392925	0.38208	0.380719	9.6532e-10	4.71671e-06	TRUE	0.711209	0.385242	0.325967
MSTRG.21345	ENSMUST00000106550.10-0,ENSMUST00000063607.11-0,ENSMUST00000116280.8-0	10	10	ENSMUSG00000030980.17	231011	ENSMUSG00000030980.17	chr7	118842227	-	2.99492	3.06977	3.20746	0	0	0	26.9904	28.4686	27.271	33.3607	31.406	28.5281	0.110962	0.10783	0.117614	0	0	0	2.39642e-09	8.78198e-06	TRUE	0.112136	0	0.112136
MSTRG.22478	MSTRG.22478.2-2,MSTRG.22478.4-2,ENSMUST00000002259.12-2,MSTRG.22478.1-2,ENSMUST00000109831.2-2,MSTRG.22478.5-2,MSTRG.22478.7-2,MSTRG.22478.6-2,MSTRG.22478.9-2,MSTRG.22478.8-2,MSTRG.22478.3-2	1	2	ENSMUSG00000002190.13	236672	ENSMUSG00000002190.13	chr8	83426838	+	0	0	0	0.906712	1.08875	0.870269	2.12584	2.00586	2.13326	2.60718	2.90891	2.55531	0	0	0	0.347774	0.374282	0.340573	4.93554e-09	1.31541e-05	TRUE	0	0.35421	-0.35421
MSTRG.22478	MSTRG.22478.2-0,MSTRG.22478.5-1,MSTRG.22478.4-1,MSTRG.22478.9-1,ENSMUST00000109831.2-1,MSTRG.22478.3-1,MSTRG.22478.9-0,MSTRG.22478.1-1,MSTRG.22478.6-0,MSTRG.22478.7-1,MSTRG.22478.6-1,ENSMUST00000109831.2-0,MSTRG.22478.8-0,MSTRG.22478.5-0,MSTRG.22478.2-1,ENSMUST00000002259.12-0,MSTRG.22478.8-1,MSTRG.22478.1-0,MSTRG.22478.4-0,MSTRG.22478.3-0,MSTRG.22478.7-0,ENSMUST00000002259.12-1	2	2	ENSMUSG00000002190.13	236674	ENSMUSG00000002190.13	chr8	83428553	+	2.12584	2.00586	2.13326	1.70047	1.82016	1.68504	2.12584	2.00586	2.13326	2.60718	2.90891	2.55531	1	1	1	0.652226	0.625718	0.659427	4.93554e-09	1.31541e-05	TRUE	1	0.64579	0.35421
MSTRG.597	MSTRG.597.5-2,ENSMUST00000027415.11-2,MSTRG.597.8-2,ENSMUST00000132612.7-2,ENSMUST00000124341.7-2,MSTRG.597.3-2,MSTRG.597.1-2	1	5	ENSMUSG00000006576.16	3486	ENSMUSG00000006576.16	chr1	75559094	+	3.52608	3.93015	4.30061	6.75961	7.61573	6.2138	4.48687	4.9734	5.45648	7.3558	8.20991	6.79685	0.785868	0.790235	0.788166	0.91895	0.927627	0.914217	7.84374e-09	1.64253e-05	TRUE	0.78809	0.920265	-0.132175
MSTRG.23587	MSTRG.23587.4-0,MSTRG.23587.5-0,MSTRG.23587.6-0	3	3	ENSMUSG00000046480.6	NA	No_ref_genes	chr9	45156858	+	5.4458	5.04528	5.15984	2.48992	2.3355	2.37287	15.3853	13.9923	13.6493	17.1537	15.7399	16.4719	0.353963	0.360574	0.37803	0.145153	0.148381	0.144055	1.19566e-08	2.03076e-05	TRUE	0.364189	0.145863	0.218326
MSTRG.23587	ENSMUST00000060125.6-1,MSTRG.23587.1-1,MSTRG.23587.4-1,MSTRG.23587.6-1,MSTRG.23587.5-1	1	3	ENSMUSG00000046480.6	248766	ENSMUSG00000046480.6	chr9	45154155	+	9.93945	8.94706	8.48943	14.6638	13.4044	14.0991	15.3853	13.9923	13.6493	17.1537	15.7399	16.4719	0.646037	0.639426	0.62197	0.854847	0.851619	0.855945	1.19566e-08	2.03076e-05	TRUE	0.635811	0.854137	-0.218326
MSTRG.19737	ENSMUST00000111742.7-0	1	2	ENSMUSG00000030268.17	215663	ENSMUSG00000030268.17,ENSMUSG00000088867.1	chr6	144999158	-	74.535	71.1133	67.0354	96.0253	93.9853	94.0224	104.558	97.5046	93.9847	109.831	107.522	107.87	0.712857	0.729333	0.713259	0.874303	0.874102	0.871629	1.72747e-08	2.29104e-05	TRUE	0.718483	0.873344	-0.154862
MSTRG.19737	ENSMUST00000032402.11-0	2	2	ENSMUSG00000030268.17	215662	ENSMUSG00000030268.17	chr6	144993835	-	30.0232	26.3913	26.9493	13.8054	13.5368	13.8474	104.558	97.5046	93.9847	109.831	107.522	107.87	0.287143	0.270667	0.286741	0.125697	0.125898	0.128371	1.72747e-08	2.29104e-05	TRUE	0.281517	0.126656	0.154862
MSTRG.3495	ENSMUST00000108697.7-1,ENSMUST00000101049.8-1,ENSMUST00000140369.1-1	1	4	ENSMUSG00000020549.14	34779	ENSMUSG00000020549.14	chr11	65001439	+	0	0	0	1.90445	2.12775	2.23018	5.9271	6.4063	6.87801	7.06453	6.97278	7.75858	0	0	0	0.269579	0.30515	0.287447	1.80502e-08	2.29104e-05	TRUE	0	0.287392	-0.287392
MSTRG.1700	MSTRG.1700.6-0,MSTRG.1700.3-0,MSTRG.1700.4-0,MSTRG.1700.5-0	4	6	ENSMUSG00000019795.17	NA	ENSMUSG00000019795.17	chr10	7627714	-	3.0623	3.1422	2.85857	1.19494	1.11991	1.2982	57.0695	57.3742	54.479	55.6039	53.127	53.6873	0.0536591	0.0547666	0.052471	0.0214902	0.0210799	0.0241808	2.43041e-08	2.48155e-05	TRUE	0.0536323	0.0222503	0.0313819
MSTRG.19034	ENSMUST00000068697.10-0	2	2	ENSMUSG00000055239.10	212109	ENSMUSG00000055239.10	chr6	72841114	-	20.4059	20.7657	20.0847	18.0474	17.3901	18.063	56.4052	56.8604	54.9976	59.5266	56.584	58.3809	0.361774	0.365204	0.365193	0.303182	0.307331	0.309399	2.44263e-08	2.48155e-05	TRUE	0.364057	0.306638	0.0574192
MSTRG.19034	ENSMUST00000204598.2-0	1	2	ENSMUSG00000055239.10	NA	ENSMUSG00000055239.10,ENSMUSG00000107610.1	chr6	72842569	-	35.9993	36.0948	34.9128	41.4792	39.194	40.3179	56.4052	56.8604	54.9976	59.5266	56.584	58.3809	0.638226	0.634796	0.634807	0.696818	0.692669	0.690601	2.44263e-08	2.48155e-05	TRUE	0.635943	0.693362	-0.0574192
MSTRG.13246	ENSMUST00000028905.9-0,ENSMUST00000028905.9-1	3	3	ENSMUSG00000027419.9	139146	ENSMUSG00000027419.9	chr2	143816286	+	21.3278	21.2032	19.4862	18.254	18.3931	17.4476	29.8516	29.6969	27.4316	32.9994	33.7409	32.8233	0.71446	0.713987	0.710355	0.553162	0.545126	0.531562	2.60637e-08	2.48155e-05	TRUE	0.712934	0.543283	0.169651
MSTRG.805	ENSMUST00000187445.1-0,ENSMUST00000112905.3-0,ENSMUST00000189728.6-0	1	2	ENSMUSG00000026279.14	13043	ENSMUSG00000026279.14	chr1	93705389	-	6.6111	7.26079	7.58103	6.79442	6.97731	7.5456	7.01255	7.73133	8.0766	6.97105	7.15253	7.73081	0.942754	0.939139	0.938641	0.974663	0.975503	0.976043	2.86302e-08	2.48155e-05	TRUE	0.940178	0.975403	-0.0352247
MSTRG.805	ENSMUST00000190116.6-0	2	2	ENSMUSG00000026279.14	NA	ENSMUSG00000026279.14	chr1	93701935	-	0.401442	0.470533	0.495575	0.176627	0.175219	0.185209	7.01255	7.73133	8.0766	6.97105	7.15253	7.73081	0.0572463	0.0608606	0.0613594	0.0253372	0.0244975	0.0239573	2.86315e-08	2.48155e-05	TRUE	0.0598221	0.0245973	0.0352247
MSTRG.724	ENSMUST00000113233.7-3,ENSMUST00000113231.3-3,MSTRG.724.9-3	3	10	ENSMUSG00000026254.17	3991	ENSMUSG00000026254.17	chr1	87228073	+	4.08339	4.80426	4.43761	6.82771	6.63543	6.42758	13.4821	16.3111	15.0576	17.1137	16.4233	16.3003	0.302874	0.294539	0.294709	0.398962	0.404026	0.394322	2.90079e-08	2.48155e-05	TRUE	0.297374	0.399103	-0.101729
MSTRG.597	MSTRG.597.3-3,ENSMUST00000124341.7-3,ENSMUST00000132612.7-3,MSTRG.597.5-3,MSTRG.597.8-3,MSTRG.597.1-3,ENSMUST00000027415.11-3	4	5	ENSMUSG00000006576.16	3493	No_ref_genes	chr1	75565455	+	0.618513	0.657681	0.789885	0.288846	0.269399	0.239125	4.48687	4.9734	5.45648	7.3558	8.20991	6.79685	0.13785	0.13224	0.144761	0.0392678	0.0328139	0.0351818	3.51174e-08	2.70931e-05	TRUE	0.138283	0.0357545	0.102529
MSTRG.23057	ENSMUST00000010298.6-1,MSTRG.23057.1-1,ENSMUST00000212404.1-1	1	3	ENSMUSG00000010154.7	239348	ENSMUSG00000092329.1,ENSMUSG00000010154.7	chr8	123369518	+	7.02342	7.20613	6.57237	8.58652	8.17411	8.16127	7.87717	8.00673	7.29823	8.85482	8.43089	8.41806	0.891616	0.900008	0.900544	0.9697	0.969544	0.969495	3.64202e-08	2.73777e-05	TRUE	0.89739	0.96958	-0.0721901
MSTRG.7497	MSTRG.7497.8-0,ENSMUST00000228295.1-0	2	5	ENSMUSG00000022099.17	81593	ENSMUSG00000022099.17	chr14	70603623	-	0	0	0	1.91033	2.03505	2.18408	20.6226	20.2653	19.2743	22.244	22.8805	22.183	0	0	0	0.0858809	0.0889426	0.0984575	4.57536e-08	3.33925e-05	TRUE	0	0.0910937	-0.0910937
MSTRG.17533	MSTRG.17533.4-3,ENSMUST00000112974.5-3	2	7	ENSMUSG00000034663.13	188792	ENSMUSG00000034663.13	chr5	97069652	+	0	0	0	4.93829	4.30407	5.92978	7.37848	7.45803	7.29583	7.34058	6.62652	7.92722	0	0	0	0.672739	0.649522	0.748027	5.70118e-08	3.79867e-05	TRUE	0	0.690096	-0.690096
MSTRG.17937	MSTRG.17937.1-2,ENSMUST00000111716.7-2,ENSMUST00000031421.11-2,ENSMUST00000111713.1-2,ENSMUST00000102525.10-2	1	6	ENSMUSG00000029465.14	190567	ENSMUSG00000029465.14	chr5	122406056	+	36.1364	37.4995	37.0683	40.8722	38.8225	36.173	45.4138	47.3723	46.6134	46.8671	44.9573	41.9476	0.795714	0.791592	0.79523	0.872088	0.863542	0.862336	9.02012e-08	5.69393e-05	TRUE	0.794179	0.865989	-0.0718099
MSTRG.19192	ENSMUST00000049966.5-0,ENSMUST00000049966.5-1	1	4	ENSMUSG00000030058.17	205960	ENSMUSG00000030058.17	chr6	87890760	+	19.7365	20.1136	20.8244	31.9914	31.1555	31.196	94.7269	92.1646	98.2068	106.119	105.016	101.645	0.208352	0.218236	0.212046	0.301468	0.296674	0.306913	9.12831e-08	5.69393e-05	TRUE	0.212878	0.301685	-0.0888071
MSTRG.11093	ENSMUST00000125127.7-1,ENSMUST00000127234.7-0,ENSMUST00000153363.2-0,ENSMUST00000156400.8-0,ENSMUST00000153363.2-1,ENSMUST00000156400.8-1,ENSMUST00000025463.13-1,ENSMUST00000125127.7-0,ENSMUST00000025463.13-0,ENSMUST00000127234.7-1	1	6	ENSMUSG00000024571.15,ENSMUSG00000057130.12	118808	ENSMUSG00000057130.12,ENSMUSG00000024571.15	chr18	80212740	+	6.58968	6.45321	6.22425	6.73379	6.51422	6.56332	21.7794	21.2618	20.6048	21.4338	20.7593	20.8359	0.302565	0.303512	0.302077	0.314166	0.313797	0.315001	1.04236e-07	6.23648e-05	TRUE	0.302718	0.314321	-0.0116032
MSTRG.21898	MSTRG.21898.1-0	4	4	ENSMUSG00000038365.8	NA	No_ref_genes	chr8	13946266	+	4.43721	4.50935	4.60592	2.65811	2.79117	2.60523	12.9489	12.888	13.6005	11.2237	11.1855	10.7396	0.342672	0.349886	0.338658	0.236831	0.249535	0.24258	1.24216e-07	7.00315e-05	TRUE	0.343739	0.242982	0.100756
MSTRG.3495	ENSMUST00000108697.7-2,ENSMUST00000140369.1-2,ENSMUST00000101049.8-2	2	4	ENSMUSG00000020549.14	34780	ENSMUSG00000020549.14	chr11	65001606	+	5.53543	5.75343	6.19971	4.56346	4.38428	5.04736	5.9271	6.4063	6.87801	7.06453	6.97278	7.75858	0.933919	0.898089	0.901381	0.645968	0.628771	0.650552	1.26808e-07	7.01438e-05	TRUE	0.91113	0.641763	0.269366
MSTRG.4175	ENSMUST00000001347.6-2,MSTRG.4175.5-2,ENSMUST00000153185.7-2,MSTRG.4175.3-2,MSTRG.4175.4-2	1	7	ENSMUSG00000001313.12	38723	ENSMUSG00000001313.12	chr11	101471861	+	73.6487	74.9623	73.0467	72.7676	71.9796	69.6142	74.9533	76.3043	74.3384	73.48	72.6895	70.3741	0.982594	0.982413	0.982625	0.990304	0.990235	0.989201	1.29358e-07	7.02294e-05	TRUE	0.982544	0.989913	-0.00736933
MSTRG.1422	ENSMUST00000194046.1-2,MSTRG.1422.1-7	10	14	ENSMUSG00000037872.5,ENSMUSG00000005338.13	16762	ENSMUSG00000005338.13	chr1	173334845	-	5e-07	5e-07	0.099441	1.06527	0.977529	1.05986	119.562	115.162	113.98	128.696	130.961	131.56	4.18193e-09	4.34172e-09	0.000872444	0.00827741	0.00746428	0.00805609	1.34966e-07	7.19417e-05	TRUE	0.000290817	0.00793259	-0.00764177
MSTRG.2117	MSTRG.2117.1-0	3	3	ENSMUSG00000020089.8	NA	No_ref_genes	chr10	61676824	+	1.35718	1.34348	1.39378	0.464925	0.493284	0.45352	30.327	33.5115	32.2479	30.7288	35.3158	31.6563	0.0447515	0.04009	0.0432209	0.0151299	0.0139678	0.0143264	1.44564e-07	7.30723e-05	TRUE	0.0426875	0.0144747	0.0282128
MSTRG.24926	ENSMUST00000055966.12-0	1	2	ENSMUSG00000031343.13	267906	ENSMUSG00000031343.13,ENSMUSG00000077847.1,ENSMUSG00000076455.1	chrX	72432681	-	48.6624	48.0003	46.4138	46.2888	45.7773	47.6044	49.3921	48.7433	47.1003	46.6658	46.1168	48.0043	0.985226	0.984757	0.985425	0.991922	0.992636	0.991668	1.52748e-07	7.46421e-05	TRUE	0.985136	0.992075	-0.00693936
MSTRG.24926	MSTRG.24926.1-0	2	2	ENSMUSG00000031343.13	NA	ENSMUSG00000031343.13	chrX	72431097	-	0.729743	0.742979	0.686472	0.376974	0.339593	0.399966	49.3921	48.7433	47.1003	46.6658	46.1168	48.0043	0.0147745	0.0152427	0.0145747	0.00807817	0.00736375	0.00833187	1.52762e-07	7.46421e-05	TRUE	0.014864	0.0079246	0.00693936
MSTRG.16345	MSTRG.16345.2-0,MSTRG.16345.1-0	3	3	ENSMUSG00000028755.3,ENSMUSG00000078235.3	NA	ENSMUSG00000028755.3	chr4	138336474	-	1.85712	1.40444	1.71632	0.718719	0.635775	0.782823	12.5823	10.1288	12.3573	13.121	12.9659	12.9334	0.147598	0.138658	0.138891	0.0547764	0.0490343	0.0605271	1.60842e-07	7.73015e-05	TRUE	0.141715	0.0547793	0.0869362
MSTRG.25365	MSTRG.25365.1-0	3	3	ENSMUSG00000087403.9	270189	ENSMUSG00000087403.9	chrX	152293790	-	0.24019	0	0	3.43123	2.95077	2.81928	3.98259	3.89405	3.754	6.11719	5.82459	5.44941	0.06031	0	0	0.560916	0.506605	0.517355	1.66803e-07	7.88737e-05	TRUE	0.0201033	0.528292	-0.508189
MSTRG.5593	MSTRG.5593.7-1,MSTRG.5593.4-1,MSTRG.5593.5-1	2	3	ENSMUSG00000056553.14	56667	No_ref_genes	chr12	117282684	+	0.646092	0.671456	0.609994	0.244457	0.245363	0.221966	20.5614	20.2421	20.1483	18.9061	20.7965	20.4826	0.0314226	0.0331713	0.0302752	0.0129301	0.0117983	0.0108368	1.90904e-07	8.88372e-05	TRUE	0.031623	0.0118551	0.019768
MSTRG.15583	ENSMUST00000098070.9-3,ENSMUST00000079605.4-3,MSTRG.15583.3-3,ENSMUST00000030131.11-3	1	6	ENSMUSG00000060206.11	169499	ENSMUSG00000060206.11	chr4	55081076	+	0.863727	0.880378	1.03874	0	0	0	2.98373	2.52541	3.21783	2.5262	2.57408	2.39892	0.289479	0.348609	0.322808	0	0	0	2.14073e-07	9.45522e-05	TRUE	0.320298	0	0.320298
MSTRG.2744	ENSMUST00000220377.1-0	3	3	ENSMUSG00000020124.10	30702	ENSMUSG00000020124.10	chr10	123105006	-	8.42325	8.74189	8.65744	5.80761	5.80173	5.57778	48.2926	47.156	49.5589	56.5555	55.2865	56.6368	0.174421	0.185382	0.17469	0.102689	0.104939	0.0984834	2.16565e-07	9.45522e-05	TRUE	0.178164	0.102037	0.0761273
MSTRG.4020	ENSMUST00000178611.7-0,ENSMUST00000090541.11-0	2	2	ENSMUSG00000006057.15	47553	ENSMUSG00000006057.15	chr11	96068860	-	8.84607	8.13063	7.72954	4.07162	4.07254	3.80168	222.681	214.31	211.354	228.675	230.351	242.135	0.0397254	0.0379386	0.0365714	0.0178053	0.0176797	0.0157007	2.34017e-07	9.45522e-05	TRUE	0.0380785	0.0170619	0.0210166
MSTRG.4020	ENSMUST00000107686.7-0,ENSMUST00000107684.1-0	1	2	ENSMUSG00000006057.15	47557	ENSMUSG00000006057.15	chr11	96072988	-	213.835	206.179	203.625	224.603	226.279	238.334	222.681	214.31	211.354	228.675	230.351	242.135	0.960275	0.962061	0.963429	0.982195	0.98232	0.984299	2.34043e-07	9.45522e-05	TRUE	0.961922	0.982938	-0.0210166
MSTRG.16107	ENSMUST00000035497.4-0,ENSMUST00000129968.1-0,ENSMUST00000143712.2-0,MSTRG.16107.1-10,MSTRG.16107.1-0,ENSMUST00000035497.4-5,ENSMUST00000143712.2-5,ENSMUST00000129968.1-5	11	11	ENSMUSG00000028861.13,ENSMUSG00000042616.8	172764	ENSMUSG00000042616.8	chr4	126092197	+	0.789934	0.736953	0.732389	0.396983	0.440814	0.413724	27.4244	26.1547	27.5731	28.7647	32.2049	28.0463	0.0288041	0.0281766	0.0265617	0.0138011	0.0136878	0.0147515	2.37498e-07	9.45522e-05	TRUE	0.0278475	0.0140801	0.0137674
MSTRG.19872	ENSMUST00000054680.11-2,ENSMUST00000108567.8-2,MSTRG.19872.1-2,ENSMUST00000208192.1-2,ENSMUST00000108565.7-2,ENSMUST00000108566.7-2	1	4	ENSMUSG00000044876.15	216358	ENSMUSG00000109165.1,ENSMUSG00000044876.15,ENSMUSG00000109108.1	chr7	6190422	+	1.3065	1.11773	1.11513	1.69938	1.68618	1.69208	2.39365	2.12432	2.14354	2.43061	2.40932	2.36342	0.545818	0.526157	0.520228	0.699159	0.699858	0.715944	2.38941e-07	9.45522e-05	TRUE	0.530735	0.704987	-0.174252
MSTRG.24015	ENSMUST00000034881.7-0	2	2	ENSMUSG00000032330.7	259056	ENSMUSG00000032330.7	chr9	79755361	-	59.1398	54.9051	60.0034	28.4165	32.1985	30.6422	403.814	386.087	395.029	411.84	407.851	424.66	0.146453	0.142209	0.151896	0.068999	0.0789468	0.0721569	2.62218e-07	9.85581e-05	TRUE	0.146853	0.0733675	0.0734851
MSTRG.24015	ENSMUST00000215933.1-0	1	2	ENSMUSG00000032330.7	259056	ENSMUSG00000032330.7	chr9	79755406	-	344.675	331.182	335.026	383.423	375.653	394.018	403.814	386.087	395.029	411.84	407.851	424.66	0.853547	0.857791	0.848104	0.931001	0.921053	0.927843	2.62221e-07	9.85581e-05	TRUE	0.853147	0.926632	-0.0734851
MSTRG.9998	ENSMUST00000172882.1-1	1	2	ENSMUSG00000024392.17	105873	ENSMUSG00000024392.17	chr17	35147179	+	0	0	0	1.37219	1.95014	1.87176	3.86135	3.84915	4.46361	5.29519	6.41767	6.00073	0	0	0	0.259139	0.303871	0.311922	2.94733e-07	0.000108009	TRUE	0	0.291644	-0.291644
MSTRG.9998	ENSMUST00000166426.8-0,MSTRG.9998.16-2,MSTRG.9998.9-0,ENSMUST00000172882.1-0,ENSMUST00000172571.7-2,MSTRG.9998.10-2,ENSMUST00000172993.1-2,MSTRG.9998.6-2,MSTRG.9998.7-2,MSTRG.9998.4-2,MSTRG.9998.5-0,MSTRG.9998.16-0,MSTRG.9998.12-2,ENSMUST00000025250.13-0,ENSMUST00000172571.7-0,MSTRG.9998.8-2,MSTRG.9998.10-0,MSTRG.9998.12-0,MSTRG.9998.7-0,ENSMUST00000173550.7-2,MSTRG.9998.18-0,MSTRG.9998.9-2,MSTRG…	2	2	ENSMUSG00000024392.17	105874	ENSMUSG00000024392.17	chr17	35147322	+	3.86135	3.84915	4.46361	3.923	4.46753	4.12897	3.86135	3.84915	4.46361	5.29519	6.41767	6.00073	1	1	1	0.740861	0.696129	0.688078	2.94733e-07	0.000108009	TRUE	1	0.708356	0.291644
MSTRG.15089	ENSMUST00000043325.8-0	1	2	ENSMUSG00000040151.9	166618	ENSMUSG00000104903.1,ENSMUSG00000040151.9,ENSMUSG00000106057.1	chr3	144429706	-	16.993	15.654	16.4146	16.176	16.543	16.8241	20.9649	19.5548	20.4098	18.5594	18.9047	19.094	0.810547	0.800518	0.80425	0.871578	0.87507	0.88112	3.20611e-07	0.000109952	TRUE	0.805105	0.875923	-0.0708179
MSTRG.15089	MSTRG.15089.1-0	2	2	ENSMUSG00000040151.9	NA	ENSMUSG00000040151.9,ENSMUSG00000106416.1	chr3	144423528	-	3.97185	3.90084	3.99521	2.38343	2.36176	2.26988	20.9649	19.5548	20.4098	18.5594	18.9047	19.094	0.189453	0.199482	0.19575	0.128422	0.12493	0.11888	3.20611e-07	0.000109952	TRUE	0.194895	0.124077	0.0708179
MSTRG.15773	ENSMUST00000102793.10-0,ENSMUST00000125034.1-0,ENSMUST00000107051.9-0,ENSMUST00000030292.11-0	1	2	ENSMUSG00000028563.16	179506	ENSMUSG00000028563.16	chr4	98355370	-	8.34468	7.47799	8.53184	10.8257	10.0186	9.78753	12.065	11.0399	12.0422	12.7353	11.7783	11.5302	0.691645	0.677359	0.708493	0.850054	0.850598	0.848859	3.27884e-07	0.000109952	TRUE	0.692499	0.849837	-0.157338
MSTRG.15773	MSTRG.15773.1-0	2	2	ENSMUSG00000028563.16	NA	ENSMUSG00000028563.16	chr4	98351980	-	3.7203	3.56193	3.5104	1.90961	1.75971	1.74269	12.065	11.0399	12.0422	12.7353	11.7783	11.5302	0.308355	0.322641	0.291507	0.149946	0.149402	0.151141	3.27884e-07	0.000109952	TRUE	0.307501	0.150163	0.157338
MSTRG.25365	ENSMUST00000195280.2-0,MSTRG.25365.2-0,MSTRG.25365.1-2	2	3	ENSMUSG00000087403.9	270189	ENSMUSG00000087403.9	chrX	152294825	-	3.66615	3.8098	3.754	2.68596	2.87382	2.63013	3.98259	3.89405	3.754	6.11719	5.82459	5.44941	0.920544	0.978365	1	0.439084	0.493395	0.482645	3.74537e-07	0.000122003	TRUE	0.966303	0.471708	0.494595
MSTRG.8518	ENSMUST00000230837.1-0,ENSMUST00000023750.8-0,ENSMUST00000231171.1-0	3	5	ENSMUSG00000023011.8	93298	ENSMUSG00000023011.8	chr15	99497014	-	51.0751	47.7731	44.0869	40.2247	37.411	38.2738	187.368	181.66	158.579	234.25	213.387	208.707	0.272592	0.26298	0.278012	0.171717	0.175319	0.183385	4.01025e-07	0.000126418	TRUE	0.271195	0.176807	0.0943874
MSTRG.24978	ENSMUST00000069722.12-1,MSTRG.24978.15-1,ENSMUST00000176453.7-1,ENSMUST00000114182.10-1,ENSMUST00000114180.10-1,ENSMUST00000124200.7-1,ENSMUST00000156212.7-1,ENSMUST00000134432.8-1,ENSMUST00000131116.7-1,ENSMUST00000124915.7-1,ENSMUST00000156788.1-1,MSTRG.24978.1-1,ENSMUST00000135504.8-1,MSTRG.24978.14-4	3	13	ENSMUSG00000009995.17,ENSMUSG00000019087.13,ENSMUSG00000015291.10	263496	ENSMUSG00000009995.17	chrX	74290154	+	0.692477	0.790807	0.774864	1.33094	1.38599	1.28766	191.968	194.988	197.37	195.031	199.918	197.217	0.00360725	0.00405566	0.00392594	0.00682427	0.0069328	0.00652914	5.32069e-07	0.000153062	TRUE	0.00386295	0.00676207	-0.00289912
MSTRG.6813	MSTRG.6813.1-0	6	6	ENSMUSG00000054423.14	NA	No_ref_genes	chr14	12367980	-	0.543378	0.583725	0.621622	0.154751	0.180944	0.146012	24.418	23.2935	24.3087	24.8022	24.9632	25.1562	0.0222532	0.0250596	0.025572	0.0062394	0.00724842	0.00580422	5.60184e-07	0.000153062	TRUE	0.0242949	0.00643068	0.0178642
MSTRG.13645	MSTRG.13645.1-0,ENSMUST00000067530.5-3,ENSMUST00000067530.5-0,MSTRG.13645.1-3	5	5	ENSMUSG00000054455.5	141465	ENSMUSG00000054455.5	chr2	173784342	+	11.4582	10.8157	10.5788	6.1039	5.63579	5.82919	96.3163	101.572	90.7657	115.084	110.76	111.7	0.118964	0.106483	0.116551	0.0530388	0.0508828	0.0521862	5.60225e-07	0.000153062	TRUE	0.113999	0.0520359	0.0619632
MSTRG.18217	MSTRG.18217.1-2,MSTRG.18217.11-2,MSTRG.18217.1-0,MSTRG.18217.5-2,MSTRG.18217.11-0,MSTRG.18217.5-0	3	3	ENSMUSG00000023328.14,ENSMUSG00000051502.7	191754	ENSMUSG00000051502.7	chr5	137295668	+	4.2353	4.23524	4.20514	2.49843	2.44539	2.42308	22.4123	23.2091	23.168	25.4441	28.0733	23.2726	0.188972	0.182482	0.181506	0.0981928	0.0871075	0.104117	5.70927e-07	0.000153062	TRUE	0.18432	0.0964726	0.0878474
MSTRG.18217	MSTRG.18217.6-1,MSTRG.18217.11-1,ENSMUST00000196208.4-1,ENSMUST00000085934.3-1,MSTRG.18217.5-1,ENSMUST00000024099.10-1,MSTRG.18217.1-1	1	3	ENSMUSG00000023328.14,ENSMUSG00000051502.7	191753	ENSMUSG00000099145.1,ENSMUSG00000023328.14	chr5	137294466	+	18.177	18.9739	18.9629	22.9457	25.6279	20.8495	22.4123	23.2091	23.168	25.4441	28.0733	23.2726	0.811028	0.817518	0.818494	0.901807	0.912892	0.895883	5.70931e-07	0.000153062	TRUE	0.81568	0.903527	-0.0878474
MSTRG.6650	ENSMUST00000022286.7-0	5	5	ENSMUSG00000021764.8	72805	ENSMUSG00000021764.8	chr13	114287795	-	11.643	11.5758	11.1543	6.83225	7.50546	6.64466	97.646	94.0964	88.5771	92.4133	94.1472	91.9867	0.119236	0.12302	0.125927	0.0739314	0.0797205	0.0722351	5.79101e-07	0.000153062	TRUE	0.122728	0.0752956	0.0474323
MSTRG.5586	ENSMUST00000073551.5-1,ENSMUST00000183125.1-1	1	2	ENSMUSG00000042063.11	56588	ENSMUSG00000042063.11	chr12	116060597	+	7.64396	7.49986	7.62263	8.31925	8.81016	8.55904	8.95969	8.71192	8.87788	9.18576	9.6453	9.38264	0.85315	0.860873	0.858609	0.905668	0.913415	0.912221	5.79517e-07	0.000153062	TRUE	0.857544	0.910435	-0.0528906
MSTRG.5586	ENSMUST00000183125.1-0,ENSMUST00000073551.5-0	2	2	ENSMUSG00000042063.11	NA	ENSMUSG00000042063.11	chr12	116063360	+	1.31573	1.21206	1.25525	0.866509	0.835137	0.8236	8.95969	8.71192	8.87788	9.18576	9.6453	9.38264	0.14685	0.139127	0.141391	0.0943317	0.0865849	0.0877791	5.79522e-07	0.000153062	TRUE	0.142456	0.0895653	0.0528906
MSTRG.7943	MSTRG.7943.3-0,ENSMUST00000227243.1-0,ENSMUST00000042917.9-0,MSTRG.7943.2-0,ENSMUST00000227381.1-0,MSTRG.7943.13-0,MSTRG.7943.11-0,ENSMUST00000082054.11-0,MSTRG.7943.5-0,MSTRG.7943.16-0,MSTRG.7943.9-0,MSTRG.7943.12-0,ENSMUST00000226410.1-0,MSTRG.7943.15-0,MSTRG.7943.4-0	6	6	ENSMUSG00000037386.16	NA	No_ref_genes	chr15	39691459	+	0.0666922	0.0683771	0.0685507	0.0296456	0.0291263	0.0215271	4.99928	5.29951	5.11643	5.24716	5.27898	5.22593	0.0133404	0.0129025	0.0133982	0.00564983	0.00551742	0.00411928	6.05941e-07	0.000158435	TRUE	0.0132137	0.00509551	0.00811818
MSTRG.19872	ENSMUST00000108565.7-3,ENSMUST00000108566.7-3,ENSMUST00000208192.1-3,ENSMUST00000054680.11-3,ENSMUST00000108567.8-3,MSTRG.19872.1-3	3	4	ENSMUSG00000044876.15	216362	ENSMUSG00000044876.15	chr7	6193831	+	1.06811	1.00659	1.00674	0.64915	0.596823	0.544758	2.39365	2.12432	2.14354	2.43061	2.40932	2.36342	0.446228	0.473843	0.469663	0.267073	0.247715	0.230496	6.10673e-07	0.000158435	TRUE	0.463245	0.248428	0.214817
MSTRG.18513	ENSMUST00000156695.7-0,ENSMUST00000038403.11-0,ENSMUST00000115519.7-0,MSTRG.18513.2-0,ENSMUST00000115520.7-0	1	2	ENSMUSG00000062995.12	209292	ENSMUSG00000062995.12	chr6	8630527	-	7.04588	7.51391	7.48679	7.11719	7.41787	7.25946	9.17765	9.58375	9.30381	7.41532	7.70696	7.45326	0.767722	0.784026	0.804702	0.959796	0.962489	0.973998	6.59629e-07	0.000165738	TRUE	0.785483	0.965428	-0.179945
MSTRG.18513	MSTRG.18513.1-0	2	2	ENSMUSG00000062995.12	NA	ENSMUSG00000062995.12	chr6	8626330	-	2.13177	2.06984	1.81702	0.298124	0.289092	0.1938	9.17765	9.58375	9.30381	7.41532	7.70696	7.45326	0.232278	0.215974	0.195298	0.0402038	0.0375105	0.0260021	6.59631e-07	0.000165738	TRUE	0.214517	0.0345721	0.179945
MSTRG.21149	ENSMUST00000107032.2-0	4	5	ENSMUSG00000032875.8	229854	ENSMUSG00000032875.8	chr7	100869752	-	10.0555	9.7766	9.52127	6.16258	7.04608	6.02402	40.6637	41.0418	40.4116	42.0861	44.6038	42.3327	0.247285	0.238211	0.235607	0.146428	0.15797	0.142302	6.61437e-07	0.000165738	TRUE	0.240368	0.1489	0.0914676
MSTRG.13188	ENSMUST00000089461.10-3,ENSMUST00000103181.10-3,ENSMUST00000138194.1-3	3	5	ENSMUSG00000058793.14	138806	ENSMUSG00000058793.14	chr2	132307624	+	0	0.079179	0	3.24096	4.06656	3.74648	52.1945	49.2899	45.0093	50.0312	50.7658	54.0185	0	0.00160639	0	0.0647788	0.0801043	0.0693554	6.80629e-07	0.000168713	TRUE	0.000535464	0.0714128	-0.0708774
MSTRG.19192	ENSMUST00000149907.2-0,ENSMUST00000113607.9-0,ENSMUST00000113607.9-1,ENSMUST00000149907.2-1	4	4	ENSMUSG00000030058.17	205966	ENSMUSG00000030058.17	chr6	87913597	+	25.4977	26.4992	27.4601	20.2684	20.5147	19.2388	94.7269	92.1646	98.2068	106.119	105.016	101.645	0.269171	0.28752	0.279615	0.190997	0.195349	0.189276	6.84821e-07	0.000168713	TRUE	0.278769	0.191874	0.086895
MSTRG.8462	ENSMUST00000230531.1-1,MSTRG.8462.3-1,ENSMUST00000117892.1-1,MSTRG.8462.2-1,ENSMUST00000229084.1-1	1	2	ENSMUSG00000081534.3	87613	ENSMUSG00000081534.3	chr15	97791810	+	38.3556	37.2534	38.6628	41.5308	41.6748	41.7948	40.9727	39.7353	41.2085	43.0381	43.3525	43.5368	0.936127	0.937538	0.938222	0.964976	0.961302	0.959987	7.22758e-07	0.000171682	TRUE	0.937296	0.962088	-0.0247924
MSTRG.8462	ENSMUST00000117892.1-0,ENSMUST00000229084.1-2,MSTRG.8462.3-0,ENSMUST00000229084.1-0,MSTRG.8462.2-0,ENSMUST00000230531.1-2,MSTRG.8462.2-2,MSTRG.8462.3-2,ENSMUST00000117892.1-2,ENSMUST00000230531.1-0	2	2	ENSMUSG00000081534.3	87615	ENSMUSG00000081534.3	chr15	97792694	+	2.61705	2.48194	2.54576	1.50735	1.67767	1.74205	40.9727	39.7353	41.2085	43.0381	43.3525	43.5368	0.0638731	0.0624618	0.0617776	0.0350236	0.0386984	0.0400133	7.22766e-07	0.000171682	TRUE	0.0627042	0.0379118	0.0247924
MSTRG.23273	ENSMUST00000154429.8-2,ENSMUST00000161834.1-0,ENSMUST00000161882.7-2,ENSMUST00000162303.7-2,MSTRG.23273.6-0,ENSMUST00000129414.8-0,ENSMUST00000160124.1-2,ENSMUST00000161882.7-0,ENSMUST00000129414.8-2,ENSMUST00000160682.7-2,ENSMUST00000162303.7-0,MSTRG.23273.6-2,ENSMUST00000160124.1-0,ENSMUST00000154429.8-0,ENSMUST00000161834.1-2,ENSMUST00000160874.7-0,ENSMUST00000161486.7-0,ENSMUST00000160682.7-0…	2	2	ENSMUSG00000084786.9	247257	ENSMUSG00000084786.9	chr9	20650158	+	0.401497	0.42746	0.375777	0.161883	0.14337	0.15412	27.657	29.354	29.1435	29.3916	29.1086	29.4593	0.014517	0.0145622	0.012894	0.00550778	0.00492535	0.00523163	7.41834e-07	0.000171682	TRUE	0.0139911	0.00522159	0.00876949
MSTRG.23273	ENSMUST00000129414.8-1,ENSMUST00000161486.7-1,ENSMUST00000161834.1-1,ENSMUST00000161882.7-1,ENSMUST00000154429.8-1,ENSMUST00000160124.1-1,MSTRG.23273.6-1,ENSMUST00000160874.7-1,ENSMUST00000160682.7-1,ENSMUST00000162303.7-1	1	2	ENSMUSG00000084786.9	247254	ENSMUSG00000084786.9	chr9	20646801	+	27.2555	28.9266	28.7677	29.2298	28.9652	29.3052	27.657	29.354	29.1435	29.3916	29.1086	29.4593	0.985483	0.985438	0.987106	0.994492	0.995075	0.994768	7.4184e-07	0.000171682	TRUE	0.986009	0.994778	-0.00876949
MSTRG.5710	ENSMUST00000220621.1-0	2	2	ENSMUSG00000015672.4	67508	ENSMUSG00000015672.4	chr13	14608184	-	3.32589	3.53379	3.37981	1.81984	2.1556	2.04464	28.0444	31.605	28.6861	27.6462	30.2082	28.0584	0.118594	0.111811	0.11782	0.0658261	0.0713581	0.0728708	7.65939e-07	0.000172733	TRUE	0.116075	0.0700183	0.0460566
MSTRG.5710	ENSMUST00000221699.1-0	1	2	ENSMUSG00000015672.4	NA	ENSMUSG00000015672.4	chr13	14609913	-	24.7185	28.0712	25.3063	25.8263	28.0526	26.0138	28.0444	31.605	28.6861	27.6462	30.2082	28.0584	0.881406	0.888189	0.88218	0.934174	0.928642	0.927129	7.65948e-07	0.000172733	TRUE	0.883925	0.929982	-0.0460566
MSTRG.20425	ENSMUST00000211765.1-0	2	2	ENSMUSG00000030824.17	227079	ENSMUSG00000030824.17	chr7	45490458	-	11.2719	10.88	11.4398	7.41577	8.24887	8.0494	46.3866	46.1464	46.1109	53.3865	52.7009	54.1208	0.243	0.235771	0.248094	0.138907	0.156522	0.14873	7.85992e-07	0.000174568	TRUE	0.242288	0.148053	0.0942349
MSTRG.20425	ENSMUST00000033096.15-0	1	2	ENSMUSG00000030824.17	227088	ENSMUSG00000030824.17	chr7	45493108	-	35.1147	35.2664	34.671	45.9708	44.452	46.0714	46.3866	46.1464	46.1109	53.3865	52.7009	54.1208	0.757	0.764229	0.751906	0.861093	0.843478	0.85127	7.85992e-07	0.000174568	TRUE	0.757712	0.851947	-0.0942349
MSTRG.10067	MSTRG.10067.1-15	26	29	ENSMUSG00000024462.17	106132	No_ref_genes	chr17	37081432	+	1.68443	1.56627	2.22088	0	0.354892	0	84.4978	84.6165	104.504	104.188	120.915	104.55	0.0199347	0.0185102	0.0212516	0	0.00293505	0	8.19444e-07	0.000180629	TRUE	0.0198988	0.000978351	0.0189204
MSTRG.24506	ENSMUST00000068698.14-2	1	19	ENSMUSG00000032517.16	253609	ENSMUSG00000032517.16	chr9	120168670	+	361.413	360.334	333.083	459.802	439.88	471.676	2597.81	2547.34	2472.78	2679.66	2604.07	2759.03	0.139122	0.141455	0.1347	0.17159	0.16892	0.170957	8.328e-07	0.000182203	TRUE	0.138425	0.170489	-0.0320637
MSTRG.24506	MSTRG.24506.1-2	16	19	ENSMUSG00000032517.16	253647	ENSMUSG00000111219.1	chr9	120186265	+	122.876	120.321	122.205	95.8573	92.669	94.5782	2597.81	2547.34	2472.78	2679.66	2604.07	2759.03	0.0473	0.0472339	0.04942	0.0357722	0.0355863	0.0342795	8.70266e-07	0.00018899	TRUE	0.0479846	0.0352127	0.0127719
MSTRG.10384	ENSMUST00000234785.1-0,ENSMUST00000112507.3-0,MSTRG.10384.1-3	2	3	ENSMUSG00000002017.10	113895	ENSMUSG00000002017.10	chr17	75537088	-	9.93741	9.86532	10.8521	12.1077	12.7633	12.821	14.4604	14.4271	15.3395	13.9794	14.93	14.4453	0.687213	0.683803	0.707464	0.866107	0.854878	0.887556	9.79765e-07	0.000201876	TRUE	0.692827	0.869514	-0.176687
MSTRG.10384	MSTRG.10384.1-0	3	3	ENSMUSG00000002017.10	NA	ENSMUSG00000002017.10	chr17	75532148	-	4.52303	4.56182	4.48735	1.87175	2.16666	1.62428	14.4604	14.4271	15.3395	13.9794	14.93	14.4453	0.312787	0.316197	0.292536	0.133893	0.145122	0.112444	9.79765e-07	0.000201876	TRUE	0.307173	0.130486	0.176687
MSTRG.760	ENSMUST00000068116.12-0,ENSMUST00000097650.9-0,MSTRG.760.1-0,ENSMUST00000189617.2-0,MSTRG.760.4-0,ENSMUST00000187532.1-0,ENSMUST00000068167.12-0	3	3	ENSMUSG00000026305.15	NA	No_ref_genes	chr1	91130749	+	0.386912	0.403175	0.469823	0.203537	0.20569	0.164719	3.10009	3.01952	3.32396	3.37829	3.51977	3.08599	0.124807	0.133523	0.141344	0.0602486	0.0584383	0.0533762	9.84693e-07	0.000201876	TRUE	0.133225	0.0573544	0.0758701
MSTRG.2132	MSTRG.2132.1-0	3	3	ENSMUSG00000020078.16	NA	ENSMUSG00000020078.16	chr10	62453529	-	2.53616	2.12664	2.16512	0.859319	0.854057	0.935242	19.5454	18.8047	17.877	17.3361	17.0643	17.9341	0.129758	0.113091	0.121112	0.0495681	0.0500493	0.0521489	1.02155e-06	0.000202957	TRUE	0.12132	0.0505887	0.0707314
MSTRG.2132	ENSMUST00000219574.1-0,ENSMUST00000105447.10-0	1	3	ENSMUSG00000020078.16	27272	ENSMUSG00000020078.16	chr10	62455274	-	17.0092	16.6781	15.7119	16.4768	16.2103	16.9988	19.5454	18.8047	17.877	17.3361	17.0643	17.9341	0.870242	0.886909	0.878888	0.950432	0.949951	0.947851	1.02155e-06	0.000202957	TRUE	0.87868	0.949411	-0.0707314
MSTRG.8028	MSTRG.8028.4-0,ENSMUST00000063838.10-0,MSTRG.8028.6-0,MSTRG.8028.5-0,MSTRG.8028.8-0,MSTRG.8028.1-0,MSTRG.8028.2-0,MSTRG.8028.3-0,MSTRG.8028.7-0	2	2	ENSMUSG00000022378.14	90543	ENSMUSG00000022378.14	chr15	63929096	-	4.99706	4.83406	4.92923	3.74557	3.67277	3.89943	43.3208	42.1604	42.1898	42.8726	45.8407	46.2989	0.11535	0.114659	0.116835	0.0873653	0.0801203	0.084223	1.04145e-06	0.000202957	TRUE	0.115614	0.0839029	0.0317116
MSTRG.8028	ENSMUST00000164532.2-0,ENSMUST00000228226.1-0,MSTRG.8028.10-0	1	2	ENSMUSG00000022378.14	90546	ENSMUSG00000022378.14	chr15	63930943	-	38.3237	37.3264	37.2606	39.127	42.1679	42.3995	43.3208	42.1604	42.1898	42.8726	45.8407	46.2989	0.88465	0.885341	0.883165	0.912635	0.91988	0.915777	1.0415e-06	0.000202957	TRUE	0.884386	0.916097	-0.0317116
MSTRG.2575	ENSMUST00000099329.4-5,ENSMUST00000220127.1-5,MSTRG.2575.4-5,ENSMUST00000219741.1-5,ENSMUST00000217757.1-5	6	7	ENSMUSG00000074781.5	22976	ENSMUSG00000074781.5	chr10	95545666	+	16.4118	15.3447	14.8734	10.3981	10.2826	10.4616	48.6808	47.2688	44.9596	45.2594	45.4146	42.7262	0.337131	0.324627	0.330816	0.229744	0.226415	0.244853	1.04286e-06	0.000202957	TRUE	0.330858	0.233671	0.0971873
MSTRG.8280	MSTRG.8280.3-0,MSTRG.8280.2-0,MSTRG.8280.1-0	2	2	ENSMUSG00000022403.15	91697	ENSMUSG00000022403.15	chr15	81361992	-	4.68407	4.62179	4.14291	2.16741	2.33724	1.96484	97.8118	93.1026	91.5905	102.642	98.1124	101.164	0.0478886	0.0496419	0.0452329	0.0211162	0.0238221	0.0194222	1.05733e-06	0.000202957	TRUE	0.0475878	0.0214535	0.0261343
MSTRG.8280	ENSMUST00000172107.7-0	1	2	ENSMUSG00000022403.15	91698	ENSMUSG00000022403.15	chr15	81363669	-	93.1277	88.4808	87.4476	100.475	95.7752	99.1995	97.8118	93.1026	91.5905	102.642	98.1124	101.164	0.952111	0.950358	0.954767	0.978884	0.976178	0.980578	1.05741e-06	0.000202957	TRUE	0.952412	0.978547	-0.0261343
MSTRG.15351	MSTRG.15351.2-0	8	9	ENSMUSG00000040044.11	NA	No_ref_genes	chr4	34562312	-	4.56535	4.66047	4.45803	2.10952	1.88972	2.0726	35.6937	32.8674	33.1864	32.7132	30.1962	29.1767	0.127904	0.141796	0.134333	0.0644851	0.0625813	0.0710361	1.05919e-06	0.000202957	TRUE	0.134677	0.0660342	0.0686433
MSTRG.10652	MSTRG.10652.1-0	4	4	ENSMUSG00000052229.5	NA	No_ref_genes	chr18	31939646	-	1.84362	2.30645	2.01968	0.644184	0.744056	0.702652	150.12	164.219	162.086	153.127	154.767	158.271	0.012281	0.0140449	0.0124605	0.00420687	0.00480758	0.00443955	1.0747e-06	0.00020459	TRUE	0.0129288	0.00448466	0.00844413
MSTRG.12243	MSTRG.12243.8-1,MSTRG.12243.1-1,ENSMUST00000044556.11-1,MSTRG.12243.4-1	1	2	ENSMUSG00000039678.12	133253	ENSMUSG00000039678.12	chr2	30152015	+	5.50662	5.51879	5.44754	6.02473	6.00035	6.22071	5.96389	6.02388	5.94093	6.21381	6.2074	6.37036	0.923328	0.916152	0.91695	0.969572	0.966645	0.976509	1.22894e-06	0.000226409	TRUE	0.91881	0.970909	-0.0520985
MSTRG.12243	MSTRG.12243.1-0,MSTRG.12243.4-0,MSTRG.12243.8-0,ENSMUST00000044556.11-0	2	2	ENSMUSG00000039678.12	NA	No_ref_genes	chr2	30157320	+	0.457262	0.50509	0.493391	0.189072	0.207046	0.149649	5.96389	6.02388	5.94093	6.21381	6.2074	6.37036	0.0766719	0.0838479	0.0830496	0.0304276	0.0333548	0.0234915	1.22895e-06	0.000226409	TRUE	0.0811898	0.0290913	0.0520985
MSTRG.23194	ENSMUST00000215683.1-2,MSTRG.23194.3-1,ENSMUST00000034499.9-1,MSTRG.23194.1-2	1	5	ENSMUSG00000032002.10	246824	ENSMUSG00000032002.10	chr9	7207054	+	7.3712	8.55588	8.24842	9.40946	9.41969	10.2395	10.9103	12.3589	12.0384	11.8207	11.9778	12.655	0.675621	0.692285	0.685176	0.796017	0.786432	0.809131	1.36734e-06	0.000247447	TRUE	0.684361	0.797193	-0.112832
MSTRG.14925	MSTRG.14925.1-8,MSTRG.14925.4-7,MSTRG.14925.3-6	8	12	ENSMUSG00000032854.12	165784	No_ref_genes	chr3	125860802	-	10.7255	9.81346	9.99373	8.62557	8.14813	8.51863	721.406	676.702	713.546	787.718	742.969	793.23	0.0148675	0.0145019	0.0140057	0.0109501	0.010967	0.0107392	1.42791e-06	0.000256823	TRUE	0.0144584	0.0108854	0.00357295
MSTRG.23511	ENSMUST00000169609.1-0	1	2	ENSMUSG00000032018.14	256096	ENSMUSG00000032018.14	chr9	42254733	-	83.9716	82.7697	74.2947	104.61	103.258	100.469	141.424	140.4	129.106	155.583	150.48	147.04	0.593758	0.589528	0.575456	0.672372	0.686191	0.68328	1.52718e-06	0.000269713	TRUE	0.586247	0.680615	-0.0943672
MSTRG.23511	ENSMUST00000052725.14-0	2	2	ENSMUSG00000032018.14	256093	ENSMUSG00000032018.14	chr9	42251595	-	57.4524	57.6302	54.8111	50.9733	47.2219	46.5704	141.424	140.4	129.106	155.583	150.48	147.04	0.406242	0.410472	0.424544	0.327628	0.313809	0.31672	1.52718e-06	0.000269713	TRUE	0.413753	0.319385	0.0943672
MSTRG.1044	ENSMUST00000027727.14-1,ENSMUST00000112237.1-1	2	3	ENSMUSG00000026457.14	5542	ENSMUSG00000026457.14	chr1	134432359	+	35.1128	34.0867	34.021	36.0957	36.7048	37.6479	37.8781	36.4892	36.5046	37.4665	38.2182	39.0935	0.926995	0.934156	0.931967	0.963414	0.9604	0.963023	1.6093e-06	0.000280837	TRUE	0.931039	0.962279	-0.0312395
MSTRG.1044	ENSMUST00000112237.1-0,ENSMUST00000027727.14-0,ENSMUST00000112237.1-3,ENSMUST00000027727.14-3	3	3	ENSMUSG00000026457.14	5543	ENSMUSG00000026457.14	chr1	134433354	+	2.76529	2.40259	2.48353	1.37076	1.51345	1.44557	37.8781	36.4892	36.5046	37.4665	38.2182	39.0935	0.0730051	0.0658438	0.0680334	0.0365862	0.0396002	0.0369773	1.60933e-06	0.000280837	TRUE	0.0689608	0.0377213	0.0312395
MSTRG.19622	ENSMUST00000120405.3-1,ENSMUST00000136631.1-0,ENSMUST00000001561.11-1,ENSMUST00000120405.3-0,ENSMUST00000123867.7-1,ENSMUST00000123867.7-0,ENSMUST00000136631.1-1,ENSMUST00000001561.11-0	8	9	ENSMUSG00000001517.14,ENSMUSG00000079304.5,ENSMUSG00000108011.1,ENSMUSG00000001520.12	208111	ENSMUSG00000001520.12,ENSMUSG00000079304.5,ENSMUSG00000108011.1	chr6	128408933	+	1.57299	1.7621	1.86504	2.77549	2.88827	2.96056	6.19342	6.80103	7.83868	7.56997	8.03603	7.7869	0.253978	0.259093	0.237928	0.366645	0.359415	0.380197	1.63411e-06	0.000283474	TRUE	0.250333	0.368752	-0.118419
MSTRG.17082	ENSMUST00000068795.3-0	1	2	ENSMUSG00000055302.5	194865	ENSMUSG00000055302.5	chr5	36794867	-	320.033	324.834	303.117	321.342	311.508	297.525	320.676	325.401	303.624	321.342	311.586	297.568	0.997993	0.998258	0.99833	1	0.999751	0.999856	1.67214e-06	0.000286492	TRUE	0.998193	0.999869	-0.00167549
MSTRG.17082	MSTRG.17082.1-0	2	2	ENSMUSG00000055302.5	NA	ENSMUSG00000055302.5	chr5	36793822	-	0.643602	0.566927	0.507161	0	0.077552	0.042925	320.676	325.401	303.624	321.342	311.586	297.568	0.00200701	0.00174224	0.00167036	0	0.000248895	0.000144253	1.67253e-06	0.000286492	TRUE	0.00180654	0.000131049	0.00167549
MSTRG.21149	ENSMUST00000209041.1-0	2	5	ENSMUSG00000032875.8	229856	ENSMUSG00000032875.8	chr7	100872135	-	30.4074	31.2652	30.8903	35.9235	37.5577	36.3087	40.6637	41.0418	40.4116	42.0861	44.6038	42.3327	0.747776	0.761789	0.764393	0.853572	0.84203	0.857698	1.69059e-06	0.000286492	TRUE	0.757986	0.8511	-0.0931141
MSTRG.11307	ENSMUST00000025897.12-1,ENSMUST00000123468.8-1,ENSMUST00000137095.7-0,ENSMUST00000128170.7-0,ENSMUST00000128170.7-1,ENSMUST00000133696.7-0,ENSMUST00000142862.1-1,ENSMUST00000137095.7-1,ENSMUST00000155655.7-0,ENSMUST00000142862.1-0,ENSMUST00000124556.7-0,ENSMUST00000133696.7-1,ENSMUST00000025897.12-0,ENSMUST00000123468.8-0,ENSMUST00000124556.7-1,ENSMUST00000155655.7-1	5	5	ENSMUSG00000024948.15	123831	ENSMUSG00000024948.15	chr19	6355618	+	1.21552	1.2937	1.55603	0.955317	1.09997	1.00697	15.5968	17.5549	19.8699	17.3588	20.9468	18.3463	0.0779342	0.0736948	0.078311	0.0550338	0.0525125	0.0548867	1.72476e-06	0.000290601	TRUE	0.0766467	0.0541443	0.0225024
MSTRG.23194	MSTRG.23194.3-2,ENSMUST00000215683.1-1,MSTRG.23194.1-1	4	5	ENSMUSG00000032002.10	246830	No_ref_genes	chr9	7220882	+	3.53905	3.70007	3.75332	2.41121	2.44484	2.41544	10.9103	12.3589	12.0384	11.8207	11.9778	12.655	0.324379	0.299385	0.311779	0.203983	0.204115	0.190869	1.74868e-06	0.000291337	TRUE	0.311848	0.199656	0.112192
MSTRG.25003	MSTRG.25003.1-4,ENSMUST00000033545.5-0	3	6	ENSMUSG00000031202.5	268208	ENSMUSG00000031202.5	chrX	75572044	-	14.3659	13.4943	13.58	14.906	14.8891	15.1573	18.9238	17.6127	18.0087	18.2658	18.0546	18.3374	0.759145	0.766169	0.754079	0.816065	0.824672	0.826577	1.87141e-06	0.000309967	TRUE	0.759798	0.822438	-0.0626397
MSTRG.18007	ENSMUST00000077376.2-1	1	2	ENSMUSG00000047635.6	190886	ENSMUSG00000047635.6	chr5	124340793	+	0	0	0	1.67363	1.52143	1.01936	4.24948	4.10146	4.53494	6.58592	6.1135	5.14375	0	0	0	0.254123	0.248864	0.198174	1.89965e-06	0.00031113	TRUE	0	0.23372	-0.23372
MSTRG.18007	ENSMUST00000077376.2-0,ENSMUST00000077376.2-2	2	2	ENSMUSG00000047635.6	190889	ENSMUSG00000047635.6	chr5	124341844	+	4.24948	4.10146	4.53494	4.91229	4.59207	4.12439	4.24948	4.10146	4.53494	6.58592	6.1135	5.14375	1	1	1	0.745877	0.751136	0.801826	1.89965e-06	0.00031113	TRUE	1	0.76628	0.23372
MSTRG.18733	MSTRG.18733.3-5,ENSMUST00000135671.7-3,ENSMUST00000135239.1-1,ENSMUST00000135671.7-0,ENSMUST00000135239.1-0,MSTRG.18733.3-0	7	7	ENSMUSG00000046947.12,ENSMUSG00000002416.13	203556	ENSMUSG00000002416.13	chr6	39603388	+	1.72654	1.71006	1.58776	0.684326	0.846078	0.642846	123.181	129.027	107.898	134.987	140.079	153.584	0.0140163	0.0132535	0.0147155	0.00506957	0.00604001	0.00418564	1.94942e-06	0.000315752	TRUE	0.0139951	0.00509841	0.0088967
MSTRG.7497	ENSMUST00000228009.1-0,ENSMUST00000228824.1-0,ENSMUST00000228001.1-0	1	5	ENSMUSG00000022099.17	81594	ENSMUSG00000022099.17	chr14	70603671	-	20.0799	19.6959	18.6211	19.7017	20.2088	19.1725	20.6226	20.2653	19.2743	22.244	22.8805	22.183	0.973687	0.971903	0.966109	0.885708	0.883233	0.864286	1.99563e-06	0.000321461	TRUE	0.970566	0.877742	0.0928239
MSTRG.13396	MSTRG.13396.1-1,ENSMUST00000116389.8-1,ENSMUST00000029120.13-1,ENSMUST00000109701.9-1,ENSMUST00000058089.12-1,MSTRG.13396.9-1	1	3	ENSMUSG00000027593.15,ENSMUSG00000027596.10	140094	ENSMUSG00000027593.15,ENSMUSG00000027596.10	chr2	154867261	+	9.56206	9.00867	9.12144	10.257	8.78918	10.6588	10.901	10.2654	10.286	10.9054	9.3995	11.254	0.877169	0.877578	0.88678	0.940546	0.935069	0.947119	2.10492e-06	0.000337213	TRUE	0.880509	0.940911	-0.0604022
MSTRG.12299	ENSMUST00000146423.1-0	2	2	ENSMUSG00000039195.4	144018	ENSMUSG00000039195.4	chr2	32377097	-	7.33554	7.38865	5.93259	2.28728	2.12625	1.94892	99.0654	104.666	96.578	110.22	113.965	107.662	0.0740474	0.0705927	0.0614279	0.020752	0.0186571	0.0181023	2.12904e-06	0.000337392	TRUE	0.0686893	0.0191705	0.0495189
MSTRG.12299	ENSMUST00000048792.4-0	1	2	ENSMUSG00000039195.4	NA	ENSMUSG00000039195.4	chr2	32379101	-	91.7299	97.2773	90.6455	107.933	111.838	105.713	99.0654	104.666	96.578	110.22	113.965	107.662	0.925953	0.929407	0.938572	0.979248	0.981343	0.981898	2.12906e-06	0.000337392	TRUE	0.931311	0.98083	-0.0495189
MSTRG.8284	ENSMUST00000229991.1-4,ENSMUST00000230062.1-4,ENSMUST00000023036.6-4	5	8	ENSMUSG00000022400.9	86504	ENSMUSG00000022400.9	chr15	81475743	+	0.417663	0	0	2.22828	3.01365	2.71519	87.7665	78.41	83.8142	77.9823	87.6483	88.5741	0.00475879	0	0	0.0285742	0.0343834	0.0306544	2.25337e-06	0.000353578	TRUE	0.00158626	0.031204	-0.0296177
MSTRG.4864	ENSMUST00000221876.1-3,MSTRG.4864.5-3,ENSMUST00000048519.16-3	4	5	ENSMUSG00000020590.16	52228	ENSMUSG00000020590.16	chr12	35147484	+	8.74393	8.67656	8.7737	7.57856	7.94553	7.89062	14.9609	14.5475	14.8539	14.7236	15.0206	15.1068	0.584453	0.596431	0.590668	0.514721	0.528977	0.522324	2.25532e-06	0.000353578	TRUE	0.590517	0.522007	0.0685099
MSTRG.19872	ENSMUST00000108566.7-1,ENSMUST00000108565.7-1,ENSMUST00000054680.11-1,ENSMUST00000108567.8-1,ENSMUST00000208192.1-1,MSTRG.19872.1-1	2	4	ENSMUSG00000044876.15	216359	ENSMUSG00000044876.15	chr7	6191351	+	0	0	0	0.0820762	0.102031	0.10411	2.39365	2.12432	2.14354	2.43061	2.40932	2.36342	0	0	0	0.0337678	0.0423484	0.0440505	2.42536e-06	0.000374096	TRUE	0	0.0400555	-0.0400555
MSTRG.20725	MSTRG.20725.2-0	5	5	ENSMUSG00000033510.14	NA	ENSMUSG00000108421.1	chr7	63766232	+	3.24995	3.11013	3.28945	2.07253	1.9423	1.62473	4.82101	4.74276	5.0157	3.92627	3.89796	3.29164	0.674122	0.655763	0.655831	0.527863	0.498288	0.493594	2.43118e-06	0.000374096	TRUE	0.661905	0.506582	0.155324
MSTRG.4554	ENSMUST00000026173.12-0	1	4	ENSMUSG00000025173.13	50841	ENSMUSG00000025173.13	chr11	121327224	-	32.3884	34.9139	31.4295	35.4979	32.8243	34.1527	37.4243	40.5901	36.6385	38.0664	35.7056	36.5213	0.865436	0.860158	0.857827	0.932525	0.919303	0.935143	2.43723e-06	0.000374096	TRUE	0.86114	0.928991	-0.0678502
MSTRG.16348	ENSMUST00000050918.3-3,MSTRG.16348.1-4,MSTRG.16348.2-4,MSTRG.16348.3-3,MSTRG.16348.4-4	4	5	ENSMUSG00000046447.3	174131	ENSMUSG00000046447.3	chr4	138460131	+	3.16404	3.15735	3.10034	2.25902	2.21239	2.23241	62.9898	60.6471	57.9777	60.793	61.1468	57.862	0.0502309	0.052061	0.0534747	0.0371593	0.0361816	0.0385815	2.53226e-06	0.000383569	TRUE	0.0519222	0.0373075	0.0146147
MSTRG.7806	ENSMUST00000176146.7-0,ENSMUST00000176409.1-0,ENSMUST00000166873.8-0,MSTRG.7806.4-0,ENSMUST00000040562.13-0	2	2	ENSMUSG00000022321.15	NA	No_ref_genes	chr15	19016269	+	1.03311	0.987687	0.949819	0.54273	0.602925	0.573292	6.37135	6.09333	6.40234	5.9933	6.1497	6.22246	0.162149	0.162093	0.148355	0.0905562	0.0980414	0.0921328	2.55128e-06	0.000383569	TRUE	0.157532	0.0935768	0.0639555
MSTRG.7806	ENSMUST00000040562.13-1,ENSMUST00000166873.8-1,ENSMUST00000176409.1-1,MSTRG.7806.4-1,ENSMUST00000176146.7-1	1	2	ENSMUSG00000022321.15	84119	ENSMUSG00000022321.15	chr15	19014238	+	5.33824	5.10565	5.45252	5.45057	5.54677	5.64917	6.37135	6.09333	6.40234	5.9933	6.1497	6.22246	0.837851	0.837907	0.851645	0.909444	0.901959	0.907867	2.55129e-06	0.000383569	TRUE	0.842468	0.906423	-0.0639555
MSTRG.6418	ENSMUST00000078764.8-0,ENSMUST00000131011.1-0,ENSMUST00000132233.1-0	2	5	ENSMUSG00000017778.14	71185	ENSMUSG00000017778.14	chr13	86044818	-	422.403	407.812	393.72	419.298	428.622	412.117	424.241	409.435	395.085	419.584	428.959	412.376	0.995668	0.996035	0.996544	0.999317	0.999214	0.99937	2.57347e-06	0.00038435	TRUE	0.996082	0.999301	-0.00321836
MSTRG.7526	ENSMUST00000022573.16-1,ENSMUST00000177181.7-1,ENSMUST00000175887.7-1,ENSMUST00000176726.1-1,ENSMUST00000177137.7-1,ENSMUST00000176957.7-1	1	4	ENSMUSG00000021996.16	76696	ENSMUSG00000021996.16	chr14	74749859	+	30.6677	31.2446	28.388	30.7606	27.4728	28.9056	31.6834	32.2579	29.2637	31.216	27.9513	29.2941	0.96794	0.968586	0.970076	0.985411	0.982883	0.986739	2.58269e-06	0.00038435	TRUE	0.968867	0.985011	-0.0161435
MSTRG.6065	ENSMUST00000049575.7-0	2	4	ENSMUSG00000047547.14	69389	ENSMUSG00000047547.14	chr13	54593585	-	139.456	134.347	134.223	152.07	154.149	149.976	208.401	205.896	204.603	210.389	213.332	207.87	0.669172	0.652498	0.656015	0.722803	0.722575	0.721492	2.67394e-06	0.000393929	TRUE	0.659228	0.72229	-0.0630617
MSTRG.21898	ENSMUST00000209310.1-2,ENSMUST00000209913.1-2,ENSMUST00000043520.4-2,MSTRG.21898.1-2	1	4	ENSMUSG00000038365.8	233553	ENSMUSG00000038365.8	chr8	13940558	+	8.207	8.3787	8.9946	8.56554	8.39434	8.13441	12.9489	12.888	13.6005	11.2237	11.1855	10.7396	0.633801	0.650114	0.661342	0.763169	0.750465	0.75742	2.73436e-06	0.000396847	TRUE	0.648419	0.757018	-0.108599
MSTRG.1422	ENSMUST00000005470.4-0	4	14	ENSMUSG00000037872.5,ENSMUSG00000005338.13	16770	ENSMUSG00000005338.13	chr1	173335987	-	51.5672	49.7623	50.4344	66.114	66.1816	68.894	119.562	115.162	113.98	128.696	130.961	131.56	0.4313	0.432107	0.442485	0.513723	0.505354	0.523669	2.74989e-06	0.000397135	TRUE	0.435298	0.514249	-0.0789512
MSTRG.11033	MSTRG.11033.4-1,MSTRG.11033.2-2,MSTRG.11033.4-0,MSTRG.11033.2-0	5	5	ENSMUSG00000024513.16	118355	No_ref_genes	chr18	70629136	+	4.71751	5.02742	4.79846	2.69722	2.88745	2.56261	57.8148	61.1157	61.1022	53.6672	55.4227	57.7066	0.0815968	0.0822607	0.0785318	0.0502582	0.0520987	0.0444075	2.76667e-06	0.0003976	TRUE	0.0807965	0.0489215	0.031875
MSTRG.2771	MSTRG.2771.2-0,ENSMUST00000130855.7-0,MSTRG.2771.3-0,MSTRG.2771.1-0,MSTRG.2771.5-0,MSTRG.2771.4-0,ENSMUST00000038217.13-0	5	5	ENSMUSG00000040415.15	30845	ENSMUSG00000040415.15	chr10	127190377	-	4.237	4.68968	5.34413	12.0097	12.9773	11.9205	37.0502	41.3095	38.3139	39.7782	40.6994	42.7793	0.114358	0.113525	0.139483	0.301917	0.318857	0.278651	2.81139e-06	0.0003989	TRUE	0.122455	0.299808	-0.177353
MSTRG.11420	MSTRG.11420.2-4,ENSMUST00000025642.13-4,ENSMUST00000178868.7-4,ENSMUST00000179297.2-4	1	4	ENSMUSG00000024735.13	124430	ENSMUSG00000024735.13	chr19	10905544	+	31.1467	33.2539	32.3897	34.3001	35.6259	34.014	32.3768	34.5397	33.8216	34.866	36.2826	34.5243	0.962006	0.962773	0.957663	0.98377	0.981901	0.98522	2.82518e-06	0.0003989	TRUE	0.960814	0.98363	-0.0228163
MSTRG.18424	MSTRG.18424.1-0	7	7	ENSMUSG00000041298.15,ENSMUSG00000106892.1	NA	ENSMUSG00000041298.15	chr5	148870152	-	10.864	11.3177	11.0585	7.14587	7.9742	7.0505	46.4337	45.3207	44.1205	46.3602	47.7117	46.1352	0.233968	0.249724	0.250644	0.154138	0.167133	0.152823	2.86222e-06	0.000401491	TRUE	0.244779	0.158031	0.0867477
MSTRG.6065	ENSMUST00000091609.10-0	4	4	ENSMUSG00000047547.14	69387	ENSMUSG00000047547.14	chr13	54592401	-	51.1298	54.0405	52.55	40.8092	40.308	39.9315	208.401	205.896	204.603	210.389	213.332	207.87	0.245344	0.262465	0.256839	0.19397	0.188945	0.192099	3.1702e-06	0.000422458	TRUE	0.254883	0.191671	0.0632117
MSTRG.5305	ENSMUST00000222634.1-0	1	2	ENSMUSG00000034126.5	60618	ENSMUSG00000034126.5	chr12	87108804	-	0	0	0	1.9383	2.05051	2.81234	13.8889	13.2271	15.6188	14.7216	15.0286	16.4752	0	0	0	0.131664	0.13644	0.170701	3.41936e-06	0.000443564	TRUE	0	0.146268	-0.146268
MSTRG.5305	ENSMUST00000037788.5-0	2	2	ENSMUSG00000034126.5	60613	ENSMUSG00000034126.5	chr12	87106861	-	13.8889	13.2271	15.6188	12.7833	12.9781	13.6629	13.8889	13.2271	15.6188	14.7216	15.0286	16.4752	1	1	1	0.868336	0.86356	0.829299	3.41936e-06	0.000443564	TRUE	1	0.853732	0.146268
MSTRG.4167	MSTRG.4167.2-1	4	5	ENSMUSG00000078652.9,ENSMUSG00000078651.8	38678	ENSMUSG00000078651.8	chr11	101327930	+	2.93956	3.12662	3.3418	1.7163	1.72714	1.42665	20.788	22.1084	21.9431	20.1606	20.3619	19.6747	0.141407	0.141422	0.152294	0.0851316	0.0848222	0.0725119	3.90055e-06	0.000498539	TRUE	0.145041	0.0808219	0.0642191
MSTRG.24237	ENSMUST00000214459.1-0,MSTRG.24237.5-0,MSTRG.24237.5-1,ENSMUST00000215577.1-1,ENSMUST00000214459.1-1,ENSMUST00000142424.1-0,ENSMUST00000215577.1-0,ENSMUST00000035177.14-1,ENSMUST00000035177.14-0,ENSMUST00000142424.1-1	5	5	ENSMUSG00000032563.16	252399	ENSMUSG00000032563.16	chr9	105079888	+	0.526938	0.515576	0.538896	0.373907	0.390386	0.396403	15.8179	16.3492	15.7867	18.3476	19.5676	17.8137	0.0333128	0.0315352	0.0341361	0.020379	0.0199506	0.0222527	3.92818e-06	0.000498539	TRUE	0.0329947	0.0208608	0.0121339
MSTRG.1428	ENSMUST00000176740.1-0,ENSMUST00000130996.1-0,ENSMUST00000133218.1-0	1	2	ENSMUSG00000026526.14	16860	ENSMUSG00000026526.14	chr1	175601379	-	55.9568	61.9127	53.4202	54.1171	57.4687	57.7096	75.2084	80.7955	71.3109	64.0924	66.5334	67.4905	0.744023	0.76629	0.749116	0.844362	0.863758	0.855077	4.09194e-06	0.000511427	TRUE	0.753143	0.854399	-0.101256
MSTRG.1428	ENSMUST00000027810.13-0	2	2	ENSMUSG00000026526.14	16858	ENSMUSG00000026526.14	chr1	175600374	-	19.2516	18.8828	17.8908	9.97521	9.06464	9.78092	75.2084	80.7955	71.3109	64.0924	66.5334	67.4905	0.255977	0.23371	0.250884	0.155638	0.136242	0.144923	4.09194e-06	0.000511427	TRUE	0.246857	0.145601	0.101256
MSTRG.3797	MSTRG.3797.1-1,MSTRG.3797.3-1,MSTRG.3797.4-1,ENSMUST00000017783.12-1	1	2	ENSMUSG00000017639.13	36416	ENSMUSG00000064486.1,ENSMUSG00000017639.13	chr11	79698023	+	13.5139	12.9185	12.504	13.9314	13.5373	13.3206	15.2062	14.4249	14.0622	15.0315	14.6208	14.466	0.888712	0.895569	0.889194	0.926811	0.925893	0.920821	4.11686e-06	0.000511427	TRUE	0.891158	0.924509	-0.0333505
MSTRG.3797	ENSMUST00000017783.12-2,ENSMUST00000017783.12-0,MSTRG.3797.1-2,MSTRG.3797.4-2,MSTRG.3797.1-0,MSTRG.3797.3-0,MSTRG.3797.4-0,MSTRG.3797.3-2	2	2	ENSMUSG00000017639.13	36417	No_ref_genes	chr11	79698972	+	1.69228	1.50642	1.55817	1.10014	1.0835	1.1454	15.2062	14.4249	14.0622	15.0315	14.6208	14.466	0.111288	0.104431	0.110806	0.0731886	0.0741068	0.0791788	4.11696e-06	0.000511427	TRUE	0.108842	0.0754914	0.0333505
MSTRG.8518	MSTRG.8518.1-0	5	5	ENSMUSG00000023011.8	NA	No_ref_genes	chr15	99495964	-	1.545	1.54256	1.17485	0.160568	0.131009	0.45102	187.368	181.66	158.579	234.25	213.387	208.707	0.00824581	0.00849146	0.0074086	0.000685457	0.000613949	0.00216102	4.2817e-06	0.000529648	TRUE	0.00804863	0.00115347	0.00689515
MSTRG.19150	ENSMUST00000089558.6-1,ENSMUST00000204380.2-1,ENSMUST00000204768.1-1	1	2	ENSMUSG00000057278.8	205781	ENSMUSG00000057278.8	chr6	86378907	+	30.9759	32.0728	35.76	30.6956	31.5359	29.4437	32.3276	33.5494	37.0724	31.0047	31.8103	29.622	0.958188	0.955986	0.9646	0.990032	0.991374	0.993982	4.50011e-06	0.000542883	TRUE	0.959591	0.991796	-0.0322048
MSTRG.19150	ENSMUST00000204380.2-0,ENSMUST00000204768.1-0,ENSMUST00000089558.6-0	2	2	ENSMUSG00000057278.8	NA	ENSMUSG00000057278.8	chr6	86379328	+	1.35169	1.47663	1.31238	0.309049	0.274402	0.178257	32.3276	33.5494	37.0724	31.0047	31.8103	29.622	0.0418123	0.0440136	0.0354004	0.00996782	0.00862621	0.00601774	4.50015e-06	0.000542883	TRUE	0.0404088	0.00820392	0.0322048
MSTRG.12674	ENSMUST00000028398.13-0,ENSMUST00000121433.1-4,ENSMUST00000028398.13-4,ENSMUST00000121433.1-0	7	10	ENSMUSG00000027011.14	135661	ENSMUSG00000027011.14	chr2	78921293	+	5.63241	5.27721	5.33759	4.07745	4.06748	3.90653	68.4022	66.3555	64.7233	62.7951	63.5994	64.3854	0.0823424	0.0795293	0.0824679	0.0649325	0.0639547	0.0606742	4.5036e-06	0.000542883	TRUE	0.0814466	0.0631871	0.0182594
MSTRG.9022	ENSMUST00000114913.2-3	1	3	ENSMUSG00000022840.9	96099	ENSMUSG00000116766.1,ENSMUSG00000022840.9	chr16	35304406	+	6.50951	6.72321	4.89363	20.5094	21.0185	17.5128	29.5196	28.8748	30.838	41.3217	38.0308	33.5402	0.220515	0.23284	0.158688	0.496336	0.552672	0.522144	4.51831e-06	0.000542883	TRUE	0.204015	0.523717	-0.319703
MSTRG.15418	ENSMUST00000108038.1-1,MSTRG.15418.4-1,MSTRG.15418.5-1,MSTRG.15418.8-1,ENSMUST00000130698.7-1,ENSMUST00000084695.10-1,MSTRG.15418.12-1	1	4	ENSMUSG00000073889.10,ENSMUSG00000036073.17	168640	ENSMUSG00000073889.10,ENSMUSG00000036073.17	chr4	41758702	+	2.6753	2.88319	3.08204	3.82672	3.78705	3.70635	5.44036	5.80086	6.43808	6.21343	6.42858	6.01885	0.49175	0.497028	0.47872	0.61588	0.589096	0.61579	4.73656e-06	0.00056442	TRUE	0.489166	0.606922	-0.117756
MSTRG.21282	MSTRG.21282.2-0	2	3	ENSMUSG00000030772.6	NA	ENSMUSG00000030772.6	chr7	112114369	-	5.79364	5.69586	5.9323	4.20484	4.18793	4.47856	39.8595	36.8714	37.3116	41.7817	40.783	41.9505	0.145351	0.154479	0.158993	0.100638	0.102688	0.106758	4.73964e-06	0.00056442	TRUE	0.152941	0.103362	0.0495796
MSTRG.7547	ENSMUST00000022586.1-0	2	2	ENSMUSG00000022009.1	NA	ENSMUSG00000022009.1	chr14	76137379	+	3.0585	2.98213	3.30272	1.19039	1.64664	1.3393	13.3141	14.2858	13.6527	14.1311	15.5891	13.2912	0.229719	0.208749	0.241909	0.0842391	0.105628	0.100766	5.06397e-06	0.000587072	TRUE	0.226793	0.0968775	0.129915
MSTRG.7547	ENSMUST00000022586.1-2	1	2	ENSMUSG00000022009.1	76791	ENSMUSG00000022009.1	chr14	76135091	+	10.2556	11.3036	10.35	12.9407	13.9424	11.9519	13.3141	14.2858	13.6527	14.1311	15.5891	13.2912	0.770281	0.791251	0.758091	0.915761	0.894372	0.899234	5.06398e-06	0.000587072	TRUE	0.773207	0.903122	-0.129915
MSTRG.9706	MSTRG.9706.2-0,MSTRG.9706.1-0	2	2	ENSMUSG00000025728.16,ENSMUSG00000090113.7	110498	ENSMUSG00000025728.16	chr17	25921860	-	2.65349	2.54952	2.39877	1.64178	1.69773	1.6925	15.4328	14.9461	15.4487	16.3028	15.9664	16.2856	0.171938	0.170581	0.155273	0.100705	0.106331	0.103926	5.07769e-06	0.000587072	TRUE	0.165931	0.103654	0.0622764
MSTRG.9706	ENSMUST00000237570.1-0,ENSMUST00000026823.15-0,ENSMUST00000208071.1-0,ENSMUST00000208043.1-0,ENSMUST00000097368.9-0,ENSMUST00000148045.7-0	1	2	ENSMUSG00000025728.16,ENSMUSG00000090113.7	110500	ENSMUSG00000090113.7,ENSMUSG00000025728.16	chr17	25926430	-	12.7794	12.3966	13.0499	14.661	14.2687	14.5931	15.4328	14.9461	15.4487	16.3028	15.9664	16.2856	0.828062	0.829419	0.844727	0.899295	0.893669	0.896074	5.07769e-06	0.000587072	TRUE	0.834069	0.896346	-0.0622764
MSTRG.7816	ENSMUST00000164787.7-2,MSTRG.7816.1-2,ENSMUST00000167623.1-2,MSTRG.7816.3-2,ENSMUST00000226693.1-2,ENSMUST00000165614.8-2	4	6	ENSMUSG00000040420.15	84208	No_ref_genes	chr15	23476079	+	0	0	0	0.487494	0.582134	0.418368	2.49599	2.12375	2.41632	2.49994	2.48696	2.4255	0	0	0	0.195002	0.234075	0.172487	5.08634e-06	0.000587072	TRUE	0	0.200521	-0.200521
MSTRG.14562	ENSMUST00000037983.5-2,ENSMUST00000058230.12-1,ENSMUST00000037983.5-0,ENSMUST00000058230.12-0	5	5	ENSMUSG00000038619.12	156927	ENSMUSG00000038619.12	chr3	95632113	+	14.8933	14.4412	14.8651	12.4872	11.9117	11.8708	144.566	136.528	136.647	158.848	145.137	156.216	0.103021	0.105775	0.108785	0.0786105	0.0820725	0.0759897	5.13424e-06	0.000590277	TRUE	0.10586	0.0788909	0.026969
MSTRG.4216	MSTRG.4216.2-4,MSTRG.4216.3-2,ENSMUST00000077902.4-0	2	4	ENSMUSG00000020932.14	48747	ENSMUSG00000020932.14	chr11	102890157	-	17.7433	15.9991	18.7256	20.3352	19.8155	21.0118	651.485	615.248	673.877	612.321	603.957	639.731	0.0272352	0.0260044	0.0277879	0.0332101	0.0328095	0.0328448	5.62889e-06	0.000617407	TRUE	0.0270092	0.0329548	-0.00594564
MSTRG.13627	MSTRG.13627.1-2,ENSMUST00000116375.1-2	1	2	ENSMUSG00000027498.14	141398	ENSMUSG00000027498.14	chr2	172381086	+	3.76833	4.46669	3.90335	4.82513	4.8054	4.98761	5.0355	5.84359	5.20753	5.94763	5.87057	6.10205	0.748352	0.764373	0.749558	0.81127	0.818557	0.817367	5.63163e-06	0.000617407	TRUE	0.754095	0.815731	-0.0616367
MSTRG.13627	MSTRG.13627.1-1,MSTRG.13627.1-0,ENSMUST00000116375.1-1,ENSMUST00000116375.1-0	2	2	ENSMUSG00000027498.14	141399	ENSMUSG00000027498.14	chr2	172382454	+	1.26717	1.37691	1.30418	1.1225	1.06517	1.11444	5.0355	5.84359	5.20753	5.94763	5.87057	6.10205	0.251648	0.235627	0.250442	0.18873	0.181443	0.182633	5.63163e-06	0.000617407	TRUE	0.245905	0.184269	0.0616367
MSTRG.7527	ENSMUST00000088970.6-0	4	5	ENSMUSG00000068015.8	81787	ENSMUSG00000068015.8	chr14	74754675	-	11.7584	11.7382	12.3353	9.61532	10.6552	10.3709	18.9162	18.4473	20.4539	19.2822	20.833	20.3558	0.621604	0.636311	0.603077	0.498664	0.51146	0.509483	5.70432e-06	0.000617407	TRUE	0.620331	0.506535	0.113795
MSTRG.4194	MSTRG.4194.3-0,MSTRG.4194.2-0,MSTRG.4194.4-0,MSTRG.4194.7-0,MSTRG.4194.6-0,MSTRG.4194.8-0,ENSMUST00000107151.8-0,MSTRG.4194.5-0	2	2	ENSMUSG00000008855.17	48579	ENSMUSG00000008855.17	chr11	102194435	-	0.213562	0.201278	0.227345	0.040992	0.0720875	0.0449021	3.4294	3.76976	3.45508	3.59812	3.95431	3.53002	0.0622738	0.0533927	0.0658002	0.0113926	0.0182301	0.0127201	5.73008e-06	0.000617407	TRUE	0.0604889	0.0141143	0.0463747
MSTRG.4194	ENSMUST00000140962.7-0,ENSMUST00000107152.8-0,MSTRG.4194.8-2,ENSMUST00000150965.7-0,ENSMUST00000149087.7-0,ENSMUST00000124077.7-0,MSTRG.4194.11-0,ENSMUST00000136304.7-0,ENSMUST00000145540.1-0,MSTRG.4194.7-2,MSTRG.4194.9-0,ENSMUST00000008999.11-0,ENSMUST00000107150.7-0	1	2	ENSMUSG00000008855.17	48580	ENSMUSG00000098863.1,ENSMUSG00000008855.17	chr11	102195746	-	3.21584	3.56848	3.22774	3.55712	3.88222	3.48512	3.4294	3.76976	3.45508	3.59812	3.95431	3.53002	0.937726	0.946607	0.9342	0.988607	0.98177	0.98728	5.7301e-06	0.000617407	TRUE	0.939511	0.985886	-0.0463747
MSTRG.22743	ENSMUST00000014920.7-0,ENSMUST00000014920.7-3	3	3	ENSMUSG00000014776.7	237937	ENSMUSG00000014776.7	chr8	105281940	+	1.70435	1.97433	1.64844	2.21575	1.89353	2.07968	9.53061	10.4995	7.9787	22.3318	21.1323	21.1269	0.178829	0.188041	0.206605	0.0992193	0.0896038	0.0984372	5.73317e-06	0.000617407	TRUE	0.191158	0.0957534	0.0954048
MSTRG.21578	ENSMUST00000059438.10-0	4	4	ENSMUSG00000040177.10	232026	ENSMUSG00000030849.18,ENSMUSG00000040177.10	chr7	131338220	-	3.62763	3.47021	3.62026	2.61776	2.39422	2.33359	10.5411	10.3878	10.8915	10.3478	10.4581	10.3077	0.344141	0.334066	0.332394	0.252978	0.228934	0.226393	5.76765e-06	0.000617407	TRUE	0.336867	0.236102	0.100765
MSTRG.17025	ENSMUST00000201041.1-0,MSTRG.17025.1-0,ENSMUST00000056355.8-3,MSTRG.17025.1-3,MSTRG.17025.4-3,MSTRG.17025.4-0,ENSMUST00000201041.1-3,MSTRG.17025.2-0,MSTRG.17025.2-3,ENSMUST00000056355.8-0	3	3	ENSMUSG00000048142.9	186241	ENSMUSG00000048142.9	chr5	34005918	+	11.8595	11.5949	10.9215	8.75334	8.27297	8.43828	26.8013	22.8548	22.1627	33.6355	30.7525	31.8531	0.442498	0.50733	0.492786	0.260241	0.269018	0.264912	5.77427e-06	0.000617407	TRUE	0.480871	0.264724	0.216148
MSTRG.17025	ENSMUST00000056355.8-1,MSTRG.17025.2-1,MSTRG.17025.4-1,MSTRG.17025.1-1,ENSMUST00000201041.1-1	2	3	ENSMUSG00000048142.9	186239	ENSMUSG00000048142.9	chr5	34003079	+	14.9418	11.2599	11.2412	24.8822	22.4795	23.4148	26.8013	22.8548	22.1627	33.6355	30.7525	31.8531	0.557502	0.49267	0.507214	0.739759	0.730982	0.735088	5.77427e-06	0.000617407	TRUE	0.519129	0.735276	-0.216148
MSTRG.5616	ENSMUST00000042288.7-1,ENSMUST00000141147.1-0,ENSMUST00000042288.7-0,ENSMUST00000141147.1-1	3	3	ENSMUSG00000033781.7	62134	ENSMUSG00000033781.7	chr13	3653830	+	1.74545	1.8334	1.666	1.0574	1.05735	0.890167	19.3429	19.0856	19.271	19.2645	20.3215	18.9625	0.0902376	0.0960624	0.0864512	0.0548885	0.052031	0.0469434	5.81229e-06	0.000617407	TRUE	0.090917	0.0512877	0.0396294
MSTRG.5616	ENSMUST00000042288.7-2,ENSMUST00000141147.1-2	2	3	ENSMUSG00000033781.7	62132	ENSMUSG00000033781.7	chr13	3651779	+	17.5974	17.2522	17.605	18.2071	19.2641	18.0724	19.3429	19.0856	19.271	19.2645	20.3215	18.9625	0.909762	0.903938	0.913549	0.945112	0.947969	0.953057	5.81248e-06	0.000617407	TRUE	0.909083	0.948712	-0.0396294
MSTRG.12358	ENSMUST00000028225.11-0	2	2	ENSMUSG00000026869.12	NA	ENSMUSG00000026869.12	chr2	34849734	-	8.5996	8.51534	8.38233	5.62005	5.43707	5.54538	44.8387	46.3578	41.8447	40.7874	39.403	39.4396	0.191789	0.183687	0.20032	0.137789	0.137986	0.140604	5.90692e-06	0.000618475	TRUE	0.191932	0.138793	0.053139
MSTRG.12358	ENSMUST00000143456.1-0	1	2	ENSMUSG00000026869.12	144392	ENSMUSG00000026869.12	chr2	34852102	-	36.2391	37.8425	33.4624	35.1673	33.9659	33.8942	44.8387	46.3578	41.8447	40.7874	39.403	39.4396	0.808211	0.816313	0.79968	0.862211	0.862014	0.859396	5.90692e-06	0.000618475	TRUE	0.808068	0.861207	-0.053139
MSTRG.1422	MSTRG.1422.3-4,MSTRG.1422.1-6	9	14	ENSMUSG00000037872.5,ENSMUSG00000005338.13	16764	ENSMUSG00000005338.13	chr1	173335269	-	1.08022	0.826862	1.12893	5e-07	5e-07	5e-07	119.562	115.162	113.98	128.696	130.961	131.56	0.00903481	0.00718	0.00990468	3.88513e-09	3.81793e-09	3.80055e-09	6.0337e-06	0.000625053	TRUE	0.0087065	3.83454e-09	0.00870649
MSTRG.8745	ENSMUST00000115776.1-0	1	4	ENSMUSG00000022674.15	NA	ENSMUSG00000022674.15	chr16	15555505	-	71.9419	65.2527	63.2112	68.4121	63.1203	71.2327	112.906	102.676	98.3282	97.9289	91.8825	101.268	0.637182	0.635521	0.64286	0.69859	0.686967	0.703407	6.22342e-06	0.000642437	TRUE	0.638521	0.696321	-0.0578007
MSTRG.4554	MSTRG.4554.2-0	3	4	ENSMUSG00000025173.13	NA	No_ref_genes	chr11	121322212	-	5.03595	5.67621	4.70883	2.56853	2.88133	2.36865	37.4243	40.5901	36.6385	38.0664	35.7056	36.5213	0.134564	0.139842	0.128521	0.0674749	0.0806969	0.0648565	6.36333e-06	0.000654575	TRUE	0.134309	0.0710095	0.0632996
MSTRG.20975	ENSMUST00000207309.1-0,ENSMUST00000208357.1-0,ENSMUST00000078918.9-0	2	3	ENSMUSG00000062797.13	229237	ENSMUSG00000062797.13	chr7	89918698	-	16.5422	17.1805	16.3751	19.0581	19.2154	19.1791	22.9644	24.3554	22.8465	24.3195	24.3398	23.888	0.720341	0.705409	0.716748	0.783654	0.789464	0.802876	6.41308e-06	0.000655095	TRUE	0.714166	0.791998	-0.0778319
MSTRG.20975	ENSMUST00000153470.8-0	3	3	ENSMUSG00000062797.13	229236	ENSMUSG00000062797.13	chr7	89917529	-	6.42221	7.17487	6.4713	5.26144	5.12439	4.70891	22.9644	24.3554	22.8465	24.3195	24.3398	23.888	0.279659	0.294591	0.283252	0.216346	0.210536	0.197124	6.41308e-06	0.000655095	TRUE	0.285834	0.208002	0.0778319
MSTRG.21282	ENSMUST00000033036.6-0	1	3	ENSMUSG00000030772.6	230593	ENSMUSG00000030772.6	chr7	112116017	-	33.6475	30.8103	30.818	37.4202	36.5438	37.374	39.8595	36.8714	37.3116	41.7817	40.783	41.9505	0.844151	0.835614	0.825963	0.895612	0.896056	0.890908	6.48754e-06	0.000658115	TRUE	0.835243	0.894192	-0.0589492
MSTRG.7442	MSTRG.7442.1-4,ENSMUST00000022639.7-4	2	5	ENSMUSG00000022055.7	76416	ENSMUSG00000022055.7	chr14	68087903	+	402.128	386.267	407.614	540.217	557.62	572.281	768.019	727.15	723.573	808.542	815.511	840.684	0.523591	0.531206	0.563334	0.668138	0.683767	0.680732	7.05583e-06	0.000710845	TRUE	0.539377	0.677546	-0.138168
MSTRG.8339	ENSMUST00000023071.7-0	8	8	ENSMUSG00000041653.5,ENSMUSG00000022437.7	NA	ENSMUSG00000022437.7	chr15	84217267	+	1.96081	2.33929	2.16786	1.43991	1.63784	1.26967	44.1127	50.9928	49.0133	58.5429	58.0798	57.9263	0.0444501	0.0458749	0.04423	0.0245959	0.0281998	0.0219186	7.11065e-06	0.000711477	TRUE	0.0448517	0.0249048	0.0199469
MSTRG.5145	MSTRG.5145.3-4,MSTRG.5145.1-3,ENSMUST00000071230.7-3	4	5	ENSMUSG00000021116.10	54285	No_ref_genes	chr12	78888256	+	3.41127	3.146	3.3404	1.74815	1.94001	2.10426	22.0447	21.3271	21.2374	21.5446	21.2523	21.2396	0.154743	0.147512	0.157289	0.081141	0.0912843	0.0990726	7.23239e-06	0.000711861	TRUE	0.153181	0.0904993	0.0626819
MSTRG.23834	MSTRG.23834.5-3,ENSMUST00000118485.7-2,MSTRG.23834.7-3,MSTRG.23834.4-3,ENSMUST00000068967.10-1,ENSMUST00000164113.7-2	5	9	ENSMUSG00000036466.17	250084	ENSMUSG00000036466.17	chr9	64709210	+	0.961762	1.00108	1.00282	0.834748	0.803134	0.805488	5.10674	5.68963	5.83139	6.67695	6.53439	6.3193	0.188332	0.175948	0.171969	0.125019	0.122909	0.127465	7.24273e-06	0.000711861	TRUE	0.17875	0.125131	0.0536188
MSTRG.24204	ENSMUST00000162655.8-0	2	2	ENSMUSG00000032534.18	260179	ENSMUSG00000032534.18	chr9	102584588	-	1.55518	1.37863	1.43717	1.23104	1.42615	1.06809	6.59889	6.14305	6.32384	6.86068	7.56093	5.87888	0.235674	0.224421	0.227263	0.179434	0.188621	0.181683	7.26629e-06	0.000711861	TRUE	0.229119	0.183246	0.0458733
MSTRG.24204	ENSMUST00000093791.9-0	1	2	ENSMUSG00000032534.18	260180	ENSMUSG00000032534.18	chr9	102586578	-	5.04371	4.76442	4.88667	5.62965	6.13478	4.81078	6.59889	6.14305	6.32384	6.86068	7.56093	5.87888	0.764326	0.775579	0.772737	0.820566	0.811379	0.818317	7.26629e-06	0.000711861	TRUE	0.770881	0.816754	-0.0458733
MSTRG.6854	ENSMUST00000132374.8-0,ENSMUST00000022294.14-0,ENSMUST00000133460.1-0	4	4	ENSMUSG00000021772.15	NA	ENSMUSG00000021772.15	chr14	18284003	+	5.30564	4.53181	4.43349	2.94589	3.12179	3.07163	44.3053	42.5754	40.6735	46.3386	45.603	45.9143	0.119752	0.106442	0.109002	0.0635732	0.0684559	0.0668991	7.28446e-06	0.000711861	TRUE	0.111732	0.0663094	0.0454225
MSTRG.4366	ENSMUST00000067754.10-0,ENSMUST00000021076.5-0	2	4	ENSMUSG00000020732.13,ENSMUSG00000020733.3	NA	No_ref_genes	chr11	115163340	+	1.11237	0.884911	1.01257	0.451555	0.401205	0.514305	18.7507	17.4465	19.3559	18.6116	18.5315	19.9796	0.0593241	0.0507214	0.0523135	0.0242621	0.0216499	0.0257415	7.63108e-06	0.000735923	TRUE	0.0541197	0.0238845	0.0302352
MSTRG.16839	ENSMUST00000163409.4-2,MSTRG.16839.8-2,MSTRG.16839.6-2,ENSMUST00000030841.9-2,MSTRG.16839.5-2,ENSMUST00000200116.4-2,MSTRG.16839.4-2	3	4	ENSMUSG00000028986.12	185321	No_ref_genes	chr5	24163369	+	1.74849	1.84064	1.72511	1.37	1.35235	1.25791	10.7251	11.0573	10.7805	10.6877	10.7696	10.7328	0.163027	0.166463	0.160021	0.128185	0.125571	0.117203	7.72915e-06	0.000741031	TRUE	0.163171	0.123653	0.0395174
MSTRG.25270	MSTRG.25270.17-19,MSTRG.25270.1-19,MSTRG.25270.14-19,MSTRG.25270.13-13,MSTRG.25270.18-13,MSTRG.25270.15-19,MSTRG.25270.11-13,MSTRG.25270.9-13,ENSMUST00000033800.12-13,MSTRG.25270.12-13,ENSMUST00000113085.1-13	24	27	ENSMUSG00000031425.15	265190	ENSMUSG00000031425.15	chrX	136838585	+	96.9981	95.2294	90.3009	59.4092	61.0416	59.0344	9559.04	8725.19	9109.84	9463.34	8939.24	9730.43	0.0101473	0.0109143	0.00991246	0.00627783	0.0068285	0.00606699	7.73461e-06	0.000741031	TRUE	0.0103247	0.0063911	0.00393357
MSTRG.11683	ENSMUST00000170184.1-1,MSTRG.11683.5-1,MSTRG.11683.3-1,ENSMUST00000164460.7-1,ENSMUST00000169536.7-1,ENSMUST00000099443.10-1	1	4	ENSMUSG00000018820.13	126083	ENSMUSG00000018820.13	chr19	42191738	+	1.30163	1.28809	1.33792	2.56069	2.24904	2.64288	3.83004	3.87065	4.00613	4.62623	4.4995	4.69891	0.339848	0.332785	0.333967	0.553516	0.499842	0.562445	8.09389e-06	0.000765447	TRUE	0.335533	0.538601	-0.203068
MSTRG.9854	ENSMUST00000024829.7-1,ENSMUST00000236241.1-1	1	3	ENSMUSG00000024030.7	105293	ENSMUSG00000089622.1,ENSMUSG00000024030.7	chr17	31115777	+	7.02341	6.59163	6.67727	8.43826	8.07935	8.00529	10.9738	10.0751	10.5364	11.5807	10.9427	11.1401	0.640016	0.654252	0.633732	0.728646	0.738329	0.718601	8.13023e-06	0.000766412	TRUE	0.642667	0.728525	-0.0858586
MSTRG.12340	ENSMUST00000113156.1-0	1	2	ENSMUSG00000026788.13	144190	ENSMUSG00000026788.13	chr2	33453522	-	0.816246	1.19304	0.884204	0	0	0	5.51374	5.80536	5.28124	4.73014	4.83153	4.71934	0.148039	0.205507	0.167424	0	0	0	8.26164e-06	0.000771359	TRUE	0.173656	0	0.173656
MSTRG.12340	ENSMUST00000028125.11-0,ENSMUST00000095035.2-0	2	2	ENSMUSG00000026788.13	144186	ENSMUSG00000026788.13	chr2	33450287	-	4.69749	4.61232	4.39703	4.73014	4.83153	4.71934	5.51374	5.80536	5.28124	4.73014	4.83153	4.71934	0.851961	0.794493	0.832576	1	1	1	8.26164e-06	0.000771359	TRUE	0.826344	1	-0.173656
MSTRG.23814	MSTRG.23814.1-1,ENSMUST00000186165.1-0,ENSMUST00000187234.1-0,ENSMUST00000168665.2-0	1	2	ENSMUSG00000032403.8	257935	ENSMUSG00000032403.8	chr9	63394444	-	10.3371	10.5669	10.0252	10.2894	10.226	9.8316	10.7058	10.8523	10.2893	10.2894	10.226	9.8316	0.965565	0.973702	0.974329	1	1	1	8.68094e-06	0.000797862	TRUE	0.971199	1	-0.0288014
MSTRG.23814	MSTRG.23814.1-0	2	2	ENSMUSG00000032403.8	NA	ENSMUSG00000032403.8	chr9	63394052	-	0.368653	0.285393	0.264139	0	0	0	10.7058	10.8523	10.2893	10.2894	10.226	9.8316	0.0344349	0.026298	0.0256712	0	0	0	8.68103e-06	0.000797862	TRUE	0.0288014	0	0.0288014
MSTRG.1422	ENSMUST00000038227.5-0,MSTRG.1422.3-0,ENSMUST00000194298.1-0,ENSMUST00000194046.1-0	13	14	ENSMUSG00000037872.5,ENSMUSG00000005338.13	16753	ENSMUSG00000005338.13,ENSMUSG00000037872.5	chr1	173331890	-	15.242	15.1301	15.7935	11.3326	12.1641	10.8877	119.562	115.162	113.98	128.696	130.961	131.56	0.127482	0.131381	0.138564	0.0880574	0.0928832	0.0827582	8.68158e-06	0.000797862	TRUE	0.132476	0.0878996	0.044576
MSTRG.7011	ENSMUST00000067955.11-0,ENSMUST00000112001.8-0,ENSMUST00000022461.10-0	3	3	ENSMUSG00000021905.14	79353	ENSMUSG00000021905.14	chr14	32080568	-	6.19394	6.36747	5.98635	4.59185	4.85245	4.61794	18.2226	19.4219	17.4708	17.8459	18.0248	18.6615	0.339905	0.32785	0.342649	0.257306	0.269209	0.247458	8.92447e-06	0.000815074	TRUE	0.336802	0.257991	0.0788104
MSTRG.15455	ENSMUST00000069184.8-4,ENSMUST00000124380.1-4,MSTRG.15455.1-4,ENSMUST00000107975.7-4,MSTRG.15455.6-4,MSTRG.15455.2-4,MSTRG.15455.10-4,ENSMUST00000107976.8-4,ENSMUST00000131234.1-4,ENSMUST00000138425.7-4,MSTRG.15455.12-4	3	4	ENSMUSG00000054885.11,ENSMUSG00000036062.13	168755	ENSMUSG00000036062.13	chr4	42944155	+	2.88761	2.68712	2.79229	2.97272	3.08595	2.97406	3.2735	3.08803	3.17121	3.70411	3.97798	3.81035	0.882115	0.870172	0.880512	0.802547	0.775758	0.780522	9.34879e-06	0.00084854	TRUE	0.8776	0.786276	0.0913239
MSTRG.19979	ENSMUST00000059331.8-1,MSTRG.19979.1-2,ENSMUST00000131087.1-1	1	6	ENSMUSG00000048481.15,ENSMUSG00000044030.4	216828	ENSMUSG00000048481.15	chr7	19001766	+	7.21742	7.13933	7.15549	8.32507	8.43445	8.21976	17.0738	17.2838	16.7037	17.8606	17.8411	17.4549	0.42272	0.413065	0.428379	0.466114	0.472754	0.470914	1.02448e-05	0.000913916	TRUE	0.421388	0.469927	-0.0485396
MSTRG.8689	ENSMUST00000023146.4-0,ENSMUST00000143617.1-2,ENSMUST00000142771.7-0,ENSMUST00000023146.4-2,ENSMUST00000143617.1-0,ENSMUST00000142771.7-2	2	2	ENSMUSG00000022503.10	94230	ENSMUSG00000022503.10	chr16	10424440	+	1.02718	1.1593	1.23559	0.954252	1.04293	1.03759	2.09451	2.41122	2.45711	2.7202	3.14486	2.76894	0.490414	0.480793	0.502862	0.350802	0.331631	0.374724	1.02847e-05	0.000913916	TRUE	0.491356	0.352386	0.138971
MSTRG.8689	ENSMUST00000143617.1-1,ENSMUST00000023146.4-1,ENSMUST00000142771.7-1	1	2	ENSMUSG00000022503.10	94229	ENSMUSG00000022503.10	chr16	10423533	+	1.06733	1.25192	1.22152	1.76595	2.10193	1.73135	2.09451	2.41122	2.45711	2.7202	3.14486	2.76894	0.509586	0.519207	0.497138	0.649198	0.668369	0.625276	1.02847e-05	0.000913916	TRUE	0.508644	0.647614	-0.138971
MSTRG.22874	MSTRG.22874.4-2,MSTRG.22874.5-2,MSTRG.22874.2-2,ENSMUST00000095176.11-2,MSTRG.22874.6-2,MSTRG.22874.3-2,MSTRG.22874.1-2,ENSMUST00000171182.7-2,ENSMUST00000173922.1-2,ENSMUST00000166859.7-2,ENSMUST00000173506.7-2,ENSMUST00000172856.7-2,ENSMUST00000168428.7-2	4	5	ENSMUSG00000033545.14	238612	ENSMUSG00000033545.14	chr8	111625725	+	2.69221	2.84262	2.69166	2.16071	2.20824	2.20733	4.60599	4.79299	4.74022	4.84595	4.81957	4.60827	0.584502	0.593079	0.567834	0.445879	0.458181	0.478993	1.03068e-05	0.000913916	TRUE	0.581805	0.461018	0.120788
MSTRG.20725	MSTRG.20725.2-3,ENSMUST00000177534.1-3,ENSMUST00000058476.13-3,MSTRG.20725.3-3,ENSMUST00000177511.1-3	1	5	ENSMUSG00000033510.14	219279	ENSMUSG00000087989.1,ENSMUSG00000033510.14,ENSMUSG00000093751.1,ENSMUSG00000081788.2	chr7	63759043	+	1.0799	1.06341	1.26528	1.33382	1.36632	1.09278	4.82101	4.74276	5.0157	3.92627	3.89796	3.29164	0.223999	0.224218	0.252264	0.339717	0.350522	0.331988	1.03185e-05	0.000913916	TRUE	0.233494	0.340743	-0.107249
MSTRG.7442	ENSMUST00000022639.7-3,MSTRG.7442.1-3	4	5	ENSMUSG00000022055.7	76420	ENSMUSG00000022055.7	chr14	68089096	+	295.074	289.858	282.325	241.902	217.155	225.297	768.019	727.15	723.573	808.542	815.511	840.684	0.384202	0.398622	0.390181	0.299183	0.266281	0.267993	1.06993e-05	0.000936333	TRUE	0.391002	0.277819	0.113183
MSTRG.524	ENSMUST00000027149.11-0,ENSMUST00000113979.9-0	2	2	ENSMUSG00000026000.16	11558	ENSMUSG00000026000.16	chr1	67000517	-	10.8678	9.9477	10.0063	6.48677	6.25984	6.33127	88.2176	90.5741	80.1649	93.9116	100.435	108.745	0.123193	0.109829	0.124821	0.0690731	0.0623271	0.058221	1.09001e-05	0.000948251	TRUE	0.119281	0.0632071	0.0560741
MSTRG.524	ENSMUST00000119559.7-0	1	2	ENSMUSG00000026000.16	11564	ENSMUSG00000026000.16	chr1	67003375	-	77.3498	80.6264	70.1586	87.4249	94.1753	102.414	88.2176	90.5741	80.1649	93.9116	100.435	108.745	0.876807	0.890171	0.875179	0.930927	0.937673	0.941779	1.09002e-05	0.000948251	TRUE	0.880719	0.936793	-0.0560741
MSTRG.21649	ENSMUST00000064404.7-0,MSTRG.21649.2-0	4	9	ENSMUSG00000031068.8	NA	No_ref_genes	chr7	137469287	+	2.25928	2.63805	2.23777	1.29489	1.19544	1.06143	42.6876	45.8797	44.4657	41.2974	41.7346	40.0154	0.052926	0.0574993	0.0503257	0.0313553	0.0286439	0.0265256	1.0954e-05	0.000950115	TRUE	0.0535836	0.0288416	0.024742
MSTRG.2845	ENSMUST00000217745.1-0,ENSMUST00000026410.1-0,ENSMUST00000219508.1-0	5	10	ENSMUSG00000025354.5,ENSMUSG00000078427.3	NA	ENSMUSG00000078427.3	chr10	128821717	+	0.642157	0.50777	0.605952	0.292424	0.238597	0.270409	33.7832	30.4973	31.6412	28.6346	26.677	28.6094	0.0190082	0.0166497	0.0191507	0.0102123	0.00894394	0.00945174	1.10503e-05	0.000950327	TRUE	0.0182695	0.00953598	0.00873354
MSTRG.20504	ENSMUST00000107603.1-0,ENSMUST00000081872.12-0	2	2	ENSMUSG00000055409.14	NA	ENSMUSG00000055409.14	chr7	50866608	+	1.11075	1.10128	1.00865	0.618301	0.712179	0.71772	19.5502	19.922	18.9365	17.6017	19.0029	17.8588	0.0568156	0.0552795	0.0532649	0.0351272	0.0374774	0.0401885	1.10627e-05	0.000950327	TRUE	0.05512	0.0375977	0.0175223
MSTRG.20504	ENSMUST00000107603.1-1,ENSMUST00000081872.12-1	1	2	ENSMUSG00000055409.14	218869	ENSMUSG00000055409.14,ENSMUSG00000084234.2	chr7	50863360	+	18.4394	18.8207	17.9278	16.9834	18.2907	17.1411	19.5502	19.922	18.9365	17.6017	19.0029	17.8588	0.943184	0.944721	0.946735	0.964873	0.962523	0.959811	1.10629e-05	0.000950327	TRUE	0.94488	0.962402	-0.0175223
MSTRG.16621	ENSMUST00000140322.1-1,ENSMUST00000140322.1-0	2	6	ENSMUSG00000029038.9	175327	ENSMUSG00000029038.9	chr4	155716678	+	2.49452	2.36815	2.32545	3.79478	3.76775	3.34627	169.455	162.052	157.454	130.297	132.043	134.272	0.0147208	0.0146136	0.0147691	0.0291241	0.0285342	0.0249216	1.1373e-05	0.000972079	TRUE	0.0147012	0.0275266	-0.0128255
MSTRG.4564	ENSMUST00000220210.1-2,ENSMUST00000020999.6-2,ENSMUST00000219895.1-2,ENSMUST00000218952.1-2,ENSMUST00000217891.1-2	1	2	ENSMUSG00000020668.10	50907	ENSMUSG00000112655.1,ENSMUSG00000020668.10	chr12	3404067	+	7.93439	8.39063	7.59269	10.2825	10.0662	10.3035	12.5011	12.8132	12.1411	14.2099	13.9056	14.0718	0.634694	0.654842	0.625373	0.723613	0.723896	0.732213	1.21212e-05	0.00102114	TRUE	0.638303	0.726574	-0.0882712
MSTRG.4564	ENSMUST00000219895.1-1,ENSMUST00000217891.1-0,ENSMUST00000218952.1-0,ENSMUST00000220210.1-0,ENSMUST00000217891.1-1,ENSMUST00000020999.6-0,ENSMUST00000218952.1-1,ENSMUST00000219895.1-0,ENSMUST00000020999.6-1,ENSMUST00000220210.1-1	2	2	ENSMUSG00000020668.10	50912	ENSMUSG00000020668.10	chr12	3406496	+	4.56674	4.42258	4.54838	3.92743	3.83939	3.76823	12.5011	12.8132	12.1411	14.2099	13.9056	14.0718	0.365306	0.345158	0.374627	0.276387	0.276104	0.267787	1.21212e-05	0.00102114	TRUE	0.361697	0.273426	0.0882712
MSTRG.1543	ENSMUST00000193359.5-2,ENSMUST00000193625.1-2,ENSMUST00000195268.1-2,ENSMUST00000109166.7-2	3	7	ENSMUSG00000042901.10	8149	ENSMUSG00000042901.10	chr1	183324178	+	0	0	0	0.756667	0.563863	0.537227	9.3545	9.00703	9.14357	9.42128	9.25436	9.19026	0	0	0	0.0803146	0.0609295	0.0584562	1.22962e-05	0.00103131	TRUE	0	0.0665668	-0.0665668
MSTRG.4522	MSTRG.4522.2-0,MSTRG.4522.1-0	3	3	ENSMUSG00000025134.2	50663	ENSMUSG00000025134.2	chr11	120587140	-	4.50214	4.46574	4.89269	2.47142	2.67683	2.54288	82.7832	88.4242	82.923	78.5134	89.0583	82.0755	0.0543847	0.0505036	0.0590028	0.0314776	0.030057	0.0309822	1.29589e-05	0.00107019	TRUE	0.0546303	0.030839	0.0237914
MSTRG.13515	MSTRG.13515.1-3,MSTRG.13515.4-4	5	6	ENSMUSG00000016921.14	140697	No_ref_genes	chr2	162938317	+	0.875591	1.02298	1.12509	0.541505	0.727334	0.635981	24.1497	25.2353	29.3601	26.7426	30.122	27.9438	0.0362569	0.0405377	0.0383204	0.0202488	0.0241463	0.0227593	1.33179e-05	0.00109474	TRUE	0.0383716	0.0223848	0.0159868
MSTRG.9648	ENSMUST00000053024.7-0,ENSMUST00000053024.7-3	3	3	ENSMUSG00000043445.7	104541	ENSMUSG00000043445.7	chr17	24473110	+	25.1485	24.8854	24.1512	20.4489	20.0244	21.1151	35.0665	32.2673	31.8845	40.3619	40.2478	38.0506	0.717166	0.771226	0.757461	0.506639	0.497528	0.554921	1.33309e-05	0.00109474	TRUE	0.748618	0.519696	0.228922
MSTRG.16644	ENSMUST00000105579.7-4,ENSMUST00000105579.7-0,ENSMUST00000050078.12-4,ENSMUST00000149971.1-0,ENSMUST00000050078.12-0,ENSMUST00000105578.1-4,ENSMUST00000149971.1-4,ENSMUST00000105578.1-0	8	8	ENSMUSG00000029076.14	175443	ENSMUSG00000029076.14	chr4	156013614	+	7.26271	6.88376	6.38973	5.02617	4.89387	4.88469	89.0653	91.9318	85.5431	98.5985	90.9212	89.3377	0.0815436	0.074879	0.074696	0.0509762	0.0538254	0.0546767	1.34135e-05	0.00109844	TRUE	0.0770395	0.0531594	0.0238801
MSTRG.8745	ENSMUST00000115777.9-0	2	4	ENSMUSG00000022674.15	99230	ENSMUSG00000022674.15	chr16	15552677	-	39.3233	35.7054	33.6041	28.6546	27.7403	28.7474	112.906	102.676	98.3282	97.9289	91.8825	101.268	0.348282	0.347748	0.341755	0.292606	0.301911	0.283875	1.3642e-05	0.00111405	TRUE	0.345928	0.292797	0.0531311
MSTRG.19481	MSTRG.19481.1-0,ENSMUST00000032201.7-0	2	2	ENSMUSG00000030110.13	214191	ENSMUSG00000030110.13	chr6	118151745	-	7.62056	7.17814	7.92583	7.18382	8.00729	7.14284	37.3701	37.0919	37.2769	48.7711	52.7652	49.166	0.203921	0.193523	0.21262	0.147297	0.151753	0.14528	1.37378e-05	0.00111566	TRUE	0.203355	0.14811	0.0552448
MSTRG.19481	ENSMUST00000088790.8-0	1	2	ENSMUSG00000030110.13	214193	ENSMUSG00000030110.13	chr6	118154566	-	29.7495	29.9138	29.3511	41.5873	44.7579	42.0231	37.3701	37.0919	37.2769	48.7711	52.7652	49.166	0.796079	0.806477	0.78738	0.852703	0.848247	0.85472	1.37378e-05	0.00111566	TRUE	0.796645	0.85189	-0.0552448
MSTRG.414	ENSMUST00000164302.7-1,ENSMUST00000163239.7-1,ENSMUST00000169772.2-1,MSTRG.414.12-1,ENSMUST00000170139.7-1,ENSMUST00000167085.7-1,MSTRG.414.6-1	1	3	ENSMUSG00000038305.15	2125	ENSMUSG00000038305.15	chr1	57946985	+	2.07945	2.1117	1.91082	2.06309	2.03291	2.1832	2.61801	2.6566	2.44457	2.44544	2.43317	2.6125	0.794288	0.794888	0.781658	0.843649	0.835497	0.835676	1.38512e-05	0.00112176	TRUE	0.790278	0.838274	-0.0479963
MSTRG.6018	ENSMUST00000160087.7-0,ENSMUST00000159196.7-0	1	3	ENSMUSG00000037989.15	69094	ENSMUSG00000037989.15	chr13	49037614	-	4.14616	4.49182	4.65912	7.20266	6.98045	5.63958	8.18302	8.48764	8.60875	10.8715	10.988	8.76151	0.506678	0.529219	0.541207	0.662527	0.63528	0.643676	1.43429e-05	0.0011552	TRUE	0.525701	0.647161	-0.12146
MSTRG.10652	ENSMUST00000064016.5-0	2	4	ENSMUSG00000052229.5	120456	ENSMUSG00000052229.5	chr18	31942997	-	144.773	159.056	157.033	150.507	151.823	155.651	150.12	164.219	162.086	153.127	154.767	158.271	0.964384	0.96856	0.968821	0.98289	0.980974	0.983444	1.45391e-05	0.0011646	TRUE	0.967255	0.982436	-0.0151811
MSTRG.19491	ENSMUST00000127059.1-0,ENSMUST00000073909.5-0,ENSMUST00000112777.8-0,ENSMUST00000149651.7-0,MSTRG.19491.2-0	3	3	ENSMUSG00000041477.14	NA	ENSMUSG00000041477.14	chr6	119221616	+	0.250636	0.225564	0.307881	0.121323	0.11785	0.118845	2.18925	2.27143	2.54217	2.5136	2.65803	2.2929	0.114485	0.0993047	0.12111	0.0482666	0.0443372	0.051832	1.49312e-05	0.00118361	TRUE	0.111633	0.0481453	0.0634876
MSTRG.19491	ENSMUST00000149651.7-1,ENSMUST00000112777.8-1,ENSMUST00000073909.5-1,ENSMUST00000127059.1-1,MSTRG.19491.2-1	1	3	ENSMUSG00000041477.14	207426	ENSMUSG00000041477.14	chr6	119220217	+	1.93862	2.04587	2.23429	2.39228	2.54018	2.17405	2.18925	2.27143	2.54217	2.5136	2.65803	2.2929	0.885515	0.900695	0.87889	0.951733	0.955663	0.948168	1.49312e-05	0.00118361	TRUE	0.888367	0.951855	-0.0634876
MSTRG.8453	ENSMUST00000228072.1-8,ENSMUST00000047835.7-5,MSTRG.8453.1-8,ENSMUST00000227069.1-2	2	5	ENSMUSG00000033228.8	92865	ENSMUSG00000033228.8	chr15	96418607	-	4.01317	3.39433	2.66557	1.38351	1.01746	0.982773	29.1725	26.651	23.3771	27.3896	36.4999	27.9209	0.137567	0.127362	0.114025	0.0505122	0.0278757	0.0351985	1.54264e-05	0.00120949	TRUE	0.126318	0.0378621	0.0884558
MSTRG.4212	ENSMUST00000135513.1-2,ENSMUST00000068150.6-2,MSTRG.4212.5-2,ENSMUST00000103081.9-2,MSTRG.4212.1-2	1	2	ENSMUSG00000020926.16	38924	ENSMUSG00000020926.16	chr11	102779040	+	0	0	0	0.773147	0.996648	1.22455	2.58029	2.72542	3.08877	3.95088	4.4923	4.36497	0	0	0	0.19569	0.221857	0.28054	1.54296e-05	0.00120949	TRUE	0	0.232696	-0.232696
MSTRG.4212	ENSMUST00000068150.6-1,MSTRG.4212.1-0,MSTRG.4212.5-0,ENSMUST00000103081.9-1,MSTRG.4212.1-1,ENSMUST00000103081.9-0,ENSMUST00000135513.1-1,ENSMUST00000135513.1-0,MSTRG.4212.5-1,ENSMUST00000068150.6-0	2	2	ENSMUSG00000020926.16	38927	ENSMUSG00000020926.16	chr11	102780264	+	2.58029	2.72542	3.08877	3.17774	3.49565	3.14042	2.58029	2.72542	3.08877	3.95088	4.4923	4.36497	1	1	1	0.80431	0.778143	0.71946	1.54296e-05	0.00120949	TRUE	1	0.767304	0.232696
MSTRG.15455	ENSMUST00000138425.7-3,ENSMUST00000107975.7-3,MSTRG.15455.6-3,ENSMUST00000131234.1-3,MSTRG.15455.2-3,ENSMUST00000069184.8-3,MSTRG.15455.1-3,ENSMUST00000107976.8-3,MSTRG.15455.10-3,ENSMUST00000124380.1-3,MSTRG.15455.12-3	1	4	ENSMUSG00000054885.11,ENSMUSG00000036062.13	168749	ENSMUSG00000036062.13,ENSMUSG00000085910.1,ENSMUSG00000054885.11,ENSMUSG00000102504.1	chr4	42940262	+	0	0	0	0.377054	0.590495	0.514202	3.2735	3.08803	3.17121	3.70411	3.97798	3.81035	0	0	0	0.101794	0.148441	0.134949	1.55438e-05	0.0012152	TRUE	0	0.128394	-0.128394
MSTRG.1188	ENSMUST00000035560.8-0,ENSMUST00000192730.1-3,ENSMUST00000192730.1-0,ENSMUST00000035560.8-2	8	8	ENSMUSG00000033701.13	6396	ENSMUSG00000033701.13	chr1	155691332	+	1.11611	1.20791	1.19048	0.738321	0.741413	0.707946	42.9743	48.0504	43.7553	39.1749	44.2814	38.4994	0.0259715	0.0251383	0.0272076	0.0188468	0.0167432	0.0183885	1.56881e-05	0.00121856	TRUE	0.0261058	0.0179928	0.00811298
MSTRG.15212	ENSMUST00000138502.1-0	3	3	ENSMUSG00000028234.6	175550	ENSMUSG00000028234.6	chr4	3831334	-	5.09807	4.96663	4.95083	3.58376	3.38591	3.81312	151.771	155.284	154.909	155.898	157.597	155.509	0.0335906	0.0319842	0.0319596	0.0229879	0.0214846	0.0245203	1.57469e-05	0.00121856	TRUE	0.0325115	0.0229976	0.00951388
MSTRG.15212	ENSMUST00000103009.4-0,ENSMUST00000130128.1-0	2	3	ENSMUSG00000028234.6	175556	ENSMUSG00000028234.6	chr4	3834472	-	146.673	150.317	149.958	152.314	154.211	151.695	151.771	155.284	154.909	155.898	157.597	155.509	0.966409	0.968016	0.96804	0.977012	0.978515	0.97548	1.57473e-05	0.00121856	TRUE	0.967489	0.977002	-0.00951388
MSTRG.11420	ENSMUST00000025642.13-1,ENSMUST00000179297.2-1,ENSMUST00000178868.7-1,ENSMUST00000025642.13-0,MSTRG.11420.2-0,ENSMUST00000179297.2-0,MSTRG.11420.2-1,ENSMUST00000178868.7-0	4	4	ENSMUSG00000024735.13	124433	ENSMUSG00000024735.13	chr19	10909562	+	0.864269	0.735422	0.9217	0.0808294	0.0489745	0.206278	32.3768	34.5397	33.8216	34.866	36.2826	34.5243	0.0266941	0.0212921	0.0272518	0.00231829	0.00134981	0.00597485	1.57531e-05	0.00121856	TRUE	0.0250793	0.00321431	0.021865
MSTRG.11683	ENSMUST00000164460.7-3,MSTRG.11683.5-3,ENSMUST00000169536.7-3,MSTRG.11683.3-3,ENSMUST00000099443.10-3,ENSMUST00000170184.1-3	2	4	ENSMUSG00000018820.13	126087	ENSMUSG00000018820.13	chr19	42194600	+	2.10679	2.13942	2.26469	1.74617	1.90166	1.71366	3.83004	3.87065	4.00613	4.62623	4.4995	4.69891	0.550069	0.552728	0.565307	0.37745	0.422638	0.364693	1.59951e-05	0.00123402	TRUE	0.556035	0.38826	0.167775
MSTRG.15812	ENSMUST00000149547.1-5,MSTRG.15812.18-5,ENSMUST00000072481.11-5,MSTRG.15812.6-5,MSTRG.15812.1-5,ENSMUST00000066824.13-5,ENSMUST00000080728.12-5,MSTRG.15812.3-5,MSTRG.15812.4-5,MSTRG.15812.8-5,MSTRG.15812.11-5,ENSMUST00000106882.8-5,MSTRG.15812.20-5	8	9	ENSMUSG00000028524.21	171070	ENSMUSG00000028524.21	chr4	102977443	+	1.35683	1.3084	1.37759	1.00205	0.963512	0.859314	36.2928	33.37	39.3158	39.1551	41.3858	36.8115	0.0373857	0.0392089	0.0350391	0.0255918	0.0232813	0.0233436	1.6078e-05	0.00123716	TRUE	0.0372112	0.0240722	0.013139
MSTRG.11665	MSTRG.11665.1-0	3	3	ENSMUSG00000025016.11	NA	ENSMUSG00000025016.11	chr19	41210764	-	39.7686	37.6487	38.478	30.2354	29.5483	31.3816	172.563	165.153	159.112	162.243	154.93	162.342	0.230459	0.227963	0.24183	0.186358	0.190721	0.193305	1.66125e-05	0.00127495	TRUE	0.233417	0.190128	0.0432891
MSTRG.6856	MSTRG.6856.1-0	3	3	ENSMUSG00000058317.12	NA	No_ref_genes	chr14	18565750	-	1.19384	1.11313	1.38852	0.499029	0.445387	0.538301	41.7674	38.6063	40.4658	37.845	39.7452	41.0782	0.0285831	0.0288329	0.0343134	0.0131861	0.011206	0.0131043	1.68964e-05	0.00129335	TRUE	0.0305765	0.0124988	0.0180776
MSTRG.1381	ENSMUST00000005817.8-0	3	3	ENSMUSG00000005674.9	16388	ENSMUSG00000005674.9	chr1	171216011	-	1.26828	1.1414	1.07749	0.562374	0.566369	0.621594	9.97866	10.5063	10.4644	13.0312	13.3657	12.9398	0.127099	0.108639	0.102968	0.0431561	0.0423747	0.0480374	1.70754e-05	0.00130026	TRUE	0.112902	0.0445227	0.0683791
MSTRG.6018	MSTRG.6018.3-0,ENSMUST00000035538.12-0,ENSMUST00000049265.14-0,ENSMUST00000110097.8-0,MSTRG.6018.2-0,ENSMUST00000162581.7-0,MSTRG.6018.4-0,ENSMUST00000159559.7-0,ENSMUST00000162403.7-0	2	3	ENSMUSG00000037989.15	69093	ENSMUSG00000037989.15	chr13	49036304	-	3.86731	3.90554	3.78323	3.64614	3.93462	3.10135	8.18302	8.48764	8.60875	10.8715	10.988	8.76151	0.472603	0.460144	0.439463	0.335385	0.358084	0.353974	1.75428e-05	0.00131957	TRUE	0.457403	0.349148	0.108255
MSTRG.3096	MSTRG.3096.1-0	2	2	ENSMUSG00000060923.5	NA	ENSMUSG00000060923.5	chr11	30501401	-	6.92273	6.37703	5.97441	4.97079	4.41036	4.91392	148.406	126.414	129.623	141.715	133.505	142.859	0.0466473	0.0504457	0.0460908	0.035076	0.0330351	0.0343969	1.76024e-05	0.00131957	TRUE	0.047728	0.0341693	0.0135586
MSTRG.3096	ENSMUST00000074613.3-0	1	2	ENSMUSG00000060923.5	42182	ENSMUSG00000082078.1,ENSMUSG00000060923.5,ENSMUSG00000081887.1	chr11	30505991	-	141.483	120.037	123.648	136.744	129.095	137.946	148.406	126.414	129.623	141.715	133.505	142.859	0.953353	0.949554	0.953909	0.964924	0.966965	0.965603	1.76026e-05	0.00131957	TRUE	0.952272	0.965831	-0.0135586
MSTRG.21840	ENSMUST00000207792.1-0,ENSMUST00000208683.1-0,ENSMUST00000208770.1-0,ENSMUST00000033892.8-0	2	2	ENSMUSG00000031497.9	NA	ENSMUSG00000031497.9	chr8	10039072	+	0.90588	0.882792	0.78539	0.527756	0.514301	0.542474	1.54305	1.36076	1.40397	1.55701	1.41271	1.59019	0.587073	0.64875	0.559406	0.338954	0.364053	0.341137	1.7644e-05	0.00131957	TRUE	0.59841	0.348048	0.250362
MSTRG.21840	ENSMUST00000208683.1-1,ENSMUST00000208770.1-1,ENSMUST00000033892.8-1,ENSMUST00000207792.1-1	1	2	ENSMUSG00000031497.9	233156	ENSMUSG00000031497.9	chr8	10036003	+	0.637166	0.477965	0.618581	1.02926	0.898409	1.04772	1.54305	1.36076	1.40397	1.55701	1.41271	1.59019	0.412927	0.35125	0.440594	0.661046	0.635947	0.658863	1.7644e-05	0.00131957	TRUE	0.40159	0.651952	-0.250362
MSTRG.9276	ENSMUST00000231910.1-0,MSTRG.9276.3-0,ENSMUST00000114195.7-0,MSTRG.9276.1-0,ENSMUST00000138054.1-0	11	11	ENSMUSG00000053062.16	NA	No_ref_genes	chr16	84826379	+	0.408623	0.129411	0.567662	1.91963	1.56271	1.71979	46.4572	46.672	48.723	44.8618	44.4655	44.6925	0.00879569	0.00277277	0.0116508	0.0427899	0.0351442	0.0384806	1.77184e-05	0.00132176	TRUE	0.00773975	0.0388049	-0.0310651
MSTRG.8402	MSTRG.8402.1-2,ENSMUST00000023291.5-2	1	2	ENSMUSG00000022619.5	87188	ENSMUSG00000022619.5	chr15	89462452	+	18.6993	17.9025	21.2857	29.9366	31.5892	37.0622	34.6615	32.8043	35.6316	39.8823	41.1583	46.3015	0.539483	0.545737	0.597383	0.750625	0.767506	0.800453	1.80834e-05	0.00132908	TRUE	0.560867	0.772862	-0.211994
MSTRG.8402	MSTRG.8402.1-0,ENSMUST00000023291.5-1,MSTRG.8402.1-1,ENSMUST00000023291.5-0	2	2	ENSMUSG00000022619.5	87194	ENSMUSG00000022619.5	chr15	89464472	+	15.9622	14.9018	14.3459	9.94563	9.56904	9.23932	34.6615	32.8043	35.6316	39.8823	41.1583	46.3015	0.460517	0.454263	0.402617	0.249375	0.232494	0.199547	1.80834e-05	0.00132908	TRUE	0.439133	0.227138	0.211994
MSTRG.21260	ENSMUST00000084731.4-5,MSTRG.21260.1-5,ENSMUST00000084731.4-0,ENSMUST00000208951.1-5,MSTRG.21260.1-0,ENSMUST00000208951.1-0	6	6	ENSMUSG00000066232.4	221687	No_ref_genes	chr7	110059395	+	0.816399	0.65694	0.711369	0.307756	0.295371	0.25513	21.3046	21.1077	21.5975	21.4463	21.8288	22.2682	0.0383203	0.0311232	0.0329376	0.0143501	0.0135313	0.0114571	1.80886e-05	0.00132908	TRUE	0.034127	0.0131128	0.0210142
MSTRG.21230	ENSMUST00000124482.2-0	2	2	ENSMUSG00000030879.10	230208	ENSMUSG00000030879.10	chr7	105803206	-	3.65745	3.48913	3.56165	3.51438	3.46312	3.45589	8.89223	8.82507	9.5698	13.1266	12.1473	12.1765	0.411308	0.395366	0.372175	0.26773	0.285093	0.283817	1.83763e-05	0.00134349	TRUE	0.39295	0.27888	0.11407
MSTRG.21230	ENSMUST00000033170.6-0,ENSMUST00000176158.1-0	1	2	ENSMUSG00000030879.10	230222	ENSMUSG00000030879.10	chr7	105809668	-	5.23478	5.33594	6.00816	9.6122	8.68421	8.72059	8.89223	8.82507	9.5698	13.1266	12.1473	12.1765	0.588692	0.604634	0.627825	0.73227	0.714907	0.716183	1.83763e-05	0.00134349	TRUE	0.60705	0.72112	-0.11407
MSTRG.4864	ENSMUST00000221876.1-1,MSTRG.4864.5-1,ENSMUST00000048519.16-1	2	5	ENSMUSG00000020590.16	52225	ENSMUSG00000020590.16,ENSMUSG00000113571.1	chr12	35145401	+	5.12008	4.44425	4.69942	6.20839	6.26105	6.36463	14.9609	14.5475	14.8539	14.7236	15.0206	15.1068	0.342231	0.3055	0.316377	0.421662	0.416832	0.42131	1.90295e-05	0.00138778	TRUE	0.321369	0.419934	-0.0985653
MSTRG.15767	ENSMUST00000126509.1-0	1	3	ENSMUSG00000015224.10	179424	ENSMUSG00000015224.10	chr4	96576292	-	15.7261	15.496	14.9742	14.7781	13.9345	14.42	50.9424	50.4697	49.2274	55.0428	51.0029	51.4591	0.308703	0.307035	0.304185	0.268484	0.27321	0.280223	1.93277e-05	0.00140603	TRUE	0.306641	0.273972	0.0326686
MSTRG.12300	ENSMUST00000028162.4-1	1	2	ENSMUSG00000026820.5	133568	ENSMUSG00000026820.5	chr2	32402750	+	19.8052	19.5265	20.879	20.0721	20.3616	20.0327	21.5431	21.4299	22.5467	20.9878	21.2014	20.8996	0.91933	0.911179	0.926032	0.956371	0.960392	0.958521	1.98188e-05	0.00143466	TRUE	0.918847	0.958428	-0.0395806
MSTRG.12300	ENSMUST00000028162.4-0	2	2	ENSMUSG00000026820.5	NA	ENSMUSG00000026820.5	chr2	32405772	+	1.73787	1.90342	1.66773	0.915675	0.839741	0.866903	21.5431	21.4299	22.5467	20.9878	21.2014	20.8996	0.0806695	0.0888205	0.0739679	0.043629	0.0396079	0.0414794	1.98192e-05	0.00143466	TRUE	0.0811527	0.0415721	0.0395806
MSTRG.11604	ENSMUST00000036584.12-0	2	2	ENSMUSG00000033610.16	129752	ENSMUSG00000033610.16	chr19	34806940	-	5.27964	5.33124	5.15864	3.67287	3.97447	3.84579	8.89136	9.79076	8.74881	8.57292	9.07212	9.15996	0.593794	0.544517	0.589639	0.428427	0.438097	0.419848	2.04884e-05	0.00147582	TRUE	0.575984	0.42879	0.147193
MSTRG.11604	ENSMUST00000112460.2-0,MSTRG.11604.2-0,ENSMUST00000238065.1-0	1	2	ENSMUSG00000033610.16	129758	ENSMUSG00000065594.1,ENSMUSG00000033610.16	chr19	34810894	-	3.61172	4.45952	3.59016	4.90005	5.09765	5.31417	8.89136	9.79076	8.74881	8.57292	9.07212	9.15996	0.406206	0.455483	0.410361	0.571573	0.561903	0.580152	2.04884e-05	0.00147582	TRUE	0.424016	0.57121	-0.147193
MSTRG.18237	MSTRG.18237.1-0	5	5	ENSMUSG00000045348.16	NA	No_ref_genes	chr5	137726280	-	0.715655	0.869192	0.757562	0.297723	0.266442	0.29514	20.7422	19.7409	20.6231	22.1443	22.2224	23.0727	0.0345024	0.04403	0.0367337	0.0134447	0.0119898	0.0127917	2.07102e-05	0.00148311	TRUE	0.0384221	0.0127421	0.02568
MSTRG.15213	ENSMUST00000137037.1-1,ENSMUST00000150618.7-1,MSTRG.15213.5-1,ENSMUST00000151519.1-1,MSTRG.15213.1-2	4	5	ENSMUSG00000042198.12	167282	ENSMUSG00000042198.12	chr4	3951388	+	1.34299	1.55869	1.74957	1.07838	0.985192	0.907098	17.1533	18.8318	22.5578	19.4633	20.8855	19.7867	0.0782934	0.0827691	0.0775596	0.0554057	0.0471712	0.0458439	2.07387e-05	0.00148311	TRUE	0.0795407	0.0494736	0.0300671
MSTRG.4030	MSTRG.4030.1-0	3	3	ENSMUSG00000020876.14	NA	ENSMUSG00000020876.14	chr11	96763304	-	2.41924	2.8154	2.67757	1.8013	1.71432	1.57628	17.0726	17.7651	17.8702	18.2516	16.7907	17.482	0.141703	0.158479	0.149835	0.098693	0.102099	0.0901662	2.07414e-05	0.00148311	TRUE	0.150006	0.0969861	0.0530195
MSTRG.7011	ENSMUST00000144149.1-0,ENSMUST00000167796.1-0	1	3	ENSMUSG00000021905.14	79357	ENSMUSG00000021905.14	chr14	32082874	-	4.39256	5.0787	4.45373	6.36729	6.45418	7.33105	18.2226	19.4219	17.4708	17.8459	18.0248	18.6615	0.241051	0.261494	0.254925	0.356794	0.358071	0.392843	2.10821e-05	0.00150381	TRUE	0.25249	0.369236	-0.116746
MSTRG.14023	MSTRG.14023.1-0,ENSMUST00000108086.6-0,ENSMUST00000204702.2-0,ENSMUST00000108086.6-7,ENSMUST00000204702.2-7,MSTRG.14023.1-7	9	9	ENSMUSG00000025757.13	154338	ENSMUSG00000025757.13	chr3	40796106	+	9.49034	8.63796	8.29613	8.82271	8.07997	8.32335	19.0913	16.9261	16.992	22.7435	22.9147	21.3077	0.497102	0.510335	0.488238	0.387922	0.352611	0.390627	2.1344e-05	0.00150896	TRUE	0.498558	0.377053	0.121505
MSTRG.14034	MSTRG.14034.3-2,ENSMUST00000191872.5-2,ENSMUST00000191998.1-2,MSTRG.14034.2-2,ENSMUST00000191805.6-2,ENSMUST00000048490.12-2	1	5	ENSMUSG00000025762.15	154377	ENSMUSG00000025762.15	chr3	40977797	+	1.58971	1.28444	1.30011	1.84606	2.1676	1.96401	2.66637	2.29122	2.36314	2.6266	2.96743	2.65788	0.596206	0.560594	0.550163	0.702831	0.730465	0.738939	2.16856e-05	0.0015243	TRUE	0.568987	0.724078	-0.155091
MSTRG.10247	MSTRG.10247.1-0	2	2	ENSMUSG00000024212.9	NA	ENSMUSG00000024212.9	chr17	56886835	-	3.74835	3.74209	4.04144	1.96585	2.21519	1.52731	16.6309	19.1442	19.5759	19.0847	20.5741	19.8156	0.225384	0.195469	0.20645	0.103007	0.107669	0.0770761	2.17334e-05	0.0015243	TRUE	0.209101	0.0959172	0.113184
MSTRG.10247	ENSMUST00000025053.9-0	1	2	ENSMUSG00000024212.9	113060	ENSMUSG00000024212.9	chr17	56892611	-	12.8825	15.4021	15.5344	17.1188	18.3589	18.2883	16.6309	19.1442	19.5759	19.0847	20.5741	19.8156	0.774616	0.804531	0.79355	0.896993	0.892331	0.922924	2.17334e-05	0.0015243	TRUE	0.790899	0.904083	-0.113184
MSTRG.11683	ENSMUST00000170184.1-0,ENSMUST00000099443.10-0,ENSMUST00000164460.7-0,MSTRG.11683.5-0,ENSMUST00000169536.7-0,MSTRG.11683.3-0	4	4	ENSMUSG00000018820.13	NA	No_ref_genes	chr19	42197008	+	0.108373	0.0911745	0.118359	0.0504373	0.044342	0.0375202	3.83004	3.87065	4.00613	4.62623	4.4995	4.69891	0.0282955	0.0235554	0.0295445	0.0109025	0.00985487	0.00798487	2.24348e-05	0.00156228	TRUE	0.0271318	0.00958074	0.0175511
MSTRG.20963	MSTRG.20963.1-4	3	8	ENSMUSG00000039428.11	229201	ENSMUSG00000039428.11	chr7	89140519	-	1.75249	1.70487	1.42823	0.992317	1.04449	1.02591	36.5629	36.9394	34.5657	35.9593	37.0041	36.9386	0.047931	0.0461531	0.0413191	0.0275955	0.0282263	0.0277733	2.26235e-05	0.00157169	TRUE	0.0451344	0.027865	0.0172694
MSTRG.20107	ENSMUST00000117095.7-0,ENSMUST00000117611.7-0	1	3	ENSMUSG00000003363.15	225589	ENSMUSG00000003363.15	chr7	27532000	-	37.8096	43.151	40.264	58.7251	61.3204	58.8369	57.3692	62.6154	59.1211	77.9229	81.0616	78.0024	0.659057	0.689144	0.681043	0.75363	0.756467	0.754296	2.29627e-05	0.00159149	TRUE	0.676415	0.754798	-0.0783831
MSTRG.13584	ENSMUST00000099078.9-0,MSTRG.13584.1-0,ENSMUST00000099078.9-1,MSTRG.13584.1-1	2	2	ENSMUSG00000074582.10	141104	ENSMUSG00000074582.10	chr2	166898052	+	4.38647	4.40834	4.51932	4.58391	4.61019	4.4112	4.38647	4.40834	4.51932	7.16927	6.43883	5.83433	1	1	1	0.639383	0.715999	0.756077	2.34293e-05	0.00161618	TRUE	1	0.70382	0.29618
MSTRG.13584	ENSMUST00000099078.9-2,MSTRG.13584.1-2	1	2	ENSMUSG00000074582.10	141102	ENSMUSG00000074582.10	chr2	166895183	+	0	0	0	2.58536	1.82863	1.42312	4.38647	4.40834	4.51932	7.16927	6.43883	5.83433	0	0	0	0.360617	0.284001	0.243923	2.34293e-05	0.00161618	TRUE	0	0.29618	-0.29618
MSTRG.25043	ENSMUST00000045748.6-0,MSTRG.25043.1-1	2	6	ENSMUSG00000035232.8	268523	ENSMUSG00000035232.8	chrX	93764605	-	9.2842	10.58	9.73555	12.8206	11.1699	12.2236	32.2588	32.5518	30.4248	29.4797	26.9953	28.1883	0.287804	0.325021	0.319987	0.434894	0.413774	0.433639	2.39693e-05	0.00164955	TRUE	0.310937	0.427436	-0.116498
MSTRG.20988	ENSMUST00000207252.1-0,ENSMUST00000209102.1-0,ENSMUST00000208379.1-0	21	27	ENSMUSG00000051451.6,ENSMUSG00000052572.19	NA	No_ref_genes	chr7	90457251	+	1.24077	1.34314	1.66861	0.648173	0.64421	0.635729	22.2009	22.6792	23.8154	25.3964	26.2365	25.977	0.0558882	0.0592235	0.0700644	0.0255222	0.024554	0.0244727	2.4446e-05	0.00167304	TRUE	0.0617253	0.0248496	0.0368757
MSTRG.506	ENSMUST00000081154.13-2,MSTRG.506.1-0,ENSMUST00000081154.13-0,ENSMUST00000097707.4-2,MSTRG.506.1-2,ENSMUST00000097707.4-0	2	2	ENSMUSG00000025949.16	2823	ENSMUSG00000025949.16	chr1	65278696	+	0.314687	0.350018	0.343736	0.205805	0.148987	0.178971	4.38757	4.48913	4.73399	4.88728	5.36137	5.16383	0.0717224	0.0779702	0.0726102	0.0421104	0.027789	0.0346586	2.4576e-05	0.00167304	TRUE	0.0741009	0.0348526	0.0392483
MSTRG.506	ENSMUST00000097707.4-1,MSTRG.506.1-1,ENSMUST00000081154.13-1	1	2	ENSMUSG00000025949.16	2822	ENSMUSG00000025949.16	chr1	65276806	+	4.07288	4.13911	4.39025	4.68147	5.21238	4.98486	4.38757	4.48913	4.73399	4.88728	5.36137	5.16383	0.928278	0.92203	0.92739	0.95789	0.972211	0.965341	2.45763e-05	0.00167304	TRUE	0.925899	0.965147	-0.0392483
MSTRG.8215	ENSMUST00000041164.3-3,ENSMUST00000138880.8-3	1	3	ENSMUSG00000033099.10	86158	ENSMUSG00000033099.10	chr15	78940869	+	6.85056	6.47793	7.55317	7.5999	8.45112	9.05746	7.48779	6.99994	8.13617	7.86353	8.77641	9.29844	0.914897	0.925426	0.928345	0.966473	0.962936	0.974084	2.47897e-05	0.00167843	TRUE	0.922889	0.967831	-0.0449417
MSTRG.21328	ENSMUST00000106588.7-0	1	2	ENSMUSG00000008683.16	230913	ENSMUSG00000008683.16	chr7	118109064	-	581.127	613.485	654.976	616.405	624.939	617.152	601.578	632.539	673.114	624.636	632.837	625.216	0.966004	0.969877	0.973053	0.986823	0.987518	0.987103	2.52464e-05	0.0016976	TRUE	0.969645	0.987148	-0.0175032
MSTRG.21328	ENSMUST00000172457.7-0,ENSMUST00000131374.7-0	2	2	ENSMUSG00000008683.16	230903	ENSMUSG00000008683.16	chr7	118104375	-	20.4515	19.0539	18.1381	8.23106	7.89877	8.06368	601.578	632.539	673.114	624.636	632.837	625.216	0.0339964	0.0301229	0.0269465	0.0131774	0.0124815	0.0128974	2.52465e-05	0.0016976	TRUE	0.0303553	0.0128521	0.0175032
MSTRG.2744	ENSMUST00000219937.1-0	1	3	ENSMUSG00000020124.10	30710	ENSMUSG00000020124.10	chr10	123113228	-	27.546	26.2908	28.6423	36.7839	36.751	38.7505	48.2926	47.156	49.5589	56.5555	55.2865	56.6368	0.570398	0.557528	0.577944	0.650404	0.664737	0.684193	2.54365e-05	0.00170646	TRUE	0.568623	0.666444	-0.0978211
MSTRG.4833	ENSMUST00000218942.1-0,ENSMUST00000020979.8-0	1	2	ENSMUSG00000020650.15	57827	ENSMUSG00000020650.15	chr12	31595361	-	23.8436	20.96	19.8897	21.0276	18.2377	21.2142	26.1223	22.8092	21.8976	22.2037	19.3895	22.4657	0.912767	0.918927	0.908302	0.947035	0.940599	0.944293	2.58408e-05	0.0017218	TRUE	0.913332	0.943976	-0.0306439
MSTRG.4833	ENSMUST00000177962.8-0	2	2	ENSMUSG00000020650.15	57822	ENSMUSG00000020650.15	chr12	31590967	-	2.27872	1.84922	2.00796	1.17601	1.15175	1.25149	26.1223	22.8092	21.8976	22.2037	19.3895	22.4657	0.0872327	0.0810735	0.0916976	0.0529648	0.0594005	0.0557067	2.58413e-05	0.0017218	TRUE	0.0866679	0.056024	0.0306439
MSTRG.11272	ENSMUST00000160852.7-3,ENSMUST00000025885.5-0,ENSMUST00000159693.1-0,MSTRG.11272.1-3,ENSMUST00000160141.1-0	1	3	ENSMUSG00000024939.6,ENSMUSG00000079478.9	127712	ENSMUSG00000079478.9,ENSMUSG00000118125.1	chr19	5730304	-	3.96318	4.49011	4.28748	5.37102	5.69755	5.92767	9.29495	9.58174	9.84963	9.72287	10.175	10.7406	0.426379	0.468611	0.435294	0.552411	0.559954	0.551894	2.62413e-05	0.00174053	TRUE	0.443428	0.554753	-0.111325
MSTRG.1394	ENSMUST00000135941.7-0,ENSMUST00000135941.7-2,ENSMUST00000006579.4-0,ENSMUST00000006579.4-2,ENSMUST00000138323.1-2,ENSMUST00000138323.1-0	3	3	ENSMUSG00000006412.10	7345	ENSMUSG00000006412.10	chr1	171359258	+	5.58819	5.65774	5.11142	4.48328	4.45705	4.39427	57.4892	57.7705	55.8122	57.4274	56.6685	55.8412	0.0972042	0.0979348	0.0915823	0.0780687	0.0786512	0.0786922	2.64213e-05	0.0017422	TRUE	0.0955738	0.0784707	0.0171031
MSTRG.1394	ENSMUST00000006579.4-1,ENSMUST00000135941.7-1,ENSMUST00000138323.1-1	1	3	ENSMUSG00000006412.10	7341	ENSMUSG00000102929.1,ENSMUSG00000006412.10	chr1	171358176	+	51.901	52.1128	50.7008	52.9441	52.2114	51.4469	57.4892	57.7705	55.8122	57.4274	56.6685	55.8412	0.902796	0.902065	0.908418	0.921931	0.921349	0.921308	2.64224e-05	0.0017422	TRUE	0.904426	0.921529	-0.0171031
MSTRG.19781	ENSMUST00000032443.13-2	1	2	ENSMUSG00000030303.15	208963	ENSMUSG00000030303.15	chr6	148176147	+	3.53103	3.73827	4.14011	5.34423	6.83808	5.99666	6.22018	6.45245	6.82917	7.58094	9.16053	8.29393	0.567674	0.579357	0.606239	0.704956	0.746472	0.723018	2.66211e-05	0.0017422	TRUE	0.584423	0.724815	-0.140392
MSTRG.19781	ENSMUST00000032443.13-1,ENSMUST00000032443.13-0	2	2	ENSMUSG00000030303.15	208964	ENSMUSG00000030303.15	chr6	148176850	+	2.68914	2.71418	2.68906	2.23671	2.32245	2.29727	6.22018	6.45245	6.82917	7.58094	9.16053	8.29393	0.432326	0.420643	0.393761	0.295044	0.253528	0.276982	2.66211e-05	0.0017422	TRUE	0.415577	0.275185	0.140392
MSTRG.9695	ENSMUST00000140738.7-0	2	2	ENSMUSG00000061046.9	110403	ENSMUSG00000061046.9	chr17	25779843	-	2.17137	3.11225	3.26144	1.79827	2.24298	2.09635	8.73597	10.146	11.1451	16.8788	16.8859	17.0715	0.248555	0.306748	0.292635	0.10654	0.132832	0.122798	2.66824e-05	0.0017422	TRUE	0.282646	0.120723	0.161923
MSTRG.9695	ENSMUST00000137587.7-0,ENSMUST00000138759.7-0,ENSMUST00000150324.7-0,ENSMUST00000133071.7-0,ENSMUST00000077938.9-0,ENSMUST00000129917.7-0	1	2	ENSMUSG00000061046.9	110407	ENSMUSG00000061046.9	chr17	25782803	-	6.56459	7.03371	7.88362	15.0805	14.6429	14.9752	8.73597	10.146	11.1451	16.8788	16.8859	17.0715	0.751445	0.693252	0.707365	0.89346	0.867168	0.877202	2.66824e-05	0.0017422	TRUE	0.717354	0.879277	-0.161923
MSTRG.13677	MSTRG.13677.1-1,ENSMUST00000109051.7-1,ENSMUST00000098998.3-1	1	2	ENSMUSG00000078901.8	141555	ENSMUSG00000078901.8	chr2	175290666	+	2.41163	2.4099	2.31999	2.94177	3.04345	3.07891	2.41163	2.4099	2.31999	2.95807	3.05771	3.10057	1	1	1	0.99449	0.995338	0.993016	2.74e-05	0.00177177	TRUE	1	0.994281	0.00571855
MSTRG.13677	MSTRG.13677.1-0,ENSMUST00000098998.3-0,ENSMUST00000109051.7-0	2	2	ENSMUSG00000078901.8	NA	No_ref_genes	chr2	175291523	+	0	0	0	0.0162987	0.014254	0.0216547	2.41163	2.4099	2.31999	2.95807	3.05771	3.10057	0	0	0	0.0055099	0.00466166	0.0069841	2.74031e-05	0.00177177	TRUE	0	0.00571855	-0.00571855
MSTRG.15748	MSTRG.15748.1-0	3	3	ENSMUSG00000028577.13	NA	ENSMUSG00000028577.13	chr4	94564987	-	3.00615	2.9402	2.59042	2.15594	2.23285	2.23968	40.7175	42.8398	38.7559	43.6817	46.1387	43.0771	0.0738295	0.0686325	0.0668394	0.0493557	0.0483942	0.0519924	2.74321e-05	0.00177177	TRUE	0.0697671	0.0499141	0.019853
MSTRG.6056	ENSMUST00000026985.8-0,MSTRG.6056.1-0,MSTRG.6056.3-0	3	3	ENSMUSG00000025867.8	NA	No_ref_genes	chr13	54388434	+	0.432899	0.384842	0.320008	0.152369	0.125421	0.139335	28.4175	28.0623	27.2983	29.1555	29.8799	30.5913	0.0152335	0.0137138	0.0117226	0.00522606	0.0041975	0.00455473	2.8134e-05	0.00181276	TRUE	0.0135567	0.00465943	0.00889724
MSTRG.15867	MSTRG.15867.2-0,MSTRG.15867.3-0	2	3	ENSMUSG00000034636.9	179871	ENSMUSG00000034636.9	chr4	108227750	-	13.7604	14.7939	13.7192	7.58306	7.67448	6.79161	53.6916	47.5955	46.1401	53.1851	50.9355	53.1351	0.256285	0.310825	0.297338	0.142579	0.150671	0.127818	2.90993e-05	0.00186675	TRUE	0.288149	0.140356	0.147794
MSTRG.7526	ENSMUST00000176957.7-0,ENSMUST00000177137.7-0,ENSMUST00000022573.16-0,ENSMUST00000177181.7-0,ENSMUST00000175887.7-0,ENSMUST00000176726.1-0	4	4	ENSMUSG00000021996.16	NA	No_ref_genes	chr14	74752576	+	0.633429	0.569292	0.429413	0.107432	0.134855	0.125462	31.6834	32.2579	29.2637	31.216	27.9513	29.2941	0.0199924	0.0176481	0.0146739	0.00344156	0.00482464	0.00428286	2.93237e-05	0.00187309	TRUE	0.0174382	0.00418302	0.0132551
MSTRG.19804	ENSMUST00000111535.7-0	4	4	ENSMUSG00000068250.13	NA	ENSMUSG00000068250.13	chr6	149157147	-	7.68456	7.55537	6.82466	2.24092	3.15413	2.48494	11.7115	11.3511	10.4606	7.53781	7.53785	7.82346	0.656152	0.665605	0.652413	0.29729	0.418438	0.317626	2.94537e-05	0.00187309	TRUE	0.658057	0.344452	0.313605
MSTRG.19804	ENSMUST00000134181.7-0,ENSMUST00000150610.7-0,ENSMUST00000156864.6-0,ENSMUST00000095319.9-0	2	4	ENSMUSG00000068250.13	216007	ENSMUSG00000068250.13	chr6	149157584	-	4.02699	3.79576	3.63599	5.29689	4.38373	5.33852	11.7115	11.3511	10.4606	7.53781	7.53785	7.82346	0.343848	0.334395	0.347587	0.70271	0.581562	0.682374	2.94537e-05	0.00187309	TRUE	0.341943	0.655548	-0.313605
MSTRG.1430	ENSMUST00000209720.1-0	1	2	ENSMUSG00000026525.9,ENSMUSG00000078185.3	16865	ENSMUSG00000078185.3,ENSMUSG00000026525.9	chr1	175682237	-	6.31873	5.93149	5.83985	7.3926	7.10146	7.17195	10.5151	10.1408	10.5002	10.6266	10.2959	10.4411	0.600918	0.584912	0.556168	0.695672	0.689735	0.686894	3.1116e-05	0.00196601	TRUE	0.580666	0.690767	-0.110101
MSTRG.1430	ENSMUST00000027809.7-0	2	2	ENSMUSG00000026525.9,ENSMUSG00000078185.3	16863	ENSMUSG00000078185.3,ENSMUSG00000026525.9	chr1	175662421	-	4.19639	4.20934	4.6603	3.23396	3.19447	3.26918	10.5151	10.1408	10.5002	10.6266	10.2959	10.4411	0.399082	0.415088	0.443832	0.304328	0.310265	0.313106	3.1116e-05	0.00196601	TRUE	0.419334	0.309233	0.110101
MSTRG.20107	MSTRG.20107.3-0	2	3	ENSMUSG00000003363.15	NA	ENSMUSG00000003363.15	chr7	27526277	-	19.3185	19.1707	18.4758	18.966	19.4197	18.9375	57.3692	62.6154	59.1211	77.9229	81.0616	78.0024	0.336739	0.306166	0.312507	0.243394	0.239568	0.242781	3.34278e-05	0.00208956	TRUE	0.318471	0.241914	0.0765564
MSTRG.15867	ENSMUST00000043616.6-0	1	3	ENSMUSG00000034636.9	179877	ENSMUSG00000034636.9	chr4	108229724	-	39.9312	32.8016	32.4209	45.3073	43.261	46.3434	53.6916	47.5955	46.1401	53.1851	50.9355	53.1351	0.743715	0.689175	0.702662	0.85188	0.849329	0.872182	3.36606e-05	0.00209963	TRUE	0.711851	0.857797	-0.145946
MSTRG.8432	ENSMUST00000080299.6-0,ENSMUST00000133736.1-0	3	8	ENSMUSG00000022634.9	92641	ENSMUSG00000022634.9	chr15	93284280	-	44.7218	43.1027	41.6892	41.159	40.9821	41.2714	50.8434	48.6706	46.7504	45.0559	44.7559	44.9782	0.8796	0.885601	0.891739	0.913509	0.915681	0.917588	3.47282e-05	0.00214951	TRUE	0.885646	0.915593	-0.0299463
MSTRG.7580	ENSMUST00000226320.1-5,ENSMUST00000227497.1-0,ENSMUST00000054908.9-6,ENSMUST00000227497.1-6,ENSMUST00000226320.1-0,ENSMUST00000054908.9-0	6	6	ENSMUSG00000022024.10	76999	ENSMUSG00000022024.10	chr14	79635206	+	2.7227	2.57445	2.37866	1.70195	1.70932	1.64444	41.3288	44.0505	38.9	44.6043	40.3944	45.5093	0.065879	0.0584431	0.0611482	0.0381566	0.0423158	0.0361342	3.47534e-05	0.00214951	TRUE	0.0618234	0.0388689	0.0229546
MSTRG.8469	ENSMUST00000143400.7-0	1	3	ENSMUSG00000048175.13	93000	ENSMUSG00000048175.13	chr15	98134637	-	34.9183	34.044	33.822	35.999	36.139	34.4798	34.9636	34.1087	33.8813	36.3288	36.3756	34.7525	0.998706	0.998103	0.998251	0.990923	0.993493	0.992154	3.56217e-05	0.00219395	TRUE	0.998353	0.99219	0.00616332
MSTRG.11665	ENSMUST00000237871.1-0	1	3	ENSMUSG00000025016.11	130127	ENSMUSG00000025016.11	chr19	41213792	-	123.581	117.516	111.73	121.95	115.361	121.055	172.563	165.153	159.112	162.243	154.93	162.342	0.716152	0.711559	0.70221	0.751649	0.744602	0.745678	3.66321e-05	0.00224664	TRUE	0.709974	0.74731	-0.0373359
MSTRG.3687	ENSMUST00000000767.5-0	1	2	ENSMUSG00000000751.13	45498	ENSMUSG00000000751.13,ENSMUSG00000106179.1	chr11	75300350	-	35.5643	36.5376	35.5958	35.8238	34.9297	37.4194	37.4348	38.4742	37.6707	37.0366	35.8407	38.381	0.950034	0.949664	0.94492	0.967255	0.974582	0.974946	3.67213e-05	0.00224664	TRUE	0.948206	0.972261	-0.0240547
MSTRG.3687	ENSMUST00000092907.11-0	2	2	ENSMUSG00000000751.13	45497	ENSMUSG00000000751.13	chr11	75298166	-	1.87048	1.93664	2.07488	1.21278	0.911011	0.96161	37.4348	38.4742	37.6707	37.0366	35.8407	38.381	0.0499664	0.0503361	0.0550795	0.0327453	0.0254183	0.0250543	3.67221e-05	0.00224664	TRUE	0.051794	0.0277393	0.0240547
MSTRG.4509	ENSMUST00000058370.13-2	1	2	ENSMUSG00000049957.14	40433	ENSMUSG00000049957.14	chr11	120463760	+	3.25379	3.42059	3.1995	5.30068	5.83366	5.55624	4.65019	5.06682	4.76633	6.73086	7.0037	6.7333	0.699712	0.675097	0.671271	0.787518	0.832941	0.825189	3.70075e-05	0.00225066	TRUE	0.682026	0.815216	-0.133189
MSTRG.4509	ENSMUST00000148849.1-0,ENSMUST00000148849.1-1,ENSMUST00000058370.13-0,ENSMUST00000058370.13-1	2	2	ENSMUSG00000049957.14	40434	ENSMUSG00000049957.14	chr11	120464360	+	1.3964	1.64623	1.56683	1.43019	1.17003	1.17706	4.65019	5.06682	4.76633	6.73086	7.0037	6.7333	0.300288	0.324903	0.328729	0.212482	0.167059	0.174811	3.70075e-05	0.00225066	TRUE	0.317974	0.184784	0.133189
MSTRG.14004	ENSMUST00000057975.7-0,ENSMUST00000108121.3-0,ENSMUST00000108121.3-1,ENSMUST00000057975.7-1	1	2	ENSMUSG00000051444.9,ENSMUSG00000037225.13	154223	ENSMUSG00000051444.9,ENSMUSG00000106407.1	chr3	37321453	+	0.436459	0.466481	0.493099	0.627045	0.593298	0.66688	1.75511	1.84453	1.78519	1.8571	1.63685	1.8424	0.248679	0.2529	0.276216	0.337648	0.362463	0.361963	3.74654e-05	0.00225077	TRUE	0.259265	0.354025	-0.0947597
MSTRG.14004	ENSMUST00000138563.8-0,ENSMUST00000200585.4-1,ENSMUST00000138563.8-1,ENSMUST00000200585.4-0	2	2	ENSMUSG00000051444.9,ENSMUSG00000037225.13	154235	ENSMUSG00000105063.1,ENSMUSG00000083353.1,ENSMUSG00000037225.13,ENSMUSG00000106407.1	chr3	37410110	+	1.31865	1.37805	1.29209	1.23005	1.04355	1.17552	1.75511	1.84453	1.78519	1.8571	1.63685	1.8424	0.751321	0.7471	0.723784	0.662352	0.637537	0.638037	3.74654e-05	0.00225077	TRUE	0.740735	0.645975	0.0947597
MSTRG.2948	MSTRG.2948.8-0,MSTRG.2948.1-0,MSTRG.2948.14-0,ENSMUST00000081894.4-0,MSTRG.2948.10-0,MSTRG.2948.2-0,MSTRG.2948.3-0,ENSMUST00000101554.8-0,MSTRG.2948.13-0,ENSMUST00000093350.9-0,MSTRG.2948.9-0,MSTRG.2948.15-0,MSTRG.2948.12-0,ENSMUST00000003461.14-0	8	8	ENSMUSG00000020456.17	NA	No_ref_genes	chr11	6361648	+	0.0845874	0.0921153	0.0726866	0.0502326	0.035801	0.0368635	36.2086	38.5931	35.4371	38.5681	36.5727	35.3802	0.00233611	0.00238683	0.00205115	0.00130244	0.0009789	0.00104192	3.76484e-05	0.00225483	TRUE	0.00225803	0.00110775	0.00115028
MSTRG.4829	MSTRG.4829.1-0	4	4	ENSMUSG00000020664.10	NA	ENSMUSG00000020664.10	chr12	31326779	-	6.39288	5.79186	5.5748	4.10941	4.00001	3.95637	117.12	115.668	114.832	111.645	111.855	114.316	0.0545842	0.050073	0.0485474	0.0368077	0.0357606	0.0346092	3.76868e-05	0.00225483	TRUE	0.0510682	0.0357259	0.0153424
MSTRG.21226	ENSMUST00000131683.7-0,ENSMUST00000146999.1-0	1	2	ENSMUSG00000043866.11	230192	ENSMUSG00000043866.11	chr7	105742901	-	34.9944	36.3083	37.2546	52.4079	53.4702	51.568	39.3839	40.5801	41.343	56.4046	57.0699	55.5682	0.888544	0.894732	0.901111	0.929143	0.936925	0.928013	3.80319e-05	0.00226628	TRUE	0.894796	0.93136	-0.0365647
MSTRG.21226	ENSMUST00000141116.1-0	2	2	ENSMUSG00000043866.11	230187	ENSMUSG00000043866.11	chr7	105739393	-	4.38957	4.27178	4.08838	3.99668	3.59966	4.00019	39.3839	40.5801	41.343	56.4046	57.0699	55.5682	0.111456	0.105268	0.0988895	0.0708574	0.0630747	0.0719871	3.80328e-05	0.00226628	TRUE	0.105204	0.0686397	0.0365647
MSTRG.18237	ENSMUST00000061789.13-0	1	5	ENSMUSG00000045348.16	NA	ENSMUSG00000045348.16	chr5	137730913	-	20.0265	18.8717	19.8655	21.7906	21.9559	22.7776	20.7422	19.7409	20.6231	22.1443	22.2224	23.0727	0.965498	0.95597	0.963266	0.98403	0.98801	0.987208	3.87354e-05	0.00229597	TRUE	0.961578	0.986416	-0.0248381
MSTRG.25270	MSTRG.25270.9-6,MSTRG.25270.12-6,MSTRG.25270.14-10,MSTRG.25270.13-6,ENSMUST00000113085.1-6,ENSMUST00000033800.12-6,MSTRG.25270.17-10,MSTRG.25270.15-10,MSTRG.25270.1-10,MSTRG.25270.11-6,MSTRG.25270.18-6	26	27	ENSMUSG00000031425.15	265194	ENSMUSG00000031425.15	chrX	136838979	+	3.4707	3.10913	3.47307	1.33814	1.5335	0.711866	9559.04	8725.19	9109.84	9463.34	8939.24	9730.43	0.00036308	0.00035634	0.000381244	0.000141403	0.000171547	7.31587e-05	3.94217e-05	0.00232647	TRUE	0.000366888	0.000128703	0.000238185
MSTRG.6853	ENSMUST00000224196.1-0,ENSMUST00000100799.8-0,ENSMUST00000079419.11-0	1	3	ENSMUSG00000012405.16	78455	ENSMUSG00000012405.16	chr14	18268962	-	122.472	121.993	127.714	124.451	125.739	124.162	174.529	171.405	175.267	158.04	156.069	157.869	0.701731	0.711727	0.728686	0.787466	0.805663	0.786488	4.07411e-05	0.00237457	TRUE	0.714048	0.793206	-0.079158
MSTRG.927	ENSMUST00000162899.7-0	1	2	ENSMUSG00000026344.9	13821	ENSMUSG00000026344.9	chr1	125872284	-	27.1705	26.2059	26.7149	24.771	28.0761	27.7008	39.1574	37.8185	38.4038	33.1802	36.4294	35.7451	0.693879	0.692939	0.695632	0.74656	0.770701	0.774955	4.10056e-05	0.00237581	TRUE	0.69415	0.764072	-0.0699218
MSTRG.927	ENSMUST00000159417.1-0	2	2	ENSMUSG00000026344.9	NA	ENSMUSG00000026344.9	chr1	125867622	-	11.9869	11.6126	11.6889	8.4092	8.35322	8.04426	39.1574	37.8185	38.4038	33.1802	36.4294	35.7451	0.306121	0.307061	0.304368	0.25344	0.229299	0.225045	4.10056e-05	0.00237581	TRUE	0.30585	0.235928	0.0699218
MSTRG.5389	ENSMUST00000110082.10-4,ENSMUST00000238462.1-4,ENSMUST00000001204.7-4,ENSMUST00000127300.1-4	3	5	ENSMUSG00000001175.15	55543	ENSMUSG00000001175.15	chr12	100207326	+	69.0972	63.4312	67.8169	92.1616	82.6072	94.489	335.618	317.894	306.223	319.286	307.387	343.056	0.205881	0.199536	0.221462	0.288649	0.26874	0.275433	4.2129e-05	0.00242176	TRUE	0.20896	0.277607	-0.0686479
MSTRG.14925	MSTRG.14925.1-0,MSTRG.14925.2-0	12	12	ENSMUSG00000032854.12	165769	No_ref_genes	chr3	125842064	-	4.19023	3.85239	3.82256	3.17743	2.77216	2.63857	721.406	676.702	713.546	787.718	742.969	793.23	0.00580842	0.00569288	0.00535713	0.00403372	0.00373119	0.00332636	4.25451e-05	0.00243613	TRUE	0.00561948	0.00369709	0.00192239
MSTRG.1381	ENSMUST00000143405.1-0	1	3	ENSMUSG00000005674.9	NA	ENSMUSG00000005674.9	chr1	171218363	-	6.26381	6.68702	6.87312	9.43678	9.87617	9.25929	9.97866	10.5063	10.4644	13.0312	13.3657	12.9398	0.627721	0.636477	0.65681	0.72417	0.738917	0.715567	4.29234e-05	0.00245299	TRUE	0.640336	0.726218	-0.0858821
MSTRG.19578	ENSMUST00000159547.2-0,ENSMUST00000063588.10-0	5	5	ENSMUSG00000030337.16	NA	ENSMUSG00000030337.16	chr6	125245964	+	1.05039	0.975711	0.999216	0.82441	0.895882	0.797358	173.788	168.994	168.817	199.882	191.453	195.089	0.00604411	0.00577364	0.00591892	0.00412448	0.00467937	0.00408715	4.31438e-05	0.00245601	TRUE	0.00591222	0.004297	0.00161522
MSTRG.18247	ENSMUST00000132639.1-0,ENSMUST00000154867.1-0,ENSMUST00000110951.7-4,ENSMUST00000110951.7-0,ENSMUST00000154867.1-4,ENSMUST00000019638.14-0,ENSMUST00000132639.1-4,ENSMUST00000019638.14-4	5	5	ENSMUSG00000019494.14	191922	ENSMUSG00000019494.14	chr5	138164648	+	0.889878	0.964869	0.891258	0.771902	0.762068	0.748059	18.7598	17.7122	17.94	22.9306	22.6571	24.3737	0.0474353	0.0544749	0.0496798	0.0336625	0.0336349	0.0306912	4.43344e-05	0.00251403	TRUE	0.05053	0.0326629	0.0178672
MSTRG.22209	MSTRG.22209.1-4,MSTRG.22209.2-4,ENSMUST00000034023.3-4	1	7	ENSMUSG00000031610.3	235295	ENSMUSG00000031610.3	chr8	57477621	+	21.9858	22.0981	22.7863	23.5776	24.6212	24.0595	34.4667	34.3869	34.3794	32.8549	33.4647	33.543	0.637886	0.64263	0.66279	0.71763	0.735736	0.717272	4.49351e-05	0.00254317	TRUE	0.647769	0.723546	-0.0757773
MSTRG.5389	ENSMUST00000238462.1-0,ENSMUST00000110082.10-0,ENSMUST00000238462.1-2,ENSMUST00000001204.7-2,ENSMUST00000127300.1-0,ENSMUST00000001204.7-0,ENSMUST00000110082.10-2,ENSMUST00000127300.1-2	5	5	ENSMUSG00000001175.15	55549	ENSMUSG00000001175.15	chr12	100209820	+	93.2877	89.569	84.5071	73.1566	71.6458	72.3926	335.618	317.894	306.223	319.286	307.387	343.056	0.277958	0.281757	0.275966	0.229126	0.23308	0.211022	4.56244e-05	0.002566	TRUE	0.27856	0.224409	0.0541508
MSTRG.10452	ENSMUST00000080217.13-1	1	6	ENSMUSG00000061130.13	108437	ENSMUSG00000061130.13	chr17	85014617	+	15.6924	16.827	13.6629	20.2856	20.2492	18.6158	88.5838	91.261	81.5034	82.364	79.4605	80.884	0.177147	0.184383	0.167636	0.246292	0.254833	0.230155	4.56936e-05	0.002566	TRUE	0.176389	0.24376	-0.067371
MSTRG.2385	ENSMUST00000128576.7-0,ENSMUST00000119547.7-0,ENSMUST00000117488.7-0,ENSMUST00000120265.1-0,ENSMUST00000121205.7-0,MSTRG.2385.6-0,ENSMUST00000148735.1-0,ENSMUST00000150605.7-0,ENSMUST00000151660.7-0,ENSMUST00000105328.9-0	6	6	ENSMUSG00000034949.18,ENSMUSG00000004933.17	NA	ENSMUSG00000004933.17	chr10	81263365	+	0.643164	0.535241	0.782268	0.134474	0.201335	0.215562	8.64959	10.0666	12.2792	13.5323	14.9903	12.3768	0.0743578	0.0531698	0.0637069	0.00993729	0.013431	0.0174167	4.58185e-05	0.002566	TRUE	0.0637448	0.013595	0.0501498
MSTRG.21389	ENSMUST00000124566.1-0,ENSMUST00000033160.14-0	3	3	ENSMUSG00000030872.14	231201	ENSMUSG00000030872.14	chr7	121986722	-	1.59562	1.69935	1.88924	0.958565	1.12712	1.24019	4.94827	5.6616	5.33506	6.09654	6.59539	6.30139	0.32246	0.300154	0.354118	0.157231	0.170895	0.196813	4.59511e-05	0.002566	TRUE	0.325577	0.17498	0.150598
MSTRG.21389	ENSMUST00000124566.1-2,ENSMUST00000144779.1-0	2	3	ENSMUSG00000030872.14	231202	ENSMUSG00000030872.14	chr7	121988762	-	3.35265	3.96224	3.44582	5.13797	5.46827	5.0612	4.94827	5.6616	5.33506	6.09654	6.59539	6.30139	0.67754	0.699846	0.645882	0.842769	0.829105	0.803187	4.59511e-05	0.002566	TRUE	0.674423	0.82502	-0.150598
MSTRG.4829	ENSMUST00000110857.4-0	3	4	ENSMUSG00000020664.10	NA	ENSMUSG00000020664.10	chr12	31331277	-	110.727	109.876	109.257	107.536	107.855	110.049	117.12	115.668	114.832	111.645	111.855	114.316	0.945416	0.949927	0.951453	0.963192	0.964239	0.96268	4.60951e-05	0.00256914	TRUE	0.948932	0.96337	-0.0144387
MSTRG.9690	MSTRG.9690.3-5,ENSMUST00000063344.14-5,ENSMUST00000137201.7-5,MSTRG.9690.7-5,MSTRG.9690.6-5,ENSMUST00000116641.8-5,MSTRG.9690.2-5	1	8	ENSMUSG00000002279.19	104694	ENSMUSG00000002279.19	chr17	25662727	+	6.38588	6.69723	6.73621	6.48789	7.19001	6.54405	6.97466	7.25633	7.36727	6.88363	7.64452	6.97473	0.915583	0.922951	0.914342	0.94251	0.940545	0.938251	4.62391e-05	0.00257228	TRUE	0.917625	0.940435	-0.0228099
MSTRG.13961	ENSMUST00000108210.8-4,ENSMUST00000199222.4-4,ENSMUST00000117915.7-4,ENSMUST00000099153.9-5	17	17	ENSMUSG00000027677.17	153912	No_ref_genes	chr3	33814886	+	3.87339	4.4314	5.30218	4.70525	5.35126	4.28022	24.1688	29.2578	32.435	47.1811	46.0089	44.142	0.160264	0.151461	0.163471	0.0997274	0.116309	0.0969649	4.71474e-05	0.00261532	TRUE	0.158399	0.104334	0.0540647
MSTRG.11093	ENSMUST00000145963.8-2,ENSMUST00000025464.7-0,ENSMUST00000130675.1-2,ENSMUST00000145963.8-0,ENSMUST00000025464.7-2,ENSMUST00000130675.1-0	6	6	ENSMUSG00000024571.15,ENSMUSG00000057130.12	118815	ENSMUSG00000057130.12	chr18	80225855	+	0.93804	0.984227	0.912761	0.645111	0.69072	0.713273	21.7794	21.2618	20.6048	21.4338	20.7593	20.8359	0.04307	0.0462909	0.0442984	0.0300978	0.0332728	0.0342329	4.7244e-05	0.00261532	TRUE	0.0445531	0.0325345	0.0120186
MSTRG.6854	ENSMUST00000133460.1-3,ENSMUST00000022294.14-3,ENSMUST00000132374.8-3	1	4	ENSMUSG00000021772.15	73466	ENSMUSG00000021772.15	chr14	18280471	+	38.9997	38.0436	36.24	42.9021	42.4812	42.3174	44.3053	42.5754	40.6735	46.3386	45.603	45.9143	0.880248	0.893558	0.890998	0.925838	0.931544	0.92166	4.90862e-05	0.00269409	TRUE	0.888268	0.926347	-0.0380794
MSTRG.3424	ENSMUST00000044250.3-3,ENSMUST00000134770.1-3	1	3	ENSMUSG00000042650.3	34403	ENSMUSG00000042650.3	chr11	60555910	+	0	0	0	1.82543	1.50382	2.38623	7.18353	6.55486	6.36131	8.48935	7.95144	8.22425	0	0	0	0.215026	0.189125	0.290145	4.91638e-05	0.00269409	TRUE	0	0.231432	-0.231432
MSTRG.8518	ENSMUST00000231211.1-0	2	5	ENSMUSG00000023011.8	NA	ENSMUSG00000023011.8	chr15	99499513	-	20.2899	12.8287	8.12414	51.3033	42.9136	46.5106	187.368	181.66	158.579	234.25	213.387	208.707	0.108289	0.0706191	0.0512308	0.219011	0.201107	0.222851	4.9623e-05	0.00271417	TRUE	0.0767129	0.214323	-0.13761
MSTRG.3571	ENSMUST00000108642.7-0,ENSMUST00000108642.7-1,ENSMUST00000108639.7-0,ENSMUST00000108639.7-3	5	5	ENSMUSG00000018750.14	35183	ENSMUSG00000018750.14	chr11	69784028	+	1.36767	1.33992	1.34351	1.4338	1.30717	1.44365	7.10217	6.82721	6.35569	10.6435	10.1391	9.70988	0.19257	0.196261	0.211387	0.134711	0.128924	0.148679	4.98072e-05	0.00271917	TRUE	0.200073	0.137438	0.0626348
MSTRG.20464	MSTRG.20464.3-1,MSTRG.20464.4-1,MSTRG.20464.1-1,MSTRG.20464.2-1,ENSMUST00000160433.2-1	5	6	ENSMUSG00000058975.7	218707	ENSMUSG00000058975.7	chr7	46438710	+	5.36774	5.6858	6.21926	3.7505	3.25521	2.9315	32.6344	31.0545	31.5421	34.5077	33.8922	32.5363	0.164481	0.183091	0.197173	0.108686	0.0960459	0.0900994	5.01008e-05	0.00273012	TRUE	0.181582	0.098277	0.0833048
MSTRG.1063	MSTRG.1063.2-4,ENSMUST00000159918.1-0,MSTRG.1063.4-4,MSTRG.1063.5-5,MSTRG.1063.6-5,MSTRG.1063.3-4,ENSMUST00000041240.3-0	11	14	ENSMUSG00000041889.7,ENSMUSG00000041879.13	14578	ENSMUSG00000041889.7	chr1	135371052	-	29.6767	28.8925	30.5097	35.1351	36.3192	37.4614	148.465	148.27	154.975	162.893	163.495	166.468	0.19989	0.194864	0.196869	0.215694	0.222142	0.225036	5.05677e-05	0.00274536	TRUE	0.197207	0.220958	-0.0237503
MSTRG.18045	ENSMUST00000124569.7-0,ENSMUST00000031367.14-0,ENSMUST00000153832.7-0	1	2	ENSMUSG00000029416.17	199796	ENSMUSG00000029416.17	chr5	127595666	-	4.5644	5.25864	5.25285	5.60875	5.13196	5.32626	8.19185	8.94048	8.73863	8.05259	7.43826	7.40237	0.557188	0.588183	0.601107	0.696515	0.689941	0.719535	5.1714e-05	0.00278605	TRUE	0.582159	0.701997	-0.119837
MSTRG.18045	MSTRG.18045.1-0	2	2	ENSMUSG00000029416.17	NA	ENSMUSG00000029416.17	chr5	127588612	-	3.62745	3.68184	3.48578	2.44384	2.3063	2.07611	8.19185	8.94048	8.73863	8.05259	7.43826	7.40237	0.442812	0.411817	0.398893	0.303485	0.310059	0.280465	5.1714e-05	0.00278605	TRUE	0.417841	0.298003	0.119837
MSTRG.23293	ENSMUST00000065005.4-0,ENSMUST00000216826.1-0	6	6	ENSMUSG00000002820.6	NA	ENSMUSG00000002820.6	chr9	21277772	+	0.377295	0.434613	0.364463	0.193464	0.219231	0.148144	8.5575	11.2344	10.4385	12.0419	11.7677	11.0758	0.0440894	0.0386859	0.0349151	0.0160659	0.01863	0.0133754	5.17635e-05	0.00278605	TRUE	0.0392301	0.0160237	0.0232064
MSTRG.1041	MSTRG.1041.3-2,ENSMUST00000186553.1-0	1	5	ENSMUSG00000026458.13	14439	ENSMUSG00000026458.13	chr1	134298377	-	1.47297	1.80207	2.82977	5.38116	6.00159	7.08772	5.37405	5.71912	7.06317	8.55278	9.32124	10.0865	0.27409	0.315095	0.400638	0.629171	0.643862	0.702695	5.26849e-05	0.00281341	TRUE	0.329941	0.658576	-0.328635
MSTRG.2593	ENSMUST00000219889.1-3,ENSMUST00000220346.1-3,ENSMUST00000164751.1-3,ENSMUST00000219643.1-3,MSTRG.2593.1-3,ENSMUST00000219765.1-3	2	5	ENSMUSG00000019971.10	23201	ENSMUSG00000019971.10	chr10	100573192	+	0.834431	0.503745	0.723558	0	0	0	5.49178	5.03016	4.62714	5.15071	4.87313	4.81303	0.151942	0.100145	0.156373	0	0	0	5.29964e-05	0.00282484	TRUE	0.136153	0	0.136153
MSTRG.8157	ENSMUST00000081291.12-0	3	4	ENSMUSG00000053929.17	91187	ENSMUSG00000053929.17	chr15	76643395	-	27.112	27.7379	26.0146	22.5257	22.8004	22.1845	44.1989	43.539	42.699	40.6584	41.0241	40.1123	0.613409	0.63708	0.609256	0.554024	0.555782	0.553061	5.30917e-05	0.00282484	TRUE	0.619915	0.554289	0.0656262
MSTRG.10452	ENSMUST00000112304.9-1	3	6	ENSMUSG00000061130.13	108444	ENSMUSG00000061130.13	chr17	85017140	+	62.2556	64.0288	59.5184	51.3751	50.1511	51.832	88.5838	91.261	81.5034	82.364	79.4605	80.884	0.702788	0.701601	0.730257	0.623756	0.631145	0.640819	5.37841e-05	0.00285134	TRUE	0.711549	0.631907	0.0796416
MSTRG.23819	ENSMUST00000213702.1-1,MSTRG.23819.1-1,ENSMUST00000041551.8-1,ENSMUST00000213880.1-1	2	4	ENSMUSG00000037257.8	250001	ENSMUSG00000037257.8	chr9	63641912	+	6.86424	7.06588	6.95483	7.20405	7.45669	7.17095	7.21263	7.48028	7.40118	7.41854	7.66617	7.38079	0.951698	0.944601	0.939691	0.971087	0.972675	0.97157	5.39557e-05	0.00285527	TRUE	0.94533	0.971777	-0.0264471
MSTRG.3301	ENSMUST00000121334.7-1,MSTRG.3301.2-1,MSTRG.3301.3-1,MSTRG.3301.4-1	4	5	ENSMUSG00000018398.18	33770	ENSMUSG00000018398.18	chr11	53549605	+	13.4323	12.9347	12.9616	12.5434	12.7128	11.8871	49.0549	46.1642	48.9038	52.0916	53.1035	50.1476	0.273822	0.280189	0.265042	0.240795	0.239397	0.237042	5.48531e-05	0.00289753	TRUE	0.273018	0.239078	0.0339395
MSTRG.7828	ENSMUST00000061875.7-1,ENSMUST00000227093.1-1,ENSMUST00000061875.7-0,ENSMUST00000226884.1-1,ENSMUST00000227093.1-0,ENSMUST00000226884.1-0	2	2	ENSMUSG00000052253.6	84281	ENSMUSG00000052253.6	chr15	25998482	+	0.240317	0.21788	0.229555	0.161442	0.137347	0.115817	12.3258	12.484	13.5191	14.173	12.9966	12.7048	0.0194971	0.0174528	0.01698	0.0113908	0.0105679	0.00911604	5.59334e-05	0.00293883	TRUE	0.0179766	0.0103582	0.00761841
MSTRG.7828	ENSMUST00000226884.1-2,ENSMUST00000061875.7-2,ENSMUST00000227093.1-2	1	2	ENSMUSG00000052253.6	84280	ENSMUSG00000052253.6	chr15	25997434	+	12.0855	12.2661	13.2896	14.0116	12.8593	12.5889	12.3258	12.484	13.5191	14.173	12.9966	12.7048	0.980503	0.982547	0.98302	0.988609	0.989432	0.990884	5.59358e-05	0.00293883	TRUE	0.982023	0.989642	-0.00761841
MSTRG.11272	MSTRG.11272.1-0,ENSMUST00000099955.3-0,ENSMUST00000161368.1-0,ENSMUST00000116558.2-0,ENSMUST00000160852.7-0	3	3	ENSMUSG00000024939.6,ENSMUSG00000079478.9	127706	ENSMUSG00000118125.1,ENSMUSG00000024939.6	chr19	5728087	-	3.00596	2.70016	3.03777	2.04139	2.20834	2.23033	9.29495	9.58174	9.84963	9.72287	10.175	10.7406	0.323397	0.281802	0.308415	0.209957	0.217035	0.207654	5.71617e-05	0.00298718	TRUE	0.304538	0.211549	0.0929892
MSTRG.5424	ENSMUST00000174651.1-0	3	4	ENSMUSG00000057963.9,ENSMUSG00000098530.1,ENSMUSG00000041716.7,ENSMUSG00000096458.7,ENSMUSG00000091931.5	61250	ENSMUSG00000098530.1,ENSMUSG00000096458.7,ENSMUSG00000041716.7,ENSMUSG00000091931.5	chr12	102741732	-	21.9529	21.4354	20.9432	23.7942	22.706	24.1636	35.2027	34.5434	33.4001	37.2097	35.631	37.7896	0.623613	0.620534	0.627041	0.639462	0.637254	0.639424	5.78061e-05	0.00301013	TRUE	0.623729	0.638714	-0.0149845
MSTRG.24237	ENSMUST00000149243.7-0,ENSMUST00000149243.7-1	1	5	ENSMUSG00000032563.16	252394	ENSMUSG00000032563.16,ENSMUSG00000104344.1	chr9	105076480	+	7.81085	8.43109	8.06031	10.1808	11.0611	10.0342	15.8179	16.3492	15.7867	18.3476	19.5676	17.8137	0.493798	0.515687	0.510576	0.554886	0.565277	0.563287	5.83381e-05	0.00302708	TRUE	0.506687	0.56115	-0.0544627
MSTRG.16576	ENSMUST00000160884.8-0,ENSMUST00000238715.1-0,ENSMUST00000238738.1-0,ENSMUST00000030768.9-0,MSTRG.16576.3-0,ENSMUST00000159840.7-0	1	2	ENSMUSG00000028931.12	183923	ENSMUSG00000028931.12	chr4	152390746	-	22.644	21.3006	20.8496	23.4721	22.2385	23.3216	23.8833	22.3429	21.6823	23.7826	22.2804	23.5278	0.948112	0.953353	0.961592	0.986944	0.998121	0.991238	5.91238e-05	0.00304099	TRUE	0.954352	0.992101	-0.0377487
MSTRG.16576	MSTRG.16576.1-0	2	2	ENSMUSG00000028931.12	NA	ENSMUSG00000028931.12	chr4	152390419	-	1.23925	1.04223	0.832782	0.310499	0.041871	0.206162	23.8833	22.3429	21.6823	23.7826	22.2804	23.5278	0.0518879	0.0466473	0.0384083	0.0130557	0.00187927	0.00876248	5.9125e-05	0.00304099	TRUE	0.0456478	0.00789916	0.0377487
MSTRG.13515	MSTRG.13515.4-2,ENSMUST00000017065.14-2,ENSMUST00000193611.5-2,MSTRG.13515.1-2,ENSMUST00000130411.6-2	3	6	ENSMUSG00000016921.14	140695	ENSMUSG00000016921.14	chr2	162937124	+	10.1942	9.44887	12.1734	7.69544	8.92033	8.21034	24.1497	25.2353	29.3601	26.7426	30.122	27.9438	0.422127	0.37443	0.414623	0.28776	0.29614	0.293816	5.92626e-05	0.00304273	TRUE	0.403727	0.292572	0.111155
MSTRG.18672	ENSMUST00000145857.7-0	1	3	ENSMUSG00000018999.14	210226	ENSMUSG00000018999.14	chr6	34158085	-	3.5258	2.73978	1.85929	0	0	0	27.3248	25.6423	23.3267	25.8908	22.8828	21.9953	0.129033	0.106846	0.0797068	0	0	0	6.05406e-05	0.00308137	TRUE	0.105195	0	0.105195
MSTRG.16252	MSTRG.16252.1-0	2	2	ENSMUSG00000047281.3,ENSMUSG00000037553.14	182080	ENSMUSG00000037553.14,ENSMUSG00000047281.3	chr4	133600556	-	3.15654	3.06259	2.80813	1.63567	1.85732	1.58043	8.86026	9.26037	8.60807	7.66829	7.46957	7.51203	0.356258	0.33072	0.326221	0.213303	0.248652	0.210387	6.15956e-05	0.00310808	TRUE	0.337733	0.224114	0.113619
MSTRG.16252	ENSMUST00000084238.4-0,MSTRG.16252.3-0	1	2	ENSMUSG00000047281.3,ENSMUSG00000037553.14	182082	ENSMUSG00000037553.14	chr4	133605299	-	5.70372	6.19778	5.79994	6.03262	5.61225	5.9316	8.86026	9.26037	8.60807	7.66829	7.46957	7.51203	0.643742	0.66928	0.673779	0.786697	0.751348	0.789613	6.15956e-05	0.00310808	TRUE	0.662267	0.775886	-0.113619
MSTRG.15869	ENSMUST00000131656.1-0,ENSMUST00000134394.7-0,ENSMUST00000073764.12-0,ENSMUST00000141423.7-0	4	4	ENSMUSG00000048351.14	NA	ENSMUSG00000048351.14	chr4	108341544	+	0.773788	0.767668	0.75	0.665048	0.664636	0.695311	1.80492	1.79509	1.9317	2.35786	2.44601	2.24949	0.428711	0.427649	0.388259	0.282056	0.271723	0.309097	6.27576e-05	0.00315045	TRUE	0.414873	0.287625	0.127248
MSTRG.15869	ENSMUST00000134394.7-2,ENSMUST00000073764.12-2,ENSMUST00000141423.7-2,ENSMUST00000131656.1-2	1	4	ENSMUSG00000048351.14	171441	ENSMUSG00000048351.14	chr4	108338751	+	1.03113	1.02742	1.1817	1.69281	1.78137	1.55418	1.80492	1.79509	1.9317	2.35786	2.44601	2.24949	0.571289	0.572351	0.611741	0.717944	0.728277	0.690903	6.27576e-05	0.00315045	TRUE	0.585127	0.712375	-0.127248
MSTRG.16744	MSTRG.16744.1-0,MSTRG.16744.3-2,ENSMUST00000030691.16-2,MSTRG.16744.1-2,ENSMUST00000030691.16-0,ENSMUST00000182426.2-2,MSTRG.16744.2-0,ENSMUST00000182426.2-0,MSTRG.16744.2-2,MSTRG.16744.3-0	7	7	ENSMUSG00000061601.15	184804	ENSMUSG00000061601.15	chr5	14863466	+	2.14647	2.08292	2.23451	2.20962	2.15105	1.85443	7.63937	7.74733	8.32707	10.133	9.28832	8.75401	0.280975	0.268856	0.268342	0.218062	0.231587	0.211838	6.37082e-05	0.00318726	TRUE	0.272724	0.220495	0.052229
MSTRG.8391	ENSMUST00000229755.1-0,ENSMUST00000229416.1-0,ENSMUST00000230823.1-0,ENSMUST00000230111.1-0	1	3	ENSMUSG00000015377.10	92368	ENSMUSG00000098663.1,ENSMUSG00000015377.10	chr15	89184815	-	1.76444	2.07168	2.40599	3.63658	4.19685	3.95427	5.57189	6.55584	9.89716	7.30398	8.62423	8.49654	0.316668	0.316006	0.243099	0.49789	0.486635	0.465397	6.41658e-05	0.00320468	TRUE	0.291924	0.483308	-0.191383
MSTRG.5670	MSTRG.5670.3-0,MSTRG.5670.4-0	3	4	ENSMUSG00000021313.16	67339	ENSMUSG00000021313.16	chr13	11549104	-	1.1761	1.04315	1.37899	0.388137	0.369658	0.604572	9.89431	10.9774	12.2656	12.4896	13.0946	12.0449	0.118867	0.095027	0.112427	0.0310768	0.0282298	0.0501934	6.47675e-05	0.00322923	TRUE	0.108774	0.0365	0.0722737
MSTRG.3103	MSTRG.3103.1-0	5	5	ENSMUSG00000020311.17	NA	ENSMUSG00000084146.1	chr11	30899517	-	5.10688	5.75029	5.63964	4.49047	4.48363	4.37777	47.0987	48.7196	49.7746	49.4572	47.8107	48.3207	0.108429	0.118028	0.113303	0.0907951	0.0937789	0.0905983	6.51777e-05	0.00324417	TRUE	0.113254	0.0917241	0.0215296
MSTRG.9022	ENSMUST00000114913.2-1,ENSMUST00000114913.2-0	3	3	ENSMUSG00000022840.9	96101	ENSMUSG00000022840.9	chr16	35305741	+	14.7035	14.6634	15.1859	11.484	12.1941	12.1354	29.5196	28.8748	30.838	41.3217	38.0308	33.5402	0.498094	0.507826	0.49244	0.277917	0.320638	0.361816	6.53843e-05	0.00324894	TRUE	0.499453	0.320123	0.17933
MSTRG.24631	MSTRG.24631.1-0	2	2	ENSMUSG00000073293.4	NA	ENSMUSG00000073293.4	chrX	6168621	-	5.20803	5.12655	5.44559	6.89456	6.30604	7.05913	24.8379	25.6411	24.6999	23.2532	23.3049	23.6216	0.20968	0.199935	0.22047	0.2965	0.270589	0.298842	6.62135e-05	0.00327902	TRUE	0.210028	0.288643	-0.0786151
MSTRG.24631	ENSMUST00000103006.3-0	1	2	ENSMUSG00000073293.4	266291	ENSMUSG00000073293.4	chrX	6168696	-	19.6299	20.5145	19.2543	16.3586	16.9989	16.5625	24.8379	25.6411	24.6999	23.2532	23.3049	23.6216	0.79032	0.800065	0.77953	0.7035	0.729411	0.701158	6.62135e-05	0.00327902	TRUE	0.789972	0.711357	0.0786151
MSTRG.13706	ENSMUST00000108983.3-1,MSTRG.13706.1-5,ENSMUST00000108981.8-1,MSTRG.13706.4-5	6	9	ENSMUSG00000078879.10,ENSMUSG00000078878.9	141661	No_ref_genes	chr2	176724601	+	2.71337	2.73178	2.4384	2.6417	2.23358	2.55707	32.2809	32.9686	31.5422	40.6199	36.9757	39.8377	0.0840549	0.0828602	0.0773059	0.0650345	0.0604068	0.0641872	6.84705e-05	0.00336804	TRUE	0.081407	0.0632095	0.0181975
MSTRG.23819	MSTRG.23819.1-2,ENSMUST00000213880.1-2,ENSMUST00000213702.1-2,ENSMUST00000041551.8-2	3	4	ENSMUSG00000037257.8	250004	ENSMUSG00000037257.8	chr9	63644607	+	0.348385	0.398937	0.432523	0.139343	0.192179	0.209834	7.21263	7.48028	7.40118	7.41854	7.66617	7.38079	0.0483021	0.0533319	0.0584398	0.0187831	0.0250684	0.0284298	7.02271e-05	0.00343141	TRUE	0.0533579	0.0240937	0.0292642
MSTRG.22039	ENSMUST00000162640.1-1,ENSMUST00000162640.1-0	1	16	ENSMUSG00000039328.11	234249	ENSMUSG00000039328.11	chr8	31122092	+	4.01576	4.24251	4.14012	3.78539	4.23724	4.23885	37.5846	41.0875	39.2661	33.4599	37.1307	36.6663	0.106846	0.103255	0.105437	0.113132	0.114117	0.115606	7.09008e-05	0.00344709	TRUE	0.10518	0.114285	-0.00910547
MSTRG.760	ENSMUST00000097650.9-1,MSTRG.760.4-1,ENSMUST00000068116.12-1,ENSMUST00000189617.2-1,ENSMUST00000187532.1-1,MSTRG.760.1-1,ENSMUST00000068167.12-1	2	3	ENSMUSG00000026305.15	4218	ENSMUSG00000026305.15	chr1	91128973	+	2.10747	2.00362	2.22097	2.41461	2.58452	2.26132	3.10009	3.01952	3.32396	3.37829	3.51977	3.08599	0.67981	0.663557	0.668169	0.714745	0.734287	0.732771	7.19264e-05	0.0034799	TRUE	0.670512	0.727267	-0.0567555
MSTRG.6086	MSTRG.6086.4-0,MSTRG.6086.3-0,ENSMUST00000128910.7-0,ENSMUST00000046246.12-0	2	3	ENSMUSG00000021493.15	69513	ENSMUSG00000021493.15	chr13	55498413	-	1.19039	1.37111	1.52389	0.730538	0.921824	0.922174	6.55728	7.87335	8.79288	7.40808	8.42172	7.203	0.181537	0.174146	0.17331	0.0986138	0.109458	0.128026	7.19315e-05	0.0034799	TRUE	0.176331	0.112033	0.0642983
MSTRG.24160	ENSMUST00000035037.13-0,MSTRG.24160.1-0	2	2	ENSMUSG00000032462.14	259952	ENSMUSG00000032462.14	chr9	99036651	-	0.806073	0.869363	0.820947	0.652975	0.737206	0.670333	20.1254	20.8033	20.547	21.1778	21.6069	20.4683	0.0400524	0.0417896	0.0399545	0.030833	0.034119	0.0327499	7.29655e-05	0.00350683	TRUE	0.0405989	0.0325673	0.00803158
MSTRG.24160	ENSMUST00000136965.7-0	1	2	ENSMUSG00000032462.14	259953	ENSMUSG00000032462.14	chr9	99038401	-	19.3194	19.934	19.7261	20.5248	20.8697	19.7979	20.1254	20.8033	20.547	21.1778	21.6069	20.4683	0.959948	0.95821	0.960045	0.969167	0.965881	0.96725	7.29668e-05	0.00350683	TRUE	0.959401	0.967433	-0.00803158
MSTRG.18830	ENSMUST00000040361.7-1,ENSMUST00000203011.1-1	3	3	ENSMUSG00000039347.7	203958	No_ref_genes	chr6	48541830	+	21.2143	17.0718	15.0468	3.2554	3.9824	6.88871	216.219	218.984	215.162	234.444	270.724	283.797	0.0981149	0.0779589	0.0699325	0.0138856	0.0147102	0.0242734	7.35196e-05	0.00352185	TRUE	0.0820021	0.0176231	0.064379
MSTRG.2265	MSTRG.2265.1-0	3	3	ENSMUSG00000000374.8	NA	ENSMUSG00000000374.8	chr10	78185297	-	10.0419	9.66663	9.93226	7.24296	8.83203	7.86657	29.6761	28.4104	29.7081	26.7663	30.1096	29.5381	0.338383	0.340249	0.334328	0.270599	0.293329	0.26632	7.49107e-05	0.00357099	TRUE	0.337654	0.276749	0.0609042
MSTRG.2265	MSTRG.2265.1-3,ENSMUST00000000384.7-0	2	3	ENSMUSG00000000374.8	28158	ENSMUSG00000000374.8	chr10	78186722	-	19.6342	18.7438	19.7758	19.5234	21.2776	21.6715	29.6761	28.4104	29.7081	26.7663	30.1096	29.5381	0.661617	0.659751	0.665672	0.729401	0.706671	0.73368	7.49107e-05	0.00357099	TRUE	0.662346	0.723251	-0.0609042
MSTRG.24463	MSTRG.24463.1-3	4	5	ENSMUSG00000039163.10	261347	ENSMUSG00000039163.10	chr9	118063980	-	9.01444	7.47193	7.84595	5.82378	6.35492	6.42606	44.8608	40.5511	42.7497	39.4172	42.2122	44.0252	0.200942	0.18426	0.183532	0.147747	0.150547	0.145963	7.54826e-05	0.00357874	TRUE	0.189578	0.148086	0.0414923
MSTRG.22532	ENSMUST00000109738.9-0,ENSMUST00000109736.8-0	2	2	ENSMUSG00000052926.16,ENSMUSG00000111184.1	243999	ENSMUSG00000052926.16	chr8	84956610	-	2.4932	2.67876	2.68328	2.02322	2.36514	2.2555	5.5054	5.26241	5.48409	6.39318	6.61297	6.58171	0.452865	0.509037	0.489285	0.316465	0.357651	0.342692	7.55616e-05	0.00357874	TRUE	0.483729	0.338936	0.144793
MSTRG.22532	ENSMUST00000065049.14-0,ENSMUST00000128972.8-0,ENSMUST00000147812.7-0,ENSMUST00000126029.1-0	1	2	ENSMUSG00000052926.16,ENSMUSG00000111184.1	244000	ENSMUSG00000111184.1,ENSMUSG00000052926.16	chr8	84957670	-	3.01219	2.58365	2.80081	4.36996	4.24784	4.32621	5.5054	5.26241	5.48409	6.39318	6.61297	6.58171	0.547135	0.490963	0.510715	0.683535	0.642349	0.657308	7.55616e-05	0.00357874	TRUE	0.516271	0.661064	-0.144793
MSTRG.10705	MSTRG.10705.1-1,ENSMUST00000167406.1-2,ENSMUST00000170693.8-1,ENSMUST00000236235.1-2	8	14	ENSMUSG00000091896.8,ENSMUSG00000046668.9	116403	ENSMUSG00000117841.1,ENSMUSG00000091896.8	chr18	35807176	+	21.0269	20.529	19.6863	16.6797	17.3583	17.5587	55.7321	55.3183	52.691	52.5893	51.72	52.3933	0.377286	0.371107	0.373617	0.31717	0.33562	0.335132	7.82285e-05	0.00368718	TRUE	0.374003	0.329307	0.0446961
MSTRG.16610	ENSMUST00000030922.14-0	1	2	ENSMUSG00000029053.16	NA	ENSMUSG00000029053.16	chr4	155261721	-	31.5724	38.5838	37.3027	47.2507	49.8278	48.7387	79.9959	85.8402	81.6831	83.4782	85.6523	83.5274	0.394676	0.449484	0.456676	0.566025	0.581745	0.583506	7.89632e-05	0.00369802	TRUE	0.433612	0.577092	-0.14348
MSTRG.16610	ENSMUST00000103178.10-0	2	2	ENSMUSG00000029053.16	184071	ENSMUSG00000029053.16	chr4	155260129	-	48.4235	47.2564	44.3804	36.2274	35.8245	34.7887	79.9959	85.8402	81.6831	83.4782	85.6523	83.5274	0.605324	0.550516	0.543324	0.433975	0.418255	0.416494	7.89632e-05	0.00369802	TRUE	0.566388	0.422908	0.14348
MSTRG.11746	ENSMUST00000224478.1-4,ENSMUST00000065601.12-4,ENSMUST00000111936.3-4,MSTRG.11746.3-4,MSTRG.11746.2-4,MSTRG.11746.1-4,MSTRG.11746.4-4	1	6	ENSMUSG00000025217.15	126295	ENSMUSG00000025217.15	chr19	45529297	+	4.13891	4.35161	4.24438	4.32773	4.39006	4.47361	6.65961	6.85925	6.76443	6.47602	6.57854	6.54399	0.621495	0.634415	0.627456	0.668271	0.66733	0.683621	8.2149e-05	0.00381674	TRUE	0.627789	0.673074	-0.0452848
MSTRG.21815	ENSMUST00000153254.2-1,ENSMUST00000153254.2-0	1	3	ENSMUSG00000023235.14	233031	ENSMUSG00000023235.14	chr8	4334814	+	0.795341	0.941207	1.08493	1.19918	1.39287	1.12742	2.4247	2.55426	2.66789	2.24917	2.42131	1.91193	0.328017	0.368485	0.406663	0.533168	0.575255	0.589673	8.24284e-05	0.00382136	TRUE	0.367721	0.566032	-0.198311
MSTRG.24658	ENSMUST00000033495.14-1,MSTRG.24658.1-5,MSTRG.24658.1-0,ENSMUST00000223553.1-1,ENSMUST00000033495.14-0,ENSMUST00000223553.1-0	6	6	ENSMUSG00000031154.15,ENSMUSG00000031155.16	261999	ENSMUSG00000031155.16	chrX	7883434	+	4.27855	4.17802	4.31142	3.6193	3.81011	3.6897	9.69546	9.14608	9.86367	9.42558	9.87643	9.22092	0.441294	0.45681	0.437101	0.383987	0.385778	0.400144	8.28157e-05	0.00382348	TRUE	0.445068	0.38997	0.0550987
MSTRG.1041	MSTRG.1041.4-0,MSTRG.1041.3-1,ENSMUST00000186964.6-0,ENSMUST00000186730.6-0,ENSMUST00000168515.7-0,ENSMUST00000189862.6-0	3	5	ENSMUSG00000026458.13	14436	ENSMUSG00000026458.13	chr1	134296784	-	3.78306	3.76116	4.01746	2.90715	3.31965	2.86117	5.37405	5.71912	7.06317	8.55278	9.32124	10.0865	0.703951	0.657647	0.56879	0.339907	0.356138	0.283663	8.29747e-05	0.00382479	TRUE	0.643463	0.32657	0.316893
MSTRG.1422	MSTRG.1422.3-8,MSTRG.1422.1-12	7	14	ENSMUSG00000037872.5,ENSMUSG00000005338.13	16766	ENSMUSG00000005338.13	chr1	173335610	-	5e-07	5e-07	5e-07	5e-07	5e-07	5e-07	119.562	115.162	113.98	128.696	130.961	131.56	4.18193e-09	4.34172e-09	4.38674e-09	3.88513e-09	3.81793e-09	3.80055e-09	8.44511e-05	0.00387458	TRUE	4.30346e-09	3.83454e-09	4.68925e-10
MSTRG.1422	MSTRG.1422.3-9,MSTRG.1422.1-13	8	14	ENSMUSG00000037872.5,ENSMUSG00000005338.13	16765	ENSMUSG00000005338.13	chr1	173335423	-	5e-07	5e-07	5e-07	5e-07	5e-07	5e-07	119.562	115.162	113.98	128.696	130.961	131.56	4.18193e-09	4.34172e-09	4.38674e-09	3.88513e-09	3.81793e-09	3.80055e-09	8.44511e-05	0.00387458	TRUE	4.30346e-09	3.83454e-09	4.68925e-10
MSTRG.15014	ENSMUST00000106315.3-1,ENSMUST00000125858.4-1,ENSMUST00000122334.7-1,ENSMUST00000029644.15-1	1	2	ENSMUSG00000028013.16	158965	ENSMUSG00000028013.16	chr3	133378084	+	13.2528	14.7554	14.8416	15.4499	16.8699	13.1448	13.7999	15.6323	15.7466	15.5621	17.0766	13.2865	0.960359	0.943904	0.942529	0.992785	0.987897	0.989329	8.57916e-05	0.00391268	TRUE	0.948931	0.990003	-0.0410725
MSTRG.15014	ENSMUST00000106315.3-2,ENSMUST00000122334.7-0,ENSMUST00000029644.15-2,ENSMUST00000029644.15-0,ENSMUST00000125858.4-0,ENSMUST00000122334.7-2,ENSMUST00000125858.4-2,ENSMUST00000106315.3-0	2	2	ENSMUSG00000028013.16	158966	ENSMUSG00000028013.16	chr3	133378242	+	0.547035	0.876906	0.904966	0.112286	0.206682	0.14178	13.7999	15.6323	15.7466	15.5621	17.0766	13.2865	0.0396406	0.0560959	0.0574705	0.00721536	0.0121032	0.0106709	8.57919e-05	0.00391268	TRUE	0.051069	0.00999651	0.0410725
MSTRG.24463	ENSMUST00000215799.1-0	1	5	ENSMUSG00000039163.10	261349	ENSMUSG00000039163.10	chr9	118065095	-	32.9542	29.3384	32.2286	31.5841	33.6497	35.4832	44.8608	40.5511	42.7497	39.4172	42.2122	44.0252	0.734587	0.723491	0.753889	0.801277	0.797157	0.805975	8.63781e-05	0.00392616	TRUE	0.737323	0.80147	-0.0641471
MSTRG.2263	ENSMUST00000220359.1-0,MSTRG.2263.3-0,ENSMUST00000001242.8-0	1	2	ENSMUSG00000053329.7	28145	ENSMUSG00000053329.7	chr10	78162072	-	12.2128	13.1351	11.9576	15.4012	15.6009	15.709	15.4308	16.3305	15.2715	18.1399	18.2916	18.0207	0.791458	0.804326	0.783	0.849025	0.852902	0.871722	8.65129e-05	0.00392616	TRUE	0.792928	0.857883	-0.064955
MSTRG.2263	MSTRG.2263.1-0	2	2	ENSMUSG00000053329.7	28135	ENSMUSG00000053329.7	chr10	78157263	-	3.21798	3.19547	3.31392	2.73867	2.69066	2.31166	15.4308	16.3305	15.2715	18.1399	18.2916	18.0207	0.208542	0.195674	0.217	0.150975	0.147098	0.128278	8.65129e-05	0.00392616	TRUE	0.207072	0.142117	0.064955
MSTRG.11226	MSTRG.11226.1-0,ENSMUST00000025805.7-0	9	9	ENSMUSG00000024873.7,ENSMUSG00000024870.6,ENSMUSG00000024862.16	127549	ENSMUSG00000024873.7	chr19	5092864	-	28.0032	29.5207	28.2963	22.7453	25.622	23.4698	114.043	114.845	113.368	113.366	117.919	116.519	0.245549	0.257048	0.249597	0.200637	0.217284	0.201424	8.67708e-05	0.00393178	TRUE	0.250731	0.206448	0.044283
MSTRG.16354	ENSMUST00000143971.1-0	3	3	ENSMUSG00000050608.11	182789	ENSMUSG00000050608.11	chr4	139101814	-	16.0283	14.7742	16.7167	9.53332	9.71922	10.1168	159.695	159.573	150.357	158.226	168.519	155.106	0.100368	0.0925859	0.11118	0.0602512	0.0576742	0.0652248	8.81857e-05	0.00395688	TRUE	0.101378	0.0610501	0.0403279
MSTRG.16354	ENSMUST00000063040.11-0,MSTRG.16354.2-0	2	3	ENSMUSG00000050608.11	182794	ENSMUSG00000050608.11	chr4	139103791	-	143.667	144.799	133.641	148.693	158.8	144.99	159.695	159.573	150.357	158.226	168.519	155.106	0.899632	0.907414	0.88882	0.939749	0.942326	0.934775	8.81865e-05	0.00395688	TRUE	0.898622	0.93895	-0.0403279
MSTRG.4482	ENSMUST00000147781.7-0,ENSMUST00000026671.12-0	2	2	ENSMUSG00000025583.15	NA	ENSMUSG00000025583.15	chr11	119899576	+	1.10322	0.962855	1.07005	0.319226	0.54398	0.573295	9.75622	9.34302	9.41686	10.6929	10.6948	9.82802	0.113078	0.103056	0.113632	0.029854	0.0508642	0.0583327	8.83675e-05	0.00395688	TRUE	0.109922	0.0463503	0.0635717
MSTRG.4482	ENSMUST00000026671.12-1,ENSMUST00000147781.7-1	1	2	ENSMUSG00000025583.15	40363	ENSMUSG00000088670.1,ENSMUSG00000025583.15	chr11	119899417	+	8.653	8.38016	8.3468	10.3737	10.1508	9.25473	9.75622	9.34302	9.41686	10.6929	10.6948	9.82802	0.886922	0.896944	0.886368	0.970146	0.949136	0.941667	8.83675e-05	0.00395688	TRUE	0.890078	0.95365	-0.0635717
MSTRG.15942	MSTRG.15942.1-0	2	2	ENSMUSG00000003810.13	NA	ENSMUSG00000003810.13	chr4	116305929	-	1.14271	0.940422	1.00544	0.512496	0.573768	0.542081	4.97716	5.04451	5.22969	5.15127	5.18506	4.98657	0.22959	0.186425	0.192255	0.0994893	0.110658	0.108708	8.85396e-05	0.00395688	TRUE	0.202757	0.106285	0.0964715
MSTRG.15942	ENSMUST00000003908.10-0,ENSMUST00000239239.1-0,ENSMUST00000106484.7-0,ENSMUST00000239177.1-0,ENSMUST00000106486.7-0,ENSMUST00000106485.7-0	1	2	ENSMUSG00000003810.13	180252	ENSMUSG00000003810.13	chr4	116306762	-	3.83445	4.10409	4.22425	4.63877	4.61129	4.44449	4.97716	5.04451	5.22969	5.15127	5.18506	4.98657	0.77041	0.813575	0.807745	0.900511	0.889342	0.891292	8.85396e-05	0.00395688	TRUE	0.797243	0.893715	-0.0964715
MSTRG.25043	MSTRG.25043.5-0	3	6	ENSMUSG00000035232.8	268516	ENSMUSG00000035232.8	chrX	93755315	-	22.9746	21.9718	20.5614	16.5119	15.7873	15.1523	32.2588	32.5518	30.4248	29.4797	26.9953	28.1883	0.712196	0.674979	0.67581	0.560109	0.584818	0.537539	8.88309e-05	0.00396386	TRUE	0.687662	0.560822	0.12684
MSTRG.3675	ENSMUST00000108447.7-0,ENSMUST00000108448.7-0,ENSMUST00000121738.7-0	1	3	ENSMUSG00000001323.17	45455	ENSMUSG00000001323.17	chr11	74906804	-	7.50423	7.97345	6.99964	7.70421	8.06731	7.87501	22.5216	21.5689	21.3627	17.7411	18.1145	18.1358	0.333201	0.369674	0.327656	0.434258	0.445352	0.434224	8.97265e-05	0.00399235	TRUE	0.34351	0.437944	-0.094434
MSTRG.457	ENSMUST00000186970.1-0	1	2	ENSMUSG00000026018.12	11170	ENSMUSG00000026018.12	chr1	60020791	-	2.01852	2.28914	2.32686	3.4664	3.6557	3.9061	4.82538	4.94751	4.98114	6.02007	6.10641	6.20431	0.418314	0.462686	0.467135	0.575808	0.598665	0.629579	8.9878e-05	0.00399235	TRUE	0.449378	0.601351	-0.151972
MSTRG.457	MSTRG.457.2-0,ENSMUST00000191251.6-0,ENSMUST00000027172.12-0	2	2	ENSMUSG00000026018.12	11160	ENSMUSG00000026018.12	chr1	59989070	-	2.80686	2.65836	2.65427	2.55367	2.45072	2.2982	4.82538	4.94751	4.98114	6.02007	6.10641	6.20431	0.581686	0.537314	0.532865	0.424192	0.401335	0.370421	8.9878e-05	0.00399235	TRUE	0.550622	0.398649	0.151972
MSTRG.4552	MSTRG.4552.1-3,ENSMUST00000103015.3-3	4	5	ENSMUSG00000000056.7	40572	No_ref_genes	chr11	121258526	+	2.32838	2.23212	1.9309	1.44506	1.21853	1.35901	17.5062	18.2269	17.4202	18.4993	18.3058	18.7517	0.133003	0.122463	0.110842	0.0781143	0.0665653	0.0724742	9.03653e-05	0.00400289	TRUE	0.122103	0.0723846	0.0497182
MSTRG.14362	MSTRG.14362.1-0	3	3	ENSMUSG00000004894.10	NA	ENSMUSG00000004894.10	chr3	88020071	-	32.0292	28.967	34.5285	29.9781	33.2375	31.156	60.1818	57.5715	68.3907	71.0684	74.6895	73.8381	0.532208	0.503148	0.504871	0.421821	0.445009	0.421951	9.03883e-05	0.00400289	TRUE	0.513409	0.429594	0.0838155
MSTRG.2312	ENSMUST00000218515.1-0,ENSMUST00000045247.8-2,ENSMUST00000220249.1-2,ENSMUST00000045247.8-0,ENSMUST00000218515.1-2,ENSMUST00000220249.1-0	5	5	ENSMUSG00000035754.8	21689	ENSMUSG00000035754.8	chr10	79970210	+	1.90795	1.81543	1.64861	1.03235	0.910801	1.25133	23.0889	21.534	22.4507	28.6249	26.1449	25.2119	0.0826351	0.0843051	0.0734324	0.0360648	0.0348367	0.0496324	9.26168e-05	0.00408308	TRUE	0.0801242	0.040178	0.0399462
MSTRG.2376	MSTRG.2376.1-0	5	7	ENSMUSG00000035027.18	NA	ENSMUSG00000035027.18	chr10	81127799	+	1.07446	0.975796	1.1479	0.431047	0.675857	0.3011	13.5477	13.7009	14.6136	14.6762	16.4159	15.3992	0.0793092	0.0712214	0.0785504	0.0293706	0.0411708	0.0195529	9.32444e-05	0.00409842	TRUE	0.0763604	0.0300314	0.0463289
MSTRG.9445	MSTRG.9445.2-0,ENSMUST00000138598.7-0,ENSMUST00000092966.4-0,ENSMUST00000124894.1-0	2	2	ENSMUSG00000000579.14	NA	ENSMUSG00000000579.14	chr17	6609774	+	1.32448	1.22626	1.19167	0.653198	0.68426	0.743022	7.55972	7.47529	7.98953	7.48399	7.28031	6.88315	0.175203	0.164041	0.149154	0.0872793	0.0939877	0.107948	9.36013e-05	0.00410182	TRUE	0.162799	0.096405	0.0663944
MSTRG.9445	ENSMUST00000092966.4-1,ENSMUST00000138598.7-1,ENSMUST00000124894.1-1,MSTRG.9445.2-1	1	2	ENSMUSG00000000579.14	103422	ENSMUSG00000000579.14	chr17	6607900	+	6.23524	6.24904	6.79786	6.83079	6.59605	6.14013	7.55972	7.47529	7.98953	7.48399	7.28031	6.88315	0.824797	0.835959	0.850846	0.912721	0.906012	0.892052	9.36016e-05	0.00410182	TRUE	0.837201	0.903595	-0.0663944
MSTRG.3030	MSTRG.3030.3-0	1	3	ENSMUSG00000020321.16	41712	ENSMUSG00000020321.16,ENSMUSG00000093168.1	chr11	21557242	-	357.616	345.696	325.742	361.674	355.203	356.49	759.614	733.552	697.448	730.133	699.337	719.432	0.470787	0.471264	0.467048	0.495354	0.507914	0.495515	9.40264e-05	0.00411418	TRUE	0.4697	0.499594	-0.0298948
MSTRG.20771	ENSMUST00000207757.1-0,ENSMUST00000208698.1-0,ENSMUST00000208698.1-1,ENSMUST00000207757.1-1	1	2	ENSMUSG00000043831.12	219512	ENSMUSG00000043831.12	chr7	67224627	+	4.16744	3.73302	3.58118	5.55684	5.52847	5.16677	5.15823	4.74211	4.53697	6.54225	6.4763	6.15178	0.807921	0.787206	0.789334	0.849377	0.853646	0.839882	9.52402e-05	0.00413743	TRUE	0.79482	0.847635	-0.0528147
MSTRG.20771	ENSMUST00000207823.1-1,ENSMUST00000179106.2-1,ENSMUST00000208213.1-1,ENSMUST00000208998.1-0,ENSMUST00000208998.1-1,ENSMUST00000058771.12-0,ENSMUST00000207823.1-0,ENSMUST00000208213.1-0,ENSMUST00000179106.2-0,ENSMUST00000058771.12-1	2	2	ENSMUSG00000043831.12	219515	ENSMUSG00000043831.12	chr7	67228468	+	0.990791	1.00909	0.955785	0.985414	0.947834	0.98501	5.15823	4.74211	4.53697	6.54225	6.4763	6.15178	0.192079	0.212794	0.210666	0.150623	0.146354	0.160118	9.52402e-05	0.00413743	TRUE	0.20518	0.152365	0.0528147
MSTRG.18672	ENSMUST00000146514.7-0	2	3	ENSMUSG00000018999.14	NA	ENSMUSG00000018999.14	chr6	34156723	-	15.7387	15.0788	14.0534	18.0702	15.1673	14.7818	27.3248	25.6423	23.3267	25.8908	22.8828	21.9953	0.575987	0.588044	0.602461	0.697941	0.662828	0.672044	9.52521e-05	0.00413743	TRUE	0.58883	0.677604	-0.0887739
MSTRG.3379	MSTRG.3379.2-0	1	3	ENSMUSG00000078851.4,ENSMUSG00000036964.14	NA	ENSMUSG00000078851.4,ENSMUSG00000036964.14	chr11	58960081	+	18.2691	18.0416	17.5451	19.3666	20.7917	20.3818	19.4687	19.4552	18.5887	19.9953	21.3301	20.9612	0.938382	0.927338	0.94386	0.968558	0.974761	0.97236	9.56844e-05	0.00413743	TRUE	0.936527	0.971893	-0.0353663
MSTRG.6522	ENSMUST00000109399.8-0,ENSMUST00000109401.7-0	1	2	ENSMUSG00000009470.17	71847	ENSMUSG00000009470.17	chr13	98839019	-	16.6337	16.6851	16.4664	16.4665	16.0547	16.6402	17.2226	17.4403	16.985	16.5932	16.0547	16.7668	0.965803	0.956702	0.969467	0.992363	1	0.992453	9.88304e-05	0.00424301	TRUE	0.96399	0.994939	-0.0309483
MSTRG.6522	MSTRG.6522.1-0	2	2	ENSMUSG00000009470.17	NA	ENSMUSG00000009470.17	chr13	98838906	-	0.58897	0.755133	0.518609	0.126716	0	0.126546	17.2226	17.4403	16.985	16.5932	16.0547	16.7668	0.0341974	0.0432982	0.0305333	0.00763661	0	0.00754744	9.88305e-05	0.00424301	TRUE	0.0360097	0.00506135	0.0309483
MSTRG.4082	ENSMUST00000145489.1-1	2	5	ENSMUSG00000020883.18	48004	ENSMUSG00000020883.18	chr11	98088685	-	3.37435	2.98154	3.74692	4.5979	5.79069	5.13522	9.75824	9.07659	10.0325	10.0196	11.3958	10.7686	0.345795	0.328487	0.373479	0.458889	0.508144	0.476868	9.88496e-05	0.00424301	TRUE	0.349254	0.481301	-0.132047
MSTRG.4082	MSTRG.4082.1-0,ENSMUST00000103143.9-0	5	5	ENSMUSG00000020883.18	47998	ENSMUSG00000020883.18,ENSMUSG00000084896.1	chr11	98082556	-	6.38389	6.09505	6.28556	5.42173	5.60507	5.63342	9.75824	9.07659	10.0325	10.0196	11.3958	10.7686	0.654205	0.671513	0.626521	0.541111	0.491856	0.523132	9.88496e-05	0.00424301	TRUE	0.650746	0.518699	0.132047
MSTRG.24106	MSTRG.24106.3-3	5	8	ENSMUSG00000033350.7	259711	ENSMUSG00000033350.7	chr9	95402771	-	0	0	2.51498	10.6072	9.368	7.98523	32.7228	33.0146	32.4893	33.8195	34.8296	35.2703	0	0	0.0774096	0.313641	0.268967	0.226401	0.000100715	0.00430334	TRUE	0.0258032	0.26967	-0.243866
MSTRG.24679	ENSMUST00000033513.9-0	2	2	ENSMUSG00000031171.11	266485	ENSMUSG00000031171.11	chrX	8238668	-	1.88972	1.62543	1.64026	0.859026	1.1423	1.17015	10.5509	9.15103	10.2044	9.963	10.0199	10.8158	0.179105	0.177622	0.16074	0.0862216	0.114004	0.108189	0.000100989	0.00430334	TRUE	0.172489	0.102805	0.0696844
MSTRG.24679	ENSMUST00000115595.7-0,ENSMUST00000115594.7-0	1	2	ENSMUSG00000031171.11	266487	ENSMUSG00000031171.11	chrX	8240420	-	8.66121	7.5256	8.56413	9.10397	8.87759	9.64562	10.5509	9.15103	10.2044	9.963	10.0199	10.8158	0.820895	0.822378	0.83926	0.913778	0.885996	0.891811	0.000100989	0.00430334	TRUE	0.827511	0.897195	-0.0696844
MSTRG.7563	ENSMUST00000227808.1-0	2	3	ENSMUSG00000022016.16	82040	ENSMUSG00000022016.16	chr14	78494825	-	7.34529	5.52745	5.80938	9.15491	9.53507	9.42898	24.5881	21.8397	22.1088	25.2336	25.8047	25.7646	0.298734	0.253092	0.262763	0.362807	0.369509	0.365966	0.00010232	0.00433957	TRUE	0.27153	0.366094	-0.094564
MSTRG.7563	MSTRG.7563.1-0,MSTRG.7563.3-0,ENSMUST00000123853.8-0,MSTRG.7563.4-0	3	3	ENSMUSG00000022016.16	82037	ENSMUSG00000022016.16	chr14	78492247	-	17.2428	16.3122	16.2994	16.0787	16.2697	16.3357	24.5881	21.8397	22.1088	25.2336	25.8047	25.7646	0.701266	0.746908	0.737237	0.637193	0.630491	0.634034	0.00010232	0.00433957	TRUE	0.72847	0.633906	0.094564
MSTRG.7526	ENSMUST00000176726.1-2,ENSMUST00000176957.7-2,ENSMUST00000022573.16-2,ENSMUST00000175887.7-2,ENSMUST00000177181.7-2,ENSMUST00000177137.7-2	3	4	ENSMUSG00000021996.16	76699	ENSMUSG00000021996.16	chr14	74750767	+	0	0	0	0.16599	0.121085	0.0917492	31.6834	32.2579	29.2637	31.216	27.9513	29.2941	0	0	0	0.00531747	0.00433199	0.003132	0.000102554	0.00433957	TRUE	0	0.00426049	-0.00426049
MSTRG.7085	MSTRG.7085.1-0	2	2	ENSMUSG00000021831.9	NA	ENSMUSG00000021831.9	chr14	45282934	-	1.7547	2.13386	2.4168	0.273629	0.665588	0.582783	24.424	23.5141	23.605	23.078	25.109	23.8631	0.0718433	0.0907477	0.102385	0.0118567	0.026508	0.0244219	0.000103209	0.00435365	TRUE	0.0883253	0.0209289	0.0673965
MSTRG.7085	ENSMUST00000022378.8-0	1	2	ENSMUSG00000021831.9	79772	ENSMUSG00000021831.9	chr14	45283087	-	22.6693	21.3803	21.1882	22.8044	24.4434	23.2804	24.424	23.5141	23.605	23.078	25.109	23.8631	0.928157	0.909252	0.897615	0.988143	0.973492	0.975578	0.000103209	0.00435365	TRUE	0.911675	0.979071	-0.0673965
MSTRG.21815	ENSMUST00000024004.8-1,ENSMUST00000024004.8-0,MSTRG.21815.7-0,ENSMUST00000155797.7-0,MSTRG.21815.4-1,ENSMUST00000127460.7-0,ENSMUST00000155797.7-1,ENSMUST00000127460.7-1,MSTRG.21815.7-1,MSTRG.21815.4-0	3	3	ENSMUSG00000023235.14	233041	ENSMUSG00000023235.14	chr8	4360022	+	1.1056	0.976637	1.00061	0.502429	0.395119	0.306944	2.4247	2.55426	2.66789	2.24917	2.42131	1.91193	0.455973	0.382356	0.375056	0.223384	0.163184	0.160541	0.000103631	0.00436516	TRUE	0.404461	0.18237	0.222091
MSTRG.3627	MSTRG.3627.2-0,MSTRG.3627.3-0	2	3	ENSMUSG00000018451.7	45210	ENSMUSG00000018451.7	chr11	71029014	-	0	6.25253	0	35.1122	24.5784	39.1787	54.6523	60.7501	51.6969	76.4078	72.0564	77.6592	0	0.102922	0	0.459538	0.341099	0.504495	0.000104192	0.00438247	TRUE	0.0343074	0.435044	-0.400737
MSTRG.1476	ENSMUST00000128302.7-0	4	4	ENSMUSG00000055067.15	17068	ENSMUSG00000055067.15	chr1	178951960	-	7.83908	7.30305	7.50005	4.26897	4.39189	4.1824	18.7967	15.9785	18.9762	17.2947	15.405	18.8997	0.417046	0.457055	0.395234	0.246836	0.285095	0.221295	0.000112178	0.00466014	TRUE	0.423112	0.251075	0.172037
MSTRG.15812	MSTRG.15812.3-2,ENSMUST00000080728.12-2,MSTRG.15812.20-2,MSTRG.15812.8-2,ENSMUST00000149547.1-2,ENSMUST00000072481.11-2,MSTRG.15812.4-2,ENSMUST00000066824.13-2,ENSMUST00000106882.8-2,MSTRG.15812.1-2,MSTRG.15812.6-2,MSTRG.15812.11-2,MSTRG.15812.18-2	5	9	ENSMUSG00000028524.21	171063	ENSMUSG00000028524.21	chr4	102971984	+	1.65329	1.69939	2.04927	2.89746	2.74486	2.74244	36.2928	33.37	39.3158	39.1551	41.3858	36.8115	0.0455542	0.0509257	0.0521234	0.0739995	0.0663239	0.0744996	0.000113012	0.00468625	TRUE	0.0495344	0.0716077	-0.0220732
MSTRG.24663	ENSMUST00000041096.3-1,MSTRG.24663.2-1	1	2	ENSMUSG00000039278.10	262018	ENSMUSG00000039278.10	chrX	7923241	+	292.829	283.618	280.804	298.373	283.586	266.539	293.568	284.276	281.404	298.78	283.891	266.922	0.997482	0.997684	0.997867	0.998638	0.998924	0.998564	0.000116045	0.00479856	TRUE	0.997678	0.998709	-0.00103101
MSTRG.24663	MSTRG.24663.2-0,ENSMUST00000041096.3-0	2	2	ENSMUSG00000039278.10	NA	ENSMUSG00000039278.10	chrX	7924423	+	0.739132	0.658482	0.600241	0.406888	0.305482	0.38336	293.568	284.276	281.404	298.78	283.891	266.922	0.00251775	0.00231635	0.00213302	0.00136183	0.00107605	0.00143622	0.000116048	0.00479856	TRUE	0.00232237	0.00129137	0.00103101
MSTRG.1148	ENSMUST00000044581.13-0	3	4	ENSMUSG00000032666.16	15117	ENSMUSG00000032666.16	chr1	151884524	-	17.2927	16.6296	16.5758	14.1366	13.6759	14.2871	42.2953	43.8263	45.685	49.6056	56.8339	56.2494	0.408856	0.379443	0.362829	0.28498	0.240628	0.253995	0.000117658	0.00485828	TRUE	0.383709	0.259868	0.123841
MSTRG.2951	ENSMUST00000155824.1-1,ENSMUST00000137829.7-1,ENSMUST00000213200.1-1,ENSMUST00000090749.12-1,ENSMUST00000132846.1-1	2	2	ENSMUSG00000071866.12	31754	No_ref_genes	chr11	6419853	+	1.60317	0.899006	1.34181	0	0	0	390.156	377.758	384.334	374.078	373.254	386.104	0.00410906	0.00237985	0.00349125	0	0	0	0.000118675	0.00488118	TRUE	0.00332672	0	0.00332672
MSTRG.2951	ENSMUST00000090749.12-0,ENSMUST00000132846.1-0,ENSMUST00000213200.1-0,ENSMUST00000155824.1-0,ENSMUST00000137829.7-0	1	2	ENSMUSG00000071866.12	31754	ENSMUSG00000071866.12	chr11	6419817	+	388.553	376.859	382.992	374.078	373.254	386.104	390.156	377.758	384.334	374.078	373.254	386.104	0.995891	0.99762	0.996509	1	1	1	0.000118712	0.00488118	TRUE	0.996673	1	-0.00332672
MSTRG.13709	MSTRG.13709.1-4,MSTRG.13709.3-1	7	8	ENSMUSG00000078877.11	141680	No_ref_genes	chr2	176820715	+	3.30449	4.55997	3.42165	2.0085	1.4772	1.61591	11.1471	11.451	10.2147	13.0767	11.2561	11.0524	0.296445	0.398216	0.334974	0.153593	0.131235	0.146205	0.000119635	0.0049065	TRUE	0.343212	0.143678	0.199534
MSTRG.939	ENSMUST00000160616.7-0,ENSMUST00000027585.13-0,MSTRG.939.3-0,MSTRG.939.1-0	4	4	ENSMUSG00000026347.13	13904	ENSMUSG00000026347.13	chr1	127486552	-	2.22123	2.16825	2.18586	1.30218	1.40794	1.61104	25.6265	25.7054	26.5614	23.9784	23.7113	24.2715	0.0866773	0.0843499	0.0822947	0.0543066	0.0593784	0.0663758	0.000119997	0.0049065	TRUE	0.0844407	0.0600203	0.0244204
MSTRG.939	ENSMUST00000027585.13-2,ENSMUST00000160616.7-2,MSTRG.939.1-2,ENSMUST00000185560.1-0,MSTRG.939.3-2	1	4	ENSMUSG00000026347.13	13915	ENSMUSG00000026347.13	chr1	127490890	-	23.4052	23.5372	24.3755	22.6762	22.3033	22.6604	25.6265	25.7054	26.5614	23.9784	23.7113	24.2715	0.913323	0.91565	0.917705	0.945693	0.940622	0.933624	0.000119997	0.0049065	TRUE	0.915559	0.93998	-0.0244204
MSTRG.24332	MSTRG.24332.2-3,ENSMUST00000035230.6-1,ENSMUST00000035230.6-0,MSTRG.24332.1-3,ENSMUST00000160025.7-0,MSTRG.24332.2-0,MSTRG.24332.1-0,ENSMUST00000160025.7-1	4	4	ENSMUSG00000032606.7,ENSMUSG00000032607.12	252683	ENSMUSG00000032607.12	chr9	108302303	+	3.00465	2.88197	2.90259	2.48173	2.68569	2.44446	23.4677	22.78	22.9979	26.7089	25.0711	24.6589	0.128033	0.126513	0.126211	0.0929177	0.107123	0.0991311	0.000121049	0.00493573	TRUE	0.126919	0.0997239	0.0271954
MSTRG.1073	ENSMUST00000190298.7-0,MSTRG.1073.7-9,MSTRG.1073.4-9,MSTRG.1073.2-9	2	11	ENSMUSG00000009418.16	14640	ENSMUSG00000009418.16	chr1	135438833	-	1.89793	1.96234	2.16558	3.58153	3.56852	3.75755	11.2108	11.3399	13.5135	13.8195	14.862	13.0312	0.169295	0.173048	0.160253	0.259164	0.240111	0.28835	0.000122734	0.00498147	TRUE	0.167532	0.262542	-0.0950099
MSTRG.22754	MSTRG.22754.1-0	4	4	ENSMUSG00000014786.8,ENSMUSG00000014782.16	NA	ENSMUSG00000014782.16	chr8	105382862	+	1.06289	1.01084	1.21362	0.49016	0.769926	0.597267	3.27696	3.53943	3.93623	3.22381	3.75067	3.22521	0.324352	0.285596	0.30832	0.152044	0.205277	0.185187	0.000122983	0.00498147	TRUE	0.306089	0.180836	0.125253
MSTRG.18733	ENSMUST00000002490.6-0,ENSMUST00000119379.1-0,MSTRG.18733.1-0	5	7	ENSMUSG00000046947.12,ENSMUSG00000002416.13	NA	ENSMUSG00000002416.13	chr6	39601780	+	1.04331	1.09553	0.955124	1.91334	1.67769	1.94176	123.181	129.027	107.898	134.987	140.079	153.584	0.00846975	0.00849069	0.00885214	0.0141743	0.0119767	0.012643	0.00012319	0.00498147	TRUE	0.00860419	0.0129313	-0.00432715
MSTRG.4569	ENSMUST00000172598.7-0,ENSMUST00000173542.7-0,ENSMUST00000174293.1-0,ENSMUST00000172735.1-0,MSTRG.4569.24-0,ENSMUST00000174414.1-0,MSTRG.4569.18-0,ENSMUST00000173483.7-0,ENSMUST00000173240.7-0,MSTRG.4569.10-0,ENSMUST00000174639.7-0,MSTRG.4569.6-0,ENSMUST00000164578.8-0,ENSMUST00000174663.7-0,MSTRG.4569.17-0,ENSMUST00000173199.7-0,ENSMUST00000077930.12-0,ENSMUST00000174547.7-0,ENSMUST00000101637.1…	7	7	ENSMUSG00000071454.13	NA	No_ref_genes	chr12	3792046	+	0.0992065	0.0960073	0.119259	0.0778801	0.0977332	0.0662913	2.63698	2.55444	3.11013	3.58635	3.53562	3.24416	0.0376212	0.0375845	0.0383454	0.0217157	0.0276425	0.0204341	0.000123685	0.00499461	TRUE	0.0378503	0.0232641	0.0145863
MSTRG.12699	ENSMUST00000051454.3-4,MSTRG.12699.1-4	3	5	ENSMUSG00000048388.3	135892	ENSMUSG00000048388.3	chr2	83883488	+	31.7949	30.4925	29.3597	32.0388	30.1603	30.5113	32.5094	31.1234	29.9305	32.0388	30.398	30.5113	0.978022	0.979731	0.980928	1	0.992181	1	0.000125829	0.00506027	TRUE	0.97956	0.997394	-0.0178333
MSTRG.3627	MSTRG.3627.2-1,MSTRG.3627.3-1,ENSMUST00000156068.2-0,MSTRG.3627.1-1	1	3	ENSMUSG00000018451.7	45210	ENSMUSG00000018451.7	chr11	71031939	-	54.5612	54.0848	51.2189	40.9788	47.3852	37.7797	54.6523	60.7501	51.6969	76.4078	72.0564	77.6592	0.998333	0.890283	0.990754	0.536317	0.657613	0.48648	0.000128372	0.00513435	TRUE	0.95979	0.560137	0.399654
MSTRG.23243	ENSMUST00000056755.7-0	1	2	ENSMUSG00000031934.14	254546	ENSMUSG00000031934.14	chr9	15005785	-	8.99983	10.3277	10.1952	13.2255	10.8866	12.674	15.1776	16.2148	16.8932	17.4899	15.2434	16.5272	0.592968	0.636929	0.60351	0.756179	0.714182	0.766853	0.000131476	0.00524418	TRUE	0.611136	0.745738	-0.134602
MSTRG.23243	ENSMUST00000164273.8-0	2	2	ENSMUSG00000031934.14	254545	ENSMUSG00000031934.14	chr9	15002128	-	6.17778	5.88714	6.69796	4.2644	4.35685	3.85328	15.1776	16.2148	16.8932	17.4899	15.2434	16.5272	0.407032	0.363071	0.39649	0.243821	0.285818	0.233147	0.000131476	0.00524418	TRUE	0.388864	0.254262	0.134602
MSTRG.6416	ENSMUST00000163713.1-0,ENSMUST00000163713.1-1	3	3	ENSMUSG00000021548.10	65581	ENSMUSG00000021548.10	chr13	85223465	+	1.53976	1.76458	1.95948	0.388676	0	0.425569	24.3208	24.8564	23.2606	19.1348	19.6874	20.5915	0.0633104	0.0709908	0.0842402	0.0203125	0	0.0206672	0.00013195	0.00524883	TRUE	0.0728471	0.0136599	0.0591873
MSTRG.8560	ENSMUST00000159715.7-0	1	2	ENSMUSG00000037280.12	93495	ENSMUSG00000037280.12	chr15	100691813	-	10.5646	10.8407	11.1863	12.9357	14.7128	12.6923	13.0096	13.6366	13.3301	14.43	16.3286	14.122	0.812065	0.794968	0.839176	0.896441	0.901047	0.89876	0.000133787	0.00528229	TRUE	0.815403	0.898749	-0.0833459
MSTRG.8560	MSTRG.8560.1-0	2	2	ENSMUSG00000037280.12	NA	ENSMUSG00000037280.12	chr15	100689942	-	2.44496	2.79594	2.1438	1.49436	1.61577	1.42972	13.0096	13.6366	13.3301	14.43	16.3286	14.122	0.187935	0.205032	0.160824	0.103559	0.0989533	0.10124	0.000133787	0.00528229	TRUE	0.184597	0.101251	0.0833459
MSTRG.9324	ENSMUST00000023687.8-1,ENSMUST00000130404.1-1	1	2	ENSMUSG00000022965.8	98095	ENSMUSG00000022965.8	chr16	91564019	+	18.6942	17.8101	16.8359	16.2191	15.9658	16.3018	18.9296	18.01	17.0376	16.3595	16.0892	16.4141	0.987562	0.988901	0.988165	0.991416	0.992331	0.993163	0.000134038	0.00528229	TRUE	0.988209	0.992304	-0.00409439
MSTRG.9324	ENSMUST00000130404.1-0,ENSMUST00000023687.8-0	2	2	ENSMUSG00000022965.8	NA	ENSMUSG00000022965.8	chr16	91565623	+	0.235455	0.1999	0.201636	0.140426	0.123381	0.112226	18.9296	18.01	17.0376	16.3595	16.0892	16.4141	0.0124384	0.0110994	0.0118348	0.00858373	0.00766853	0.00683719	0.000134053	0.00528229	TRUE	0.0117909	0.00769648	0.00409439
MSTRG.9276	ENSMUST00000114195.7-2,ENSMUST00000138054.1-2,ENSMUST00000231910.1-2,MSTRG.9276.1-2,MSTRG.9276.3-2	10	11	ENSMUSG00000053062.16	97812	No_ref_genes	chr16	84826324	+	1.2728	1.81201	1.13689	0	0	0	46.4572	46.672	48.723	44.8618	44.4655	44.6925	0.0273972	0.0388243	0.0233338	0	0	0	0.000134262	0.00528343	TRUE	0.0298518	0	0.0298518
MSTRG.10705	ENSMUST00000167406.1-4,MSTRG.10705.1-5,ENSMUST00000170693.8-4,ENSMUST00000236235.1-5	3	14	ENSMUSG00000091896.8,ENSMUSG00000046668.9	116397	ENSMUSG00000117841.1,ENSMUSG00000091896.8	chr18	35806448	+	12.2681	11.5325	10.6419	16.571	14.128	15.6449	55.7321	55.3183	52.691	52.5893	51.72	52.3933	0.220127	0.208476	0.201967	0.315102	0.273163	0.298605	0.000136247	0.00533135	TRUE	0.21019	0.295623	-0.0854333
MSTRG.18067	ENSMUST00000031390.9-0	3	3	ENSMUSG00000029436.9	NA	ENSMUSG00000029436.9	chr5	129611099	+	2.14033	1.8097	2.12939	1.09609	1.26086	1.13461	14.5984	14.6216	16.1333	15.4059	14.1921	15.8577	0.146614	0.123769	0.131988	0.071147	0.0888426	0.0715495	0.000136322	0.00533135	TRUE	0.134124	0.0771797	0.0569439
MSTRG.22571	ENSMUST00000209389.1-2,ENSMUST00000210029.1-0	1	3	ENSMUSG00000031652.11	244220	ENSMUSG00000031652.11	chr8	86844316	-	0.431463	0.494455	0.530741	0.717218	0.687165	0.597518	12.0003	12.3286	12.6774	12.9139	12.9033	11.7024	0.0359544	0.0401063	0.0418653	0.0555383	0.0532551	0.0510593	0.000136732	0.00533765	TRUE	0.0393087	0.0532843	-0.0139756
MSTRG.12793	MSTRG.12793.1-0	4	4	ENSMUSG00000075028.12	NA	ENSMUSG00000075028.12	chr2	92965113	-	3.96081	3.67342	3.99254	3.74882	3.59356	3.42776	5.72903	5.72727	5.99256	6.84445	6.28011	6.04634	0.691358	0.64139	0.666249	0.547717	0.572212	0.566915	0.000137562	0.00536289	TRUE	0.666332	0.562281	0.104051
MSTRG.15904	ENSMUST00000102724.4-3,ENSMUST00000102724.4-0	4	4	ENSMUSG00000010517.7	171692	ENSMUSG00000010517.7	chr4	109963967	+	1.83788	2.07464	2.26756	1.24829	1.36768	1.5593	21.9232	21.3532	23.859	22.6907	23.7602	23.9655	0.0838326	0.097158	0.0950402	0.0550132	0.0575617	0.0650646	0.000137874	0.00536345	TRUE	0.0920103	0.0592131	0.0327971
MSTRG.14034	MSTRG.14034.2-3,ENSMUST00000191998.1-3,ENSMUST00000191872.5-3,MSTRG.14034.3-3,ENSMUST00000191805.6-3,ENSMUST00000048490.12-3	3	5	ENSMUSG00000025762.15	154381	ENSMUSG00000025762.15	chr3	40979728	+	0.981458	0.850456	0.7911	0.664283	0.607598	0.658005	2.66637	2.29122	2.36314	2.6266	2.96743	2.65788	0.368087	0.371181	0.334767	0.252906	0.204756	0.247567	0.000137942	0.00536345	TRUE	0.358012	0.235076	0.122935
MSTRG.5424	MSTRG.5424.1-0,MSTRG.5424.3-0,ENSMUST00000046518.11-0,MSTRG.5424.2-0	4	4	ENSMUSG00000057963.9,ENSMUSG00000098530.1,ENSMUSG00000041716.7,ENSMUSG00000096458.7,ENSMUSG00000091931.5	61236	ENSMUSG00000096751.3,ENSMUSG00000057963.9,ENSMUSG00000102953.1,ENSMUSG00000089324.1,ENSMUSG00000098530.1,ENSMUSG00000041716.7,ENSMUSG00000100006.1	chr12	102568582	-	9.37644	9.27034	8.97042	9.42391	9.22721	9.59561	35.2027	34.5434	33.4001	37.2097	35.631	37.7896	0.266356	0.268367	0.268575	0.253265	0.258965	0.253922	0.000138944	0.00538102	TRUE	0.267766	0.255384	0.0123819
MSTRG.9938	ENSMUST00000174054.1-0	1	2	ENSMUSG00000024325.8	111562	ENSMUSG00000024325.8	chr17	34021084	-	5.69593	5.38302	6.992	7.58656	9.23456	8.27704	10.9153	10.7673	14.4763	13.2046	15.8953	14.4864	0.521831	0.499942	0.482997	0.57454	0.58096	0.571368	0.000140417	0.00542373	TRUE	0.50159	0.575623	-0.074033
MSTRG.9938	ENSMUST00000025183.8-0	2	2	ENSMUSG00000024325.8	NA	ENSMUSG00000024325.8	chr17	34020792	-	5.21935	5.38428	7.48427	5.61802	6.66078	6.20931	10.9153	10.7673	14.4763	13.2046	15.8953	14.4864	0.478169	0.500058	0.517003	0.42546	0.41904	0.428632	0.000140417	0.00542373	TRUE	0.49841	0.424377	0.074033
MSTRG.2117	ENSMUST00000020286.6-1,MSTRG.2117.1-1	1	3	ENSMUSG00000020089.8	20498	ENSMUSG00000020089.8	chr10	61674212	+	28.6136	32.168	30.8542	30.2639	34.8225	31.2028	30.327	33.5115	32.2479	30.7288	35.3158	31.6563	0.943501	0.95991	0.956779	0.98487	0.986032	0.985674	0.000142358	0.00549148	TRUE	0.953397	0.985525	-0.0321285
MSTRG.10160	ENSMUST00000182281.1-0	3	5	ENSMUSG00000034165.16	NA	ENSMUSG00000034165.16	chr17	47598174	+	0.688045	0.818767	0.710477	0.810776	0.852523	0.795379	7.23824	8.18397	7.57571	6.51249	6.66018	6.88052	0.095057	0.100045	0.0937835	0.124495	0.128003	0.115599	0.000145129	0.00556176	TRUE	0.0962952	0.122699	-0.0264038
MSTRG.3209	ENSMUST00000020665.12-2,ENSMUST00000109231.1-2,ENSMUST00000170928.7-0,ENSMUST00000109232.3-0,ENSMUST00000152119.1-2,ENSMUST00000140027.7-2,ENSMUST00000020665.12-0,ENSMUST00000128940.1-0,ENSMUST00000140027.7-0,ENSMUST00000109231.1-0,ENSMUST00000109232.3-2,ENSMUST00000133635.1-2,ENSMUST00000133635.1-0,ENSMUST00000128940.1-2,ENSMUST00000170928.7-2,ENSMUST00000152119.1-0	3	3	ENSMUSG00000020397.15	33226	ENSMUSG00000020397.15	chr11	46442721	+	0.183504	0.185582	0.153777	0.0768455	0.0858662	0.105259	3.31126	3.42451	3.29439	3.33236	3.17534	3.23729	0.0554181	0.0541924	0.0466786	0.0230604	0.0270416	0.0325144	0.00014585	0.00557484	TRUE	0.0520964	0.0275388	0.0245576
MSTRG.8789	MSTRG.8789.7-0,ENSMUST00000232429.1-0,ENSMUST00000232385.1-0,ENSMUST00000231615.1-0,ENSMUST00000232226.1-0	1	3	ENSMUSG00000022756.17	99475	ENSMUSG00000022756.17	chr16	17572955	-	1.00405	0.978752	1.20734	2.04773	2.44212	1.90304	5.2877	5.06794	4.3319	5.03385	5.22969	4.40732	0.189884	0.193126	0.27871	0.406792	0.466972	0.43179	0.000148456	0.00566702	TRUE	0.220573	0.435185	-0.214611
MSTRG.2385	ENSMUST00000137999.1-1,ENSMUST00000117798.7-1,ENSMUST00000132174.7-1,MSTRG.2385.1-1	1	6	ENSMUSG00000034949.18,ENSMUSG00000004933.17	21979	ENSMUSG00000034949.18	chr10	81252130	+	2.97841	3.35551	4.04071	5.20941	5.84044	5.0989	8.64959	10.0666	12.2792	13.5323	14.9903	12.3768	0.344341	0.33333	0.32907	0.384962	0.389614	0.411974	0.000150754	0.00574479	TRUE	0.33558	0.395517	-0.0599361
MSTRG.13710	ENSMUST00000135176.1-0	1	3	ENSMUSG00000074527.11	NA	ENSMUSG00000074527.11	chr2	176917542	-	6.633	8.25294	6.69309	12.6775	12.346	13.7044	11.5254	13.5008	11.3706	18.4967	18.0481	18.9225	0.575511	0.611292	0.58863	0.685394	0.684059	0.724239	0.000151081	0.00574479	TRUE	0.591811	0.697897	-0.106087
MSTRG.13710	ENSMUST00000134982.7-0	3	3	ENSMUSG00000074527.11	152489	ENSMUSG00000074527.11	chr2	176892509	-	4.89242	5.24787	4.67754	5.81917	5.70215	5.21808	11.5254	13.5008	11.3706	18.4967	18.0481	18.9225	0.424489	0.388708	0.41137	0.314606	0.315941	0.275761	0.000151081	0.00574479	TRUE	0.408189	0.302103	0.106087
MSTRG.19701	MSTRG.19701.1-3,ENSMUST00000064910.6-3,ENSMUST00000137235.1-3	2	14	ENSMUSG00000030224.10,ENSMUSG00000030225.11	208518	ENSMUSG00000030224.10	chr6	137751101	+	15.162	14.5553	14.7178	17.1276	15.535	18.4922	55.4918	54.9806	54.6089	50.3008	49.9084	54.7553	0.273229	0.264734	0.269512	0.340503	0.311271	0.337724	0.000152523	0.00578462	TRUE	0.269159	0.329833	-0.0606743
MSTRG.6856	ENSMUST00000150727.7-0,ENSMUST00000176555.7-0	1	3	ENSMUSG00000058317.12	78480	ENSMUSG00000058317.12	chr14	18573576	-	39.6801	36.85	38.3843	36.4543	38.3659	39.7779	41.7674	38.6063	40.4658	37.845	39.7452	41.0782	0.950026	0.954508	0.948562	0.963254	0.965295	0.968345	0.00015361	0.00581833	TRUE	0.951032	0.965632	-0.0145994
MSTRG.326	MSTRG.326.3-3,MSTRG.326.4-3,ENSMUST00000114709.2-3,ENSMUST00000035991.7-3,MSTRG.326.2-3,MSTRG.326.2-0,ENSMUST00000114709.2-0,MSTRG.326.4-0,MSTRG.326.3-0,ENSMUST00000035991.7-0	3	3	ENSMUSG00000041684.11	1572	No_ref_genes	chr1	44146038	+	0.607741	0.568723	0.611823	0.339631	0.257898	0.251532	3.39275	3.51422	3.12554	3.20884	3.69418	3.56826	0.179129	0.161835	0.195749	0.105842	0.069812	0.0704915	0.000154206	0.00582585	TRUE	0.178905	0.0820486	0.0968559
MSTRG.8212	MSTRG.8212.2-1,ENSMUST00000089378.4-1,MSTRG.8212.2-0,ENSMUST00000134703.7-1,ENSMUST00000134703.7-0,ENSMUST00000089378.4-0	2	2	ENSMUSG00000116069.1,ENSMUSG00000022436.16,ENSMUSG00000116165.1	86152	ENSMUSG00000116069.1,ENSMUSG00000116165.1	chr15	78919519	+	13.6998	14.0177	13.0176	12.1221	12.022	12.1662	14.4409	14.7863	13.9201	13.2109	13.1914	13.3268	0.948682	0.94802	0.935166	0.917586	0.911346	0.912911	0.000155675	0.00585876	TRUE	0.943956	0.913947	0.0300086
MSTRG.8212	ENSMUST00000109698.8-0,ENSMUST00000061239.13-0,ENSMUST00000061239.13-1,ENSMUST00000001226.10-0,ENSMUST00000151146.7-1,ENSMUST00000109698.8-1,ENSMUST00000151146.7-0,ENSMUST00000132047.7-1,ENSMUST00000001226.10-1,ENSMUST00000132047.7-0	1	2	ENSMUSG00000116069.1,ENSMUSG00000022436.16,ENSMUSG00000116165.1	86151	ENSMUSG00000022436.16,ENSMUSG00000116069.1	chr15	78912052	+	0.741078	0.768587	0.902503	1.08877	1.16947	1.16062	14.4409	14.7863	13.9201	13.2109	13.1914	13.3268	0.051318	0.0519798	0.0648344	0.0824145	0.088654	0.0870893	0.000155677	0.00585876	TRUE	0.0560441	0.0860526	-0.0300086
MSTRG.18520	ENSMUST00000204978.2-0	2	2	ENSMUSG00000029632.7	NA	ENSMUSG00000029632.7	chr6	11900292	-	30.4464	22.2978	20.8341	10.4298	8.92234	8.341	243.398	224.183	222.651	218.664	204.106	211.33	0.125089	0.0994627	0.0935728	0.047698	0.0437143	0.0394691	0.000157115	0.0058978	TRUE	0.106041	0.0436271	0.0624143
MSTRG.18520	ENSMUST00000031637.7-0,ENSMUST00000203801.1-0,ENSMUST00000204084.2-0,ENSMUST00000204714.1-0	1	2	ENSMUSG00000029632.7	209333	ENSMUSG00000029632.7	chr6	11900374	-	212.952	201.885	201.817	208.234	195.184	202.989	243.398	224.183	222.651	218.664	204.106	211.33	0.874911	0.900537	0.906427	0.952302	0.956286	0.960531	0.000157116	0.0058978	TRUE	0.893959	0.956373	-0.0624143
MSTRG.21649	MSTRG.21649.1-4,MSTRG.21649.3-4,MSTRG.21649.9-1,MSTRG.21649.10-1	8	9	ENSMUSG00000031068.8	223535	No_ref_genes	chr7	137472179	+	0.63576	0.656542	0.616954	0.319158	0.131419	0.25136	42.6876	45.8797	44.4657	41.2974	41.7346	40.0154	0.0148933	0.0143101	0.0138748	0.0077283	0.00314892	0.00628158	0.000160003	0.00599848	TRUE	0.0143594	0.0057196	0.00863981
MSTRG.18405	MSTRG.18405.1-0,ENSMUST00000050970.3-2,MSTRG.18405.1-2,ENSMUST00000050970.3-0	2	4	ENSMUSG00000029642.11	192607	ENSMUSG00000029642.11	chr5	147079087	+	5.12967	4.51268	4.74931	5.71734	5.6867	5.76266	12.24	11.8093	11.9463	11.9622	12.2702	12.1657	0.419092	0.382129	0.397557	0.477948	0.463458	0.473681	0.000160349	0.00600377	TRUE	0.399593	0.471696	-0.0721032
MSTRG.4552	MSTRG.4552.1-4,ENSMUST00000103015.3-4	2	5	ENSMUSG00000000056.7	40566	ENSMUSG00000000056.7	chr11	121254584	+	14.9939	15.9523	15.3077	17.0543	16.6967	17.3534	17.5062	18.2269	17.4202	18.4993	18.3058	18.7517	0.856493	0.875206	0.878732	0.921886	0.912101	0.925435	0.000162115	0.00605443	TRUE	0.870144	0.919807	-0.0496635
MSTRG.13887	MSTRG.13887.3-0,ENSMUST00000002502.11-0,MSTRG.13887.3-1,ENSMUST00000155635.1-2,ENSMUST00000145853.7-1,ENSMUST00000155635.1-0,ENSMUST00000002502.11-1,ENSMUST00000145853.7-0	3	3	ENSMUSG00000002428.12	153429	ENSMUSG00000002428.12	chr3	20118491	+	1.52643	1.59954	1.68408	1.57987	1.82606	1.55059	5.74583	5.46987	5.92184	7.25319	7.9822	7.49124	0.265659	0.292428	0.284384	0.217817	0.228767	0.206987	0.000163553	0.00609261	TRUE	0.280824	0.217857	0.0629668
MSTRG.1228	ENSMUST00000046110.15-1,ENSMUST00000193042.5-1,ENSMUST00000194658.1-1	4	11	ENSMUSG00000026587.15	6551	ENSMUSG00000026587.15	chr1	158688807	+	3.27051	4.58363	2.50559	0	0	0	34.6192	34.7359	32.659	30.328	32.512	27.9021	0.094471	0.131956	0.0767196	0	0	0	0.000165938	0.00616577	TRUE	0.101049	0	0.101049
MSTRG.16348	MSTRG.16348.4-1,MSTRG.16348.1-1,ENSMUST00000050918.3-1,MSTRG.16348.3-1,MSTRG.16348.2-1	3	5	ENSMUSG00000046447.3	174128	ENSMUSG00000046447.3	chr4	138458150	+	59.7958	57.406	54.6102	58.2992	58.7283	55.5034	62.9898	60.6471	57.9777	60.793	61.1468	57.862	0.949293	0.946558	0.941917	0.958978	0.960449	0.959237	0.000167502	0.00621602	TRUE	0.945923	0.959555	-0.0136319
MSTRG.22087	MSTRG.22087.2-11,ENSMUST00000169034.1-11,MSTRG.22087.1-11,ENSMUST00000211241.1-11,ENSMUST00000209440.1-11,ENSMUST00000167992.7-11	4	15	ENSMUSG00000039530.17	234639	No_ref_genes	chr8	39165300	+	22.4145	20.7798	22.2134	22.0631	19.1796	21.1466	23.6817	22.2037	23.553	22.8346	19.8752	22.0142	0.946491	0.935871	0.943122	0.966214	0.965002	0.960588	0.000167909	0.00622323	TRUE	0.941828	0.963935	-0.0221066
MSTRG.724	MSTRG.724.8-2,MSTRG.724.9-5,ENSMUST00000076362.11-2,ENSMUST00000113235.7-2,MSTRG.724.6-2	7	10	ENSMUSG00000026254.17	4001	ENSMUSG00000026254.17	chr1	87238775	+	0.788164	1.06399	0.817796	0.616606	0.660012	0.629366	13.4821	16.3111	15.0576	17.1137	16.4233	16.3003	0.0584599	0.0652308	0.0543113	0.0360299	0.0401876	0.0386106	0.000169463	0.00626501	TRUE	0.059334	0.0382761	0.021058
MSTRG.20963	ENSMUST00000041968.10-0	6	8	ENSMUSG00000039428.11	229198	ENSMUSG00000039428.11	chr7	89139714	-	34.6252	35.0682	32.9379	34.7307	35.7011	35.9127	36.5629	36.9394	34.5657	35.9593	37.0041	36.9386	0.947004	0.949346	0.952906	0.965833	0.964789	0.972227	0.000169729	0.00626694	TRUE	0.949752	0.967616	-0.0178639
MSTRG.23762	ENSMUST00000216294.1-0,ENSMUST00000085658.4-0	5	6	ENSMUSG00000066607.5	NA	No_ref_genes	chr9	58505163	+	1.16448	1.09527	1.1285	0.879502	0.795435	0.681603	27.8031	28.2276	28.6232	30.2844	30.6301	31.5127	0.041883	0.0388013	0.0394262	0.0290414	0.0259691	0.0216295	0.000170966	0.00630468	TRUE	0.0400368	0.0255467	0.0144902
MSTRG.7526	ENSMUST00000176957.7-3,ENSMUST00000176726.1-3,ENSMUST00000177137.7-3,ENSMUST00000175887.7-3,ENSMUST00000022573.16-3,ENSMUST00000177181.7-3	2	4	ENSMUSG00000021996.16	76697	ENSMUSG00000021996.16	chr14	74750442	+	0.38233	0.44406	0.44628	0.181974	0.222515	0.171267	31.6834	32.2579	29.2637	31.216	27.9513	29.2941	0.0120672	0.0137659	0.0152503	0.00582951	0.0079608	0.00584649	0.000173119	0.00637605	TRUE	0.0136945	0.0065456	0.00714886
MSTRG.5625	ENSMUST00000138703.7-0,ENSMUST00000131648.7-0	5	6	ENSMUSG00000021196.14	NA	ENSMUSG00000021196.14	chr13	6579768	-	6.31032	6.82844	6.33687	4.62641	4.33916	4.37195	92.4887	95.4319	105.476	102.67	111.447	99.4718	0.068228	0.071553	0.0600786	0.0450611	0.0389349	0.0439516	0.000174211	0.00638513	TRUE	0.0666198	0.0426492	0.0239706
MSTRG.8157	ENSMUST00000229552.1-0,ENSMUST00000176274.1-0	2	4	ENSMUSG00000053929.17	91191	ENSMUSG00000053929.17	chr15	76646932	-	9.08054	8.42544	8.99371	9.78841	10.6443	9.91791	44.1989	43.539	42.699	40.6584	41.0241	40.1123	0.205447	0.193515	0.210631	0.240748	0.259465	0.247254	0.000174329	0.00638513	TRUE	0.203197	0.249156	-0.0459581
MSTRG.2555	ENSMUST00000135292.2-1,MSTRG.2555.4-1,MSTRG.2555.5-1,ENSMUST00000020209.15-1,ENSMUST00000179990.7-1	1	2	ENSMUSG00000020022.17	22880	ENSMUSG00000020022.17	chr10	94220958	+	62.0801	61.07	59.5968	57.3582	59.8147	59.3336	63.3072	62.19	60.5881	58.091	60.4638	60.0057	0.980616	0.98199	0.983639	0.987386	0.989264	0.9888	0.000174452	0.00638513	TRUE	0.982082	0.988483	-0.0064015
MSTRG.2555	ENSMUST00000179990.7-0,MSTRG.2555.4-2,ENSMUST00000135292.2-0,ENSMUST00000020209.15-0,MSTRG.2555.5-0,ENSMUST00000020209.15-2,ENSMUST00000135292.2-2,MSTRG.2555.5-2,ENSMUST00000179990.7-2,MSTRG.2555.4-0	2	2	ENSMUSG00000020022.17	22881	ENSMUSG00000020022.17	chr10	94221444	+	1.22713	1.12002	0.991301	0.732771	0.649122	0.672082	63.3072	62.19	60.5881	58.091	60.4638	60.0057	0.0193837	0.0180097	0.0163613	0.0126142	0.0107357	0.0112003	0.000174455	0.00638513	TRUE	0.0179182	0.0115167	0.0064015
MSTRG.15904	ENSMUST00000102724.4-2	1	4	ENSMUSG00000010517.7	171688	ENSMUSG00000010517.7	chr4	109962054	+	14.5948	14.265	16.9045	17.6284	18.2405	18.302	21.9232	21.3532	23.859	22.6907	23.7602	23.9655	0.665726	0.668048	0.708516	0.776901	0.767693	0.763683	0.000176082	0.00642063	TRUE	0.680763	0.769426	-0.0886623
MSTRG.12356	ENSMUST00000113086.8-0,ENSMUST00000118108.1-0	1	2	ENSMUSG00000070953.13	144346	ENSMUSG00000070953.13	chr2	34779227	-	5.24539	6.17763	5.92264	6.05157	6.09992	6.07145	7.83791	8.85258	8.47945	7.98707	8.19153	8.02886	0.669234	0.697835	0.698469	0.757671	0.744662	0.756204	0.000177018	0.00642766	TRUE	0.688513	0.752845	-0.0643327
MSTRG.12356	ENSMUST00000145903.7-0	2	2	ENSMUSG00000070953.13	NA	ENSMUSG00000070953.13	chr2	34777556	-	2.59252	2.67494	2.55681	1.9355	2.09161	1.95741	7.83791	8.85258	8.47945	7.98707	8.19153	8.02886	0.330766	0.302165	0.301531	0.242329	0.255338	0.243796	0.000177018	0.00642766	TRUE	0.311487	0.247155	0.0643327
MSTRG.8683	ENSMUST00000023150.6-0	18	21	ENSMUSG00000022507.6	NA	No_ref_genes	chr16	8859941	+	4.77718	4.30089	4.6744	2.7886	1.75688	2.65374	26.5293	25.8174	26.3234	25.4769	24.7411	25.0902	0.180072	0.166589	0.177576	0.109456	0.0710105	0.105768	0.000177151	0.00642766	TRUE	0.174746	0.0954113	0.0793344
MSTRG.3430	MSTRG.3430.3-0	7	7	ENSMUSG00000049323.8	NA	No_ref_genes	chr11	60793870	+	0.824938	0.698574	0.618734	0.284802	0.093458	0.248919	5.03582	4.87085	4.60738	4.3463	3.94007	4.08502	0.163814	0.143419	0.134292	0.0655274	0.0237199	0.0609346	0.000179043	0.00647801	TRUE	0.147175	0.0500606	0.0971145
MSTRG.21807	MSTRG.21807.9-0,MSTRG.21807.2-1,ENSMUST00000176645.1-0,MSTRG.21807.9-1,MSTRG.21807.2-0,ENSMUST00000176645.1-1	5	5	ENSMUSG00000011832.15	232999	ENSMUSG00000011832.15	chr8	4211263	+	0.834094	1.00045	1.02192	0.578649	0.549047	0.55338	11.371	11.0842	10.8526	11.9072	12.1336	12.6186	0.073353	0.0902586	0.0941642	0.0485968	0.0452502	0.0438544	0.000179874	0.00649365	TRUE	0.0859252	0.0459005	0.0400248
MSTRG.3301	MSTRG.3301.3-2,ENSMUST00000120878.8-1,ENSMUST00000147912.1-1,MSTRG.3301.2-2,ENSMUST00000117061.7-1,ENSMUST00000108987.7-1	1	5	ENSMUSG00000018398.18	33765	ENSMUSG00000018398.18	chr11	53541910	+	30.9818	27.9474	30.6017	35.0193	35.6727	33.4628	49.0549	46.1642	48.9038	52.0916	53.1035	50.1476	0.631575	0.60539	0.625754	0.672262	0.671758	0.667285	0.000180078	0.00649365	TRUE	0.620906	0.670435	-0.0495289
MSTRG.17531	ENSMUST00000036437.12-0,ENSMUST00000117766.7-3,ENSMUST00000036437.12-3,ENSMUST00000117766.7-0	5	5	ENSMUSG00000029486.13	188758	ENSMUSG00000029486.13	chr5	96266727	+	2.22842	2.20757	2.17435	1.60088	1.29734	1.60915	14.3039	15.1757	13.6438	14.359	12.0619	12.9901	0.155791	0.145467	0.159365	0.111489	0.107556	0.123875	0.00018553	0.0066394	TRUE	0.153541	0.114307	0.039234
MSTRG.10966	ENSMUST00000235537.1-0	2	5	ENSMUSG00000024583.3	122232	ENSMUSG00000024583.3	chr18	63664171	-	1.95315	2.08636	2.39955	3.39284	3.70085	4.11624	110.077	108.693	112.912	98.5015	96.8745	91.4388	0.0177435	0.0191949	0.0212515	0.0344446	0.0382026	0.0450163	0.000185705	0.0066394	TRUE	0.0193966	0.0392212	-0.0198245
MSTRG.15194	MSTRG.15194.4-1,ENSMUST00000156597.7-1,ENSMUST00000150525.7-1,ENSMUST00000132530.1-1,ENSMUST00000072080.9-1	3	5	ENSMUSG00000063052.9	159877	ENSMUSG00000063052.9	chr3	158067090	+	2.71976	2.47982	2.38704	2.83007	2.62647	2.75876	3.82911	3.61963	3.46846	3.54278	3.44018	3.41407	0.710284	0.685103	0.688212	0.798827	0.763469	0.808057	0.000187545	0.00669704	TRUE	0.694533	0.790118	-0.0955842
MSTRG.6294	ENSMUST00000176485.7-1,ENSMUST00000109699.10-1,ENSMUST00000022087.6-1	2	5	ENSMUSG00000021595.18	64915	ENSMUSG00000021595.18	chr13	69634348	+	9.64818	9.6332	10.1452	10.3252	9.93616	10.7685	11.4475	11.0783	12.0847	10.9752	10.886	11.6395	0.842816	0.869553	0.839507	0.940779	0.912745	0.925171	0.000192519	0.00685795	TRUE	0.850626	0.926232	-0.0756062
MSTRG.2454	ENSMUST00000077175.6-0,ENSMUST00000077175.6-3	3	3	ENSMUSG00000034453.8	22315	ENSMUSG00000034453.8	chr10	84727180	+	3.10342	2.93259	3.10818	3.26216	3.1743	3.28547	5.52546	4.51455	5.29971	3.26216	3.75675	3.28547	0.561657	0.649585	0.58648	1	0.84496	1	0.000196722	0.00697447	TRUE	0.599241	0.94832	-0.349079
MSTRG.3103	ENSMUST00000155304.1-0	2	5	ENSMUSG00000020311.17	42264	ENSMUSG00000020311.17	chr11	30942682	-	18.6304	20.2238	20.3964	23.4417	23.6574	25.1971	47.0987	48.7196	49.7746	49.4572	47.8107	48.3207	0.395562	0.415105	0.409776	0.473979	0.494815	0.521456	0.00019684	0.00697447	TRUE	0.406814	0.49675	-0.0899355
MSTRG.17596	ENSMUST00000112847.8-0,ENSMUST00000112848.7-0,ENSMUST00000086854.9-0,ENSMUST00000170792.8-0	1	2	ENSMUSG00000046709.18	NA	ENSMUSG00000105947.1,ENSMUSG00000105253.1,ENSMUSG00000046709.18	chr5	102907950	-	8.5615	8.1859	7.47101	7.91453	7.53873	7.54777	9.55992	9.18174	8.40171	8.71019	8.30595	8.35303	0.895562	0.891541	0.889225	0.908652	0.907629	0.903597	0.000197213	0.00697447	TRUE	0.892109	0.906626	-0.0145168
MSTRG.17596	MSTRG.17596.2-0,MSTRG.17596.3-0,MSTRG.17596.1-0	2	2	ENSMUSG00000046709.18	NA	ENSMUSG00000046709.18	chr5	102904454	-	0.99842	0.995838	0.930701	0.795654	0.767228	0.805258	9.55992	9.18174	8.40171	8.71019	8.30595	8.35303	0.104438	0.108459	0.110775	0.0913475	0.0923708	0.0964031	0.000197218	0.00697447	TRUE	0.107891	0.0933738	0.0145168
MSTRG.11746	ENSMUST00000065601.12-3,ENSMUST00000111936.3-3,MSTRG.11746.3-3,ENSMUST00000224478.1-3,MSTRG.11746.2-3,MSTRG.11746.1-3,MSTRG.11746.4-3	5	6	ENSMUSG00000025217.15	126300	No_ref_genes	chr19	45533344	+	2.50643	2.47846	2.46562	2.14497	2.17946	2.06742	6.65961	6.85925	6.76443	6.47602	6.57854	6.54399	0.376363	0.361331	0.364498	0.331218	0.331298	0.315926	0.000199067	0.0070229	TRUE	0.367397	0.326147	0.0412502
MSTRG.18405	ENSMUST00000196288.1-1,ENSMUST00000201007.1-1,MSTRG.18405.8-1,ENSMUST00000200993.1-1,ENSMUST00000202444.1-1,ENSMUST00000110557.4-1	3	4	ENSMUSG00000029642.11	192609	ENSMUSG00000029642.11	chr5	147111363	+	7.08471	7.29663	7.191	6.22891	6.56703	6.36515	12.24	11.8093	11.9463	11.9622	12.2702	12.1657	0.578818	0.617871	0.601946	0.520714	0.535203	0.523205	0.00020096	0.00707269	TRUE	0.599545	0.526374	0.0731708
MSTRG.15194	MSTRG.15194.4-2,ENSMUST00000156597.7-2,ENSMUST00000072080.9-2,ENSMUST00000150525.7-2,ENSMUST00000132530.1-2	4	5	ENSMUSG00000063052.9	159878	ENSMUSG00000063052.9	chr3	158068487	+	1.07206	1.09932	1.03868	0.677731	0.788469	0.637051	3.82911	3.61963	3.46846	3.54278	3.44018	3.41407	0.279978	0.30371	0.299465	0.191299	0.229194	0.186596	0.000201645	0.0070883	TRUE	0.294384	0.202363	0.0920209
MSTRG.23386	MSTRG.23386.1-0,MSTRG.23386.1-2	3	3	ENSMUSG00000042185.14	247991	No_ref_genes	chr9	31423743	+	0.421519	0.382501	0.449605	0.257674	0.306883	0.280014	2.4133	2.53663	2.60702	2.50132	2.68891	2.35047	0.174665	0.150791	0.172459	0.103015	0.114129	0.119131	0.000202087	0.00709531	TRUE	0.165972	0.112092	0.05388
MSTRG.1063	ENSMUST00000041023.13-0	4	14	ENSMUSG00000041889.7,ENSMUSG00000041879.13	14595	ENSMUSG00000041879.13	chr1	135382312	-	27.2712	29.7609	30.7151	24.9321	26.7061	25.6578	148.465	148.27	154.975	162.893	163.495	166.468	0.183687	0.20072	0.198194	0.153058	0.163345	0.15413	0.000202569	0.00710372	TRUE	0.194201	0.156844	0.0373563
MSTRG.9456	ENSMUST00000024575.7-0,MSTRG.9456.10-0,MSTRG.9456.10-1,ENSMUST00000024575.7-1	9	9	ENSMUSG00000094724.8,ENSMUSG00000094083.2,ENSMUSG00000023809.10	103490	ENSMUSG00000023809.10	chr17	7303315	+	4.60846	4.66102	4.78126	5.06889	4.96987	4.83681	54.087	51.5779	52.3909	50.5308	49.6711	48.1477	0.0852045	0.0903686	0.0912612	0.100313	0.100056	0.100458	0.000203527	0.00710693	TRUE	0.0889448	0.100275	-0.0113306
MSTRG.17797	ENSMUST00000112113.7-0,ENSMUST00000031519.13-0	2	3	ENSMUSG00000029544.16	198586	ENSMUSG00000029544.16	chr5	115168689	-	43.6171	45.3347	42.7908	45.7244	46.0969	44.9304	45.1197	46.6337	44.1233	46.5267	46.9766	45.5152	0.966699	0.972145	0.969799	0.982756	0.981273	0.987153	0.000203652	0.00710693	TRUE	0.969548	0.983727	-0.0141795
MSTRG.17797	MSTRG.17797.1-0	3	3	ENSMUSG00000029544.16	NA	ENSMUSG00000029544.16	chr5	115164226	-	1.50253	1.29899	1.33255	0.802326	0.879727	0.584746	45.1197	46.6337	44.1233	46.5267	46.9766	45.5152	0.0333011	0.0278553	0.0302006	0.0172444	0.0187269	0.0128473	0.00020366	0.00710693	TRUE	0.0304523	0.0162729	0.0141795
MSTRG.18907	ENSMUST00000002874.7-0	2	5	ENSMUSG00000002797.9	211517	ENSMUSG00000002797.9	chr6	54985648	-	45.4375	39.9675	38.2883	46.4161	46.3803	45.29	47.8466	42.4318	40.5195	48.19	48.1646	46.6642	0.94965	0.941924	0.944934	0.963189	0.962953	0.970552	0.00020681	0.00718372	TRUE	0.945503	0.965564	-0.0200618
MSTRG.8745	MSTRG.8745.1-0,MSTRG.8745.2-0	4	4	ENSMUSG00000022674.15	NA	ENSMUSG00000022674.15	chr16	15549069	-	1.64126	1.59124	1.5128	0.862198	1.02193	0.81474	112.906	102.676	98.3282	97.9289	91.8825	101.268	0.0145364	0.0154977	0.0153852	0.00880433	0.0111221	0.00804539	0.000207182	0.00718492	TRUE	0.0151398	0.00932395	0.00581581
MSTRG.24061	MSTRG.24061.1-2,ENSMUST00000168529.8-2,ENSMUST00000174294.2-2	1	4	ENSMUSG00000032872.16	251583	ENSMUSG00000032872.16	chr9	87077008	+	0	0	0	2.71888	4.03355	1.9056	16.0657	15.434	13.6007	14.8411	16.5327	14.0702	0	0	0	0.183199	0.243974	0.135435	0.000207335	0.00718492	TRUE	0	0.187536	-0.187536
MSTRG.23057	MSTRG.23057.1-2,ENSMUST00000212404.1-2,ENSMUST00000010298.6-2	2	3	ENSMUSG00000010154.7	239349	ENSMUSG00000092329.1	chr8	123372864	+	0.729075	0.800608	0.578358	0.268303	0	0.256789	7.87717	8.00673	7.29823	8.85482	8.43089	8.41806	0.0925554	0.0999918	0.0792464	0.0303003	0	0.0305045	0.000210776	0.00728645	TRUE	0.0905979	0.0202683	0.0703296
MSTRG.22344	ENSMUST00000212796.1-0,ENSMUST00000212709.1-0,ENSMUST00000212019.1-0,ENSMUST00000212129.1-0,ENSMUST00000213053.1-0,ENSMUST00000212494.1-0	1	2	ENSMUSG00000045128.9	243053	ENSMUSG00000077563.1,ENSMUSG00000045128.9,ENSMUSG00000098710.1	chr8	70895389	-	129.728	127.352	134.017	122.808	124.644	118.102	134.005	131.073	137.35	124.513	126.603	119.532	0.968081	0.971616	0.975734	0.986304	0.984525	0.988031	0.000211	0.00728645	TRUE	0.97181	0.986287	-0.0144763
MSTRG.22344	ENSMUST00000054220.9-0	2	2	ENSMUSG00000045128.9	NA	ENSMUSG00000045128.9	chr8	70894722	-	4.27724	3.72035	3.33297	1.70532	1.95918	1.43066	134.005	131.073	137.35	124.513	126.603	119.532	0.0319185	0.0283838	0.0242663	0.0136959	0.015475	0.0119688	0.00021101	0.00728645	TRUE	0.0281895	0.0137132	0.0144763
MSTRG.21782	ENSMUST00000105895.1-0,ENSMUST00000128057.7-0	5	5	ENSMUSG00000031072.14	NA	ENSMUSG00000031072.14	chr7	144930748	+	1.32484	1.35806	1.25134	1.25554	1.23479	1.19815	7.96745	7.61739	6.75363	10.5559	8.93795	10.227	0.166282	0.178284	0.185284	0.118942	0.138152	0.117156	0.000211321	0.00728857	TRUE	0.176617	0.12475	0.0518671
MSTRG.3278	ENSMUST00000102763.4-2,ENSMUST00000127136.1-2	1	3	ENSMUSG00000020392.8	33589	ENSMUSG00000020392.8	chr11	51976288	+	5.45944	6.24451	7.18435	8.53264	8.68866	9.35582	16.5715	15.4851	17.4665	16.1716	15.8433	16.7373	0.329448	0.40326	0.411323	0.527633	0.548413	0.55898	0.000217155	0.00747221	TRUE	0.381344	0.545009	-0.163665
MSTRG.13019	ENSMUST00000147540.7-0,MSTRG.13019.8-0,MSTRG.13019.7-0	1	2	ENSMUSG00000043909.16	148404	ENSMUSG00000043909.16	chr2	121198252	-	9.18624	10.3768	8.34576	12.3304	13.4067	12.6905	14.3265	15.3747	13.9982	16.0833	17.1945	16.3407	0.641208	0.674929	0.596201	0.766655	0.779709	0.776618	0.000218924	0.00750666	TRUE	0.637446	0.774327	-0.136881
MSTRG.13019	MSTRG.13019.2-0,MSTRG.13019.3-0,ENSMUST00000110647.7-0,ENSMUST00000110648.7-0	2	2	ENSMUSG00000043909.16	148401	ENSMUSG00000043909.16	chr2	121194838	-	5.14022	4.99786	5.65247	3.75296	3.7878	3.65023	14.3265	15.3747	13.9982	16.0833	17.1945	16.3407	0.358792	0.325071	0.403799	0.233345	0.220291	0.223382	0.000218924	0.00750666	TRUE	0.362554	0.225673	0.136881
MSTRG.11226	ENSMUST00000025804.6-0	6	9	ENSMUSG00000024873.7,ENSMUSG00000024870.6,ENSMUSG00000024862.16	127554	ENSMUSG00000024870.6	chr19	5099205	-	33.0026	33.8967	32.2629	36.7541	36.7981	36.8278	114.043	114.845	113.368	113.366	117.919	116.519	0.289387	0.295151	0.284585	0.324209	0.312061	0.316066	0.00022208	0.00760598	TRUE	0.289708	0.317446	-0.0277376
MSTRG.18708	MSTRG.18708.1-5,ENSMUST00000130816.1-1,ENSMUST00000040259.7-2,ENSMUST00000144973.4-0,ENSMUST00000127925.7-0	5	9	ENSMUSG00000038600.12,ENSMUSG00000063455.16	210487	ENSMUSG00000063455.16	chr6	38126006	-	1.07793	1.06682	1.13865	1.31788	1.47403	1.35594	4.74696	4.71965	5.41968	4.94496	5.60512	4.77583	0.227077	0.226038	0.210095	0.266511	0.262979	0.283918	0.000222826	0.00762264	TRUE	0.22107	0.271136	-0.050066
MSTRG.8215	ENSMUST00000041164.3-1,ENSMUST00000138880.8-1	2	3	ENSMUSG00000033099.10	86159	ENSMUSG00000033099.10	chr15	78941918	+	0.47632	0.337682	0.440165	0.162982	0.23582	0.124345	7.48779	6.99994	8.13617	7.86353	8.77641	9.29844	0.0636128	0.0482406	0.0540997	0.0207262	0.0268698	0.0133727	0.000223973	0.00765292	TRUE	0.0553177	0.0203229	0.0349948
MSTRG.12308	MSTRG.12308.2-3,ENSMUST00000102818.10-3,ENSMUST00000146557.1-3,ENSMUST00000192934.1-0,MSTRG.12308.2-0,ENSMUST00000146557.1-0,ENSMUST00000102818.10-0,ENSMUST00000192934.1-3,ENSMUST00000179989.1-3,ENSMUST00000179989.1-0	3	3	ENSMUSG00000079442.12	133596	ENSMUSG00000079442.12	chr2	32599698	+	0.412943	0.408952	0.411267	0.327529	0.333912	0.310919	2.30747	2.21769	1.98614	2.43328	2.80599	2.28002	0.178959	0.184405	0.207069	0.134604	0.119	0.136367	0.000225702	0.00768515	TRUE	0.190144	0.12999	0.0601541
MSTRG.3048	ENSMUST00000020562.4-1,ENSMUST00000173867.7-1	1	2	ENSMUSG00000007739.10	32345	ENSMUSG00000007739.10	chr11	23003343	+	37.1896	43.962	40.1696	41.2424	43.2026	43.7758	45.0576	52.1451	48.9927	47.4105	49.0846	49.44	0.825379	0.84307	0.81991	0.869899	0.880165	0.885434	0.000227162	0.00769665	TRUE	0.829453	0.8785	-0.0490468
MSTRG.3048	ENSMUST00000173867.7-0,ENSMUST00000020562.4-0	2	2	ENSMUSG00000007739.10	NA	ENSMUSG00000007739.10	chr11	23003780	+	7.86799	8.18314	8.82311	6.16814	5.88203	5.66412	45.0576	52.1451	48.9927	47.4105	49.0846	49.44	0.174621	0.15693	0.18009	0.130101	0.119835	0.114566	0.000227162	0.00769665	TRUE	0.170547	0.1215	0.0490468
MSTRG.266	ENSMUST00000027256.11-1,ENSMUST00000193673.5-0,ENSMUST00000162513.1-0,ENSMUST00000162513.1-1,ENSMUST00000194857.5-0,ENSMUST00000195373.1-0,ENSMUST00000194857.5-1,ENSMUST00000195373.1-1,MSTRG.266.1-1,MSTRG.266.1-0,ENSMUST00000027256.11-0,ENSMUST00000193673.5-1	2	2	ENSMUSG00000026087.11	1239	ENSMUSG00000026087.11	chr1	37898536	+	0.42309	0.463462	0.488072	0.279872	0.300407	0.33775	12.1907	12.3006	12.1006	12.6918	13.2281	12.3881	0.0347059	0.0376781	0.0403346	0.0220515	0.0227097	0.0272642	0.000227348	0.00769665	TRUE	0.0375729	0.0240084	0.0135644
MSTRG.266	MSTRG.266.1-2,ENSMUST00000162513.1-2,ENSMUST00000195373.1-2,ENSMUST00000194857.5-2,ENSMUST00000027256.11-2,ENSMUST00000193673.5-2	1	2	ENSMUSG00000026087.11	1237	ENSMUSG00000026087.11	chr1	37898370	+	11.7676	11.8371	11.6125	12.4119	12.9277	12.0503	12.1907	12.3006	12.1006	12.6918	13.2281	12.3881	0.965294	0.962322	0.959665	0.977949	0.97729	0.972736	0.000227353	0.00769665	TRUE	0.962427	0.975992	-0.0135644
MSTRG.25270	ENSMUST00000113085.1-0,MSTRG.25270.9-0,MSTRG.25270.17-0,MSTRG.25270.1-0,MSTRG.25270.18-0,MSTRG.25270.13-0,MSTRG.25270.12-0,MSTRG.25270.15-0,MSTRG.25270.14-0,ENSMUST00000033800.12-0,MSTRG.25270.11-0	27	27	ENSMUSG00000031425.15	NA	ENSMUSG00000031425.15	chrX	136842943	+	0.140923	0.116978	0.154151	0.0769017	0.0726566	0.0549215	9559.04	8725.19	9109.84	9463.34	8939.24	9730.43	1.47424e-05	1.34069e-05	1.69214e-05	8.12627e-06	8.12783e-06	5.6443e-06	0.000229611	0.00776412	TRUE	1.50236e-05	7.29947e-06	7.72412e-06
MSTRG.3675	ENSMUST00000065211.8-0	3	3	ENSMUSG00000001323.17	NA	ENSMUSG00000001323.17	chr11	74906359	-	15.0174	13.4566	14.3631	10.0369	10.0472	10.2608	22.5216	21.5689	21.3627	17.7411	18.1145	18.1358	0.666799	0.623891	0.672344	0.565742	0.554648	0.565776	0.000231205	0.00780903	TRUE	0.654345	0.562056	0.0922889
MSTRG.5067	ENSMUST00000046305.11-1,MSTRG.5067.4-1	3	4	ENSMUSG00000048118.17	53665	No_ref_genes	chr12	71099276	+	1.42643	1.37907	1.2451	0.952811	0.902248	0.742883	8.66898	9.93135	8.52224	9.65029	8.84802	8.8001	0.164544	0.13886	0.1461	0.0987339	0.101972	0.0844175	0.000231794	0.0078199	TRUE	0.149835	0.095041	0.0547937
MSTRG.15660	MSTRG.15660.1-4,ENSMUST00000107359.8-0	6	7	ENSMUSG00000039270.9	178563	ENSMUSG00000039270.9	chr4	70427064	-	17.5828	16.6704	16.419	17.865	16.5928	18.1327	20.3979	18.8973	18.6783	19.126	17.4218	18.5793	0.861992	0.882158	0.879039	0.93407	0.952413	0.975966	0.000234783	0.00790256	TRUE	0.874396	0.95415	-0.0797533
MSTRG.3625	ENSMUST00000171041.7-0	1	2	ENSMUSG00000018442.13	45202	ENSMUSG00000018442.13	chr11	71009933	-	16.1212	17.705	14.7868	21.9691	22.5113	22.3616	26.423	28.0676	25.5702	31.7806	32.2141	31.7939	0.610119	0.630798	0.578284	0.691274	0.698803	0.703329	0.000237364	0.00796203	TRUE	0.6064	0.697802	-0.0914019
MSTRG.3625	ENSMUST00000143850.7-0	2	2	ENSMUSG00000018442.13	45200	ENSMUSG00000018442.13	chr11	71007442	-	10.3019	10.3626	10.7834	9.81152	9.70279	9.43234	26.423	28.0676	25.5702	31.7806	32.2141	31.7939	0.389881	0.369202	0.421716	0.308726	0.301197	0.296671	0.000237364	0.00796203	TRUE	0.3936	0.302198	0.0914019
MSTRG.4881	ENSMUST00000220606.1-2,ENSMUST00000221098.1-2	1	4	ENSMUSG00000036095.11	52353	ENSMUSG00000036095.11,ENSMUSG00000113154.1,ENSMUSG00000113941.1	chr12	38174664	+	3.69631	3.47655	3.38891	3.84707	3.62229	3.75852	7.73754	7.20147	7.13218	7.55125	7.28707	7.47779	0.477711	0.482755	0.475158	0.509461	0.497084	0.502624	0.000242114	0.00808775	TRUE	0.478542	0.503057	-0.024515
MSTRG.24758	ENSMUST00000131150.1-1,ENSMUST00000089188.8-1	1	2	ENSMUSG00000068122.10	262489	ENSMUSG00000068122.10	chrX	21488831	+	3.06744	3.23802	3.13547	2.68307	3.16753	3.46133	3.06744	3.23802	3.13547	2.79861	3.24143	3.606	1	1	1	0.958714	0.9772	0.959881	0.000242211	0.00808775	TRUE	1	0.965265	0.0347349
MSTRG.24758	ENSMUST00000131150.1-0,ENSMUST00000089188.8-0	2	2	ENSMUSG00000068122.10	NA	ENSMUSG00000068122.10	chrX	21489164	+	0	0	0	0.115544	0.0739035	0.144669	3.06744	3.23802	3.13547	2.79861	3.24143	3.606	0	0	0	0.0412862	0.0227997	0.040119	0.000242216	0.00808775	TRUE	0	0.0347349	-0.0347349
MSTRG.4219	ENSMUST00000021314.7-2,ENSMUST00000021314.7-0	4	4	ENSMUSG00000020936.8	38973	ENSMUSG00000020936.8	chr11	103068913	+	10.8081	10.1722	10.4362	9.24708	8.82095	9.06863	150.952	146.875	144.126	157.06	162.987	148.563	0.0715994	0.0692575	0.0724106	0.058876	0.0541207	0.0610424	0.000243474	0.00812052	TRUE	0.0710891	0.0580131	0.0130761
MSTRG.5670	ENSMUST00000170156.2-0,MSTRG.5670.4-1,ENSMUST00000021750.14-0	2	4	ENSMUSG00000021313.16	67339	ENSMUSG00000021313.16	chr13	11553101	-	7.26041	8.28806	9.04672	10.1645	10.6875	9.49647	9.89431	10.9774	12.2656	12.4896	13.0946	12.0449	0.733797	0.75501	0.737569	0.813837	0.816173	0.788425	0.000243831	0.00812316	TRUE	0.742125	0.806145	-0.0640198
MSTRG.23062	ENSMUST00000001522.9-0,ENSMUST00000108832.7-0,ENSMUST00000108830.1-0,ENSMUST00000065534.9-0	3	6	ENSMUSG00000001482.15	NA	ENSMUSG00000092329.1	chr8	123465281	+	1.08263	1.17958	1.29755	0.969164	0.931539	0.918433	8.3493	8.50307	9.19774	8.41399	8.49501	8.77021	0.129667	0.138724	0.141072	0.115185	0.109657	0.104722	0.00024948	0.00826596	TRUE	0.136488	0.109855	0.0266333
MSTRG.12908	ENSMUST00000069747.5-1,MSTRG.12908.1-1	1	3	ENSMUSG00000055943.5	137185	ENSMUSG00000055943.5	chr2	112467447	+	91.5536	83.6038	89.1737	88.7978	82.9032	85.411	101.244	92.6722	97.8588	95.7559	89.9671	92.3575	0.904288	0.902145	0.911249	0.927335	0.921483	0.924787	0.000251162	0.00829264	TRUE	0.905894	0.924535	-0.0186413
MSTRG.6418	MSTRG.6418.1-0	5	5	ENSMUSG00000017778.14	NA	No_ref_genes	chr13	86041032	-	1.1234	0.62774	0.793117	0.113605	0.070444	0.025078	424.241	409.435	395.085	419.584	428.959	412.376	0.00264804	0.00153319	0.00200746	0.000270756	0.000164221	6.08134e-05	0.000251323	0.00829264	TRUE	0.00206289	0.000165264	0.00189763
MSTRG.2243	ENSMUST00000160671.7-6,ENSMUST00000162282.1-0,ENSMUST00000162282.1-6,ENSMUST00000160671.7-0,ENSMUST00000048678.6-6,ENSMUST00000048678.6-0,ENSMUST00000162848.1-6,ENSMUST00000162848.1-0	6	6	ENSMUSG00000033105.12	21458	ENSMUSG00000033105.12	chr10	76557148	+	8.26924	8.46462	9.12128	7.18942	7.45135	7.13235	16.1167	14.4038	17.485	18.4484	18.4275	17.4579	0.513086	0.587664	0.521663	0.389704	0.404361	0.408546	0.000251747	0.00829264	TRUE	0.540804	0.40087	0.139934
MSTRG.2243	ENSMUST00000162282.1-4,ENSMUST00000160671.7-4,ENSMUST00000162848.1-4,ENSMUST00000048678.6-4	1	6	ENSMUSG00000033105.12	21446	ENSMUSG00000033105.12	chr10	76553937	+	7.84742	5.93922	8.36373	11.259	10.9761	10.3256	16.1167	14.4038	17.485	18.4484	18.4275	17.4579	0.486914	0.412336	0.478337	0.610296	0.595639	0.591454	0.000251747	0.00829264	TRUE	0.459196	0.59913	-0.139934
MSTRG.6507	ENSMUST00000161825.7-1,ENSMUST00000161825.7-0	6	6	ENSMUSG00000021666.16	66160	ENSMUSG00000021666.16	chr13	97181198	+	1.00683	1.21493	1.14709	0.754147	0.943788	0.648173	7.15514	8.16472	8.84109	8.65467	9.1516	7.97051	0.140714	0.148802	0.129745	0.0871376	0.103128	0.0813214	0.000254436	0.00835309	TRUE	0.139754	0.090529	0.0492247
MSTRG.2376	ENSMUST00000123241.1-1,ENSMUST00000143517.7-1,ENSMUST00000105331.7-1,ENSMUST00000048223.13-1,MSTRG.2376.1-1	1	7	ENSMUSG00000035027.18	21922	ENSMUSG00000035027.18	chr10	81123905	+	10.5797	10.3228	11.5173	12.3662	13.9363	13.4431	13.5477	13.7009	14.6136	14.6762	16.4159	15.3992	0.780924	0.75344	0.788122	0.842604	0.848948	0.872974	0.000258594	0.0084706	TRUE	0.774162	0.854842	-0.0806799
MSTRG.2457	ENSMUST00000095385.4-0,MSTRG.2457.5-1,MSTRG.2457.6-1,MSTRG.2457.4-1,ENSMUST00000095385.4-1,MSTRG.2457.6-0,ENSMUST00000214820.1-1,ENSMUST00000217175.1-0,ENSMUST00000038523.14-0,ENSMUST00000214820.1-0,ENSMUST00000038523.14-1,ENSMUST00000217175.1-1,MSTRG.2457.4-0,MSTRG.2457.5-0	2	2	ENSMUSG00000035620.15	22382	ENSMUSG00000035620.15	chr10	85018338	+	0.482257	0.417621	0.443533	0.302754	0.334732	0.274912	3.35463	3.44163	3.38701	3.82129	3.55381	3.58596	0.143759	0.121344	0.130951	0.0792284	0.0941896	0.0766635	0.000261571	0.00851387	TRUE	0.132018	0.0833605	0.0486574
MSTRG.2457	ENSMUST00000038523.14-2,ENSMUST00000095385.4-2,ENSMUST00000214820.1-2,ENSMUST00000217175.1-2,MSTRG.2457.6-2,MSTRG.2457.5-2,MSTRG.2457.4-2	1	2	ENSMUSG00000035620.15	22381	ENSMUSG00000035620.15	chr10	85016447	+	2.87237	3.02401	2.94348	3.51853	3.21908	3.31105	3.35463	3.44163	3.38701	3.82129	3.55381	3.58596	0.856241	0.878656	0.869049	0.920772	0.90581	0.923337	0.000261573	0.00851387	TRUE	0.867982	0.91664	-0.0486574
MSTRG.22874	MSTRG.22874.4-1,ENSMUST00000168428.7-1,MSTRG.22874.3-1,ENSMUST00000173506.7-1,MSTRG.22874.6-1,ENSMUST00000173922.1-1,ENSMUST00000172856.7-1,ENSMUST00000095176.11-1,ENSMUST00000171182.7-1,MSTRG.22874.2-1,ENSMUST00000166859.7-1,MSTRG.22874.1-1,MSTRG.22874.5-1	1	5	ENSMUSG00000033545.14	238606	ENSMUSG00000033545.14	chr8	111623090	+	0.715144	1.00319	0.655885	1.42504	1.38218	1.34517	4.60599	4.79299	4.74022	4.84595	4.81957	4.60827	0.155264	0.209303	0.138366	0.294068	0.286784	0.291904	0.000261657	0.00851387	TRUE	0.167644	0.290919	-0.123275
MSTRG.13732	ENSMUST00000108928.1-0	1	2	ENSMUSG00000078862.10	NA	ENSMUSG00000078862.10	chr2	177947678	-	24.9791	27.4326	28.0972	33.2681	36.3038	31.8996	30.4558	33.562	34.3848	39.722	42.6138	37.9183	0.820174	0.817372	0.817142	0.837523	0.851927	0.841271	0.000262626	0.00852647	TRUE	0.81823	0.843574	-0.0253442
MSTRG.13732	MSTRG.13732.1-0	2	2	ENSMUSG00000078862.10	NA	ENSMUSG00000078862.10	chr2	177934547	-	5.47673	6.12934	6.28753	6.45392	6.30993	6.01873	30.4558	33.562	34.3848	39.722	42.6138	37.9183	0.179826	0.182628	0.182858	0.162477	0.148073	0.158729	0.000262626	0.00852647	TRUE	0.18177	0.156426	0.0253442
MSTRG.6891	ENSMUST00000142084.2-0,ENSMUST00000142084.2-3,ENSMUST00000173456.7-3,ENSMUST00000022293.13-0,ENSMUST00000172727.1-0,ENSMUST00000173456.7-0,ENSMUST00000172727.1-3,ENSMUST00000022293.13-3	3	3	ENSMUSG00000021771.14	73694	ENSMUSG00000021771.14	chr14	21845880	+	9.0829	9.52749	10.0588	7.59162	7.93033	7.22381	63.7193	67.8526	64.8413	65.9754	66.1773	65.8369	0.142546	0.140415	0.15513	0.115067	0.119835	0.109723	0.000263715	0.00855234	TRUE	0.14603	0.114875	0.0311551
MSTRG.2681	ENSMUST00000219690.1-0,MSTRG.2681.3-0,ENSMUST00000047672.8-0	1	2	ENSMUSG00000034024.8	30265	ENSMUSG00000034024.8	chr10	117051004	-	84.5743	78.4702	83.5698	81.2145	78.6533	82.9999	85.149	79.1779	84.1233	81.4315	78.917	83.2258	0.993251	0.991061	0.99342	0.997335	0.996658	0.997285	0.000266886	0.00862668	TRUE	0.992577	0.997092	-0.00451519
MSTRG.2681	MSTRG.2681.1-0	2	2	ENSMUSG00000034024.8	NA	ENSMUSG00000034024.8	chr10	117050003	-	0.574684	0.707769	0.553546	0.217038	0.263762	0.225974	85.149	79.1779	84.1233	81.4315	78.917	83.2258	0.00674916	0.00893897	0.00658017	0.00266528	0.00334227	0.00271519	0.000266889	0.00862668	TRUE	0.00742277	0.00290758	0.00451519
MSTRG.19925	ENSMUST00000044158.12-0	2	2	ENSMUSG00000041560.12	NA	ENSMUSG00000041560.12	chr7	15936183	-	2.47184	2.28685	2.64652	1.56583	1.53629	1.2128	16.9406	18.8548	18.2519	18.2544	16.7994	16.0658	0.145913	0.121287	0.145	0.0857782	0.0914496	0.0754893	0.000268812	0.0086602	TRUE	0.1374	0.084239	0.0531609
MSTRG.19925	ENSMUST00000197477.4-0	1	2	ENSMUSG00000041560.12	224641	ENSMUSG00000041560.12,ENSMUSG00000080478.1	chr7	15937838	-	14.4687	16.568	15.6054	16.6886	15.2631	14.853	16.9406	18.8548	18.2519	18.2544	16.7994	16.0658	0.854087	0.878713	0.855	0.914222	0.90855	0.924511	0.000268813	0.0086602	TRUE	0.8626	0.915761	-0.0531609
MSTRG.22452	ENSMUST00000210812.1-0,ENSMUST00000048147.8-0	6	7	ENSMUSG00000036977.8	NA	No_ref_genes	chr8	79780287	+	0.713366	0.658983	0.727629	0.403236	0.455141	0.450282	11.599	12.3684	13.5857	15.0156	13.0701	12.2022	0.0615024	0.0532797	0.0535583	0.0268544	0.0348231	0.0369018	0.000270458	0.00869411	TRUE	0.0561135	0.0328598	0.0232537
MSTRG.15078	ENSMUST00000106218.7-4,ENSMUST00000128096.1-4,ENSMUST00000044392.10-4,ENSMUST00000129775.7-4	4	5	ENSMUSG00000040213.13	159363	ENSMUSG00000040213.13	chr3	142745598	+	0.337677	0.216579	0.227047	0.117748	0.0947637	0.162108	2.38964	1.776	2.08257	2.5096	2.3583	2.36625	0.141309	0.121947	0.109022	0.0469192	0.040183	0.0685086	0.000272718	0.00874528	TRUE	0.124093	0.0518703	0.0722225
MSTRG.19982	ENSMUST00000146903.7-1,MSTRG.19982.3-1,MSTRG.19982.1-1	1	3	ENSMUSG00000023118.15	216838	ENSMUSG00000023118.15	chr7	19051759	+	2.48743	2.55282	3.01265	3.59804	4.10901	4.15862	11.1297	11.97	13.9918	13.5798	14.6515	13.7206	0.223496	0.213268	0.215315	0.264956	0.28045	0.303094	0.000273124	0.00874528	TRUE	0.21736	0.282833	-0.0654737
MSTRG.6853	ENSMUST00000080281.13-0	2	3	ENSMUSG00000012405.16	78452	ENSMUSG00000012405.16	chr14	18267823	-	27.258	27.2194	24.3307	16.632	11.5593	13.655	174.529	171.405	175.267	158.04	156.069	157.869	0.156181	0.158802	0.138821	0.105239	0.074065	0.0864956	0.000273826	0.00874693	TRUE	0.151268	0.0885999	0.0626677
MSTRG.10134	MSTRG.10134.1-0	2	2	ENSMUSG00000015605.6	112340	ENSMUSG00000015605.6	chr17	46546838	-	6.56666	7.03825	6.40397	6.14985	6.40634	6.03652	12.3145	13.6188	12.4911	13.9687	13.6217	13.0214	0.533247	0.516805	0.512682	0.440259	0.470304	0.463585	0.000275096	0.00876194	TRUE	0.520911	0.45805	0.0628617
MSTRG.10134	ENSMUST00000015749.6-0	1	2	ENSMUSG00000015605.6	112342	ENSMUSG00000106514.1,ENSMUSG00000015605.6	chr17	46548329	-	5.74781	6.58053	6.08715	7.81886	7.21536	6.98486	12.3145	13.6188	12.4911	13.9687	13.6217	13.0214	0.466753	0.483195	0.487318	0.559741	0.529696	0.536415	0.000275096	0.00876194	TRUE	0.479089	0.54195	-0.0628617
MSTRG.15660	MSTRG.15660.1-5	5	7	ENSMUSG00000039270.9	178564	ENSMUSG00000039270.9	chr4	70428842	-	2.37792	1.9842	2.04053	1.15273	0.765405	0.375777	20.3979	18.8973	18.6783	19.126	17.4218	18.5793	0.116577	0.104999	0.109246	0.0602702	0.0439336	0.0202256	0.000275258	0.00876194	TRUE	0.110274	0.0414765	0.0687973
MSTRG.16917	ENSMUST00000168460.7-2,ENSMUST00000160383.7-2,MSTRG.16917.1-2,ENSMUST00000162975.1-2,ENSMUST00000001247.11-2,ENSMUST00000160246.7-2	1	2	ENSMUSG00000029130.12	185608	ENSMUSG00000089975.2,ENSMUSG00000029130.12	chr5	29225556	+	1.4239	1.63827	1.65333	2.2043	1.95978	1.86402	1.50185	1.71971	1.75666	2.28336	2.02569	1.92213	0.948102	0.952642	0.941181	0.965375	0.967465	0.969771	0.000277853	0.00882027	TRUE	0.947308	0.967537	-0.0202286
MSTRG.16917	ENSMUST00000001247.11-0,ENSMUST00000168460.7-1,ENSMUST00000168460.7-0,ENSMUST00000160246.7-0,ENSMUST00000001247.11-1,ENSMUST00000160383.7-1,ENSMUST00000160246.7-1,MSTRG.16917.1-1,MSTRG.16917.1-0,ENSMUST00000160383.7-0,ENSMUST00000162975.1-0,ENSMUST00000162975.1-1	2	2	ENSMUSG00000029130.12	185610	ENSMUSG00000029130.12	chr5	29228459	+	0.0779429	0.0814427	0.103324	0.079062	0.0659055	0.0581047	1.50185	1.71971	1.75666	2.28336	2.02569	1.92213	0.0518981	0.0473584	0.0588187	0.0346252	0.0325349	0.0302294	0.000277864	0.00882027	TRUE	0.0526917	0.0324632	0.0202286
MSTRG.346	ENSMUST00000081851.3-2	6	7	ENSMUSG00000026109.14	1816	ENSMUSG00000026109.14	chr1	51186922	+	19.3694	22.2233	20.2958	16.2012	14.7233	14.0631	308.11	304.508	305.993	315.041	319.276	298.529	0.0628652	0.0729812	0.0663277	0.0514257	0.0461148	0.0471078	0.000280904	0.00889337	TRUE	0.0673914	0.0482161	0.0191753
MSTRG.10856	ENSMUST00000035804.8-0,ENSMUST00000234819.1-0,MSTRG.10856.1-0	6	6	ENSMUSG00000033022.8,ENSMUSG00000032905.5	121600	ENSMUSG00000033022.8	chr18	46713197	-	10.9619	12.2818	11.0851	8.59315	8.74794	8.48415	31.0355	32.4215	31.1545	28.2111	27.4414	27.8787	0.353205	0.378818	0.355812	0.304602	0.318787	0.304323	0.000282501	0.00891505	TRUE	0.362612	0.309237	0.0533743
MSTRG.25394	ENSMUST00000087143.6-8	8	9	ENSMUSG00000067194.6	265842	ENSMUSG00000067194.6	chrX	159389626	+	19.8606	20.7228	21.1495	11.2628	14.9125	11.8636	188.553	186.927	175.132	173.712	180.662	180.059	0.105332	0.11086	0.120763	0.0648357	0.0825434	0.0658876	0.000284691	0.0089745	TRUE	0.112318	0.0710889	0.0412294
MSTRG.20216	ENSMUST00000137550.1-0,ENSMUST00000132193.7-0,ENSMUST00000136887.7-0,ENSMUST00000060834.11-0,ENSMUST00000135882.1-0	2	3	ENSMUSG00000042831.13,ENSMUSG00000019737.14	NA	No_ref_genes	chr7	30314806	+	0.455212	0.638472	0.763641	0.263645	0.256663	0.196037	4.82378	5.2619	5.4103	5.91396	6.08098	5.02163	0.0943682	0.121339	0.141146	0.0445801	0.0422074	0.0390386	0.000286912	0.0090348	TRUE	0.118951	0.041942	0.0770089
MSTRG.9008	ENSMUST00000232023.1-12,ENSMUST00000089677.6-12,ENSMUST00000165418.8-12	12	17	ENSMUSG00000022811.17	95981	ENSMUSG00000022811.17	chr16	33502178	+	0	0	0	1.58476	0.788172	1.31592	6.72478	6.97733	6.30978	7.20464	6.83865	7.06482	0	0	0	0.219963	0.115253	0.186263	0.000289417	0.00909416	TRUE	0	0.173826	-0.173826
MSTRG.6056	MSTRG.6056.1-1,ENSMUST00000026985.8-1,MSTRG.6056.3-1	2	3	ENSMUSG00000025867.8	64039	ENSMUSG00000025867.8	chr13	54383923	+	27.8888	27.6775	26.8827	29.0032	29.6966	30.3451	28.4175	28.0623	27.2983	29.1555	29.8799	30.5913	0.981396	0.986286	0.984775	0.994774	0.993868	0.991954	0.000291853	0.00914131	TRUE	0.984152	0.993532	-0.00937955
MSTRG.17756	ENSMUST00000026937.11-1,ENSMUST00000112312.7-0,ENSMUST00000134881.1-0,ENSMUST00000026937.11-0,ENSMUST00000145592.1-0,ENSMUST00000145778.7-0,ENSMUST00000134881.1-1,ENSMUST00000145778.7-1,ENSMUST00000112312.7-1,ENSMUST00000145592.1-1	3	3	ENSMUSG00000025825.12	189833	ENSMUSG00000025825.12	chr5	113778288	+	14.7509	13.4763	12.6951	14.1982	13.2584	13.044	28.806	25.215	24.8482	29.7633	28.7275	28.3837	0.512078	0.534455	0.510905	0.477036	0.461523	0.459561	0.000292761	0.00915994	TRUE	0.519146	0.46604	0.053106
MSTRG.13781	ENSMUST00000135011.1-0,ENSMUST00000138800.7-0,ENSMUST00000146089.7-0,MSTRG.13781.2-0,ENSMUST00000108841.1-0,ENSMUST00000016488.12-0,ENSMUST00000127971.7-0	2	2	ENSMUSG00000016344.14	NA	ENSMUSG00000016344.14	chr2	181188771	+	1.23825	1.34578	1.07403	0.716567	0.742282	0.87817	15.6657	16.4039	17.1278	20.0073	19.9221	20.435	0.0790424	0.0820401	0.0627066	0.0358152	0.0372592	0.0429738	0.000293784	0.00916271	TRUE	0.0745964	0.0386827	0.0359137
MSTRG.13781	ENSMUST00000138800.7-1,ENSMUST00000108841.1-1,ENSMUST00000146089.7-1,ENSMUST00000127971.7-1,MSTRG.13781.2-1,ENSMUST00000016488.12-1,ENSMUST00000135011.1-1	1	2	ENSMUSG00000016344.14	141981	ENSMUSG00000016344.14	chr2	181188533	+	14.4274	15.0581	16.0538	19.2908	19.1798	19.5569	15.6657	16.4039	17.1278	20.0073	19.9221	20.435	0.920958	0.91796	0.937293	0.964185	0.962741	0.957026	0.000293787	0.00916271	TRUE	0.925404	0.961317	-0.0359137
MSTRG.10639	MSTRG.10639.1-0	3	3	ENSMUSG00000057455.12	NA	ENSMUSG00000057455.12	chr18	30973244	-	0.677186	0.508519	0.611514	0.117109	0.286216	0.10789	115.712	106.936	103.1	108.943	102.673	106.317	0.00585234	0.00475534	0.00593128	0.00107496	0.00278765	0.00101479	0.000299097	0.00929864	TRUE	0.00551299	0.0016258	0.00388719
MSTRG.19773	ENSMUST00000036111.9-1,ENSMUST00000123139.1-1,ENSMUST00000143204.1-1	1	2	ENSMUSG00000040112.9	208933	ENSMUSG00000040112.9	chr6	147070924	+	9.3125	10.0111	9.34295	8.84458	9.72956	9.2747	10.2324	10.9106	10.1072	9.4081	10.2453	9.76517	0.910096	0.917555	0.924387	0.940103	0.949661	0.949773	0.000304653	0.00944137	TRUE	0.917346	0.946512	-0.0291661
MSTRG.19773	ENSMUST00000143204.1-0,ENSMUST00000036111.9-0,ENSMUST00000123139.1-0	2	2	ENSMUSG00000040112.9	NA	ENSMUSG00000040112.9	chr6	147073991	+	0.919932	0.899526	0.764235	0.56352	0.515743	0.490473	10.2324	10.9106	10.1072	9.4081	10.2453	9.76517	0.0899036	0.0824452	0.0756131	0.0598973	0.0503395	0.0502267	0.000304654	0.00944137	TRUE	0.0826539	0.0534878	0.0291661
MSTRG.8159	ENSMUST00000230482.1-1,ENSMUST00000229140.1-1,ENSMUST00000230283.1-0,MSTRG.8159.2-0,ENSMUST00000023203.5-0,ENSMUST00000230482.1-0,ENSMUST00000023203.5-1,ENSMUST00000229856.1-0,ENSMUST00000230283.1-1,ENSMUST00000229679.1-0,MSTRG.8159.3-0,ENSMUST00000229734.1-1,ENSMUST00000229679.1-1,ENSMUST00000229856.1-1,ENSMUST00000229340.1-0,ENSMUST00000229734.1-0,ENSMUST00000229140.1-0,ENSMUST00000229340.1-1,M…	3	3	ENSMUSG00000033819.16,ENSMUSG00000022546.5	86024	ENSMUSG00000022546.5	chr15	76699688	+	0.406789	0.505839	0.462065	0.370785	0.380248	0.364222	2.5718	2.92888	3.00692	2.81916	3.05732	2.95355	0.158173	0.172707	0.153667	0.131523	0.124373	0.123317	0.000306501	0.00948859	TRUE	0.161516	0.126404	0.0351115
MSTRG.13747	ENSMUST00000058764.5-0,MSTRG.13747.1-0,MSTRG.13747.1-1,ENSMUST00000058764.5-1,ENSMUST00000055485.11-0,ENSMUST00000055485.11-1	3	3	ENSMUSG00000039108.14	141834	ENSMUSG00000039108.14	chr2	180035470	+	3.61213	3.75199	3.95674	4.36358	4.35329	4.45598	23.5151	25.0446	24.4584	25.131	24.4127	24.8047	0.153609	0.149812	0.161774	0.173633	0.17832	0.179643	0.000307714	0.00949606	TRUE	0.155065	0.177199	-0.0221338
MSTRG.13747	ENSMUST00000058764.5-3,MSTRG.13747.1-3,ENSMUST00000055485.11-3	1	3	ENSMUSG00000039108.14	141830	ENSMUSG00000039108.14	chr2	180034657	+	19.903	21.2926	20.5017	20.7675	20.0595	20.3487	23.5151	25.0446	24.4584	25.131	24.4127	24.8047	0.846391	0.850188	0.838226	0.826367	0.82168	0.820357	0.000307714	0.00949606	TRUE	0.844935	0.822801	0.0221338
MSTRG.13874	ENSMUST00000029125.9-0	1	3	ENSMUSG00000027599.9	NA	ENSMUSG00000027599.9,ENSMUSG00000103135.1	chr3	19131402	-	33.4006	31.649	31.3339	33.4635	31.351	33.7458	40.6353	39.493	38.031	39.1539	36.3686	39.4007	0.821959	0.801381	0.823904	0.854666	0.862034	0.856478	0.000308938	0.00952379	TRUE	0.815748	0.857726	-0.0419777
MSTRG.23255	ENSMUST00000217308.2-0,ENSMUST00000082170.5-0,ENSMUST00000217187.1-0	1	3	ENSMUSG00000074505.6	254613	ENSMUSG00000074505.6,ENSMUSG00000111652.1	chr9	15910194	-	2.86314	2.78456	2.91557	3.11557	3.26169	2.75959	3.08299	3.01275	3.16234	3.46157	3.69477	3.07584	0.928688	0.924258	0.921966	0.900046	0.882787	0.897182	0.000312713	0.00961002	TRUE	0.924971	0.893339	0.0316321
MSTRG.23255	MSTRG.23255.1-0	3	3	ENSMUSG00000074505.6	NA	No_ref_genes	chr9	15908939	-	0.219854	0.228192	0.24677	0.345997	0.433074	0.31625	3.08299	3.01275	3.16234	3.46157	3.69477	3.07584	0.0713119	0.0757421	0.0780339	0.0999538	0.117213	0.102818	0.000312718	0.00961002	TRUE	0.0750293	0.106661	-0.0316321
MSTRG.16970	MSTRG.16970.2-1,ENSMUST00000201426.3-0,ENSMUST00000041565.10-0	1	2	ENSMUSG00000038564.11	194424	ENSMUSG00000038564.11	chr5	31253277	-	5.12754	7.52827	9.34652	8.54193	11.7693	8.88857	5.6441	8.22437	10.1494	9.10652	12.4707	9.50208	0.908479	0.915362	0.920898	0.938002	0.943758	0.935434	0.000315817	0.0096649	TRUE	0.914913	0.939065	-0.0241521
MSTRG.16970	MSTRG.16970.1-0,MSTRG.16970.2-0	2	2	ENSMUSG00000038564.11	NA	ENSMUSG00000038564.11	chr5	31251733	-	0.516555	0.696098	0.802838	0.564589	0.701374	0.61351	5.6441	8.22437	10.1494	9.10652	12.4707	9.50208	0.0915213	0.0846385	0.0791024	0.0619983	0.0562417	0.0645659	0.000315823	0.0096649	TRUE	0.0850874	0.0609353	0.0241521
MSTRG.16494	ENSMUST00000123566.7-1,ENSMUST00000057580.7-1,ENSMUST00000057580.7-0,ENSMUST00000123566.7-0	1	2	ENSMUSG00000028991.15	174666	ENSMUSG00000028991.15	chr4	148454974	+	3.16935	3.51349	3.43322	3.67876	4.23032	3.96897	17.9774	20.6213	20.5955	19.6773	21.6954	20.4757	0.176296	0.170382	0.166698	0.186954	0.194987	0.193838	0.000318539	0.0097075	TRUE	0.171125	0.191926	-0.0208012
MSTRG.16494	ENSMUST00000103221.9-0,ENSMUST00000103221.9-1	2	2	ENSMUSG00000028991.15	174675	ENSMUSG00000088625.1,ENSMUSG00000028991.15,ENSMUSG00000089081.1	chr4	148557685	+	14.8081	17.1078	17.1623	15.9986	17.465	16.5067	17.9774	20.6213	20.5955	19.6773	21.6954	20.4757	0.823704	0.829618	0.833302	0.813046	0.805013	0.806162	0.000318539	0.0097075	TRUE	0.828875	0.808074	0.0208012
MSTRG.25423	ENSMUST00000112302.7-3,ENSMUST00000112301.7-3,ENSMUST00000112303.7-3,MSTRG.25423.4-3,ENSMUST00000033727.13-3,MSTRG.25423.12-3,MSTRG.25423.6-3,MSTRG.25423.5-3,ENSMUST00000112300.1-3	1	6	ENSMUSG00000031360.14	266009	ENSMUSG00000031360.14	chrX	163031337	+	2.12895	2.63131	2.40466	2.6312	2.67848	2.9386	2.67905	3.18538	2.9669	3.01267	3.09317	3.29122	0.794663	0.826061	0.810493	0.873379	0.865935	0.892861	0.00032044	0.009725	TRUE	0.810406	0.877392	-0.0669858
MSTRG.19930	ENSMUST00000006181.6-2,MSTRG.19930.1-2,ENSMUST00000140640.1-2,ENSMUST00000150208.7-2	1	3	ENSMUSG00000006024.13	216620	ENSMUSG00000006024.13	chr7	16117137	+	28.063	28.6639	30.4219	30.7159	33.527	32.0035	35.1358	35.2695	37.2418	36.1544	38.4596	37.5164	0.7987	0.81271	0.816877	0.849576	0.871746	0.853054	0.000322129	0.00975605	TRUE	0.809429	0.858126	-0.0486967
MSTRG.1476	ENSMUST00000068437.12-0	3	4	ENSMUSG00000055067.15	NA	ENSMUSG00000055067.15	chr1	178955046	-	2.25202	2.5104	3.17087	4.09706	4.13842	4.46072	18.7967	15.9785	18.9762	17.2947	15.405	18.8997	0.11981	0.157112	0.167097	0.236896	0.268641	0.236021	0.000322866	0.00976827	TRUE	0.148006	0.247186	-0.0991799
MSTRG.3399	ENSMUST00000133861.7-3,ENSMUST00000116371.7-3,ENSMUST00000066330.14-3,ENSMUST00000156111.1-3,ENSMUST00000072031.12-3,MSTRG.3399.3-3,ENSMUST00000132620.7-3,MSTRG.3399.7-3,ENSMUST00000108751.7-3	1	5	ENSMUSG00000005417.17	34302	ENSMUSG00000005417.17	chr11	59776228	+	8.86552	8.96194	8.72434	9.48381	9.90362	9.14678	10.4193	10.5176	10.2079	10.9932	11.3876	10.5057	0.850872	0.852087	0.854666	0.862697	0.869687	0.870645	0.000325538	0.00981874	TRUE	0.852542	0.867677	-0.0151349
MSTRG.24071	ENSMUST00000161458.2-1,MSTRG.24071.3-1,ENSMUST00000162827.7-1	1	3	ENSMUSG00000032425.15	251619	ENSMUSG00000032425.15,ENSMUSG00000092805.2	chr9	88568873	+	2.34091	1.86428	2.10926	2.80569	2.66786	3.04357	4.12424	3.51043	3.70672	4.40622	4.24934	4.61885	0.567598	0.531068	0.569036	0.636756	0.627828	0.658946	0.000329455	0.00989615	TRUE	0.5559	0.641177	-0.0852762
MSTRG.19930	ENSMUST00000150208.7-1,ENSMUST00000140640.1-1,ENSMUST00000006181.6-1,MSTRG.19930.1-1	2	3	ENSMUSG00000006024.13	216624	ENSMUSG00000006024.13	chr7	16117990	+	6.97991	6.50281	6.72978	5.37093	4.8985	5.46788	35.1358	35.2695	37.2418	36.1544	38.4596	37.5164	0.198655	0.184375	0.180705	0.148555	0.127368	0.145747	0.00033122	0.00993515	TRUE	0.187912	0.140557	0.0473551
MSTRG.24219	ENSMUST00000191069.1-0,ENSMUST00000189066.1-0	2	4	ENSMUSG00000042757.16	260253	ENSMUSG00000089497.1,ENSMUSG00000102257.1,ENSMUSG00000042757.16,ENSMUSG00000102441.1	chr9	103484438	-	9.00657	9.82187	10.0475	10.5027	10.0935	11.3386	23.4222	23.7194	24.4919	22.952	21.1938	23.1987	0.384532	0.414087	0.410238	0.457595	0.47625	0.488762	0.000332661	0.00995768	TRUE	0.402952	0.474202	-0.0712502
MSTRG.12699	MSTRG.12699.1-1,ENSMUST00000051454.3-1	4	5	ENSMUSG00000048388.3	135893	No_ref_genes	chr2	83883545	+	0.628483	0.50152	0.539389	0	0.237688	0	32.5094	31.1234	29.9305	32.0388	30.398	30.5113	0.0193323	0.0161139	0.0180214	0	0.00781922	0	0.000332879	0.00995768	TRUE	0.0178225	0.00260641	0.0152161
MSTRG.16675	MSTRG.16675.1-8,ENSMUST00000001507.4-0	8	14	ENSMUSG00000001467.5	193063	ENSMUSG00000001467.5	chr5	4081133	-	46.1576	45.2356	47.5448	45.1987	46.6344	46.1464	96.8144	94.4816	99.8768	93.6489	96.8672	95.5826	0.476764	0.478777	0.476034	0.482639	0.481426	0.482791	0.000333202	0.00995768	TRUE	0.477192	0.482286	-0.00509369
MSTRG.10478	ENSMUST00000141052.1-0,MSTRG.10478.5-1,ENSMUST00000112238.8-0,MSTRG.10478.5-0,ENSMUST00000112238.8-1,ENSMUST00000141052.1-1	2	2	ENSMUSG00000034998.18	108660	ENSMUSG00000034998.18	chr17	88490534	+	2.61427	2.78537	2.77588	2.86322	2.68169	2.5522	3.76782	4.08333	4.10535	4.44001	4.12271	3.88972	0.693841	0.682132	0.676161	0.644867	0.650468	0.65614	0.00033991	0.0101169	TRUE	0.684044	0.650491	0.033553
MSTRG.10478	ENSMUST00000134107.1-0,ENSMUST00000134107.1-1	1	2	ENSMUSG00000034998.18	108657	ENSMUSG00000034998.18	chr17	88478078	+	1.15355	1.29796	1.32947	1.5768	1.44102	1.33752	3.76782	4.08333	4.10535	4.44001	4.12271	3.88972	0.306159	0.317868	0.323839	0.355133	0.349532	0.34386	0.00033991	0.0101169	TRUE	0.315956	0.349509	-0.033553
MSTRG.3607	ENSMUST00000014750.14-0,MSTRG.3607.1-5	4	8	ENSMUSG00000014606.14	45124	ENSMUSG00000014606.14	chr11	70644194	-	35.4581	36.5113	34.9114	47.6997	45.8132	51.1586	37.0204	38.4508	36.6888	49.1392	47.3542	52.4698	0.957799	0.949558	0.951555	0.970704	0.967459	0.97501	0.00034264	0.0101581	TRUE	0.952971	0.971058	-0.0180871
MSTRG.20216	MSTRG.20216.1-1,ENSMUST00000135882.1-1,ENSMUST00000060834.11-1,MSTRG.20216.3-1,ENSMUST00000137550.1-1,ENSMUST00000132193.7-1,ENSMUST00000136887.7-1	1	3	ENSMUSG00000042831.13,ENSMUSG00000019737.14	217828	ENSMUSG00000093571.1,ENSMUSG00000042831.13	chr7	30314310	+	4.13901	4.334	4.33431	5.53948	5.5481	4.71659	4.82378	5.2619	5.4103	5.91396	6.08098	5.02163	0.858042	0.823658	0.801123	0.936678	0.912369	0.939254	0.000343728	0.0101789	TRUE	0.827607	0.929434	-0.101826
MSTRG.11350	ENSMUST00000025925.10-2,ENSMUST00000136756.1-2	1	2	ENSMUSG00000060675.13	124008	ENSMUSG00000060675.13	chr19	7585811	+	44.0111	39.9899	44.382	43.9619	42.0604	41.357	49.7676	45.5133	49.7747	48.2764	45.9769	45.6787	0.884334	0.878641	0.891657	0.910631	0.914815	0.905389	0.000344618	0.0101847	TRUE	0.884877	0.910278	-0.0254006
MSTRG.11350	ENSMUST00000136756.1-1,ENSMUST00000025925.10-1,ENSMUST00000025925.10-0,ENSMUST00000136756.1-0	2	2	ENSMUSG00000060675.13	124013	ENSMUSG00000060675.13	chr19	7588548	+	5.75643	5.52343	5.39272	4.31442	3.91656	4.32172	49.7676	45.5133	49.7747	48.2764	45.9769	45.6787	0.115666	0.121359	0.108343	0.0893692	0.0851854	0.0946112	0.000344621	0.0101847	TRUE	0.115123	0.0897219	0.0254006
MSTRG.16546	ENSMUST00000030811.1-0,ENSMUST00000073600.8-2,ENSMUST00000073600.8-0,ENSMUST00000030811.1-2	4	4	ENSMUSG00000028967.10	174926	ENSMUSG00000028967.10	chr4	150868902	+	9.21835	9.64552	10.5308	9.62808	9.37991	10.1012	21.4894	22.2041	24.4749	21.3282	20.3411	22.5177	0.428973	0.434402	0.430267	0.451425	0.461132	0.448587	0.000352411	0.0103627	TRUE	0.431214	0.453714	-0.0225005
MSTRG.16546	ENSMUST00000128640.7-1,ENSMUST00000128640.7-0	1	4	ENSMUSG00000028967.10	174915	ENSMUSG00000028967.10	chr4	150855816	+	12.271	12.5586	13.9442	11.7001	10.9612	12.4166	21.4894	22.2041	24.4749	21.3282	20.3411	22.5177	0.571027	0.565598	0.569733	0.548575	0.538868	0.551413	0.000352411	0.0103627	TRUE	0.568786	0.546286	0.0225005
MSTRG.13645	ENSMUST00000067530.5-4,MSTRG.13645.1-4	3	5	ENSMUSG00000054455.5	141462	ENSMUSG00000054455.5	chr2	173779364	+	0	0	0	4.2101	7.93261	6.3949	96.3163	101.572	90.7657	115.084	110.76	111.7	0	0	0	0.036583	0.0716197	0.0572508	0.000358588	0.0104869	TRUE	0	0.0551512	-0.0551512
MSTRG.24859	MSTRG.24859.1-0	2	2	ENSMUSG00000051851.5	NA	No_ref_genes	chrX	53610301	+	4.07469	3.7322	4.60772	2.79355	2.11034	1.68904	108.891	99.2238	100.401	117.069	109.448	116.787	0.0374199	0.037614	0.045893	0.0238625	0.0192816	0.0144625	0.000359845	0.0104869	TRUE	0.040309	0.0192022	0.0211068
MSTRG.24859	MSTRG.24859.1-1	1	2	ENSMUSG00000051851.5	262961	ENSMUSG00000051851.5	chrX	53609139	+	104.816	95.4916	95.7936	114.275	107.338	115.098	108.891	99.2238	100.401	117.069	109.448	116.787	0.96258	0.962386	0.954107	0.976138	0.980718	0.985537	0.000359853	0.0104869	TRUE	0.959691	0.980798	-0.0211068
MSTRG.10452	ENSMUST00000080217.13-0,ENSMUST00000080217.13-2	2	6	ENSMUSG00000061130.13	108438	ENSMUSG00000061130.13	chr17	85014696	+	3.92493	3.76474	3.90949	4.52429	4.43146	4.70955	88.5838	91.261	81.5034	82.364	79.4605	80.884	0.0443075	0.0412524	0.0479672	0.0549304	0.0557694	0.058226	0.000361222	0.0105059	TRUE	0.044509	0.0563086	-0.0117996
MSTRG.24061	ENSMUST00000168529.8-3,ENSMUST00000174294.2-3,MSTRG.24061.1-3	2	4	ENSMUSG00000032872.16	251585	ENSMUSG00000032872.16	chr9	87077272	+	13.6611	13.414	11.0531	9.42622	10.2148	10.0824	16.0657	15.434	13.6007	14.8411	16.5327	14.0702	0.850327	0.869121	0.812687	0.635142	0.617851	0.716579	0.000364065	0.0105572	TRUE	0.844045	0.656524	0.187521
MSTRG.15455	ENSMUST00000131234.1-1,MSTRG.15455.6-1,ENSMUST00000138425.7-1,MSTRG.15455.2-1,ENSMUST00000124380.1-1,MSTRG.15455.12-0,MSTRG.15455.12-1,ENSMUST00000124380.1-0,MSTRG.15455.10-0,ENSMUST00000069184.8-0,MSTRG.15455.10-1,ENSMUST00000069184.8-1,MSTRG.15455.1-0,MSTRG.15455.2-0,MSTRG.15455.6-0,ENSMUST00000131234.1-0,ENSMUST00000107975.7-0,ENSMUST00000107975.7-1,MSTRG.15455.1-1,ENSMUST00000138425.7-0,ENSMU…	4	4	ENSMUSG00000054885.11,ENSMUSG00000036062.13	168756	ENSMUSG00000036062.13	chr4	42944774	+	0.385897	0.400912	0.378921	0.354331	0.301535	0.322087	3.2735	3.08803	3.17121	3.70411	3.97798	3.81035	0.117885	0.129828	0.119488	0.0956591	0.0758011	0.0845295	0.000365388	0.0105851	TRUE	0.1224	0.0853299	0.0370704
MSTRG.3399	ENSMUST00000072031.12-0,ENSMUST00000066330.14-0,MSTRG.3399.7-0,ENSMUST00000133861.7-0,ENSMUST00000132620.7-0,ENSMUST00000108751.7-0,ENSMUST00000156111.1-0,ENSMUST00000116371.7-0,MSTRG.3399.3-0	5	5	ENSMUSG00000005417.17	NA	No_ref_genes	chr11	59781815	+	0.14544	0.130707	0.113368	0.0901603	0.0807127	0.082502	10.4193	10.5176	10.2079	10.9932	11.3876	10.5057	0.0139586	0.0124275	0.0111059	0.00820146	0.00708779	0.00785303	0.000371436	0.0107285	TRUE	0.0124973	0.00771409	0.00478325
MSTRG.12226	MSTRG.12226.2-0	8	8	ENSMUSG00000039826.13	NA	ENSMUSG00000039826.13	chr2	29767346	-	2.628	2.53988	2.73229	2.53802	2.26294	2.10589	6.11727	5.94589	6.4356	6.84509	6.75972	6.66171	0.429604	0.427165	0.424558	0.37078	0.334767	0.316118	0.000378042	0.0108764	TRUE	0.427109	0.340555	0.0865541
MSTRG.22294	MSTRG.22294.5-0,ENSMUST00000110167.4-0	1	2	ENSMUSG00000048967.16,ENSMUSG00000036199.9	242754	ENSMUSG00000036199.9,ENSMUSG00000048967.16	chr8	69894176	-	197.651	193.084	195.033	190.873	189.065	185.362	200.104	195.888	197.53	192.096	190.763	186.47	0.98774	0.985682	0.987361	0.993634	0.991099	0.994057	0.00038183	0.0109562	TRUE	0.986928	0.99293	-0.00600216
MSTRG.22294	ENSMUST00000180068.1-0,ENSMUST00000152938.8-0,MSTRG.22294.1-0,ENSMUST00000152456.1-0	2	2	ENSMUSG00000048967.16,ENSMUSG00000036199.9	242751	ENSMUSG00000036199.9,ENSMUSG00000048967.16	chr8	69887788	-	2.45334	2.80465	2.49652	1.22296	1.69789	1.10823	200.104	195.888	197.53	192.096	190.763	186.47	0.0122603	0.0143176	0.0126387	0.00636637	0.00890054	0.00594321	0.000381843	0.0109562	TRUE	0.0130722	0.00707004	0.00600216
MSTRG.1700	ENSMUST00000161123.7-0,ENSMUST00000162606.7-0,ENSMUST00000159917.7-0	3	6	ENSMUSG00000019795.17	24809	ENSMUSG00000019795.17	chr10	7629376	-	26.0136	25.9996	24.6355	26.0618	25.6283	25.7553	57.0695	57.3742	54.479	55.6039	53.127	53.6873	0.455824	0.453158	0.452202	0.468705	0.482397	0.479729	0.000381936	0.0109562	TRUE	0.453728	0.476943	-0.0232158
MSTRG.647	MSTRG.647.7-0,MSTRG.647.6-0,ENSMUST00000027421.12-0,MSTRG.647.2-0,ENSMUST00000186465.6-0,MSTRG.647.4-0,MSTRG.647.1-0,MSTRG.647.8-0,MSTRG.647.3-0,MSTRG.647.5-0	2	2	ENSMUSG00000026219.14	12446	ENSMUSG00000026219.14	chr1	84721189	-	2.89266	2.89239	3.14695	2.79801	2.85345	2.68991	21.7088	22.0715	21.9377	25.469	26.0396	23.0632	0.133248	0.131047	0.143449	0.109859	0.109581	0.116632	0.000385706	0.0110319	TRUE	0.135915	0.112024	0.0238904
MSTRG.647	ENSMUST00000189670.6-0,ENSMUST00000186648.6-0	1	2	ENSMUSG00000026219.14	NA	ENSMUSG00000026219.14,ENSMUSG00000104503.1,ENSMUSG00000103505.1	chr1	84724264	-	18.8162	19.1791	18.7908	22.671	23.1862	20.3733	21.7088	22.0715	21.9377	25.469	26.0396	23.0632	0.866752	0.868953	0.856551	0.890141	0.890419	0.883368	0.000385706	0.0110319	TRUE	0.864085	0.887976	-0.0238904
MSTRG.9042	MSTRG.9042.11-0	2	3	ENSMUSG00000022899.9	NA	ENSMUSG00000022899.9	chr16	36768146	-	113.434	119.446	104.847	140.744	116.459	131.881	133.958	144.024	124.639	162.117	132.185	148.936	0.846791	0.829351	0.841206	0.868159	0.881033	0.885485	0.000387061	0.0110599	TRUE	0.839116	0.878226	-0.0391097
MSTRG.11718	ENSMUST00000237867.1-0	1	3	ENSMUSG00000057506.5	130396	ENSMUSG00000057506.5	chr19	44141728	-	2.88397	2.49188	3.74209	5.30663	4.48497	5.31475	29.3532	31.2383	31.829	30.366	29.1896	31.32	0.0982505	0.0797701	0.117569	0.174756	0.15365	0.169692	0.00038978	0.0111159	TRUE	0.0985298	0.166032	-0.0675027
MSTRG.23834	MSTRG.23834.5-2,MSTRG.23834.4-2,MSTRG.23834.7-2	8	9	ENSMUSG00000036466.17	250087	No_ref_genes	chr9	64711870	+	0.25823	0.318325	0.359707	0.126201	0	0.148288	5.10674	5.68963	5.83139	6.67695	6.53439	6.3193	0.0505665	0.0559483	0.0616846	0.0189011	0	0.0234659	0.000395117	0.0112353	TRUE	0.0560665	0.0141223	0.0419442
MSTRG.15963	ENSMUST00000133234.1-1,ENSMUST00000050067.9-1	1	2	ENSMUSG00000046861.9	172080	ENSMUSG00000046861.9	chr4	117004195	+	6.61891	5.74987	6.53555	9.27498	10.1785	9.75681	8.71262	8.07636	8.79711	11.3383	12.6018	11.8851	0.759692	0.711938	0.742921	0.818022	0.807702	0.820927	0.000401216	0.0113537	TRUE	0.738184	0.81555	-0.0773668
MSTRG.15963	ENSMUST00000133234.1-2,ENSMUST00000133234.1-0,ENSMUST00000050067.9-2,ENSMUST00000050067.9-0	2	2	ENSMUSG00000046861.9	172081	ENSMUSG00000046861.9	chr4	117005280	+	2.09371	2.32649	2.26155	2.06332	2.4233	2.1283	8.71262	8.07636	8.79711	11.3383	12.6018	11.8851	0.240308	0.288062	0.257079	0.181978	0.192298	0.179073	0.000401216	0.0113537	TRUE	0.261816	0.18445	0.0773668
MSTRG.22754	MSTRG.22754.2-2,ENSMUST00000212772.1-2,MSTRG.22754.1-2,ENSMUST00000073149.6-2	1	4	ENSMUSG00000014786.8,ENSMUSG00000014782.16	237963	ENSMUSG00000014786.8	chr8	105369351	+	1.8412	2.04521	1.91417	2.36036	2.56278	2.30574	3.27696	3.53943	3.93623	3.22381	3.75067	3.22521	0.561861	0.577836	0.486295	0.732164	0.683286	0.714911	0.000403299	0.0113944	TRUE	0.541997	0.71012	-0.168123
MSTRG.135	ENSMUST00000063663.5-3	1	4	ENSMUSG00000026156.8	746	ENSMUSG00000026156.8	chr1	23845645	+	1.77057	1.77131	0	4.0579	4.05796	3.75293	12.2259	12.6635	11.5332	11.2856	11.4499	11.2094	0.144822	0.139875	0	0.359564	0.354412	0.334803	0.0004089	0.0115045	TRUE	0.0948989	0.349593	-0.254694
MSTRG.21713	ENSMUST00000128906.1-2,ENSMUST00000133012.7-0,MSTRG.21713.7-0,MSTRG.21713.8-1,ENSMUST00000026578.13-0,ENSMUST00000026578.13-1,ENSMUST00000145184.7-0,ENSMUST00000145184.7-1,ENSMUST00000134221.1-0,MSTRG.21713.1-0,ENSMUST00000133012.7-1,MSTRG.21713.7-2,ENSMUST00000132061.1-1,ENSMUST00000132061.1-0,ENSMUST00000126510.7-0,MSTRG.21713.1-1,ENSMUST00000126510.7-1,MSTRG.21713.8-0,ENSMUST00000134221.1-2,EN…	5	5	ENSMUSG00000025505.16	223818	ENSMUSG00000025505.16	chr7	141337158	+	0.745153	0.787109	0.844679	0.830971	0.764916	0.860902	20.4764	19.552	24.4186	29.1741	27.1472	32.1596	0.0363909	0.0402572	0.0345917	0.0284832	0.0281766	0.0267697	0.000413112	0.011573	TRUE	0.0370799	0.0278098	0.00927008
MSTRG.4366	MSTRG.4366.1-0,MSTRG.4366.6-2,ENSMUST00000021077.3-0,MSTRG.4366.6-0,ENSMUST00000021077.3-1,MSTRG.4366.1-2,MSTRG.4366.4-2,MSTRG.4366.4-0	4	4	ENSMUSG00000020732.13,ENSMUSG00000020733.3	39861	ENSMUSG00000020733.3	chr11	115181184	+	4.84202	4.83009	4.9933	3.95961	4.26065	4.18994	18.7507	17.4465	19.3559	18.6116	18.5315	19.9796	0.258231	0.276851	0.257973	0.21275	0.229913	0.209711	0.000413245	0.011573	TRUE	0.264352	0.217458	0.0468939
MSTRG.7741	ENSMUST00000226758.1-0,ENSMUST00000227635.1-0,ENSMUST00000045356.8-0,ENSMUST00000227463.1-0	2	2	ENSMUSG00000041841.8	NA	ENSMUSG00000041841.8	chr15	5119140	+	0.334544	0.263502	0.269449	0.0530813	0.11439	0.0644152	138.579	148.259	158.349	140.246	137.11	138.775	0.0024141	0.00177731	0.00170161	0.000378486	0.000834292	0.00046417	0.000413254	0.011573	TRUE	0.00196434	0.000558983	0.00140536
MSTRG.7741	ENSMUST00000045356.8-1,ENSMUST00000226758.1-1,ENSMUST00000227463.1-1,ENSMUST00000227635.1-1	1	2	ENSMUSG00000041841.8	83527	ENSMUSG00000077737.1,ENSMUSG00000041841.8	chr15	5118704	+	138.245	147.995	158.08	140.193	136.995	138.711	138.579	148.259	158.349	140.246	137.11	138.775	0.997586	0.998223	0.998298	0.999622	0.999166	0.999536	0.000413308	0.011573	TRUE	0.998036	0.999441	-0.00140536
MSTRG.5341	ENSMUST00000021347.11-0,ENSMUST00000178462.7-0	4	4	ENSMUSG00000020964.14	60802	ENSMUSG00000020964.14	chr12	91806043	-	27.2403	27.7891	26.9198	29.7376	28.721	28.2721	57.2758	58.3149	55.206	52.4415	54.3881	52.4744	0.475599	0.476534	0.487624	0.567061	0.528075	0.538779	0.000416459	0.0116501	TRUE	0.479919	0.544638	-0.0647192
MSTRG.21282	MSTRG.21282.1-0	3	3	ENSMUSG00000030772.6	NA	No_ref_genes	chr7	112113421	-	0.418439	0.365299	0.561286	0.156657	0.051226	0.097923	39.8595	36.8714	37.3116	41.7817	40.783	41.9505	0.0104978	0.00990737	0.0150432	0.00374941	0.00125606	0.00233425	0.000418923	0.0117079	TRUE	0.0118161	0.00244658	0.00936956
MSTRG.14419	MSTRG.14419.2-2,ENSMUST00000197738.4-2,ENSMUST00000077367.10-2,ENSMUST00000196887.1-2,ENSMUST00000167998.1-2,MSTRG.14419.1-2	1	3	ENSMUSG00000028048.11	156354	ENSMUSG00000028048.11	chr3	89208693	+	2.62106	2.88871	3.61545	3.83741	3.87283	4.1592	4.17636	4.30529	5.46026	5.21162	5.01091	5.22619	0.627593	0.670968	0.662139	0.736318	0.772879	0.795837	0.000424508	0.0118059	TRUE	0.653567	0.768344	-0.114777
MSTRG.14419	ENSMUST00000197738.4-0,MSTRG.14419.2-0,ENSMUST00000077367.10-0,MSTRG.14419.1-0,ENSMUST00000167998.1-0,ENSMUST00000196887.1-0	3	3	ENSMUSG00000028048.11	NA	ENSMUSG00000028048.11	chr3	89208966	+	1.5553	1.41658	1.84481	1.37421	1.13808	1.067	4.17636	4.30529	5.46026	5.21162	5.01091	5.22619	0.372407	0.329032	0.337861	0.263682	0.227121	0.204163	0.000424508	0.0118059	TRUE	0.346433	0.231656	0.114777
MSTRG.9682	MSTRG.9682.1-3,ENSMUST00000115154.10-0	5	8	ENSMUSG00000035521.13	110286	ENSMUSG00000035521.13	chr17	25233327	-	4.92173	5.00848	4.84825	4.28054	4.49256	4.01338	65.1644	61.4375	64.2978	67.1914	79.0763	75.8232	0.0755279	0.0815215	0.075403	0.0637066	0.056813	0.0529308	0.000428217	0.0118883	TRUE	0.0774841	0.0578168	0.0196673
MSTRG.19814	MSTRG.19814.1-0,MSTRG.19814.1-1	3	3	ENSMUSG00000053395.15	216085	No_ref_genes	chr7	3422806	+	2.60904	2.68413	2.72477	2.67041	2.77364	2.38646	6.04968	5.77905	6.69124	8.33947	9.4313	9.86346	0.431268	0.464459	0.407215	0.320214	0.294089	0.24195	0.000431102	0.0119241	TRUE	0.434314	0.285418	0.148897
MSTRG.1570	ENSMUST00000001339.5-0	2	2	ENSMUSG00000001305.5	NA	ENSMUSG00000001305.5	chr1	186720978	-	0.657576	0.925849	1.01695	0.158445	0.453929	0.142721	7.36548	8.32176	9.86249	6.94061	8.33665	8.44729	0.0892781	0.111256	0.103113	0.0228287	0.0544498	0.0168955	0.00043154	0.0119241	TRUE	0.101216	0.0313913	0.0698246
MSTRG.1570	ENSMUST00000162336.1-0	1	2	ENSMUSG00000001305.5	17703	ENSMUSG00000001305.5	chr1	186721092	-	6.7079	7.39591	8.84554	6.78217	7.88272	8.30457	7.36548	8.32176	9.86249	6.94061	8.33665	8.44729	0.910722	0.888744	0.896887	0.977171	0.94555	0.983105	0.000431542	0.0119241	TRUE	0.898784	0.968609	-0.0698246
MSTRG.2376	ENSMUST00000218571.1-1,ENSMUST00000218571.1-0	6	7	ENSMUSG00000035027.18	21930	ENSMUSG00000035027.18	chr10	81130688	+	0.382885	0.532358	0.460902	0.242538	0.233793	0.152463	13.5477	13.7009	14.6136	14.6762	16.4159	15.3992	0.028262	0.0388557	0.0315394	0.016526	0.0142418	0.00990068	0.000432944	0.0119354	TRUE	0.0328857	0.0135562	0.0193295
MSTRG.6628	ENSMUST00000052514.5-0,ENSMUST00000225649.1-0,ENSMUST00000225649.1-1,ENSMUST00000052514.5-8	10	10	ENSMUSG00000047789.5	66853	ENSMUSG00000047789.5	chr13	112738751	+	1.11572	1.02241	1.18278	0.976808	0.840535	0.718083	6.4635	7.28104	8.49819	10.8977	12.1361	13.6574	0.172618	0.140421	0.13918	0.0896341	0.0692593	0.0525785	0.000435655	0.0119926	TRUE	0.15074	0.0704906	0.0802489
MSTRG.19932	ENSMUST00000211649.1-2,ENSMUST00000168693.2-2	1	2	ENSMUSG00000030376.8	216649	ENSMUSG00000030376.8	chr7	16160516	+	2.36019	2.35409	2.62907	3.01066	3.70656	3.14142	3.29638	3.41915	3.83046	3.86774	4.52532	4.0734	0.715995	0.688499	0.686357	0.778403	0.819072	0.771203	0.000438347	0.0120441	TRUE	0.69695	0.789559	-0.0926087
MSTRG.19932	ENSMUST00000211649.1-1,ENSMUST00000168693.2-0,ENSMUST00000211649.1-0,ENSMUST00000168693.2-1	2	2	ENSMUSG00000030376.8	216650	ENSMUSG00000030376.8	chr7	16161069	+	0.936189	1.06507	1.2014	0.857081	0.818759	0.93198	3.29638	3.41915	3.83046	3.86774	4.52532	4.0734	0.284005	0.311501	0.313643	0.221597	0.180928	0.228797	0.000438347	0.0120441	TRUE	0.30305	0.210441	0.0926087
MSTRG.20879	ENSMUST00000206559.1-1,ENSMUST00000032747.6-1,ENSMUST00000205744.1-1	1	2	ENSMUSG00000030532.6	220057	ENSMUSG00000030532.6	chr7	80346103	+	1.92191	1.9929	1.9023	2.52747	2.28724	2.42316	2.04177	2.12817	2.05263	2.80569	2.53009	2.73859	0.941294	0.936435	0.926763	0.900835	0.904018	0.884822	0.000439345	0.0120491	TRUE	0.934831	0.896559	0.0382722
MSTRG.20879	ENSMUST00000205744.1-2,ENSMUST00000206559.1-0,ENSMUST00000032747.6-2,ENSMUST00000206559.1-2,ENSMUST00000032747.6-0,ENSMUST00000205744.1-0	2	2	ENSMUSG00000030532.6	220058	ENSMUSG00000030532.6	chr7	80346718	+	0.119863	0.135278	0.150328	0.278225	0.242842	0.315425	2.04177	2.12817	2.05263	2.80569	2.53009	2.73859	0.0587055	0.0635653	0.0732368	0.0991647	0.0959816	0.115178	0.000439353	0.0120491	TRUE	0.0651692	0.103441	-0.0382722
MSTRG.7943	MSTRG.7943.13-6,MSTRG.7943.5-6,ENSMUST00000226410.1-6,MSTRG.7943.3-6,MSTRG.7943.11-6,MSTRG.7943.2-6,ENSMUST00000042917.9-6,MSTRG.7943.9-6,MSTRG.7943.12-6,MSTRG.7943.15-6,MSTRG.7943.4-6,MSTRG.7943.16-6,ENSMUST00000227381.1-6,ENSMUST00000227243.1-6,ENSMUST00000082054.11-6	5	6	ENSMUSG00000037386.16	84989	No_ref_genes	chr15	39686107	+	0.230174	0.193981	0.193973	0.111988	0.133226	0.126471	4.99928	5.29951	5.11643	5.24716	5.27898	5.22593	0.0460414	0.0366035	0.0379118	0.0213425	0.0252371	0.0242006	0.000440836	0.0120785	TRUE	0.0401856	0.0235934	0.0165922
MSTRG.10867	ENSMUST00000115449.8-0,ENSMUST00000019791.13-0	3	4	ENSMUSG00000019647.16	121647	ENSMUSG00000019647.16	chr18	47245254	-	16.8651	16.4043	18.4306	14.0088	15.9164	15.2393	48.843	50.9155	53.3869	52.2438	57.4896	51.6687	0.345292	0.322187	0.345227	0.268144	0.276857	0.294942	0.000441969	0.0120982	TRUE	0.337569	0.279981	0.0575879
MSTRG.22364	ENSMUST00000030170.14-0	5	5	ENSMUSG00000034799.16	NA	ENSMUSG00000034799.16	chr8	71624417	-	6.74703	6.89238	7.77342	7.64122	7.99606	6.92701	23.1743	25.4405	27.4513	31.076	33.5114	30.9321	0.291143	0.270922	0.283171	0.245888	0.238607	0.223943	0.000443515	0.0121179	TRUE	0.281745	0.236146	0.0455995
MSTRG.14756	ENSMUST00000010278.11-6,ENSMUST00000130994.7-6,MSTRG.14756.1-6,MSTRG.14756.3-6,ENSMUST00000128005.1-6	1	13	ENSMUSG00000000561.14,ENSMUSG00000074340.9	157829	ENSMUSG00000000561.14,ENSMUSG00000105852.4	chr3	105968204	+	3.91123	4.75809	4.82123	6.16447	6.1995	6.6724	8.34049	8.95215	9.9287	10.2193	10.3891	10.4864	0.468945	0.531503	0.485585	0.603216	0.59673	0.636292	0.000444505	0.0121191	TRUE	0.495344	0.61208	-0.116735
MSTRG.10668	MSTRG.10668.6-5,MSTRG.10668.14-5,ENSMUST00000165590.1-5,MSTRG.10668.13-5,MSTRG.10668.17-5,MSTRG.10668.12-5,ENSMUST00000115781.9-5,MSTRG.10668.1-5,MSTRG.10668.18-5,MSTRG.10668.2-5,MSTRG.10668.11-5,ENSMUST00000079362.12-5,MSTRG.10668.4-5,ENSMUST00000171187.7-5,MSTRG.10668.3-5,MSTRG.10668.5-5,MSTRG.10668.16-5,MSTRG.10668.19-5	5	7	ENSMUSG00000005871.15	116210	ENSMUSG00000005871.15	chr18	34322200	+	2.89565	2.86983	3.09587	3.23735	3.2578	3.07401	3.51165	3.53673	3.66858	3.62711	3.58578	3.49824	0.824583	0.811437	0.843887	0.892544	0.908532	0.878731	0.000444797	0.0121191	TRUE	0.826636	0.893269	-0.0666333
MSTRG.18647	MSTRG.18647.1-5,ENSMUST00000130108.2-5,MSTRG.18647.18-5,ENSMUST00000149859.4-5,ENSMUST00000026699.14-5	9	10	ENSMUSG00000025609.15	203029	ENSMUSG00000025609.15	chr6	31516825	+	2.70047	2.48708	2.58006	2.11137	1.9429	1.9012	8.51473	8.46751	9.06802	10.3964	8.19576	9.96708	0.317152	0.29372	0.284523	0.203086	0.237062	0.190748	0.000448395	0.0121628	TRUE	0.298465	0.210299	0.0881666
MSTRG.14756	ENSMUST00000000573.8-1,MSTRG.14756.4-0,ENSMUST00000163626.1-0,MSTRG.14756.3-0,MSTRG.14756.1-9,MSTRG.14756.3-9,MSTRG.14756.1-0,ENSMUST00000163626.1-1,MSTRG.14756.4-1,ENSMUST00000000573.8-0	13	13	ENSMUSG00000000561.14,ENSMUSG00000074340.9	157845	ENSMUSG00000074340.9	chr3	105987426	+	0.331584	0.412357	0.567982	0.198763	0.219583	0.229434	8.34049	8.95215	9.9287	10.2193	10.3891	10.4864	0.039756	0.0460623	0.0572061	0.0194497	0.0211359	0.0218793	0.000448478	0.0121628	TRUE	0.0476748	0.0208216	0.0268531
MSTRG.17459	MSTRG.17459.1-0	15	15	ENSMUSG00000029245.16	NA	No_ref_genes	chr5	84053356	-	0.835882	0.701004	0.759601	0.279018	0.497948	0.419132	27.7787	31.1137	29.1022	21.7618	31.8784	30.2185	0.0300908	0.0225304	0.0261012	0.0128215	0.0156202	0.0138701	0.000451425	0.0122144	TRUE	0.0262408	0.0141039	0.0121369
MSTRG.9385	ENSMUST00000231892.1-3,ENSMUST00000231892.1-0,ENSMUST00000047275.7-0,ENSMUST00000047275.7-3	3	3	ENSMUSG00000040605.7	98460	ENSMUSG00000040605.7	chr16	97442938	+	0.816768	0.844263	0.831226	0.642062	0.675279	0.642234	15.8151	16.8884	18.6791	17.1901	17.8923	18.2019	0.0516449	0.0499908	0.0445003	0.0373507	0.0377413	0.0352839	0.000451829	0.0122144	TRUE	0.048712	0.036792	0.0119201
MSTRG.1609	ENSMUST00000027945.5-0,ENSMUST00000156341.1-0,ENSMUST00000110893.9-0,ENSMUST00000085633.11-0,ENSMUST00000110891.7-0	1	4	ENSMUSG00000026632.17	17909	ENSMUSG00000026632.17	chr1	191045839	-	1.87294	1.77423	2.45859	2.6823	3.07345	2.65569	3.61129	3.40066	4.43748	4.5112	4.86726	4.34486	0.518634	0.521733	0.554051	0.594586	0.631455	0.611225	0.000452044	0.0122144	TRUE	0.531473	0.612422	-0.0809494
MSTRG.1609	MSTRG.1609.1-0	4	4	ENSMUSG00000026632.17	NA	No_ref_genes	chr1	191039887	-	1.73836	1.62642	1.97889	1.8289	1.79381	1.68917	3.61129	3.40066	4.43748	4.5112	4.86726	4.34486	0.481366	0.478267	0.445949	0.405414	0.368545	0.388775	0.000452044	0.0122144	TRUE	0.468527	0.387578	0.0809494
MSTRG.8284	ENSMUST00000230062.1-0,ENSMUST00000023036.6-2,ENSMUST00000229991.1-2,ENSMUST00000023036.6-0,ENSMUST00000230062.1-2,ENSMUST00000229991.1-0	8	8	ENSMUSG00000022400.9	86508	ENSMUSG00000022400.9	chr15	81476370	+	15.6306	15.4265	15.3026	12.0007	11.6065	12.1396	87.7665	78.41	83.8142	77.9823	87.6483	88.5741	0.178093	0.196742	0.182577	0.15389	0.132421	0.137055	0.000459543	0.0123676	TRUE	0.185804	0.141122	0.0446818
MSTRG.15977	MSTRG.15977.5-0,ENSMUST00000129510.1-0,ENSMUST00000102687.3-0,ENSMUST00000135582.7-0	1	2	ENSMUSG00000009640.11	180497	ENSMUSG00000009640.11	chr4	117674686	-	4.88754	5.40527	5.20165	6.11768	7.09391	5.78012	6.11077	6.78773	6.30432	7.13102	8.16078	6.77411	0.799824	0.79633	0.825093	0.857898	0.869269	0.853267	0.000461696	0.0123739	TRUE	0.807082	0.860145	-0.0530622
MSTRG.15977	MSTRG.15977.1-0	2	2	ENSMUSG00000009640.11	NA	ENSMUSG00000009640.11	chr4	117649369	-	1.22323	1.38246	1.10267	1.01333	1.06686	0.993987	6.11077	6.78773	6.30432	7.13102	8.16078	6.77411	0.200176	0.20367	0.174907	0.142102	0.130731	0.146733	0.000461696	0.0123739	TRUE	0.192918	0.139855	0.0530622
MSTRG.6358	ENSMUST00000167271.8-0,MSTRG.6358.1-2	1	4	ENSMUSG00000043190.14	70844	ENSMUSG00000043190.14	chr13	76002766	-	8.72168	6.8707	6.59181	7.94993	9.02337	7.61752	13.1969	10.968	10.3614	11.1602	12.1379	10.7822	0.660887	0.626429	0.636191	0.712345	0.743407	0.70649	0.000466298	0.0124617	TRUE	0.641169	0.720747	-0.0795784
MSTRG.7527	ENSMUST00000228134.1-0	3	5	ENSMUSG00000068015.8	NA	ENSMUSG00000068015.8	chr14	74756127	-	2.52513	1.8191	3.18703	4.83472	4.41542	4.83981	18.9162	18.4473	20.4539	19.2822	20.833	20.3558	0.13349	0.0986104	0.155815	0.250735	0.211944	0.237761	0.000472775	0.0125838	TRUE	0.129305	0.23348	-0.104175
MSTRG.23886	ENSMUST00000214859.1-0,ENSMUST00000215267.1-0,ENSMUST00000215784.1-0	1	3	ENSMUSG00000052698.15	258341	ENSMUSG00000076379.2,ENSMUSG00000052698.15	chr9	67220910	-	5.32822	6.04592	6.1997	6.51983	7.64045	6.89428	11.4722	12.1191	12.4551	12.0322	13.5272	12.2477	0.464444	0.498877	0.497764	0.541867	0.564822	0.562904	0.000476385	0.0126224	TRUE	0.487028	0.556531	-0.0695025
MSTRG.23886	MSTRG.23886.4-0,MSTRG.23886.3-0,ENSMUST00000040025.13-0,MSTRG.23886.1-0	3	3	ENSMUSG00000052698.15	258335	ENSMUSG00000052698.15	chr9	67217088	-	6.14403	6.07314	6.25539	5.51233	5.88673	5.35342	11.4722	12.1191	12.4551	12.0322	13.5272	12.2477	0.535556	0.501123	0.502236	0.458133	0.435178	0.437096	0.000476385	0.0126224	TRUE	0.512972	0.443469	0.0695025
MSTRG.20177	ENSMUST00000048187.5-1	1	2	ENSMUSG00000037166.5	217661	ENSMUSG00000037166.5	chr7	29293393	+	173.01	170.835	171.498	211.951	218.646	246.781	180.176	178.118	180.303	217.698	224.391	251.409	0.960224	0.959109	0.951166	0.973597	0.974396	0.981588	0.000476615	0.0126224	TRUE	0.956833	0.976527	-0.0196941
MSTRG.20177	ENSMUST00000048187.5-0,ENSMUST00000048187.5-2	2	2	ENSMUSG00000037166.5	217662	ENSMUSG00000037166.5	chr7	29293801	+	7.16664	7.28343	8.805	5.74786	5.74532	4.62894	180.176	178.118	180.303	217.698	224.391	251.409	0.0397757	0.040891	0.0488345	0.0264029	0.025604	0.018412	0.000476618	0.0126224	TRUE	0.043167	0.0234729	0.0196941
MSTRG.22297	MSTRG.22297.2-0	14	15	ENSMUSG00000031858.16	NA	ENSMUSG00000110545.1	chr8	70010252	-	7.38854	7.47612	7.32005	6.01989	5.92738	5.9626	25.7331	25.9236	27.1646	24.813	27.1192	25.1529	0.287122	0.288391	0.26947	0.242611	0.218568	0.237054	0.000477939	0.012646	TRUE	0.281661	0.232744	0.0489171
MSTRG.1769	ENSMUST00000154132.7-0	2	2	ENSMUSG00000019868.16	25207	ENSMUSG00000019868.16	chr10	14654755	-	5.84541	5.65703	5.82829	4.13078	4.47446	4.82179	54.8889	55.7907	60.7134	53.5311	52.6823	58.2139	0.106495	0.101397	0.0959967	0.0771661	0.084933	0.0828289	0.000479896	0.0126653	TRUE	0.101296	0.0816426	0.0196538
MSTRG.1769	ENSMUST00000020018.11-0	1	2	ENSMUSG00000019868.16	25208	ENSMUSG00000019868.16	chr10	14655355	-	49.0435	50.1337	54.8851	49.4003	48.2078	53.3921	54.8889	55.7907	60.7134	53.5311	52.6823	58.2139	0.893505	0.898603	0.904003	0.922834	0.915067	0.917171	0.000479907	0.0126653	TRUE	0.898704	0.918357	-0.0196538
MSTRG.23062	ENSMUST00000108830.1-1,MSTRG.23062.11-3,ENSMUST00000001522.9-1,ENSMUST00000065534.9-1,MSTRG.23062.12-3,ENSMUST00000108832.7-1,MSTRG.23062.2-3	2	6	ENSMUSG00000001482.15	239381	ENSMUSG00000092329.1,ENSMUSG00000001482.15	chr8	123463275	+	2.99274	3.01305	3.09949	3.24615	3.33525	3.55249	8.3493	8.50307	9.19774	8.41399	8.49501	8.77021	0.358443	0.354348	0.336984	0.385804	0.392613	0.405063	0.000482626	0.0126926	TRUE	0.349925	0.394493	-0.0445685
MSTRG.13360	ENSMUST00000037715.6-0	1	3	ENSMUSG00000042662.16	NA	ENSMUSG00000042662.16	chr2	152944933	-	12.0404	11.152	16.9857	18.9401	27.0839	20.8073	21.7396	21.3605	29.4008	29.4082	38.9065	31.5937	0.553846	0.522084	0.57773	0.644044	0.696126	0.658592	0.000483884	0.0126926	TRUE	0.55122	0.666254	-0.115034
MSTRG.13360	MSTRG.13360.3-0,MSTRG.13360.4-0,MSTRG.13360.1-0,ENSMUST00000123121.8-0	3	3	ENSMUSG00000042662.16	150540	ENSMUSG00000042662.16	chr2	152941010	-	9.6992	10.2085	12.4151	10.468	11.8227	10.7863	21.7396	21.3605	29.4008	29.4082	38.9065	31.5937	0.446154	0.477916	0.42227	0.355956	0.303874	0.341408	0.000483884	0.0126926	TRUE	0.44878	0.333746	0.115034
MSTRG.10296	ENSMUST00000116556.3-2,MSTRG.10296.1-2,ENSMUST00000072383.13-2	1	2	ENSMUSG00000024101.15	107453	ENSMUSG00000024101.15	chr17	66119456	+	4.57826	4.09825	4.22939	4.14217	5.11822	4.32236	5.48644	5.07382	5.18202	4.82498	5.83745	4.9317	0.834469	0.807724	0.816166	0.858485	0.87679	0.876443	0.000484031	0.0126926	TRUE	0.819453	0.870573	-0.0511199
MSTRG.10296	ENSMUST00000072383.13-0,ENSMUST00000116556.3-0,MSTRG.10296.1-0,ENSMUST00000072383.13-1,ENSMUST00000116556.3-1,MSTRG.10296.1-1	2	2	ENSMUSG00000024101.15	107455	ENSMUSG00000024101.15	chr17	66120504	+	0.908175	0.975576	0.95263	0.682805	0.71923	0.609346	5.48644	5.07382	5.18202	4.82498	5.83745	4.9317	0.165531	0.192276	0.183834	0.141515	0.12321	0.123557	0.000484031	0.0126926	TRUE	0.180547	0.129427	0.0511199
MSTRG.4147	ENSMUST00000151544.1-0	1	4	ENSMUSG00000004040.16	48345	ENSMUSG00000004040.16	chr11	100894488	-	28.3664	27.0156	30.2291	34.6839	37.213	33.953	57.5455	55.6728	61.6538	65.7148	70.4659	66.5494	0.492938	0.485256	0.490303	0.527795	0.528099	0.510193	0.000486794	0.0127497	TRUE	0.489499	0.522029	-0.0325302
MSTRG.18424	ENSMUST00000047257.14-0	6	7	ENSMUSG00000041298.15,ENSMUSG00000106892.1	201582	ENSMUSG00000041298.15	chr5	148871584	-	21.3222	19.7871	20.4299	24.2633	23.7957	24.4307	46.4337	45.3207	44.1205	46.3602	47.7117	46.1352	0.459197	0.436603	0.463049	0.523365	0.498739	0.529546	0.000487076	0.0127497	TRUE	0.452949	0.517217	-0.0642671
MSTRG.12387	ENSMUST00000067043.4-0	1	2	ENSMUSG00000066798.3,ENSMUSG00000050714.9	144582	ENSMUSG00000050714.9,ENSMUSG00000066798.3	chr2	37432168	-	3.58514	3.96308	4.06305	5.18325	4.70365	4.80595	8.09578	8.55894	8.1315	9.19184	8.54268	8.67346	0.44284	0.463033	0.499668	0.563896	0.550606	0.554098	0.000491555	0.0128325	TRUE	0.468514	0.5562	-0.0876861
MSTRG.12387	ENSMUST00000112932.1-0,ENSMUST00000053098.5-0	2	2	ENSMUSG00000066798.3,ENSMUSG00000050714.9	144574	ENSMUSG00000050714.9,ENSMUSG00000066798.3	chr2	37425502	-	4.51064	4.59587	4.06845	4.0086	3.83903	3.86751	8.09578	8.55894	8.1315	9.19184	8.54268	8.67346	0.55716	0.536967	0.500332	0.436104	0.449394	0.445902	0.000491555	0.0128325	TRUE	0.531486	0.4438	0.0876861
MSTRG.3700	ENSMUST00000153768.1-0,ENSMUST00000143219.7-0,ENSMUST00000179521.7-0,ENSMUST00000102509.10-0,ENSMUST00000179445.7-0	8	11	ENSMUSG00000017781.17,ENSMUSG00000006127.9	NA	No_ref_genes	chr11	75630987	+	0.450293	0.520169	0.63881	0.209902	0.266552	0.203104	43.5879	41.63	41.5582	45.7071	46.0465	50.0522	0.0103307	0.012495	0.0153715	0.00459232	0.00578877	0.00405786	0.000496134	0.0129279	TRUE	0.0127324	0.00481298	0.00791942
MSTRG.12388	ENSMUST00000159092.1-2,ENSMUST00000159092.1-0,ENSMUST00000061179.11-2,ENSMUST00000112920.1-2,ENSMUST00000061179.11-0,ENSMUST00000112920.1-0	4	4	ENSMUSG00000035437.15,ENSMUSG00000053164.6	133947	ENSMUSG00000035437.15	chr2	37566456	+	6.1113	6.17977	6.42404	6.22086	6.29723	6.64781	6.54727	6.71532	6.94093	6.95683	6.99005	7.5339	0.933412	0.920249	0.92553	0.894208	0.900885	0.882387	0.000496567	0.0129279	TRUE	0.926397	0.892493	0.0339036
MSTRG.12793	ENSMUST00000111272.2-0	1	4	ENSMUSG00000075028.12	146993	ENSMUSG00000075028.12	chr2	92984707	-	1.11736	0.924843	0.919303	2.06289	1.76763	1.48418	5.72903	5.72727	5.99256	6.84445	6.28011	6.04634	0.195034	0.161481	0.153407	0.301396	0.281464	0.245467	0.000497415	0.0129279	TRUE	0.169974	0.276109	-0.106135
MSTRG.2972	ENSMUST00000109681.7-1	1	5	ENSMUSG00000050830.17	31875	ENSMUSG00000050830.17,ENSMUSG00000088861.1	chr11	11261855	+	10.2907	11.7548	8.06649	13.5511	11.4732	14.6491	19.2198	22.1592	18.1635	19.8763	17.6458	20.4917	0.535422	0.530471	0.444104	0.681771	0.650195	0.71488	0.000502668	0.0130183	TRUE	0.503332	0.682282	-0.17895
MSTRG.17474	MSTRG.17474.1-0	2	2	ENSMUSG00000044221.14	NA	ENSMUSG00000044221.14	chr5	88656387	-	6.14345	6.37137	6.05583	4.92003	5.2403	4.93722	51.1297	53.1908	48.7979	49.5557	48.8889	52.7581	0.120154	0.119783	0.1241	0.0992828	0.107188	0.0935822	0.000504936	0.0130541	TRUE	0.121346	0.100018	0.0213283
MSTRG.17474	ENSMUST00000078945.11-0,ENSMUST00000113234.7-0	1	2	ENSMUSG00000044221.14	196786	ENSMUSG00000044221.14	chr5	88659453	-	44.9862	46.8194	42.7421	44.6357	43.6486	47.8209	51.1297	53.1908	48.7979	49.5557	48.8889	52.7581	0.879846	0.880217	0.8759	0.900717	0.892812	0.906418	0.00050494	0.0130541	TRUE	0.878654	0.899982	-0.0213283
MSTRG.2845	MSTRG.2845.2-6	9	10	ENSMUSG00000025354.5,ENSMUSG00000078427.3	24546	No_ref_genes	chr10	128882042	+	2.81167	2.51215	2.32578	0	0.907164	0.90152	33.7832	30.4973	31.6412	28.6346	26.677	28.6094	0.0832269	0.0823728	0.0735048	0	0.0340055	0.0315113	0.000514166	0.0132575	TRUE	0.0797015	0.0218389	0.0578625
MSTRG.21505	ENSMUST00000058038.11-0,ENSMUST00000084564.9-0,ENSMUST00000122066.7-0	12	12	ENSMUSG00000045639.14,ENSMUSG00000030814.17	231713	ENSMUSG00000045639.14	chr7	127607031	-	2.41204	2.62542	2.54711	2.72266	2.88139	2.49564	25.0229	25.0826	25.8368	20.6179	21.084	20.9654	0.0963932	0.104671	0.0985847	0.132053	0.136663	0.119036	0.000542583	0.0138562	TRUE	0.099883	0.129251	-0.0293676
MSTRG.11810	ENSMUST00000164039.8-0,ENSMUST00000211687.1-0	1	3	ENSMUSG00000043531.16	130877	ENSMUSG00000043531.16	chr19	50147660	-	3.83358	3.96235	4.14016	4.45973	5.08673	4.50464	9.58349	10.0974	10.6075	9.59131	10.0283	9.89606	0.400019	0.392413	0.390307	0.464977	0.507237	0.455195	0.00055176	0.0139689	TRUE	0.394246	0.475803	-0.0815563
MSTRG.13700	MSTRG.13700.4-0	6	6	ENSMUSG00000078894.9	NA	No_ref_genes	chr2	176268626	+	2.03934	2.21389	2.06451	2.1532	1.79737	1.46398	9.11266	9.19322	8.77596	11.2596	10.5517	9.62636	0.223792	0.240817	0.235247	0.191233	0.170339	0.152081	0.000555007	0.0139965	TRUE	0.233285	0.171218	0.0620676
MSTRG.24506	MSTRG.24506.1-3	17	19	ENSMUSG00000032517.16	253651	ENSMUSG00000111219.1	chr9	120190291	+	17.3818	15.5641	20.4596	10.6854	8.95282	8.23805	2597.81	2547.34	2472.78	2679.66	2604.07	2759.03	0.00669095	0.00610992	0.00827394	0.00398758	0.00343802	0.00298585	0.000555238	0.0139965	TRUE	0.00702493	0.00347048	0.00355445
MSTRG.13515	MSTRG.13515.4-1,ENSMUST00000017065.14-1,ENSMUST00000130411.6-1,MSTRG.13515.1-1,ENSMUST00000193611.5-1	2	6	ENSMUSG00000016921.14	140692	ENSMUSG00000016921.14	chr2	162935354	+	0	1.46318	0	3.39371	4.58083	3.18892	24.1497	25.2353	29.3601	26.7426	30.122	27.9438	0	0.0579815	0	0.126903	0.152076	0.114119	0.000561609	0.0140965	TRUE	0.0193272	0.131033	-0.111706
MSTRG.11093	ENSMUST00000025464.7-3,ENSMUST00000130675.1-3,ENSMUST00000145963.8-3	2	6	ENSMUSG00000024571.15,ENSMUSG00000057130.12	118810	ENSMUSG00000057130.12,ENSMUSG00000024571.15	chr18	80222557	+	13.995	13.8244	12.9884	13.0982	12.6132	12.7888	21.7794	21.2618	20.6048	21.4338	20.7593	20.8359	0.642581	0.650197	0.630358	0.611099	0.607592	0.613785	0.000568774	0.0142397	TRUE	0.641045	0.610825	0.0302199
MSTRG.9381	ENSMUST00000232829.1-0	1	4	ENSMUSG00000050272.10	103015	ENSMUSG00000050272.10	chr16	96592437	-	11.494	11.6719	12.1665	13.7038	14.3866	12.1862	23.5255	23.4132	25.5977	24.4452	25.8395	23.0714	0.488579	0.498518	0.475298	0.560594	0.556766	0.528196	0.000572056	0.0142975	TRUE	0.487465	0.548518	-0.0610539
MSTRG.593	ENSMUST00000127507.7-0,ENSMUST00000113565.2-0	1	6	ENSMUSG00000032997.16,ENSMUSG00000026211.17	12073	ENSMUSG00000026211.17	chr1	75496336	-	1.7414	1.85684	1.83076	2.31746	2.23354	2.11889	13.6742	13.3811	15.4238	13.9414	14.2151	13.3827	0.12735	0.138766	0.118697	0.166229	0.157125	0.15833	0.000573906	0.0143315	TRUE	0.128271	0.160561	-0.0322905
MSTRG.24531	ENSMUST00000035110.10-3,MSTRG.24531.1-3,ENSMUST00000135986.8-0,ENSMUST00000155511.7-0	1	3	ENSMUSG00000032523.11,ENSMUSG00000079235.10	261553	ENSMUSG00000079235.10	chr9	121797626	-	2.76769	2.87988	2.76166	3.63266	3.78328	3.78264	9.48277	9.90838	9.40752	11.3723	10.8891	10.9294	0.291865	0.290651	0.293558	0.31943	0.347439	0.346096	0.000577203	0.0143771	TRUE	0.292025	0.337655	-0.0456303
MSTRG.24531	MSTRG.24531.1-0,ENSMUST00000163981.2-0,ENSMUST00000035110.10-0	3	3	ENSMUSG00000032523.11,ENSMUSG00000079235.10	261551	ENSMUSG00000032523.11	chr9	121784018	-	6.71508	7.0285	6.64587	7.73965	7.10577	7.14681	9.48277	9.90838	9.40752	11.3723	10.8891	10.9294	0.708135	0.709349	0.706442	0.68057	0.652561	0.653904	0.000577203	0.0143771	TRUE	0.707975	0.662345	0.0456303
MSTRG.13706	MSTRG.13706.4-1,MSTRG.13706.7-1,MSTRG.13706.1-1	8	9	ENSMUSG00000078879.10,ENSMUSG00000078878.9	141666	No_ref_genes	chr2	176731305	+	0.683559	1.07676	0.971849	0.373821	0.400874	0.432251	32.2809	32.9686	31.5422	40.6199	36.9757	39.8377	0.0211753	0.0326603	0.030811	0.0092029	0.0108416	0.0108503	0.000582229	0.0144677	TRUE	0.0282156	0.0102983	0.0179173
MSTRG.14935	MSTRG.14935.27-0,ENSMUST00000044443.14-0,MSTRG.14935.31-0,MSTRG.14935.25-0,MSTRG.14935.28-0,MSTRG.14935.26-0,MSTRG.14935.33-0,MSTRG.14935.34-0,MSTRG.14935.36-0,MSTRG.14935.29-0,ENSMUST00000182078.8-0,MSTRG.14935.32-0,MSTRG.14935.30-0,MSTRG.14935.37-0,MSTRG.14935.35-0,MSTRG.14935.24-0	3	9	ENSMUSG00000032826.19	165863	ENSMUSG00000032826.19	chr3	126921612	-	9.60503	9.53757	10.0061	10.7015	11.0502	10.2065	65.8753	72.7731	71.1335	65.947	63.2994	57.0856	0.145806	0.131059	0.140666	0.162274	0.17457	0.178793	0.000582319	0.0144677	TRUE	0.139177	0.171879	-0.0327019
MSTRG.16289	ENSMUST00000148900.7-1,ENSMUST00000078084.6-1,MSTRG.16289.1-1,ENSMUST00000149003.1-1,MSTRG.16289.6-1,ENSMUST00000154837.7-1,ENSMUST00000145364.7-1	4	5	ENSMUSG00000037266.18	173700	ENSMUSG00000037266.18	chr4	134927674	+	3.13696	3.335	3.01961	1.77278	1.89923	1.96721	45.4775	52.5485	60.5983	56.1538	63.2622	57.7952	0.0689782	0.0634651	0.0498299	0.03157	0.0300215	0.0340377	0.000584095	0.0144995	TRUE	0.0607577	0.0318764	0.0288813
MSTRG.4011	ENSMUST00000036374.5-2,ENSMUST00000125172.7-2	1	2	ENSMUSG00000038845.11	37767	ENSMUSG00000038845.11	chr11	95680049	+	56.0088	62.1204	57.9287	61.5476	65.2825	58.7203	64.8922	71.5702	66.8058	70.1124	73.9018	67.0155	0.863106	0.867964	0.86712	0.877842	0.883368	0.876219	0.000585345	0.014506	TRUE	0.866063	0.879143	-0.0130799
MSTRG.4011	ENSMUST00000125172.7-0,ENSMUST00000036374.5-0,ENSMUST00000125172.7-1,ENSMUST00000036374.5-1	2	2	ENSMUSG00000038845.11	37770	ENSMUSG00000038845.11	chr11	95680773	+	8.88336	9.44988	8.87715	8.56477	8.61928	8.29527	64.8922	71.5702	66.8058	70.1124	73.9018	67.0155	0.136894	0.132036	0.13288	0.122158	0.116632	0.123781	0.000585345	0.014506	TRUE	0.133937	0.120857	0.0130799
MSTRG.19810	ENSMUST00000100301.10-1,ENSMUST00000100301.10-0,ENSMUST00000172109.3-1,ENSMUST00000172109.3-0	6	6	ENSMUSG00000068566.12,ENSMUSG00000078816.9	216059	ENSMUSG00000078816.9	chr7	3331099	+	3.53038	3.80636	3.77204	3.25371	3.48889	2.7671	11.098	11.5101	11.4574	11.877	12.7829	11.727	0.318108	0.330697	0.329223	0.273952	0.272933	0.23596	0.000590631	0.0146246	TRUE	0.326009	0.260948	0.0650609
MSTRG.24521	ENSMUST00000238988.1-3,ENSMUST00000210798.2-0,MSTRG.24521.3-0,ENSMUST00000209446.1-0,MSTRG.24521.18-0,ENSMUST00000211301.1-3,MSTRG.24521.1-3,MSTRG.24521.17-4,MSTRG.24521.7-4,MSTRG.24521.18-3,MSTRG.24521.17-0,ENSMUST00000210798.2-3,ENSMUST00000238988.1-0,ENSMUST00000045903.7-3,ENSMUST00000211301.1-0,MSTRG.24521.7-0,MSTRG.24521.16-3,MSTRG.24521.3-4,ENSMUST00000209446.1-3,MSTRG.24521.1-0,ENSMUST0000…	6	6	ENSMUSG00000032536.12	253750	ENSMUSG00000032536.12	chr9	121474919	+	1.74945	1.79141	1.78663	1.7912	1.75881	1.71968	11.9995	12.3324	12.5873	13.4318	14.3077	13.3843	0.145794	0.14526	0.141939	0.133356	0.122928	0.128485	0.000595368	0.0147295	TRUE	0.144331	0.128256	0.0160749
MSTRG.13606	MSTRG.13606.2-0	3	3	ENSMUSG00000074576.4	NA	No_ref_genes	chr2	168238228	+	2.82715	2.81892	2.58587	2.28779	2.29663	2.20552	6.50503	5.32966	5.6616	7.20507	6.69829	7.26727	0.43461	0.528912	0.456739	0.317525	0.342869	0.303487	0.000596119	0.0147356	TRUE	0.47342	0.321294	0.152126
MSTRG.14254	ENSMUST00000029353.8-0	2	2	ENSMUSG00000027782.10	162307	ENSMUSG00000027782.10	chr3	69067149	-	7.6249	7.50072	7.76055	6.28545	6.27552	6.42359	44.6419	46.2436	42.1738	46.9	44.4633	45.4443	0.170801	0.1622	0.184013	0.134018	0.141139	0.141351	0.000606781	0.0149739	TRUE	0.172338	0.138836	0.0335021
MSTRG.14254	ENSMUST00000194558.5-0	1	2	ENSMUSG00000027782.10	162310	ENSMUSG00000027782.10,ENSMUSG00000103094.1,ENSMUSG00000089417.1	chr3	69072221	-	37.017	38.7429	34.4133	40.6146	38.1877	39.0207	44.6419	46.2436	42.1738	46.9	44.4633	45.4443	0.829199	0.8378	0.815987	0.865982	0.858861	0.858649	0.000606781	0.0149739	TRUE	0.827662	0.861164	-0.0335021
MSTRG.6296	ENSMUST00000091514.5-0	2	2	ENSMUSG00000021594.11	70483	ENSMUSG00000091133.1,ENSMUSG00000021594.11	chr13	69573449	-	27.1682	24.6904	25.089	27.3751	27.2715	28.5929	29.019	26.2072	26.6579	29.4622	29.3899	30.6984	0.93622	0.942124	0.941146	0.929161	0.927922	0.931413	0.000608036	0.0149801	TRUE	0.93983	0.929499	0.0103314
MSTRG.6296	ENSMUST00000168625.1-0	1	2	ENSMUSG00000021594.11	70489	ENSMUSG00000091133.1,ENSMUSG00000021594.11	chr13	69610498	-	1.85084	1.51676	1.56892	2.08708	2.11836	2.10551	29.019	26.2072	26.6579	29.4622	29.3899	30.6984	0.0637803	0.0578758	0.0588537	0.0708394	0.0720778	0.0685869	0.000608052	0.0149801	TRUE	0.0601699	0.0705014	-0.0103314
MSTRG.15213	ENSMUST00000121110.7-0,ENSMUST00000108386.7-0,ENSMUST00000120732.7-0,ENSMUST00000041122.10-0,ENSMUST00000119403.1-0,ENSMUST00000121651.7-0,ENSMUST00000131746.1-0,ENSMUST00000119307.7-0	3	5	ENSMUSG00000042198.12	NA	ENSMUSG00000042198.12	chr4	3945637	+	0.24405	0.322432	0.381249	0.171902	0.218168	0.123503	17.1533	18.8318	22.5578	19.4633	20.8855	19.7867	0.0142276	0.0171217	0.016901	0.00883208	0.0104459	0.00624172	0.000613337	0.0150849	TRUE	0.0160834	0.00850658	0.00757686
MSTRG.25394	ENSMUST00000087143.6-9	1	9	ENSMUSG00000067194.6	265828	ENSMUSG00000067194.6	chrX	159385576	+	62.5294	59.1218	60.4987	74.0236	85.9929	73.8032	188.553	186.927	175.132	173.712	180.662	180.059	0.331628	0.316283	0.345447	0.426127	0.475988	0.409884	0.000620081	0.015236	TRUE	0.331119	0.437333	-0.106214
MSTRG.16424	ENSMUST00000020441.12-0,ENSMUST00000036579.13-0,MSTRG.16424.2-0,MSTRG.16424.1-0,ENSMUST00000130704.7-0	3	3	ENSMUSG00000020220.16	183251	ENSMUSG00000020220.16	chr4	144972624	-	2.21499	2.34976	2.4177	2.01838	2.22128	1.82862	19.9407	19.9493	23.2249	25.5387	24.4484	23.6821	0.111079	0.117787	0.1041	0.0790324	0.0908558	0.0772151	0.000621561	0.015236	TRUE	0.110988	0.0823677	0.0286207
MSTRG.10668	ENSMUST00000079362.12-3,MSTRG.10668.12-3,MSTRG.10668.18-3,MSTRG.10668.3-3,MSTRG.10668.16-3,ENSMUST00000115781.9-3,MSTRG.10668.17-3,MSTRG.10668.2-3,MSTRG.10668.5-3,ENSMUST00000171187.7-3,MSTRG.10668.4-3,MSTRG.10668.6-3,MSTRG.10668.14-3,MSTRG.10668.1-3,MSTRG.10668.19-3,ENSMUST00000165590.1-3,MSTRG.10668.13-3,MSTRG.10668.11-3	3	7	ENSMUSG00000005871.15	116208	ENSMUSG00000005871.15	chr18	34319875	+	0.594912	0.652114	0.551373	0.374398	0.318083	0.41521	3.51165	3.53673	3.66858	3.62711	3.58578	3.49824	0.169411	0.184383	0.150296	0.103222	0.0887066	0.118691	0.000622861	0.0152552	TRUE	0.16803	0.10354	0.0644902
MSTRG.11343	ENSMUST00000025924.3-0	3	3	ENSMUSG00000024970.5	128157	ENSMUSG00000024970.5	chr19	7356463	-	7.47989	6.81348	6.87849	5.35698	5.11769	5.5094	16.9424	15.3687	17.2214	16.7293	19.2328	16.5967	0.44149	0.443335	0.399414	0.320216	0.266091	0.331958	0.000625033	0.0152956	TRUE	0.42808	0.306088	0.121991
MSTRG.17940	ENSMUST00000179939.7-0,ENSMUST00000177974.7-0,MSTRG.17940.1-0	8	8	ENSMUSG00000029467.15	199218	ENSMUSG00000029467.15	chr5	122453513	-	65.3103	65.7825	65.8702	67.287	66.6727	66.024	355.146	349.197	348.399	376.63	379.827	381.967	0.183897	0.188383	0.189065	0.178656	0.175534	0.172853	0.000630467	0.0154157	TRUE	0.187115	0.175681	0.0114342
MSTRG.17074	ENSMUST00000031099.3-3,MSTRG.17074.1-3	4	6	ENSMUSG00000029198.3	186468	ENSMUSG00000029198.3	chr5	36474080	+	1.47571	1.40615	1.37239	1.19813	1.20069	1.25561	22.9951	24.6903	23.9357	25.4804	24.6575	26.41	0.0641749	0.0569515	0.0573365	0.0470218	0.0486947	0.0475429	0.000636896	0.0154673	TRUE	0.0594876	0.0477531	0.0117345
MSTRG.6870	ENSMUST00000224286.1-0	1	2	ENSMUSG00000049960.4	78584	ENSMUSG00000049960.4	chr14	20391227	-	45.3409	45.6108	49.4358	51.3944	50.6416	52.9124	46.9331	47.2219	50.701	52.0531	51.504	53.757	0.966075	0.965883	0.975046	0.987347	0.983254	0.984289	0.000638521	0.0154673	TRUE	0.969001	0.984963	-0.0159623
MSTRG.6870	ENSMUST00000061444.4-0	2	2	ENSMUSG00000049960.4	NA	ENSMUSG00000049960.4	chr14	20389304	-	1.59221	1.61109	1.26518	0.658627	0.862473	0.844564	46.9331	47.2219	50.701	52.0531	51.504	53.757	0.0339251	0.0341174	0.0249538	0.012653	0.0167457	0.0157108	0.00063854	0.0154673	TRUE	0.0309988	0.0150365	0.0159623
MSTRG.15776	ENSMUST00000107029.7-2,ENSMUST00000102792.9-2,ENSMUST00000041284.9-0,ENSMUST00000238306.1-2,ENSMUST00000102792.9-0,ENSMUST00000107029.7-0,ENSMUST00000041284.9-2,ENSMUST00000238306.1-0	3	3	ENSMUSG00000061859.17	170754	ENSMUSG00000061859.17	chr4	98719604	+	2.47153	2.41085	2.33007	2.35275	1.97391	2.02468	7.60354	7.51402	7.69399	8.88692	7.35335	8.56656	0.325051	0.320847	0.302843	0.264743	0.268437	0.236347	0.000638729	0.0154673	TRUE	0.316247	0.256509	0.0597378
MSTRG.24219	ENSMUST00000049452.14-0	4	4	ENSMUSG00000042757.16	260250	ENSMUSG00000042757.16	chr9	103482947	-	13.5331	12.6312	13.3527	11.258	9.94235	10.7311	23.4222	23.7194	24.4919	22.952	21.1938	23.1987	0.57779	0.532526	0.545189	0.490501	0.469116	0.462574	0.000639426	0.0154673	TRUE	0.551835	0.474064	0.0777714
MSTRG.9381	ENSMUST00000056102.8-0	2	4	ENSMUSG00000050272.10	NA	ENSMUSG00000050272.10	chr16	96590840	-	10.9069	10.7912	12.1245	9.87666	10.3419	9.98493	23.5255	23.4132	25.5977	24.4452	25.8395	23.0714	0.46362	0.460904	0.473655	0.404033	0.400237	0.432784	0.000639435	0.0154673	TRUE	0.46606	0.412351	0.0537083
MSTRG.21716	ENSMUST00000209276.1-0,ENSMUST00000140337.1-0,ENSMUST00000127556.1-0	1	3	ENSMUSG00000051007.15	232568	ENSMUSG00000051007.15	chr7	141408190	-	5.22027	5.28287	5.15005	4.60634	5.09987	4.55582	6.65877	6.80665	6.9931	6.89238	7.29967	6.8052	0.78397	0.776133	0.736448	0.668324	0.698644	0.669461	0.000642091	0.0155059	TRUE	0.765517	0.67881	0.0867073
MSTRG.21716	ENSMUST00000106008.2-0	3	3	ENSMUSG00000051007.15	NA	ENSMUSG00000051007.15	chr7	141407794	-	1.4385	1.52379	1.84304	2.28604	2.1998	2.24939	6.65877	6.80665	6.9931	6.89238	7.29967	6.8052	0.21603	0.223867	0.263552	0.331676	0.301356	0.330539	0.000642091	0.0155059	TRUE	0.234483	0.32119	-0.0867073
MSTRG.2216	ENSMUST00000118936.7-0	1	2	ENSMUSG00000033416.15	27845	ENSMUSG00000033416.15	chr10	75506825	-	9.80526	9.41454	10.1362	11.1607	11.6954	11.157	10.4111	10.1641	10.6993	11.5191	11.9199	11.4746	0.941804	0.926249	0.947368	0.968888	0.981166	0.972329	0.000644665	0.0155425	TRUE	0.938474	0.974128	-0.0356538
MSTRG.2216	ENSMUST00000039796.13-0	2	2	ENSMUSG00000033416.15	NA	ENSMUSG00000033416.15	chr10	75506283	-	0.605888	0.749611	0.56313	0.358387	0.224505	0.317508	10.4111	10.1641	10.6993	11.5191	11.9199	11.4746	0.0581961	0.0737505	0.0526322	0.0311124	0.0188344	0.0276706	0.000644665	0.0155425	TRUE	0.0615263	0.0258725	0.0356538
MSTRG.18188	ENSMUST00000138101.1-0,MSTRG.18188.2-0,ENSMUST00000019323.10-0	3	3	ENSMUSG00000019179.10	NA	No_ref_genes	chr5	135792585	+	0.889264	0.668941	0.68871	0.279254	0.395243	0.260136	161.591	171.162	161.128	163.807	164.042	160.683	0.00550316	0.00390824	0.0042743	0.00170478	0.0024094	0.00161894	0.000648774	0.01556	TRUE	0.0045619	0.00191104	0.00265086
MSTRG.1073	ENSMUST00000040599.14-0,ENSMUST00000067414.12-0,MSTRG.1073.7-0	10	11	ENSMUSG00000009418.16	14623	ENSMUSG00000009418.16	chr1	135434581	-	9.19614	9.31533	11.3165	9.44536	11.2621	9.27365	11.2108	11.3399	13.5135	13.8195	14.862	13.0312	0.820295	0.821465	0.837424	0.683479	0.757777	0.71165	0.000657109	0.0157133	TRUE	0.826395	0.717635	0.108759
MSTRG.19701	ENSMUST00000064910.6-5,MSTRG.19701.1-5,ENSMUST00000137235.1-5	7	14	ENSMUSG00000030224.10,ENSMUSG00000030225.11	208523	ENSMUSG00000030224.10	chr6	137751975	+	13.7229	13.5008	13.791	11.6489	10.9522	12.6137	55.4918	54.9806	54.6089	50.3008	49.9084	54.7553	0.247297	0.245556	0.252541	0.231585	0.219446	0.230364	0.000664771	0.0158835	TRUE	0.248465	0.227132	0.0213328
MSTRG.18308	ENSMUST00000041783.13-0,MSTRG.18308.2-0	3	3	ENSMUSG00000036555.14	200942	ENSMUSG00000036555.14	chr5	140661836	-	0.465427	0.637078	0.653732	0.51542	0.517838	0.484869	4.31529	4.7255	5.39246	6.05263	6.27909	5.8948	0.107855	0.134817	0.121231	0.0851565	0.0824702	0.0822536	0.000670631	0.0160105	TRUE	0.121301	0.0832934	0.0380076
MSTRG.5318	ENSMUST00000160488.7-0,ENSMUST00000160880.1-0,ENSMUST00000161023.7-0,ENSMUST00000077462.7-0	2	2	ENSMUSG00000021040.15	NA	ENSMUSG00000021040.15	chr12	87452206	+	0.186517	0.193325	0.161041	0.0979765	0.0874927	0.106066	19.7753	18.5996	21.5598	23.5808	21.4365	20.0182	0.00943178	0.010394	0.0074695	0.00415493	0.00408149	0.00529847	0.000672164	0.0160165	TRUE	0.00909843	0.00451163	0.0045868
MSTRG.5318	ENSMUST00000161023.7-1,ENSMUST00000077462.7-1,ENSMUST00000160488.7-1,ENSMUST00000160880.1-1	1	2	ENSMUSG00000021040.15	55160	ENSMUSG00000021040.15	chr12	87449939	+	19.5888	18.4063	21.3987	23.4828	21.349	19.9121	19.7753	18.5996	21.5598	23.5808	21.4365	20.0182	0.990568	0.989606	0.99253	0.995845	0.995919	0.994702	0.000672197	0.0160165	TRUE	0.990902	0.995488	-0.0045868
MSTRG.795	ENSMUST00000027494.10-0,ENSMUST00000027494.10-7	6	6	ENSMUSG00000026275.13	4445	ENSMUSG00000026275.13	chr1	93373493	+	3.53374	3.4633	3.56503	2.64585	2.77429	2.62552	123.976	135.242	124.931	134.411	121.595	130.132	0.0285034	0.0256082	0.028536	0.0196848	0.0228158	0.0201758	0.00067252	0.0160165	TRUE	0.0275492	0.0208921	0.00665706
MSTRG.19814	MSTRG.19814.1-3	2	3	ENSMUSG00000053395.15	216083	No_ref_genes	chr7	3418817	+	0	0	0	0.596408	1.17751	0.678399	6.04968	5.77905	6.69124	8.33947	9.4313	9.86346	0	0	0	0.0715163	0.124851	0.068779	0.000675242	0.0160514	TRUE	0	0.0883822	-0.0883822
MSTRG.2199	ENSMUST00000020081.10-1,MSTRG.2199.2-1,MSTRG.2199.4-1,MSTRG.2199.3-1,MSTRG.2199.1-1	3	4	ENSMUSG00000019923.14	21219	ENSMUSG00000019923.14	chr10	72674979	+	156.267	150.872	145.338	142.252	136.454	137.646	159.439	153.356	147.752	145.668	139.735	140.904	0.98011	0.983803	0.983659	0.976547	0.976522	0.976878	0.000675629	0.0160514	TRUE	0.982524	0.976649	0.00587529
MSTRG.5926	ENSMUST00000223557.1-1,ENSMUST00000223680.1-1	1	5	ENSMUSG00000021431.15	63321	ENSMUSG00000021431.15	chr13	38215602	+	2.035	2.22112	2.45932	3.25913	3.36829	3.32124	14.4231	14.614	18.5032	18.2813	18.764	16.5527	0.141093	0.151986	0.132913	0.178277	0.179509	0.200647	0.000677814	0.0160903	TRUE	0.141997	0.186144	-0.0441467
MSTRG.1744	ENSMUST00000129456.7-2,ENSMUST00000070300.4-2	1	5	ENSMUSG00000047648.13	18506	ENSMUSG00000047648.13	chr10	11296117	+	0	0.977453	0	1.90543	1.70736	1.68942	2.65336	2.7385	2.09688	2.70147	2.49175	2.43738	0	0.356931	0	0.705332	0.685205	0.693129	0.000683382	0.0161962	TRUE	0.118977	0.694555	-0.575579
MSTRG.426	MSTRG.426.1-0,ENSMUST00000161600.7-0	2	2	ENSMUSG00000038174.14	11042	ENSMUSG00000038174.14	chr1	58522806	-	13.3033	12.3765	10.8892	12.7591	11.4955	11.9224	15.7178	14.5684	13.0875	14.4322	12.7679	13.6217	0.84638	0.849544	0.832028	0.884073	0.900338	0.875247	0.000694674	0.0164115	TRUE	0.84265	0.886553	-0.0439022
MSTRG.426	ENSMUST00000097724.9-0	1	2	ENSMUSG00000038174.14	NA	ENSMUSG00000038174.14	chr1	58527021	-	2.41458	2.1919	2.19834	1.67308	1.27248	1.69935	15.7178	14.5684	13.0875	14.4322	12.7679	13.6217	0.15362	0.150456	0.167972	0.115927	0.099662	0.124753	0.000694677	0.0164115	TRUE	0.15735	0.113447	0.0439022
MSTRG.10039	ENSMUST00000172633.7-0	2	2	ENSMUSG00000056116.18	111959	ENSMUSG00000056116.18	chr17	36037128	-	2.15797	2.51947	2.16311	1.9834	2.15754	2.13849	4.31874	4.83642	4.6143	5.02758	5.1061	5.10197	0.499676	0.520936	0.468783	0.394504	0.422542	0.41915	0.000697009	0.0164394	TRUE	0.496465	0.412066	0.0843997
MSTRG.10039	ENSMUST00000077960.6-0,ENSMUST00000173280.1-0,ENSMUST00000058801.14-0,ENSMUST00000080015.11-0	1	2	ENSMUSG00000056116.18	111960	ENSMUSG00000056116.18	chr17	36038408	-	2.16077	2.31696	2.45119	3.04418	2.94856	2.96348	4.31874	4.83642	4.6143	5.02758	5.1061	5.10197	0.500324	0.479064	0.531217	0.605496	0.577458	0.58085	0.000697009	0.0164394	TRUE	0.503535	0.587934	-0.0843997
MSTRG.9570	MSTRG.9570.2-0,ENSMUST00000088811.6-1,ENSMUST00000088811.6-0,ENSMUST00000232354.1-1,ENSMUST00000232354.1-0,MSTRG.9570.2-1	4	5	ENSMUSG00000067942.6	104250	ENSMUSG00000067942.6	chr17	21028868	+	1.44774	1.41627	1.44384	1.5838	1.63541	1.47238	2.35376	2.97842	3.89704	1.92825	1.88708	1.79777	0.615075	0.475511	0.370497	0.821365	0.866634	0.819003	0.000702355	0.0165387	TRUE	0.487028	0.835667	-0.34864
MSTRG.16254	ENSMUST00000067902.12-0	1	2	ENSMUSG00000043257.15	182117	ENSMUSG00000043257.15	chr4	133662254	-	1.82289	1.88688	1.98651	2.85506	3.14644	3.39876	5.02289	5.10658	5.17114	6.57061	6.81049	6.83421	0.362917	0.3695	0.384153	0.434519	0.461998	0.497317	0.000703476	0.0165387	TRUE	0.37219	0.464611	-0.0924212
MSTRG.16254	ENSMUST00000062118.10-0	2	2	ENSMUSG00000043257.15	NA	ENSMUSG00000043257.15	chr4	133660387	-	3.2	3.2197	3.18463	3.71556	3.66406	3.43544	5.02289	5.10658	5.17114	6.57061	6.81049	6.83421	0.637083	0.6305	0.615847	0.565481	0.538002	0.502683	0.000703476	0.0165387	TRUE	0.62781	0.535389	0.0924212
MSTRG.13802	MSTRG.13802.2-1,ENSMUST00000136145.7-1,ENSMUST00000129745.7-0,ENSMUST00000129006.1-0,ENSMUST00000129006.1-1,ENSMUST00000126844.1-1,MSTRG.13802.1-0,MSTRG.13802.1-1,ENSMUST00000126844.1-0,ENSMUST00000103042.9-0,MSTRG.13802.2-0,ENSMUST00000129745.7-1,ENSMUST00000136145.7-0,ENSMUST00000103042.9-1	3	3	ENSMUSG00000059540.15	142070	ENSMUSG00000059540.15	chr2	181688072	+	0.873551	0.952465	1.2728	1.52747	1.71206	1.65984	4.89694	5.42599	7.36759	11.0311	11.3974	10.5781	0.178387	0.175538	0.172756	0.13847	0.150215	0.156913	0.000708256	0.0166168	TRUE	0.17556	0.148533	0.0270276
MSTRG.13802	ENSMUST00000129686.7-0	2	3	ENSMUSG00000059540.15	NA	ENSMUSG00000059540.15	chr2	181687515	+	4.02339	4.47353	6.09479	9.50364	9.68534	8.91826	4.89694	5.42599	7.36759	11.0311	11.3974	10.5781	0.821613	0.824462	0.827244	0.86153	0.849785	0.843087	0.000708256	0.0166168	TRUE	0.82444	0.851467	-0.0270276
MSTRG.13188	ENSMUST00000089461.10-0,ENSMUST00000103181.10-0,ENSMUST00000138194.1-0,ENSMUST00000089461.10-2,ENSMUST00000103181.10-2,ENSMUST00000138194.1-2	5	5	ENSMUSG00000058793.14	138811	ENSMUSG00000058793.14	chr2	132312052	+	14.9008	14.7155	13.9101	12.8981	12.0148	12.0493	52.1945	49.2899	45.0093	50.0312	50.7658	54.0185	0.285486	0.298551	0.309049	0.2578	0.236672	0.223058	0.000708496	0.0166168	TRUE	0.297695	0.239177	0.0585185
MSTRG.10130	ENSMUST00000225808.1-0	1	5	ENSMUSG00000015599.9	112313	ENSMUSG00000015599.9	chr17	46454134	-	20.5181	20.78	20.003	21.4559	21.2603	19.4912	40.2701	40.2129	39.5171	39.7985	39.4171	36.9726	0.50951	0.51675	0.506186	0.539113	0.539368	0.527178	0.000712524	0.0166979	TRUE	0.510815	0.53522	-0.0244044
MSTRG.5312	ENSMUST00000170720.1-0	1	3	ENSMUSG00000021036.10	60652	ENSMUSG00000021036.10	chr12	87309639	-	28.8252	28.9586	23.6539	29.8427	34.1967	38.1917	48.1072	47.4978	42.3246	44.29	48.7275	51.7797	0.599187	0.609683	0.558869	0.673802	0.701796	0.737581	0.000726073	0.0169747	TRUE	0.589246	0.704393	-0.115146
MSTRG.5312	ENSMUST00000021424.4-0	3	3	ENSMUSG00000021036.10	60646	ENSMUSG00000021036.10	chr12	87305058	-	19.282	18.5392	18.6707	14.4473	14.5308	13.588	48.1072	47.4978	42.3246	44.29	48.7275	51.7797	0.400813	0.390317	0.441131	0.326198	0.298204	0.262419	0.000726073	0.0169747	TRUE	0.410754	0.295607	0.115146
MSTRG.5458	MSTRG.5458.1-0	3	3	ENSMUSG00000041341.10	61409	ENSMUSG00000041341.10	chr12	105613539	-	8.24989	7.57932	8.16708	7.69142	7.73168	7.3233	13.9462	13.5253	14.609	14.7214	14.9307	14.1737	0.591553	0.56038	0.559044	0.522465	0.517839	0.516683	0.000735697	0.0171042	TRUE	0.570325	0.518996	0.0513296
MSTRG.11810	ENSMUST00000072685.12-0,ENSMUST00000209413.1-0	3	3	ENSMUSG00000043531.16	130873	ENSMUSG00000043531.16	chr19	50143300	-	3.96985	4.46909	5.1734	3.26594	3.53434	3.36936	9.58349	10.0974	10.6075	9.59131	10.0283	9.89606	0.414238	0.442599	0.487713	0.34051	0.352437	0.340475	0.000737084	0.0171229	TRUE	0.448184	0.344474	0.10371
MSTRG.2385	MSTRG.2385.1-0	4	6	ENSMUSG00000034949.18,ENSMUSG00000004933.17	NA	ENSMUSG00000004933.17	chr10	81257008	+	0.644515	0.777659	1.42183	0.395629	0.371482	0.217926	8.64959	10.0666	12.2792	13.5323	14.9903	12.3768	0.074514	0.0772511	0.115792	0.029236	0.0247814	0.0176077	0.000750963	0.0173326	TRUE	0.0891857	0.023875	0.0653107
MSTRG.942	ENSMUST00000027587.14-4,MSTRG.942.9-5,MSTRG.942.2-5,MSTRG.942.1-0,ENSMUST00000112570.1-0,ENSMUST00000153359.1-0,ENSMUST00000112570.1-4,MSTRG.942.2-0,MSTRG.942.9-0,ENSMUST00000153359.1-4,MSTRG.942.1-4,ENSMUST00000027587.14-0	9	9	ENSMUSG00000026349.14	5146	ENSMUSG00000026349.14	chr1	127808068	+	1.03412	1.0443	1.26734	1.15489	1.16054	1.00627	7.40874	8.09771	9.07099	9.62714	9.98077	8.96194	0.139582	0.128962	0.139713	0.119962	0.116277	0.112283	0.000754542	0.0173906	TRUE	0.136086	0.116174	0.0199118
MSTRG.3700	ENSMUST00000102509.10-2,ENSMUST00000143219.7-2,ENSMUST00000179521.7-2,ENSMUST00000153768.1-2,MSTRG.3700.2-2,MSTRG.3700.1-2,ENSMUST00000179445.7-2	3	11	ENSMUSG00000017781.17,ENSMUSG00000006127.9	35811	ENSMUSG00000017781.17	chr11	75626736	+	9.56696	10.0076	9.48344	15.3227	14.006	14.1445	43.5879	41.63	41.5582	45.7071	46.0465	50.0522	0.219487	0.240395	0.228197	0.335236	0.304171	0.282596	0.000756139	0.0174138	TRUE	0.229359	0.307334	-0.0779746
MSTRG.24377	MSTRG.24377.11-2,MSTRG.24377.22-0,ENSMUST00000035055.14-0,MSTRG.24377.5-0,ENSMUST00000165876.7-2,ENSMUST00000199461.4-0,MSTRG.24377.18-0,ENSMUST00000165876.7-0,MSTRG.24377.10-0,MSTRG.24377.4-0,ENSMUST00000163979.6-0,ENSMUST00000199461.4-2,MSTRG.24377.20-0,ENSMUST00000199161.4-2,MSTRG.24377.3-2,ENSMUST00000164930.7-0,MSTRG.24377.20-2,MSTRG.24377.25-0,ENSMUST00000199548.4-0,MSTRG.24377.5-2,MSTRG.24…	5	5	ENSMUSG00000032479.15	252979	ENSMUSG00000032479.15	chr9	110083955	+	1.79121	1.80467	1.76284	1.82982	1.74862	1.72265	49.9543	47.8697	46.5471	54.7604	54.177	56.5933	0.035857	0.0376995	0.0378722	0.0334149	0.032276	0.0304392	0.000777331	0.0177761	TRUE	0.0371429	0.0320434	0.00509954
MSTRG.9682	ENSMUST00000038973.6-0	2	8	ENSMUSG00000035521.13	110289	ENSMUSG00000035521.13	chr17	25234317	-	59.2298	55.3566	58.2975	61.8129	73.4431	70.7965	65.1644	61.4375	64.2978	67.1914	79.0763	75.8232	0.908929	0.901023	0.906679	0.919952	0.928763	0.933705	0.000789358	0.0178854	TRUE	0.905544	0.927473	-0.0219295
MSTRG.15623	ENSMUST00000128548.1-0	1	3	ENSMUSG00000038544.14	178171	ENSMUSG00000038544.14	chr4	59774088	-	8.53493	7.65087	8.12209	10.3049	10.278	9.55355	18.2486	17.9179	18.2885	19.5002	19.4025	19.1422	0.467704	0.426995	0.444109	0.528452	0.529727	0.499084	0.000790171	0.0178854	TRUE	0.446269	0.519088	-0.0728181
MSTRG.9042	ENSMUST00000168279.1-0,ENSMUST00000164579.7-0	1	3	ENSMUSG00000022899.9	100725	ENSMUSG00000022899.9	chr16	36771876	-	12.3833	14.8051	11.0417	11.8519	8.81787	8.63464	133.958	144.024	124.639	162.117	132.185	148.936	0.0924418	0.102796	0.0885894	0.0731071	0.0667085	0.0579756	0.000795098	0.0179722	TRUE	0.094609	0.0659304	0.0286786
MSTRG.24377	ENSMUST00000197289.1-1,ENSMUST00000169851.7-1	1	5	ENSMUSG00000032479.15	252946	ENSMUSG00000106208.1,ENSMUSG00000032479.15	chr9	110005399	+	40.1789	37.8794	37.1896	44.6597	44.5774	46.7896	49.9543	47.8697	46.5471	54.7604	54.177	56.5933	0.804313	0.791302	0.798967	0.815548	0.82281	0.826769	0.00079733	0.0179949	TRUE	0.798194	0.821709	-0.0235151
MSTRG.25423	ENSMUST00000112300.1-5,MSTRG.25423.6-5,ENSMUST00000033727.13-5,MSTRG.25423.5-5,ENSMUST00000112302.7-5,ENSMUST00000112301.7-5,ENSMUST00000112303.7-5,MSTRG.25423.12-5,MSTRG.25423.4-5	4	6	ENSMUSG00000031360.14	266014	No_ref_genes	chrX	163034541	+	0.406539	0.404087	0.418205	0.287092	0.331248	0.28705	2.67905	3.18538	2.9669	3.01267	3.09317	3.29122	0.151747	0.126857	0.140957	0.095295	0.10709	0.0872169	0.000802644	0.0180934	TRUE	0.139854	0.096534	0.0433196
MSTRG.6431	ENSMUST00000224430.1-3,ENSMUST00000224463.1-4,ENSMUST00000051955.8-4	4	5	ENSMUSG00000049517.8	65728	ENSMUSG00000049517.8	chr13	90924736	+	127.518	120.207	122.184	121.229	122.332	123.33	549.685	520.996	539.392	506.952	496.07	498.261	0.231984	0.230725	0.226522	0.239132	0.246603	0.247521	0.000803546	0.0180934	TRUE	0.229744	0.244419	-0.0146751
MSTRG.8137	ENSMUST00000230512.1-0,ENSMUST00000059045.7-2,ENSMUST00000230512.1-2,ENSMUST00000059045.7-0	2	2	ENSMUSG00000034259.8	85942	ENSMUSG00000034259.8	chr15	76330680	+	1.87308	1.89393	1.9786	1.76022	1.75097	1.72719	5.82821	5.32562	5.37131	7.17117	6.31923	6.24146	0.321382	0.355627	0.368364	0.245458	0.277086	0.276729	0.000810382	0.0181823	TRUE	0.348457	0.266424	0.082033
MSTRG.8137	ENSMUST00000230512.1-1,ENSMUST00000059045.7-1	1	2	ENSMUSG00000034259.8	85941	ENSMUSG00000034259.8	chr15	76329765	+	3.95513	3.43169	3.39272	5.41095	4.56826	4.51426	5.82821	5.32562	5.37131	7.17117	6.31923	6.24146	0.678618	0.644373	0.631636	0.754542	0.722914	0.723271	0.000810382	0.0181823	TRUE	0.651543	0.733576	-0.082033
MSTRG.13523	ENSMUST00000018087.12-3,ENSMUST00000109420.9-3	3	4	ENSMUSG00000017943.15	140753	ENSMUSG00000017943.15	chr2	163454975	+	12.4482	12.1665	11.9789	9.76557	9.44817	9.05813	30.5546	29.9868	30.9609	26.6753	27.6224	25.3576	0.40741	0.405727	0.386904	0.366091	0.342048	0.357216	0.000825233	0.0184682	TRUE	0.400013	0.355118	0.0448951
MSTRG.22686	MSTRG.22686.2-0,ENSMUST00000162578.7-0,ENSMUST00000041318.13-0,ENSMUST00000080666.7-0,ENSMUST00000161314.1-0,ENSMUST00000073139.13-0,ENSMUST00000166358.7-0	2	2	ENSMUSG00000036564.17	NA	ENSMUSG00000036564.17	chr8	95715119	+	0.358365	0.29223	0.487343	0.0120373	0.0573123	0.125586	95.2979	91.8087	91.0402	93.3129	91.26	96.8236	0.00376047	0.00318303	0.00535305	0.000128999	0.000628011	0.00129706	0.000828384	0.0184756	TRUE	0.00409885	0.000684688	0.00341416
MSTRG.22686	ENSMUST00000073139.13-1,MSTRG.22686.2-1,ENSMUST00000161314.1-1,ENSMUST00000041318.13-1,ENSMUST00000162578.7-1,ENSMUST00000080666.7-1,ENSMUST00000166358.7-1	1	2	ENSMUSG00000036564.17	237764	ENSMUSG00000036564.17	chr8	95714960	+	94.9395	91.5165	90.5529	93.3009	91.2027	96.698	95.2979	91.8087	91.0402	93.3129	91.26	96.8236	0.99624	0.996817	0.994647	0.999871	0.999372	0.998703	0.000828526	0.0184756	TRUE	0.995901	0.999315	-0.00341416
MSTRG.4167	MSTRG.4167.2-3,ENSMUST00000131170.1-2,MSTRG.4167.1-2,ENSMUST00000019470.13-2	2	5	ENSMUSG00000078652.9,ENSMUSG00000078651.8	38676	ENSMUSG00000078652.9	chr11	101323539	+	10.5456	10.7902	10.4666	10.8076	11.3149	11.2601	20.788	22.1084	21.9431	20.1606	20.3619	19.6747	0.507294	0.488059	0.47699	0.536077	0.555688	0.572314	0.000833053	0.0185072	TRUE	0.490781	0.554693	-0.0639125
MSTRG.9690	MSTRG.9690.3-1,MSTRG.9690.7-1,ENSMUST00000116641.8-1,MSTRG.9690.6-1,MSTRG.9690.2-1,ENSMUST00000137201.7-1,ENSMUST00000063344.14-1	7	8	ENSMUSG00000002279.19	104704	No_ref_genes	chr17	25669236	+	0.159403	0.193652	0.223834	0.112152	0.12894	0.0975754	6.97466	7.25633	7.36727	6.88363	7.64452	6.97473	0.0228547	0.0266873	0.0303823	0.0162926	0.016867	0.0139899	0.000833286	0.0185072	TRUE	0.0266414	0.0157165	0.0109249
MSTRG.14925	MSTRG.14925.3-2,MSTRG.14925.4-2	10	12	ENSMUSG00000032854.12	165775	No_ref_genes	chr3	125850737	-	0.587559	0.456085	0.955348	3.5e-06	3.5e-06	2.5e-06	721.406	676.702	713.546	787.718	742.969	793.23	0.000814463	0.000673982	0.00133887	4.44321e-09	4.71083e-09	3.15167e-09	0.000835511	0.0185285	TRUE	0.00094244	4.1019e-09	0.000942436
MSTRG.10160	ENSMUST00000182209.7-1,ENSMUST00000183044.7-0,ENSMUST00000037333.16-1,ENSMUST00000037333.16-0,ENSMUST00000183177.7-0,ENSMUST00000171031.7-0,ENSMUST00000183177.7-1,ENSMUST00000182846.2-0,ENSMUST00000183044.7-1,ENSMUST00000182539.7-1,ENSMUST00000182846.2-1,ENSMUST00000182539.7-0,ENSMUST00000182209.7-0,ENSMUST00000171031.7-1	5	5	ENSMUSG00000034165.16	106745	ENSMUSG00000034165.16	chr17	47599692	+	1.71028	1.66292	1.60845	1.69889	1.80129	1.81558	7.23824	8.18397	7.57571	6.51249	6.66018	6.88052	0.236284	0.203192	0.212317	0.260867	0.270456	0.263873	0.000837315	0.0185545	TRUE	0.217264	0.265065	-0.0478008
MSTRG.14935	ENSMUST00000182064.8-0	2	9	ENSMUSG00000032826.19	165870	ENSMUSG00000106612.1,ENSMUSG00000032826.19,ENSMUSG00000105939.1,ENSMUSG00000105119.1,ENSMUSG00000105469.1	chr3	126923325	-	46.4357	53.1066	51.2081	44.6436	42.2083	36.8203	65.8753	72.7731	71.1335	65.947	63.2994	57.0856	0.704903	0.729756	0.719886	0.676962	0.666805	0.645001	0.00084141	0.0186311	TRUE	0.718182	0.662922	0.0552593
MSTRG.19005	ENSMUST00000082094.4-0,ENSMUST00000205691.1-0,MSTRG.19005.3-0,ENSMUST00000206879.1-0,ENSMUST00000205269.1-0	1	3	ENSMUSG00000063884.6	211977	ENSMUSG00000080465.1,ENSMUSG00000063884.6	chr6	71880640	-	9.31267	9.44844	9.88922	9.76405	9.69218	9.49186	13.9578	14.0265	14.4404	13.2336	13.4858	12.4329	0.667201	0.673614	0.68483	0.737825	0.718695	0.763447	0.000850218	0.0187272	TRUE	0.675215	0.739989	-0.0647735
MSTRG.19005	MSTRG.19005.1-0	3	3	ENSMUSG00000063884.6	NA	No_ref_genes	chr6	71877701	-	4.64514	4.57805	4.55117	3.46951	3.79363	2.94104	13.9578	14.0265	14.4404	13.2336	13.4858	12.4329	0.332799	0.326386	0.31517	0.262175	0.281305	0.236553	0.000850218	0.0187272	TRUE	0.324785	0.260011	0.0647735
MSTRG.597	MSTRG.597.3-4,MSTRG.597.1-4,MSTRG.597.5-4,ENSMUST00000132612.7-4,ENSMUST00000124341.7-4,ENSMUST00000027415.11-4,MSTRG.597.8-4	3	5	ENSMUSG00000006576.16	3491	ENSMUSG00000006576.16	chr1	75563850	+	0.314479	0.359503	0.298834	0.153384	0.32478	0.19908	4.48687	4.9734	5.45648	7.3558	8.20991	6.79685	0.0700887	0.0722852	0.0547669	0.0208521	0.0395595	0.02929	0.00085515	0.0188075	TRUE	0.0657136	0.0299005	0.035813
MSTRG.8170	ENSMUST00000071792.6-1,ENSMUST00000230274.1-1,ENSMUST00000229229.1-1,ENSMUST00000231058.1-1	1	2	ENSMUSG00000063236.6	86061	ENSMUSG00000063236.6	chr15	76950745	+	3.62695	4.69905	4.59424	4.66024	4.9466	5.17506	3.83804	4.90067	4.84597	4.78672	5.10891	5.31399	0.945	0.958857	0.948055	0.973577	0.968231	0.973856	0.000858301	0.0188487	TRUE	0.950637	0.971888	-0.0212508
MSTRG.8170	ENSMUST00000230274.1-0,ENSMUST00000071792.6-2,ENSMUST00000071792.6-0,ENSMUST00000231058.1-0,ENSMUST00000231058.1-2,ENSMUST00000229229.1-2,ENSMUST00000229229.1-0,ENSMUST00000230274.1-2	2	2	ENSMUSG00000063236.6	86062	ENSMUSG00000063236.6	chr15	76950978	+	0.211093	0.201628	0.251726	0.126479	0.162305	0.138929	3.83804	4.90067	4.84597	4.78672	5.10891	5.31399	0.0550001	0.0411429	0.0519454	0.026423	0.0317691	0.0261439	0.000858307	0.0188487	TRUE	0.0493628	0.028112	0.0212508
MSTRG.5968	ENSMUST00000223194.1-1,ENSMUST00000223194.1-0,ENSMUST00000066804.4-1,ENSMUST00000066804.4-0	4	4	ENSMUSG00000054021.6	63500	ENSMUSG00000054021.6	chr13	43395206	+	2.51967	2.87147	2.46794	2.04823	2.08727	1.64284	31.9546	30.7043	30.9122	34.8921	34.5244	34.1653	0.0788515	0.0935201	0.0798371	0.0587017	0.0604578	0.048085	0.000859162	0.0188533	TRUE	0.0840695	0.0557482	0.0283214
MSTRG.9970	ENSMUST00000007253.5-2,ENSMUST00000173269.1-2	1	2	ENSMUSG00000007038.5	105804	ENSMUSG00000007038.5	chr17	34935338	+	8.42403	7.87434	9.02126	10.1002	9.98497	10.0651	12.0152	11.1089	12.0816	12.819	12.7864	12.5437	0.701115	0.708832	0.746694	0.787907	0.780903	0.802409	0.000861764	0.0188681	TRUE	0.71888	0.790407	-0.0715261
MSTRG.9970	ENSMUST00000007253.5-0,ENSMUST00000173269.1-0,ENSMUST00000173269.1-1,ENSMUST00000007253.5-1	2	2	ENSMUSG00000007038.5	105805	ENSMUSG00000007038.5	chr17	34935946	+	3.59117	3.23455	3.06034	2.71882	2.80147	2.47851	12.0152	11.1089	12.0816	12.819	12.7864	12.5437	0.298885	0.291168	0.253306	0.212093	0.219097	0.197591	0.000861764	0.0188681	TRUE	0.28112	0.209593	0.0715261
MSTRG.21172	ENSMUST00000032884.15-1,ENSMUST00000106978.7-1,ENSMUST00000106973.7-1,ENSMUST00000144207.8-1,MSTRG.21172.7-1,ENSMUST00000129641.1-1,ENSMUST00000035395.13-1,ENSMUST00000178851.1-1	1	4	ENSMUSG00000030649.18	221363	ENSMUSG00000030649.18	chr7	101899548	+	1.05802	1.00502	0.965426	1.10428	1.25136	1.18384	2.02716	2.00969	2.10197	1.8461	2.05945	2.07162	0.521923	0.500088	0.459296	0.598172	0.607617	0.571456	0.000864285	0.0189091	TRUE	0.493769	0.592415	-0.0986459
MSTRG.2119	ENSMUST00000020285.9-2,ENSMUST00000219506.1-2,ENSMUST00000218968.1-2,ENSMUST00000218968.1-0,ENSMUST00000219506.1-0,ENSMUST00000020285.9-0	4	4	ENSMUSG00000020088.10	20510	ENSMUSG00000020088.10	chr10	61693300	+	11.8412	11.1751	11.134	11.5568	10.9336	11.601	48.8054	46.7996	45.2457	44.1039	42.7017	43.1275	0.24262	0.238787	0.246079	0.262035	0.256046	0.268992	0.000866703	0.0189479	TRUE	0.242495	0.262358	-0.0198627
MSTRG.20291	ENSMUST00000186245.6-1,ENSMUST00000186245.6-0	1	3	ENSMUSG00000034867.16	218056	ENSMUSG00000034867.16	chr7	35609106	+	1.90681	1.79233	2.00894	2.57307	2.43822	2.31458	5.96805	5.80364	6.21671	6.89149	6.92739	6.63744	0.319503	0.308828	0.323151	0.373369	0.351969	0.348716	0.000875521	0.0190979	TRUE	0.317161	0.358018	-0.0408574
MSTRG.7400	ENSMUST00000176128.7-0,ENSMUST00000067843.9-0	1	5	ENSMUSG00000021972.14	81192	ENSMUSG00000021972.14,ENSMUSG00000102764.1	chr14	64822218	-	3.42169	3.63907	2.95026	2.22234	2.49413	2.25696	6.8158	6.97204	6.52711	5.77311	6.16219	5.95759	0.502023	0.521952	0.452	0.384946	0.404747	0.378837	0.000883623	0.0192318	TRUE	0.491992	0.38951	0.102482
MSTRG.7400	MSTRG.7400.10-0,MSTRG.7400.9-0,MSTRG.7400.12-0,MSTRG.7400.2-0,MSTRG.7400.8-0,MSTRG.7400.6-0,ENSMUST00000022544.13-0,MSTRG.7400.11-0,MSTRG.7400.3-0,MSTRG.7400.4-0,MSTRG.7400.1-0,MSTRG.7400.7-0	5	5	ENSMUSG00000021972.14	81188	ENSMUSG00000021972.14	chr14	64811601	-	3.39411	3.33297	3.57686	3.55077	3.66806	3.70064	6.8158	6.97204	6.52711	5.77311	6.16219	5.95759	0.497977	0.478048	0.548	0.615054	0.595253	0.621163	0.000883623	0.0192318	TRUE	0.508008	0.61049	-0.102482
MSTRG.21211	ENSMUST00000179474.8-0	2	2	ENSMUSG00000044465.19	230121	ENSMUSG00000044465.19	chr7	105371211	-	8.11856	7.89612	8.39858	6.5247	6.48676	5.87187	8.93332	8.35776	8.85616	7.52063	7.93407	6.90713	0.908796	0.944765	0.948332	0.867574	0.817582	0.850117	0.000899415	0.0194456	TRUE	0.933964	0.845091	0.0888734
MSTRG.21211	ENSMUST00000118726.7-0,ENSMUST00000211549.1-0,ENSMUST00000122327.6-0,ENSMUST00000074686.9-0,ENSMUST00000137158.7-0,ENSMUST00000048079.13-0	1	2	ENSMUSG00000044465.19	230127	ENSMUSG00000044465.19	chr7	105378611	-	0.814754	0.461644	0.45758	0.99593	1.44732	1.03526	8.93332	8.35776	8.85616	7.52063	7.93407	6.90713	0.091204	0.0552354	0.051668	0.132426	0.182418	0.149883	0.000899417	0.0194456	TRUE	0.0660358	0.154909	-0.0888734
MSTRG.20807	ENSMUST00000206344.1-0	1	4	ENSMUSG00000053025.13	228428	ENSMUSG00000053025.13	chr7	75116333	-	0	0	0.457187	2.04445	3.32574	1.84475	20.3113	19.0738	19.7811	20.7485	20.9622	21.0157	0	0	0.0231123	0.0985351	0.158654	0.0877795	0.000902203	0.0194914	TRUE	0.0077041	0.114989	-0.107285
MSTRG.19701	MSTRG.19701.1-8,ENSMUST00000064910.6-8,ENSMUST00000137235.1-8	9	14	ENSMUSG00000030224.10,ENSMUSG00000030225.11	208525	No_ref_genes	chr6	137754084	+	0.988668	0.740284	0.742067	0.427602	0.425099	0.439498	55.4918	54.9806	54.6089	50.3008	49.9084	54.7553	0.0178165	0.0134645	0.0135888	0.00850089	0.00851758	0.00802659	0.000904436	0.0195253	TRUE	0.0149566	0.00834835	0.00660821
MSTRG.22778	ENSMUST00000060167.5-0,ENSMUST00000118920.1-1,ENSMUST00000118920.1-0,ENSMUST00000136048.7-0,ENSMUST00000060167.5-1,ENSMUST00000136048.7-1	3	3	ENSMUSG00000036270.16,ENSMUSG00000044287.6	238058	ENSMUSG00000044287.6,ENSMUSG00000036270.16	chr8	105895023	+	0.329804	0.465145	0.4372	0.275718	0.285834	0.292939	6.33237	7.111	7.83636	7.46051	7.63062	7.11309	0.0520822	0.0654121	0.0557912	0.0369569	0.0374588	0.0411832	0.000905993	0.0195445	TRUE	0.0577618	0.038533	0.0192289
MSTRG.9545	MSTRG.9545.1-0	10	10	ENSMUSG00000014769.10	NA	No_ref_genes	chr17	15460663	-	1.8181	1.02898	1.56384	0.311143	0.420939	0.061344	53.8613	53.8421	53.3555	49.5881	50.2078	48.4984	0.0337553	0.0191111	0.0293098	0.00627455	0.00838393	0.00126487	0.000915815	0.0197129	TRUE	0.027392	0.00530778	0.0220842
MSTRG.7262	MSTRG.7262.2-1,MSTRG.7262.3-1,ENSMUST00000170155.7-1,ENSMUST00000163767.7-1,ENSMUST00000169869.7-1,ENSMUST00000165262.7-1,MSTRG.7262.1-1,ENSMUST00000074225.10-1,MSTRG.7262.4-1,ENSMUST00000171643.1-1	1	2	ENSMUSG00000022212.15	75531	ENSMUSG00000022212.15	chr14	55517441	+	6.15596	5.73157	6.69235	7.23944	7.48327	7.10413	6.2575	5.88361	6.81134	7.28776	7.52919	7.1322	0.983772	0.974158	0.98253	0.993369	0.993901	0.996065	0.000930794	0.0200065	TRUE	0.980153	0.994445	-0.0142916
MSTRG.7262	ENSMUST00000169869.7-0,ENSMUST00000165262.7-0,MSTRG.7262.2-0,ENSMUST00000171643.1-0,ENSMUST00000170155.7-0,MSTRG.7262.4-0,MSTRG.7262.3-0,ENSMUST00000074225.10-0,ENSMUST00000163767.7-0,MSTRG.7262.1-0	2	2	ENSMUSG00000022212.15	NA	No_ref_genes	chr14	55518543	+	0.101546	0.152044	0.118993	0.0483221	0.0459225	0.0280643	6.2575	5.88361	6.81134	7.28776	7.52919	7.1322	0.0162279	0.0258419	0.0174699	0.00663059	0.00609926	0.00393488	0.000930822	0.0200065	TRUE	0.0198466	0.00555491	0.0142916
MSTRG.21807	ENSMUST00000176149.7-0,ENSMUST00000176825.1-0,MSTRG.21807.1-0,ENSMUST00000175650.7-0,ENSMUST00000176764.7-0,ENSMUST00000176072.7-0	4	5	ENSMUSG00000011832.15	NA	ENSMUSG00000011832.15	chr8	4208494	+	1.62121	1.64122	1.77395	1.45052	1.36986	1.27723	11.371	11.0842	10.8526	11.9072	12.1336	12.6186	0.142574	0.148068	0.163459	0.121819	0.112898	0.101219	0.000939309	0.0201446	TRUE	0.151367	0.111979	0.0393886
MSTRG.13098	ENSMUST00000174503.1-1,ENSMUST00000174288.1-1,MSTRG.13098.2-1,ENSMUST00000035871.14-1	5	6	ENSMUSG00000034850.15	138289	ENSMUSG00000034850.15	chr2	127260767	+	9.26422	9.26215	9.0967	9.78884	9.65493	9.60683	10.3971	10.5692	10.2504	10.783	10.6654	10.6268	0.891035	0.876336	0.887452	0.907807	0.905257	0.904022	0.000951642	0.020334	TRUE	0.884941	0.905695	-0.0207543
MSTRG.13098	ENSMUST00000035871.14-0,ENSMUST00000035871.14-3,ENSMUST00000174288.1-0,ENSMUST00000174503.1-3,ENSMUST00000174288.1-3,ENSMUST00000174503.1-0,MSTRG.13098.2-3,MSTRG.13098.2-0	6	6	ENSMUSG00000034850.15	138290	ENSMUSG00000034850.15	chr2	127261109	+	1.13293	1.30703	1.15365	0.994118	1.01047	1.01994	10.3971	10.5692	10.2504	10.783	10.6654	10.6268	0.108965	0.123664	0.112548	0.0921934	0.0947432	0.0959781	0.000951643	0.020334	TRUE	0.115059	0.0943049	0.0207543
MSTRG.22382	ENSMUST00000212117.1-5,MSTRG.22382.1-5,ENSMUST00000003123.9-5	6	8	ENSMUSG00000003039.9	236167	ENSMUSG00000003039.9	chr8	72225034	+	5.60245	4.79289	4.67659	4.28676	3.69911	3.67419	30.919	30.7384	28.3885	31.3835	30.0715	28.8288	0.181198	0.155925	0.164735	0.136593	0.12301	0.127448	0.000953013	0.0203344	TRUE	0.167286	0.129017	0.0382689
MSTRG.17937	MSTRG.17937.1-4	5	6	ENSMUSG00000029465.14	190572	ENSMUSG00000105895.1,ENSMUSG00000029465.14	chr5	122411084	+	5.55696	4.03616	4.54036	2.0922	2.54343	1.63786	45.4138	47.3723	46.6134	46.8671	44.9573	41.9476	0.122363	0.0852009	0.0974046	0.0446412	0.0565743	0.0390454	0.000962305	0.0204879	TRUE	0.101656	0.0467537	0.0549025
MSTRG.15767	ENSMUST00000055693.8-0	2	3	ENSMUSG00000015224.10	179415	ENSMUSG00000015224.10	chr4	96568429	-	33.5704	32.776	32.6077	39.0428	35.9236	35.1064	50.9424	50.4697	49.2274	55.0428	51.0029	51.4591	0.658988	0.64942	0.662389	0.709317	0.704345	0.682219	0.000963835	0.0205056	TRUE	0.656932	0.698627	-0.0416944
MSTRG.7258	ENSMUST00000133954.2-0	1	9	ENSMUSG00000040701.16,ENSMUSG00000022208.12	NA	ENSMUSG00000022208.12	chr14	55111302	-	11.559	13.3507	13.5202	13.8095	14.7541	14.1984	56.2515	62.3053	62.9202	60.7987	64.7452	63.3891	0.205487	0.214279	0.214878	0.227135	0.227879	0.223988	0.000967759	0.020546	TRUE	0.211548	0.226334	-0.0147861
MSTRG.6540	ENSMUST00000134842.7-0,ENSMUST00000142182.7-0	1	5	ENSMUSG00000021639.17	71985	ENSMUSG00000021639.17	chr13	100468808	-	7.38302	6.85128	5.33425	9.19861	8.29838	8.58881	22.6529	24.1885	21.4795	23.7872	21.4844	20.7603	0.325919	0.283245	0.248341	0.386704	0.386251	0.413712	0.000967833	0.020546	TRUE	0.285835	0.395556	-0.109721
MSTRG.4403	ENSMUST00000139623.1-0	3	12	ENSMUSG00000016559.14	NA	ENSMUSG00000016559.14	chr11	116023193	-	71.8798	70.6295	76.7296	65.0543	68.4814	67.5182	211.794	209.03	228.757	181.131	195.624	193.304	0.339385	0.337892	0.335419	0.359156	0.350066	0.349285	0.0009749	0.0206391	TRUE	0.337565	0.352836	-0.0152704
MSTRG.18826	ENSMUST00000114561.8-0,ENSMUST00000114558.7-0,ENSMUST00000114560.7-0,ENSMUST00000114559.7-0	1	3	ENSMUSG00000068551.12	211045	ENSMUSG00000068551.12	chr6	48436619	-	1.39522	1.77268	1.66408	1.79975	1.85344	1.70296	11.0994	9.75565	9.15991	7.50905	7.05368	6.62275	0.125703	0.181708	0.181669	0.239677	0.262762	0.257139	0.000975039	0.0206391	TRUE	0.163027	0.253192	-0.0901657
MSTRG.1063	ENSMUST00000159181.1-0	7	14	ENSMUSG00000041889.7,ENSMUSG00000041879.13	NA	ENSMUSG00000041889.7	chr1	135373888	-	52.184	50.2116	53.5111	60.4793	59.059	61.9422	148.465	148.27	154.975	162.893	163.495	166.468	0.351489	0.338649	0.345289	0.371282	0.361228	0.372096	0.00097705	0.0206533	TRUE	0.345142	0.368202	-0.0230598
MSTRG.3103	MSTRG.3103.2-0,MSTRG.3103.3-0,MSTRG.3103.4-0	4	5	ENSMUSG00000020311.17	NA	ENSMUSG00000020311.17	chr11	30924208	-	2.64524	2.33954	2.29806	1.73927	1.68224	1.37618	47.0987	48.7196	49.7746	49.4572	47.8107	48.3207	0.0561638	0.0480205	0.0461693	0.0351671	0.0351854	0.0284801	0.000978528	0.0206533	TRUE	0.0501179	0.0329442	0.0171737
MSTRG.18826	ENSMUST00000114564.7-0,ENSMUST00000114566.7-0,ENSMUST00000101443.9-0	3	3	ENSMUSG00000068551.12	211035	ENSMUSG00000068551.12	chr6	48427697	-	8.09967	6.90975	6.05627	4.47801	3.7453	3.87138	11.0994	9.75565	9.15991	7.50905	7.05368	6.62275	0.729741	0.708282	0.661171	0.596348	0.530972	0.584558	0.000980643	0.0206831	TRUE	0.699731	0.570626	0.129105
MSTRG.16050	MSTRG.16050.4-1,ENSMUST00000141855.1-1,MSTRG.16050.3-1,ENSMUST00000102649.3-1,ENSMUST00000147165.7-1	1	2	ENSMUSG00000028653.16	172482	ENSMUSG00000028653.16	chr4	123054968	+	1.82496	1.76727	1.98135	1.70601	2.12487	1.9983	2.38957	2.33683	2.68799	2.13785	2.58075	2.36946	0.763718	0.756268	0.737111	0.798002	0.823354	0.843355	0.000990795	0.020849	TRUE	0.752366	0.821571	-0.0692046
MSTRG.16050	MSTRG.16050.3-0,ENSMUST00000102649.3-0,MSTRG.16050.4-0,ENSMUST00000147165.7-0,ENSMUST00000141855.1-0	2	2	ENSMUSG00000028653.16	NA	No_ref_genes	chr4	123058446	+	0.564612	0.569558	0.706643	0.431841	0.45588	0.371164	2.38957	2.33683	2.68799	2.13785	2.58075	2.36946	0.236282	0.243732	0.262889	0.201998	0.176646	0.156645	0.000990795	0.020849	TRUE	0.247634	0.178429	0.0692046
MSTRG.20832	ENSMUST00000205861.1-2,ENSMUST00000205861.1-0,ENSMUST00000107425.7-2,ENSMUST00000107423.1-0,ENSMUST00000123824.1-0,ENSMUST00000107421.7-2,ENSMUST00000123824.1-2,ENSMUST00000107421.7-0,ENSMUST00000107423.1-2,ENSMUST00000107425.7-0	4	4	ENSMUSG00000030609.18	219884	ENSMUSG00000030609.18	chr7	78911218	+	0.26991	0.267143	0.266314	0.210554	0.177258	0.17159	3.37918	3.65901	3.32255	3.36369	3.74747	3.63069	0.0798744	0.0730096	0.0801536	0.0625962	0.0473008	0.047261	0.00100179	0.0210139	TRUE	0.0776792	0.052386	0.0252932
MSTRG.20832	ENSMUST00000107421.7-3,ENSMUST00000107423.1-3,ENSMUST00000205861.1-3,ENSMUST00000107425.7-3,ENSMUST00000123824.1-3	2	4	ENSMUSG00000030609.18	219881	ENSMUSG00000030609.18	chr7	78908387	+	3.10927	3.39187	3.05623	3.15313	3.57021	3.4591	3.37918	3.65901	3.32255	3.36369	3.74747	3.63069	0.920126	0.92699	0.919846	0.937404	0.952699	0.952739	0.0010018	0.0210139	TRUE	0.922321	0.947614	-0.0252932
MSTRG.20988	MSTRG.20988.27-2,MSTRG.20988.20-2,ENSMUST00000231777.2-2,ENSMUST00000238467.1-2,MSTRG.20988.26-2,ENSMUST00000098308.3-2,ENSMUST00000238608.1-2,MSTRG.20988.25-2,ENSMUST00000107196.9-2,MSTRG.20988.24-2,ENSMUST00000107193.7-2,MSTRG.20988.18-2,ENSMUST00000074273.9-2,ENSMUST00000138389.7-2,MSTRG.20988.19-2,MSTRG.20988.41-2,ENSMUST00000238619.1-2	26	27	ENSMUSG00000051451.6,ENSMUSG00000052572.19	220609	ENSMUSG00000052572.19	chr7	92449107	+	3.96644	4.03255	3.80808	3.72082	3.75845	3.62073	22.2009	22.6792	23.8154	25.3964	26.2365	25.977	0.178661	0.177809	0.1599	0.146509	0.143253	0.139382	0.00100227	0.0210139	TRUE	0.172123	0.143048	0.0290752
MSTRG.15566	ENSMUST00000149059.1-0	1	6	ENSMUSG00000039579.15	177721	ENSMUSG00000039579.15	chr4	49704204	-	0.588578	0.720702	0.693591	0.869847	0.920668	1.06589	8.49345	9.16551	9.44875	9.11726	9.27185	9.27922	0.0692978	0.078632	0.0734056	0.0954066	0.0992972	0.114868	0.00100348	0.0210139	TRUE	0.0737785	0.103191	-0.0294123
MSTRG.15566	MSTRG.15566.1-4,ENSMUST00000076674.3-0,ENSMUST00000093859.10-0	5	6	ENSMUSG00000039579.15	177700	ENSMUSG00000039579.15	chr4	49661610	-	7.90488	8.44481	8.75516	8.24741	8.35118	8.21333	8.49345	9.16551	9.44875	9.11726	9.27185	9.27922	0.930702	0.921368	0.926594	0.904593	0.900703	0.885132	0.00100349	0.0210139	TRUE	0.926222	0.896809	0.0294123
MSTRG.18968	MSTRG.18968.11-0,ENSMUST00000204862.1-0,ENSMUST00000204511.2-0,ENSMUST00000114227.7-0,ENSMUST00000114222.3-0,ENSMUST00000114226.7-0,ENSMUST00000114225.7-0,ENSMUST00000043148.12-0,ENSMUST00000114228.7-0,ENSMUST00000114224.7-0,MSTRG.18968.8-0,MSTRG.18968.12-0	9	10	ENSMUSG00000036402.13	204970	ENSMUSG00000036402.13	chr6	67021350	+	9.86199	10.4649	10.7855	9.56636	9.08387	9.32966	18.9919	20.5602	20.217	19.5831	19.602	20.0133	0.519274	0.508988	0.533487	0.488502	0.463415	0.466173	0.00101496	0.0211461	TRUE	0.520583	0.472696	0.0478867
MSTRG.17228	ENSMUST00000101208.5-3	1	4	ENSMUSG00000072941.5	186885	ENSMUSG00000072941.5	chr5	52369542	+	8.93902	10.8938	7.99382	9.22151	8.54699	8.74922	9.09995	11.0603	8.14495	9.26206	8.63534	8.77241	0.982315	0.984947	0.981445	0.995622	0.989769	0.997356	0.00101556	0.0211461	TRUE	0.982902	0.994249	-0.011347
MSTRG.17228	ENSMUST00000101208.5-0	4	4	ENSMUSG00000072941.5	NA	ENSMUSG00000072941.5	chr5	52371418	+	0.160932	0.166495	0.151131	0.040549	0.088345	0.023193	9.09995	11.0603	8.14495	9.26206	8.63534	8.77241	0.0176849	0.0150534	0.0185552	0.00437797	0.0102306	0.00264386	0.00101558	0.0211461	TRUE	0.0170978	0.00575082	0.011347
MSTRG.18062	ENSMUST00000111343.1-1,ENSMUST00000031383.13-1	1	2	ENSMUSG00000029430.13	191131	ENSMUSG00000029430.13	chr5	129023170	+	90.9269	93.1764	92.4005	91.0627	88.3722	94.1962	106.23	108.138	107.135	104.054	101.305	106.705	0.85594	0.86164	0.862468	0.875153	0.872334	0.882774	0.00102768	0.0213374	TRUE	0.860016	0.876754	-0.0167377
MSTRG.18062	ENSMUST00000111343.1-0,ENSMUST00000031383.13-0,ENSMUST00000031383.13-2,ENSMUST00000111343.1-2	2	2	ENSMUSG00000029430.13	191135	ENSMUSG00000029430.13	chr5	129024323	+	15.3036	14.962	14.7345	12.9908	12.9332	12.5086	106.23	108.138	107.135	104.054	101.305	106.705	0.14406	0.13836	0.137532	0.124847	0.127666	0.117226	0.00102768	0.0213374	TRUE	0.139984	0.123246	0.0167377
MSTRG.11079	ENSMUST00000235433.1-1,ENSMUST00000044622.6-1,MSTRG.11079.1-1,MSTRG.11079.1-0,ENSMUST00000044622.6-0,ENSMUST00000235433.1-0	2	2	ENSMUSG00000039840.8	118742	No_ref_genes	chr18	78037326	+	0.499254	0.585218	0.577071	0.47109	0.445277	0.436072	3.39552	3.28936	3.46959	3.74659	4.1482	3.70844	0.147033	0.177912	0.166322	0.125738	0.107342	0.117589	0.00103248	0.0213916	TRUE	0.163756	0.11689	0.0468661
MSTRG.11079	ENSMUST00000235433.1-2,ENSMUST00000044622.6-2,MSTRG.11079.1-2	1	2	ENSMUSG00000039840.8	118741	ENSMUSG00000039840.8	chr18	78035050	+	2.89627	2.70415	2.89252	3.2755	3.70292	3.27237	3.39552	3.28936	3.46959	3.74659	4.1482	3.70844	0.852967	0.822088	0.833678	0.874262	0.892658	0.882411	0.00103248	0.0213916	TRUE	0.836244	0.88311	-0.0468661
MSTRG.12277	ENSMUST00000028190.12-1,ENSMUST00000075759.12-1,ENSMUST00000028190.12-0,ENSMUST00000075759.12-0,ENSMUST00000142554.7-1,ENSMUST00000142554.7-0	3	3	ENSMUSG00000026842.16,ENSMUSG00000118600.1	133477	ENSMUSG00000026842.16	chr2	31804231	+	0.183959	0.216136	0.223826	0.173871	0.180237	0.170755	10.8875	10.9606	11.6459	11.688	12.2172	12.0705	0.0168963	0.0197195	0.0192193	0.014876	0.0147528	0.0141465	0.00104017	0.0214901	TRUE	0.0186117	0.0145918	0.00401993
MSTRG.12277	ENSMUST00000028190.12-3,ENSMUST00000075759.12-3,ENSMUST00000142554.7-3	2	3	ENSMUSG00000026842.16,ENSMUSG00000118600.1	133476	ENSMUSG00000026842.16	chr2	31803571	+	10.7036	10.7444	11.4221	11.5141	12.037	11.8998	10.8875	10.9606	11.6459	11.688	12.2172	12.0705	0.983104	0.980281	0.980781	0.985124	0.985247	0.985854	0.00104017	0.0214901	TRUE	0.981388	0.985408	-0.00401993
MSTRG.22636	MSTRG.22636.1-4,ENSMUST00000212981.1-0,MSTRG.22636.2-4,MSTRG.22636.3-3	2	5	ENSMUSG00000031754.10	244516	ENSMUSG00000031754.10	chr8	94019444	-	4.80381	5.0834	5.54795	6.03099	5.95209	6.77	19.4302	20.0223	19.8269	19.501	17.4927	19.1077	0.247234	0.253887	0.279819	0.309265	0.340262	0.354308	0.00104089	0.0214901	TRUE	0.260313	0.334611	-0.0742983
MSTRG.15652	ENSMUST00000084496.2-0,ENSMUST00000068214.10-0	1	2	ENSMUSG00000028373.16	178376	ENSMUSG00000028373.16	chr4	65380803	-	7.80839	7.45419	8.5295	7.4032	8.75421	8.00308	8.34764	8.00469	8.99123	7.51409	9.00012	8.29775	0.935401	0.931228	0.948647	0.985243	0.972677	0.964489	0.00105286	0.0216563	TRUE	0.938425	0.974136	-0.0357108
MSTRG.15652	MSTRG.15652.1-0	2	2	ENSMUSG00000028373.16	NA	ENSMUSG00000028373.16	chr4	65380097	-	0.539248	0.550499	0.461727	0.110888	0.24591	0.294663	8.34764	8.00469	8.99123	7.51409	9.00012	8.29775	0.0645989	0.0687721	0.0513531	0.0147573	0.027323	0.0355112	0.00105286	0.0216563	TRUE	0.0615747	0.0258638	0.0357108
MSTRG.8942	ENSMUST00000124858.1-1,ENSMUST00000144666.7-0	1	4	ENSMUSG00000022538.20	100191	ENSMUSG00000022538.20	chr16	30568012	-	1.01705	1.1548	1.04294	1.28882	1.45679	1.46653	13.2685	13.4109	13.7502	13.8468	14.7105	14.509	0.0766515	0.0861093	0.0758491	0.0930773	0.0990311	0.101077	0.00105338	0.0216563	TRUE	0.0795366	0.0977285	-0.0181919
MSTRG.135	ENSMUST00000063663.5-1	2	4	ENSMUSG00000026156.8	750	ENSMUSG00000026156.8	chr1	23847889	+	0.952809	1.89379	2.08936	0	0	0	12.2259	12.6635	11.5332	11.2856	11.4499	11.2094	0.0779339	0.149547	0.18116	0	0	0	0.00105681	0.0217116	TRUE	0.136213	0	0.136213
MSTRG.25045	ENSMUST00000113925.7-0	1	3	ENSMUSG00000079509.10	268536	ENSMUSG00000079509.10	chrX	94098174	-	6.35579	6.36758	5.95926	6.60534	6.76642	6.58259	10.1866	9.99618	9.36893	10.129	10.1867	9.83094	0.62394	0.637001	0.636066	0.652124	0.664237	0.669579	0.00106953	0.0219116	TRUE	0.632336	0.66198	-0.0296446
MSTRG.2845	ENSMUST00000220381.1-1,ENSMUST00000219512.1-1,MSTRG.2845.12-1,MSTRG.2845.11-1,MSTRG.2845.2-5,ENSMUST00000105230.3-1	6	10	ENSMUSG00000025354.5,ENSMUSG00000078427.3	24542	ENSMUSG00000078427.3	chr10	128877633	+	15.4828	14.7546	15.3098	15.3015	13.9518	14.6381	33.7832	30.4973	31.6412	28.6346	26.677	28.6094	0.458297	0.483802	0.483856	0.534372	0.522991	0.511655	0.00108595	0.0221859	TRUE	0.475318	0.523006	-0.0476874
MSTRG.10568	ENSMUST00000234405.1-0	1	2	ENSMUSG00000057766.14	119667	ENSMUSG00000057766.14	chr18	12260241	-	5.14845	5.71006	4.37885	6.85235	7.47165	6.80317	15.0087	15.8443	14.1833	16.925	17.6748	16.8809	0.343031	0.360385	0.308732	0.404866	0.42273	0.40301	0.00109311	0.0222909	TRUE	0.337383	0.410202	-0.0728193
MSTRG.10568	MSTRG.10568.1-0,ENSMUST00000118525.8-0,ENSMUST00000137948.1-0	2	2	ENSMUSG00000057766.14	119664	ENSMUSG00000057766.14	chr18	12252363	-	9.86026	10.1343	9.80448	10.0726	10.2031	10.0777	15.0087	15.8443	14.1833	16.925	17.6748	16.8809	0.656969	0.639615	0.691268	0.595134	0.57727	0.59699	0.00109311	0.0222909	TRUE	0.662617	0.589798	0.0728193
MSTRG.6628	ENSMUST00000052514.5-1	3	10	ENSMUSG00000047789.5	66846	ENSMUSG00000047789.5	chr13	112732107	+	0	0	0.608083	3.07336	2.08795	2.48574	6.4635	7.28104	8.49819	10.8977	12.1361	13.6574	0	0	0.0715544	0.282019	0.172045	0.182007	0.00109337	0.0222909	TRUE	0.0238515	0.212024	-0.188172
MSTRG.11204	ENSMUST00000008991.7-1,MSTRG.11204.2-1	1	3	ENSMUSG00000067889.6	123509	ENSMUSG00000067889.6	chr19	4752360	+	13.4234	13.3423	14.3	15.6143	16.5112	15.7088	14.6331	14.4015	15.2994	16.4438	17.2577	16.5733	0.917332	0.926451	0.934677	0.949559	0.956743	0.947835	0.00110723	0.0225265	TRUE	0.926154	0.951379	-0.0252251
MSTRG.9690	ENSMUST00000063344.14-0,MSTRG.9690.6-0,MSTRG.9690.2-0,ENSMUST00000137201.7-0,MSTRG.9690.7-0,ENSMUST00000116641.8-0,MSTRG.9690.3-0	8	8	ENSMUSG00000002279.19	NA	No_ref_genes	chr17	25670986	+	0.158042	0.148266	0.133089	0.101	0.0957891	0.100003	6.97466	7.25633	7.36727	6.88363	7.64452	6.97473	0.0226594	0.0204327	0.0180648	0.0146725	0.0125304	0.0143379	0.00112964	0.0229124	TRUE	0.0203856	0.0138469	0.00653871
MSTRG.6601	MSTRG.6601.2-3,ENSMUST00000022207.9-3,ENSMUST00000225550.1-3	12	13	ENSMUSG00000021696.9	66589	No_ref_genes	chr13	108287110	+	10.8968	9.37172	9.57246	6.79239	6.95605	7.91387	88.3797	93.511	90.5397	95.7671	101.433	96.2383	0.123295	0.100221	0.105727	0.0709262	0.068578	0.0822321	0.00113089	0.0229124	TRUE	0.109747	0.0739121	0.0358354
MSTRG.8289	MSTRG.8289.4-0	1	2	ENSMUSG00000063765.12	NA	ENSMUSG00000063765.12	chr15	81688701	-	3.84197	4.61252	4.83724	5.0965	5.69245	5.38923	17.3026	20.49	20.9063	19.1813	19.8266	21.1243	0.222045	0.225111	0.231378	0.265701	0.287112	0.255119	0.00113789	0.0230066	TRUE	0.226178	0.269311	-0.0431329
MSTRG.8289	ENSMUST00000173898.1-0,ENSMUST00000072910.5-0	2	2	ENSMUSG00000063765.12	91744	ENSMUSG00000063765.12	chr15	81686173	-	13.4607	15.8775	16.069	14.0848	14.1341	15.7351	17.3026	20.49	20.9063	19.1813	19.8266	21.1243	0.777955	0.774889	0.768622	0.734299	0.712888	0.744881	0.00113789	0.0230066	TRUE	0.773822	0.730689	0.0431329
MSTRG.17020	ENSMUST00000149886.1-0	1	2	ENSMUSG00000005299.6	194600	ENSMUSG00000005299.6	chr5	33742534	-	116.244	127.663	114.792	121.739	120.793	105.286	131.403	143.136	129.857	134.017	133.204	117.199	0.884644	0.891904	0.883991	0.908389	0.90683	0.898351	0.00114156	0.0230331	TRUE	0.886846	0.904523	-0.0176769
MSTRG.17020	ENSMUST00000005431.5-0	2	2	ENSMUSG00000005299.6	194597	ENSMUSG00000005299.6	chr5	33739673	-	15.1581	15.4724	15.0646	12.2774	12.4106	11.9132	131.403	143.136	129.857	134.017	133.204	117.199	0.115356	0.108096	0.116009	0.0916112	0.09317	0.101649	0.00114156	0.0230331	TRUE	0.113154	0.0954769	0.0176769
MSTRG.16529	MSTRG.16529.1-3,ENSMUST00000139923.1-0,ENSMUST00000103208.1-0	1	3	ENSMUSG00000044700.15	183677	ENSMUSG00000044700.15	chr4	149724857	-	4.49097	4.83094	4.75515	6.21838	6.28175	6.2191	8.45234	8.83856	8.97967	10.3699	10.8908	9.96668	0.531329	0.546576	0.529546	0.599659	0.576794	0.623989	0.00115402	0.0232313	TRUE	0.535817	0.600148	-0.0643305
MSTRG.25045	ENSMUST00000113926.7-0,ENSMUST00000088102.11-0,ENSMUST00000113927.7-0	2	3	ENSMUSG00000079509.10	268529	ENSMUSG00000079509.10	chrX	94074632	-	3.65229	3.62861	3.40967	3.52362	3.42033	3.24835	10.1866	9.99618	9.36893	10.129	10.1867	9.83094	0.35854	0.362999	0.363934	0.347876	0.335763	0.330421	0.00115515	0.0232313	TRUE	0.361824	0.33802	0.0238044
MSTRG.2845	ENSMUST00000026410.1-3,ENSMUST00000217745.1-3,ENSMUST00000219508.1-3,MSTRG.2845.2-3	4	10	ENSMUSG00000025354.5,ENSMUSG00000078427.3	24529	ENSMUSG00000025354.5,ENSMUSG00000078427.3	chr10	128819448	+	0	0	0	0.155841	0.309526	0.203415	33.7832	30.4973	31.6412	28.6346	26.677	28.6094	0	0	0	0.0054424	0.0116027	0.00711009	0.00117067	0.0234912	TRUE	0	0.00805173	-0.00805173
MSTRG.9430	ENSMUST00000145340.7-0	3	11	ENSMUSG00000034377.10	NA	ENSMUSG00000034377.10	chr17	6124170	+	0.367777	0.564432	0.259271	0	0	0	37.5467	35.6496	35.1712	40.8558	38.0894	38.6797	0.00979519	0.0158328	0.00737169	0	0	0	0.00117697	0.0236014	TRUE	0.0109999	0	0.0109999
MSTRG.6085	MSTRG.6085.5-1,MSTRG.6085.2-1,MSTRG.6085.5-0,ENSMUST00000046533.8-0,MSTRG.6085.2-0,ENSMUST00000046533.8-1	3	3	ENSMUSG00000074886.11,ENSMUSG00000034686.8	64193	ENSMUSG00000034686.8	chr13	55473168	+	2.4077	2.28792	2.59655	2.28104	2.13547	2.27451	5.63854	5.68252	6.05291	6.35367	6.69034	6.24844	0.427007	0.402623	0.428976	0.359012	0.319187	0.364013	0.00118658	0.0237293	TRUE	0.419535	0.347404	0.0721314
MSTRG.6086	ENSMUST00000153230.7-3,MSTRG.6086.4-2,ENSMUST00000069929.12-0,ENSMUST00000069968.12-0,ENSMUST00000131306.7-0	1	3	ENSMUSG00000021493.15	69515	ENSMUSG00000099096.1,ENSMUSG00000021493.15	chr13	55506771	-	4.72449	5.64025	6.79172	6.36667	6.81729	6.11502	6.55728	7.87335	8.79288	7.40808	8.42172	7.203	0.720495	0.716373	0.772411	0.859423	0.80949	0.848955	0.0011934	0.0238167	TRUE	0.736426	0.839289	-0.102863
MSTRG.6418	MSTRG.6418.1-2	4	5	ENSMUSG00000017778.14	71182	No_ref_genes	chr13	86042225	-	0.714433	0.995739	0.572211	0.172847	0.266548	0.234558	424.241	409.435	395.085	419.584	428.959	412.376	0.00168403	0.00243198	0.00144832	0.000411948	0.000621384	0.000568796	0.00119934	0.0239028	TRUE	0.00185478	0.000534043	0.00132073
MSTRG.2176	ENSMUST00000182269.7-2,ENSMUST00000183023.7-2,ENSMUST00000182692.7-2,ENSMUST00000183074.7-2,ENSMUST00000182972.7-2,ENSMUST00000181974.7-2,MSTRG.2176.21-2,MSTRG.2176.22-2,ENSMUST00000183148.7-3,ENSMUST00000183261.7-2,ENSMUST00000182439.7-2,ENSMUST00000183169.7-3,ENSMUST00000182207.7-2,MSTRG.2176.54-2,ENSMUST00000182795.7-2,ENSMUST00000182155.7-3,MSTRG.2176.26-2,ENSMUST00000182437.7-2,ENSMUST000001…	19	22	ENSMUSG00000069601.14	21047	ENSMUSG00000069601.14	chr10	70027279	+	1.37086	1.27303	1.36304	1.18582	1.35266	1.15144	316.338	286.174	307.086	326.338	332.638	311.146	0.00433352	0.00444845	0.00443861	0.00363371	0.00406646	0.00370063	0.00120916	0.0239955	TRUE	0.00440686	0.00380027	0.000606594
MSTRG.9614	MSTRG.9614.1-5,MSTRG.9614.4-6	7	12	ENSMUSG00000023909.4,ENSMUSG00000040097.16	109918	ENSMUSG00000023909.4	chr17	23736631	-	12.6418	11.4095	11.3817	15.0676	12.9141	12.5121	93.127	90.4354	90.2686	99.2815	88.8669	87.0728	0.135748	0.126162	0.126087	0.151767	0.145319	0.143697	0.00121054	0.0239955	TRUE	0.129332	0.146928	-0.0175955
MSTRG.17908	MSTRG.17908.7-2,ENSMUST00000152270.7-0,MSTRG.17908.6-3,ENSMUST00000128782.7-0,ENSMUST00000126524.4-0,ENSMUST00000111781.7-0,ENSMUST00000111783.7-0,MSTRG.17908.4-3,MSTRG.17908.3-3,ENSMUST00000031410.13-0,ENSMUST00000125946.7-2,ENSMUST00000200170.1-2,MSTRG.17908.1-3	1	3	ENSMUSG00000072647.6,ENSMUSG00000029454.15	199073	ENSMUSG00000105340.5,ENSMUSG00000029454.15,ENSMUSG00000072647.6,ENSMUSG00000082265.1	chr5	121525043	-	3.21615	3.228	4.19656	3.83149	3.78264	3.80343	7.73899	8.79178	9.77697	7.84678	7.83418	7.44085	0.415578	0.367162	0.429229	0.488288	0.482837	0.511156	0.00121611	0.0240571	TRUE	0.403989	0.494094	-0.0901042
MSTRG.19935	ENSMUST00000041010.14-0,ENSMUST00000172670.1-2,ENSMUST00000124084.7-0	1	3	ENSMUSG00000091811.2,ENSMUSG00000041375.18	224696	ENSMUSG00000041375.18	chr7	16275468	-	3.11169	3.49087	3.67266	4.17692	4.24596	3.83874	6.52201	6.94789	6.96558	7.21918	7.58529	6.73403	0.477106	0.502436	0.527258	0.578586	0.559763	0.570051	0.00121783	0.0240587	TRUE	0.502267	0.569466	-0.0671996
MSTRG.15418	ENSMUST00000108042.2-0,MSTRG.15418.12-3,ENSMUST00000142059.1-0,ENSMUST00000108040.7-0,ENSMUST00000155538.7-1,MSTRG.15418.12-0,ENSMUST00000142059.1-1,ENSMUST00000108041.7-0,ENSMUST00000098132.10-0,ENSMUST00000098132.10-1,MSTRG.15418.5-0,MSTRG.15418.8-0,ENSMUST00000108041.7-1,ENSMUST00000108040.7-1,ENSMUST00000155538.7-0,MSTRG.15418.5-2,ENSMUST00000108042.2-1,MSTRG.15418.8-3	4	4	ENSMUSG00000073889.10,ENSMUSG00000036073.17	168644	ENSMUSG00000073889.10	chr4	41769477	+	1.59861	1.67011	1.73482	1.43015	1.59296	1.49899	5.44036	5.80086	6.43808	6.21343	6.42858	6.01885	0.293843	0.287908	0.269463	0.230171	0.247793	0.249049	0.00122586	0.0241148	TRUE	0.283738	0.242338	0.0414
MSTRG.1052	ENSMUST00000188842.6-0,MSTRG.1052.2-0,ENSMUST00000121990.1-0,MSTRG.1052.2-2,ENSMUST00000188842.6-2,ENSMUST00000121990.1-2	2	3	ENSMUSG00000026452.15	5609	ENSMUSG00000026452.15	chr1	134753156	+	22.07	21.0094	20.5228	25.3145	24.7903	25.3049	22.4485	21.5132	20.8657	25.463	25.0445	25.4486	0.98314	0.976582	0.983563	0.994165	0.989852	0.994355	0.0012279	0.0241148	TRUE	0.981095	0.992791	-0.0116956
MSTRG.2972	MSTRG.2972.1-0,ENSMUST00000056344.4-0,ENSMUST00000129670.7-0	5	5	ENSMUSG00000050830.17	NA	ENSMUSG00000050830.17	chr11	11270595	+	0.700847	0.702799	0.792256	0.451332	0.398985	0.419833	19.2198	22.1592	18.1635	19.8763	17.6458	20.4917	0.036465	0.0317159	0.043618	0.0227071	0.0226108	0.0204879	0.00122807	0.0241148	TRUE	0.0372663	0.0219353	0.015331
MSTRG.18015	ENSMUST00000200202.1-0	1	2	ENSMUSG00000029392.12	NA	ENSMUSG00000029392.12	chr5	124493537	-	0	0	0	2.1835	2.20344	4.07974	19.9448	19.9718	17.9516	21.246	21.4807	20.9118	0	0	0	0.102772	0.102578	0.195093	0.00123575	0.0242279	TRUE	0	0.133481	-0.133481
MSTRG.18015	ENSMUST00000062153.11-0	2	2	ENSMUSG00000029392.12	199656	ENSMUSG00000029392.12	chr5	124493080	-	19.9448	19.9718	17.9516	19.0625	19.2772	16.832	19.9448	19.9718	17.9516	21.246	21.4807	20.9118	1	1	1	0.897228	0.897422	0.804907	0.00123575	0.0242279	TRUE	1	0.866519	0.133481
MSTRG.5481	ENSMUST00000021692.8-0,ENSMUST00000126912.1-4,ENSMUST00000021692.8-4,ENSMUST00000126912.1-0	6	6	ENSMUSG00000021264.12	55957	ENSMUSG00000021264.12	chr12	108820148	+	4.67379	4.58982	4.39139	3.80706	3.78178	3.67735	17.8377	18.9683	19.7163	20.7007	19.1267	20.9239	0.262018	0.241973	0.222729	0.183909	0.197723	0.175748	0.00123714	0.0242279	TRUE	0.24224	0.185793	0.0564465
MSTRG.23386	ENSMUST00000128375.7-1,ENSMUST00000086167.11-1,MSTRG.23386.1-1,ENSMUST00000152593.7-1,ENSMUST00000132329.7-1	1	3	ENSMUSG00000042185.14	247989	ENSMUSG00000042185.14	chr9	31421348	+	1.99178	2.15413	2.12618	2.24365	2.34564	2.07046	2.4133	2.53663	2.60702	2.50132	2.68891	2.35047	0.825335	0.849209	0.815559	0.896985	0.872339	0.880869	0.00124495	0.0243647	TRUE	0.830034	0.883398	-0.0533633
MSTRG.15776	ENSMUST00000107029.7-1,ENSMUST00000238306.1-1,ENSMUST00000041284.9-1,ENSMUST00000102792.9-1	2	3	ENSMUSG00000061859.17	170753	ENSMUSG00000081046.1,ENSMUSG00000061859.17,ENSMUSG00000076294.1	chr4	98718361	+	4.80075	4.63033	4.95043	5.97643	5.01631	6.06741	7.60354	7.51402	7.69399	8.88692	7.35335	8.56656	0.631383	0.616226	0.643415	0.672497	0.68218	0.708268	0.0012558	0.0245342	TRUE	0.630341	0.687648	-0.057307
MSTRG.2593	ENSMUST00000218000.1-1,ENSMUST00000218000.1-0	1	5	ENSMUSG00000019971.10	23197	ENSMUSG00000019971.10	chr10	100567248	+	3.80724	3.6448	3.04156	4.00138	3.76814	3.74185	5.49178	5.03016	4.62714	5.15071	4.87313	4.81303	0.693261	0.72459	0.65733	0.776859	0.773248	0.777442	0.00125665	0.0245342	TRUE	0.691727	0.77585	-0.0841226
MSTRG.12279	ENSMUST00000148056.3-0,ENSMUST00000156743.7-2,ENSMUST00000001920.12-0,ENSMUST00000138833.7-0,ENSMUST00000148056.3-2,ENSMUST00000156743.7-0,ENSMUST00000001920.12-2,ENSMUST00000156564.1-2,ENSMUST00000145137.1-0,ENSMUST00000128271.7-0,ENSMUST00000138833.7-2,ENSMUST00000156564.1-0,ENSMUST00000128271.7-2,ENSMUST00000145137.1-2	2	2	ENSMUSG00000001864.13	133498	ENSMUSG00000001864.13	chr2	31973444	+	0.405421	0.360875	0.366194	0.352256	0.386271	0.387086	1.05768	0.890526	0.917585	1.18713	1.11316	1.16387	0.383313	0.405238	0.399084	0.296728	0.347004	0.332585	0.0012578	0.0245342	TRUE	0.395878	0.325439	0.0704392
MSTRG.12279	ENSMUST00000145137.1-1,ENSMUST00000001920.12-1,ENSMUST00000138833.7-1,ENSMUST00000128271.7-1,ENSMUST00000156564.1-1,ENSMUST00000156743.7-1,ENSMUST00000148056.3-1	1	2	ENSMUSG00000001864.13	133497	ENSMUSG00000001864.13	chr2	31971840	+	0.652254	0.529651	0.551391	0.834876	0.72689	0.776784	1.05768	0.890526	0.917585	1.18713	1.11316	1.16387	0.616687	0.594762	0.600916	0.703272	0.652996	0.667415	0.0012578	0.0245342	TRUE	0.604122	0.674561	-0.0704392
MSTRG.3565	MSTRG.3565.2-0,ENSMUST00000018918.11-0,MSTRG.3565.1-0	7	7	ENSMUSG00000018774.13,ENSMUSG00000059796.16	44938	ENSMUSG00000018774.13	chr11	69664213	-	2.27637	2.11656	3.34342	0.987032	1.09819	0.988457	70.7639	72.3498	75.0673	66.5701	68.6644	69.7803	0.0321685	0.0292545	0.0445389	0.014827	0.0159937	0.0141653	0.00127111	0.0247444	TRUE	0.0353207	0.0149953	0.0203254
MSTRG.5151	ENSMUST00000162789.8-0	3	5	ENSMUSG00000021124.13	NA	ENSMUSG00000021124.13	chr12	79156170	-	82.0402	86.6714	91.2384	94.2882	86.2086	92.5499	91.7281	94.6562	99.4736	100.168	91.74	97.4095	0.894385	0.915644	0.917211	0.941298	0.939706	0.950112	0.00127798	0.024802	TRUE	0.90908	0.943705	-0.0346247
MSTRG.9535	MSTRG.9535.2-3,ENSMUST00000168938.2-0,MSTRG.9535.1-3	2	6	ENSMUSG00000023883.13	109488	ENSMUSG00000023883.13	chr17	14947736	-	8.27352	8.40231	8.81387	10.037	9.86248	9.62982	17.0352	17.7014	18.0407	18.6482	17.3441	18.4065	0.485671	0.47467	0.488556	0.538229	0.568636	0.523176	0.0012783	0.024802	TRUE	0.482966	0.543347	-0.0603815
MSTRG.19863	ENSMUST00000076251.6-1,ENSMUST00000076251.6-0	8	13	ENSMUSG00000051184.7,ENSMUSG00000109129.1,ENSMUSG00000074405.8,ENSMUSG00000035228.15,ENSMUSG00000116184.1,ENSMUSG00000030435.16	216314	ENSMUSG00000074405.8,ENSMUSG00000116184.1,ENSMUSG00000035228.15	chr7	5036775	+	0.826075	0.847407	1.03496	0.630275	0.708861	0.584377	24.2829	26.035	25.7069	25.4521	27.5127	27.2242	0.0340188	0.0325488	0.0402599	0.0247632	0.0257649	0.0214653	0.00127917	0.0248025	TRUE	0.0356092	0.0239978	0.0116113
MSTRG.2396	ENSMUST00000144647.7-0,MSTRG.2396.1-2,ENSMUST00000125635.1-1,ENSMUST00000156229.2-1,ENSMUST00000144647.7-1,ENSMUST00000131968.1-1,MSTRG.2396.1-0,ENSMUST00000131968.1-0,ENSMUST00000125635.1-0,ENSMUST00000156229.2-0	3	3	ENSMUSG00000078440.10,ENSMUSG00000113262.1,ENSMUSG00000114004.1	22016	ENSMUSG00000114004.1,ENSMUSG00000113262.1	chr10	81391560	+	0.330905	0.343802	0.410063	0.219287	0.256706	0.230874	19.0562	20.0201	19.1857	19.1349	20.4971	17.563	0.0173647	0.0171729	0.0213733	0.01146	0.012524	0.0131455	0.00128315	0.0248632	TRUE	0.018637	0.0123765	0.00626046
MSTRG.10165	ENSMUST00000113296.7-1,MSTRG.10165.1-1,MSTRG.10165.2-1,MSTRG.10165.1-0,MSTRG.10165.2-0,ENSMUST00000138316.1-0,ENSMUST00000138316.1-1,ENSMUST00000113296.7-0	2	2	ENSMUSG00000023266.11	106766	ENSMUSG00000023266.11	chr17	47704290	+	2.30361	2.48049	2.36271	2.46133	2.61856	2.43787	2.67041	2.82579	2.73944	3.06159	3.12439	2.98484	0.862646	0.877803	0.862479	0.803938	0.838103	0.816751	0.00129446	0.0249905	TRUE	0.867643	0.819597	0.0480455
MSTRG.10165	ENSMUST00000155812.1-1,ENSMUST00000155812.1-0	1	2	ENSMUSG00000023266.11	106765	ENSMUSG00000023266.11,ENSMUSG00000084880.1	chr17	47691088	+	0.366791	0.345302	0.376731	0.60026	0.50583	0.54697	2.67041	2.82579	2.73944	3.06159	3.12439	2.98484	0.137354	0.122197	0.137521	0.196062	0.161897	0.183249	0.00129446	0.0249905	TRUE	0.132357	0.180403	-0.0480455
MSTRG.12646	ENSMUST00000028511.7-1,ENSMUST00000129284.1-1	1	2	ENSMUSG00000027099.9	135502	ENSMUSG00000081156.1,ENSMUSG00000027099.9	chr2	74876753	+	62.9389	65.797	65.4586	61.4191	62.3483	66.4328	63.7293	66.6646	66.0746	61.7682	62.7382	66.9104	0.987598	0.986986	0.990679	0.994348	0.993785	0.992862	0.00130031	0.0250058	TRUE	0.988421	0.993665	-0.00524444
MSTRG.12646	ENSMUST00000129284.1-0,ENSMUST00000028511.7-0	2	2	ENSMUSG00000027099.9	NA	ENSMUSG00000027099.9	chr2	74878431	+	0.790367	0.867602	0.615911	0.349113	0.389919	0.477574	63.7293	66.6646	66.0746	61.7682	62.7382	66.9104	0.0124019	0.0130144	0.00932145	0.00565198	0.00621501	0.00713751	0.00130046	0.0250058	TRUE	0.0115793	0.00633484	0.00524444
MSTRG.13888	MSTRG.13888.1-0	2	2	ENSMUSG00000019528.18	NA	ENSMUSG00000019528.18	chr3	20122041	-	1.87865	0.864068	1.60816	0	0	0.276837	29.9035	29.8447	29.8768	28.204	29.5277	29.8911	0.0628238	0.0289521	0.0538266	0	0	0.00926153	0.00130074	0.0250058	TRUE	0.0485342	0.00308718	0.045447
MSTRG.13888	ENSMUST00000178328.7-0,ENSMUST00000118015.8-0	1	2	ENSMUSG00000019528.18	160393	ENSMUSG00000019528.18	chr3	20122086	-	28.0248	28.9806	28.2686	28.204	29.5277	29.6142	29.9035	29.8447	29.8768	28.204	29.5277	29.8911	0.937176	0.971048	0.946173	1	1	0.990738	0.00130074	0.0250058	TRUE	0.951466	0.996913	-0.045447
MSTRG.22087	MSTRG.22087.2-7,ENSMUST00000211241.1-7,MSTRG.22087.1-7,ENSMUST00000209440.1-7,ENSMUST00000169034.1-7,ENSMUST00000167992.7-7	13	15	ENSMUSG00000039530.17	234656	No_ref_genes	chr8	39177218	+	0.627966	0.622662	0.610401	1.66667e-07	0.269082	0.258344	23.6817	22.2037	23.553	22.8346	19.8752	22.0142	0.026517	0.0280431	0.025916	7.29886e-09	0.0135386	0.0117353	0.00130683	0.0251063	TRUE	0.0268254	0.00842465	0.0184007
MSTRG.23540	ENSMUST00000216508.1-0	1	2	ENSMUSG00000032119.5	256273	ENSMUSG00000032119.5,ENSMUSG00000111291.1	chr9	44292440	-	3.11911	3.58189	2.94445	4.20174	3.89633	4.04264	4.60239	5.1724	4.70369	5.50157	5.24363	5.22047	0.677715	0.6925	0.625986	0.763734	0.74306	0.774382	0.00130946	0.0251239	TRUE	0.665401	0.760392	-0.094991
MSTRG.23540	MSTRG.23540.1-0,MSTRG.23540.3-0	2	2	ENSMUSG00000032119.5	256270	ENSMUSG00000032119.5,ENSMUSG00000111291.1	chr9	44290045	-	1.48328	1.59051	1.75924	1.29984	1.3473	1.17783	4.60239	5.1724	4.70369	5.50157	5.24363	5.22047	0.322285	0.3075	0.374014	0.236266	0.25694	0.225618	0.00130946	0.0251239	TRUE	0.334599	0.239608	0.094991
MSTRG.221	ENSMUST00000173999.7-0,ENSMUST00000174266.7-0	2	10	ENSMUSG00000037470.14	9992	ENSMUSG00000098752.1,ENSMUSG00000037470.14	chr1	36143484	-	6.49993	5.98916	6.93546	8.52396	8.01977	7.61119	15.9429	16.5613	18.2877	17.3202	17.6005	17.0097	0.407701	0.361636	0.379242	0.49214	0.455656	0.447461	0.00131597	0.0252323	TRUE	0.38286	0.465086	-0.082226
MSTRG.1052	ENSMUST00000187702.1-0,MSTRG.1052.1-1,ENSMUST00000187702.1-1,MSTRG.1052.1-0	3	3	ENSMUSG00000026452.15	5612	ENSMUSG00000026452.15	chr1	134762594	+	0.378483	0.503791	0.342967	0.148581	0.254153	0.117414	22.4485	21.5132	20.8657	25.463	25.0445	25.4486	0.0168601	0.0234177	0.0164369	0.00583516	0.0101481	0.00461376	0.00132503	0.025373	TRUE	0.0189049	0.00686567	0.0120392
MSTRG.21135	ENSMUST00000149808.1-1,ENSMUST00000126534.7-1	1	2	ENSMUSG00000033685.13	221171	ENSMUSG00000033685.13	chr7	100499637	+	25.8695	25.2316	21.2258	23.9143	25.1859	24.8665	25.9895	25.3877	21.365	23.9958	25.244	24.9069	0.995383	0.993851	0.993486	0.996603	0.9977	0.998377	0.00133616	0.0255339	TRUE	0.99424	0.99756	-0.00332017
MSTRG.21135	ENSMUST00000126534.7-0,ENSMUST00000149808.1-0	2	2	ENSMUSG00000033685.13	NA	ENSMUSG00000033685.13	chr7	100502020	+	0.120001	0.156098	0.139169	0.0815025	0.0580595	0.040418	25.9895	25.3877	21.365	23.9958	25.244	24.9069	0.00461731	0.00614855	0.00651388	0.00339653	0.00229993	0.00162276	0.00133625	0.0255339	TRUE	0.00575991	0.00243974	0.00332017
MSTRG.6431	ENSMUST00000051955.8-2,ENSMUST00000224463.1-2	2	5	ENSMUSG00000049517.8	65724	ENSMUSG00000049517.8	chr13	90924400	+	403.853	386.741	400.134	368.54	358.349	356.292	549.685	520.996	539.392	506.952	496.07	498.261	0.734699	0.742312	0.741823	0.726972	0.722376	0.715072	0.00133861	0.0255404	TRUE	0.739611	0.721473	0.0181381
MSTRG.7836	ENSMUST00000227999.1-0,MSTRG.7836.3-0,MSTRG.7836.5-0,MSTRG.7836.2-0,MSTRG.7836.4-0,ENSMUST00000090247.6-0,MSTRG.7836.7-0,MSTRG.7836.1-0,MSTRG.7836.6-0	5	5	ENSMUSG00000022263.10	89241	ENSMUSG00000022263.10	chr15	27730650	-	4.06833	4.21586	4.63883	4.37293	4.7007	4.02752	40.0318	37.4837	44.2161	47.6195	51.0263	43.0954	0.101627	0.112472	0.104913	0.0918307	0.0921231	0.0934559	0.00133987	0.0255404	TRUE	0.106337	0.0924699	0.0138674
MSTRG.21129	ENSMUST00000207634.1-0,ENSMUST00000032963.9-0	1	2	ENSMUSG00000030718.9	229766	ENSMUSG00000030718.9	chr7	100326737	-	35.1008	35.9515	35.6077	32.4086	35.028	34.8141	35.7829	36.3832	35.9876	32.5065	35.1119	34.8858	0.980939	0.988134	0.989444	0.996989	0.99761	0.997944	0.00134353	0.0255605	TRUE	0.986172	0.997514	-0.011342
MSTRG.21129	MSTRG.21129.1-0	2	2	ENSMUSG00000030718.9	NA	ENSMUSG00000030718.9	chr7	100325112	-	0.682075	0.431708	0.379876	0.097886	0.083909	0.071719	35.7829	36.3832	35.9876	32.5065	35.1119	34.8858	0.0190615	0.0118656	0.0105558	0.00301128	0.00238976	0.00205582	0.00134355	0.0255605	TRUE	0.0138276	0.00248562	0.011342
MSTRG.5689	ENSMUST00000021738.9-0,ENSMUST00000222958.1-0	4	4	ENSMUSG00000021306.11	67421	ENSMUSG00000021306.11	chr13	13357632	-	13.5239	12.3194	12.9617	12.6113	12.9025	13.1915	20.0468	17.4499	18.8369	19.4404	19.9258	21.0061	0.674617	0.705988	0.6881	0.648719	0.647526	0.627983	0.00135134	0.0256422	TRUE	0.689568	0.64141	0.0481587
MSTRG.17940	ENSMUST00000031423.9-0	5	8	ENSMUSG00000029467.15	199229	ENSMUSG00000029467.15	chr5	122456340	-	288.637	282.253	280.957	307.606	311.817	314.271	355.146	349.197	348.399	376.63	379.827	381.967	0.812728	0.808294	0.806423	0.816734	0.820944	0.822771	0.00136405	0.0258	TRUE	0.809148	0.82015	-0.0110013
MSTRG.5252	ENSMUST00000223200.1-0	1	2	ENSMUSG00000021242.9	60397	ENSMUSG00000021242.9	chr12	84756492	-	11.6196	13.3148	14.7312	18.1874	20.8543	17.9542	73.9794	71.1511	72.4194	71.5066	70.8291	71.9703	0.157065	0.187134	0.203416	0.254346	0.294431	0.249466	0.00137795	0.025979	TRUE	0.182539	0.266081	-0.0835427
MSTRG.5252	ENSMUST00000021668.9-0	2	2	ENSMUSG00000021242.9	60393	ENSMUSG00000021242.9	chr12	84754562	-	62.3598	57.8363	57.6881	53.3192	49.9748	54.0161	73.9794	71.1511	72.4194	71.5066	70.8291	71.9703	0.842935	0.812866	0.796584	0.745654	0.705569	0.750534	0.00137795	0.025979	TRUE	0.817461	0.733919	0.0835427
MSTRG.24943	ENSMUST00000138149.1-0,ENSMUST00000137641.7-0,ENSMUST00000101486.4-0,MSTRG.24943.1-0	2	2	ENSMUSG00000073125.10	NA	No_ref_genes	chrX	73203316	+	0.417978	0.6038	1.45455	0.246994	0.400154	0.359438	1.63864	2.05826	4.2893	1.54552	1.96852	2.44382	0.255076	0.293355	0.33911	0.159813	0.203277	0.14708	0.00138443	0.0260509	TRUE	0.295847	0.170057	0.12579
MSTRG.24943	MSTRG.24943.1-1,ENSMUST00000138149.1-1,ENSMUST00000137641.7-1,ENSMUST00000101486.4-1	1	2	ENSMUSG00000073125.10	263370	ENSMUSG00000073125.10	chrX	73202934	+	1.22066	1.45446	2.83476	1.29852	1.56836	2.08439	1.63864	2.05826	4.2893	1.54552	1.96852	2.44382	0.744924	0.706645	0.66089	0.840187	0.796723	0.85292	0.00138443	0.0260509	TRUE	0.704153	0.829943	-0.12579
MSTRG.7011	ENSMUST00000124303.8-0	2	3	ENSMUSG00000021905.14	NA	ENSMUSG00000021905.14	chr14	32082758	-	7.63606	7.9757	7.03069	6.88672	6.71821	6.71251	18.2226	19.4219	17.4708	17.8459	18.0248	18.6615	0.419044	0.410656	0.402426	0.3859	0.37272	0.359698	0.00139555	0.0261935	TRUE	0.410709	0.372773	0.037936
MSTRG.22636	ENSMUST00000034204.10-0,MSTRG.22636.3-0	4	5	ENSMUSG00000031754.10	244513	ENSMUSG00000031754.10	chr8	94015496	-	11.4528	11.9277	10.7092	9.57167	8.81302	8.89421	19.4302	20.0223	19.8269	19.501	17.4927	19.1077	0.589431	0.59572	0.540133	0.490829	0.503812	0.465478	0.00139612	0.0261935	TRUE	0.575095	0.486706	0.0883886
MSTRG.21495	MSTRG.21495.2-2,ENSMUST00000144796.1-2	3	7	ENSMUSG00000030822.15	222845	ENSMUSG00000030822.15	chr7	127464439	+	0.580755	0.570387	0.558997	0.916091	1.01329	0.789567	4.82951	5.64682	5.97453	6.4289	6.65947	5.78236	0.120252	0.10101	0.0935632	0.142496	0.152158	0.136548	0.00139647	0.0261935	TRUE	0.104942	0.143734	-0.0387919
MSTRG.14261	ENSMUST00000150210.1-2,ENSMUST00000029358.14-2,ENSMUST00000029358.14-0,ENSMUST00000150210.1-0	2	2	ENSMUSG00000027787.14	155459	ENSMUSG00000027787.14	chr3	69756376	+	1.12514	1.08898	1.04785	0.518136	0.539396	0.524595	6.93296	9.22711	8.52239	9.37044	6.96027	7.17923	0.162289	0.11802	0.122953	0.0552948	0.0774964	0.0730712	0.00140883	0.0263579	TRUE	0.13442	0.0686208	0.0657997
MSTRG.14261	ENSMUST00000029358.14-1,ENSMUST00000150210.1-1	1	2	ENSMUSG00000027787.14	155456	ENSMUSG00000027787.14	chr3	69749047	+	5.80781	8.13813	7.47454	8.8523	6.42087	6.65463	6.93296	9.22711	8.52239	9.37044	6.96027	7.17923	0.837711	0.88198	0.877047	0.944705	0.922504	0.926929	0.00140883	0.0263579	TRUE	0.86558	0.931379	-0.0657997
MSTRG.17796	MSTRG.17796.2-0,MSTRG.17796.1-0	10	10	ENSMUSG00000048578.11	NA	ENSMUSG00000048578.11	chr5	115140596	-	0.493642	0.725821	0.61386	0.370723	0.259918	0.269376	16.971	16.7475	17.0507	17.8508	17.5306	17.3746	0.0290873	0.0433391	0.0360019	0.0207679	0.0148265	0.015504	0.00141366	0.0264019	TRUE	0.0361428	0.0170328	0.01911
MSTRG.17796	ENSMUST00000112121.5-0,MSTRG.17796.2-7,MSTRG.17796.1-7	9	10	ENSMUSG00000048578.11	198564	ENSMUSG00000048578.11	chr5	115142980	-	16.4774	16.0217	16.4369	17.48	17.2707	17.1052	16.971	16.7475	17.0507	17.8508	17.5306	17.3746	0.970913	0.956661	0.963998	0.979232	0.985173	0.984496	0.00141368	0.0264019	TRUE	0.963857	0.982967	-0.01911
MSTRG.3774	ENSMUST00000108287.9-0	3	3	ENSMUSG00000050132.13	NA	ENSMUSG00000050132.13	chr11	78472330	-	5.8712	5.00409	5.64497	4.29739	4.809	4.39226	9.97911	10.6457	10.5301	12.0221	11.9647	11.8696	0.588349	0.470056	0.536081	0.357458	0.401931	0.370043	0.00141479	0.0264019	TRUE	0.531495	0.376477	0.155018
MSTRG.3774	ENSMUST00000061174.6-0	1	3	ENSMUSG00000050132.13	45976	ENSMUSG00000050132.13	chr11	78473291	-	4.10791	5.64164	4.8851	7.72468	7.15575	7.47734	9.97911	10.6457	10.5301	12.0221	11.9647	11.8696	0.411651	0.529944	0.463919	0.642542	0.598069	0.629957	0.00141479	0.0264019	TRUE	0.468505	0.623523	-0.155018
MSTRG.22940	ENSMUST00000034458.8-1,ENSMUST00000147911.1-0,ENSMUST00000127664.1-0,ENSMUST00000127664.1-1,ENSMUST00000034458.8-0,ENSMUST00000147911.1-1	11	11	ENSMUSG00000031826.20,ENSMUSG00000092329.1,ENSMUSG00000089704.9	239499	ENSMUSG00000092329.1,ENSMUSG00000089704.9	chr8	124345726	+	2.95542	2.63459	3.9056	4.80005	4.67715	4.3368	62.8851	69.2778	72.0863	59.653	65.8463	65.2078	0.0469971	0.0380294	0.0541794	0.0804661	0.0710313	0.0665074	0.00142179	0.0264966	TRUE	0.046402	0.0726683	-0.0262663
MSTRG.10966	ENSMUST00000025476.3-0	4	5	ENSMUSG00000024583.3	NA	ENSMUSG00000024583.3	chr18	63663367	-	26.7633	23.5122	23.7839	17.4578	17.2128	14.0534	110.077	108.693	112.912	98.5015	96.8745	91.4388	0.243132	0.216317	0.210641	0.177234	0.177682	0.153692	0.00143352	0.0265822	TRUE	0.223363	0.169536	0.0538273
MSTRG.3399	ENSMUST00000116371.7-4,ENSMUST00000132620.7-4,MSTRG.3399.3-4,ENSMUST00000072031.12-4,ENSMUST00000108751.7-4,MSTRG.3399.7-4,ENSMUST00000133861.7-4,ENSMUST00000156111.1-4,ENSMUST00000066330.14-4	3	5	ENSMUSG00000005417.17	34305	ENSMUSG00000005417.17	chr11	59780866	+	1.40229	1.41951	1.37019	1.41924	1.38864	1.27647	10.4193	10.5176	10.2079	10.9932	11.3876	10.5057	0.134586	0.134965	0.134228	0.129101	0.121944	0.121502	0.00143786	0.0266388	TRUE	0.134593	0.124182	0.0104108
MSTRG.18310	ENSMUST00000176035.1-1,ENSMUST00000060918.10-1,ENSMUST00000120630.2-2	1	4	ENSMUSG00000050022.16	192134	ENSMUSG00000050022.16	chr5	140753311	+	2.01959	1.88187	2.20336	1.8484	2.44378	2.13012	2.55958	2.46194	2.80853	2.48523	3.25563	2.8794	0.789035	0.764384	0.784522	0.743754	0.750632	0.739779	0.00143839	0.0266388	TRUE	0.779314	0.744722	0.0345921
MSTRG.21456	ENSMUST00000142337.6-0,ENSMUST00000155012.2-0	1	5	ENSMUSG00000059772.12	231464	ENSMUSG00000059772.12	chr7	126691118	-	0.947594	0.808523	0.935037	1.59363	1.94236	2.06838	5.585	5.87408	7.23355	8.14391	8.94139	8.80848	0.169668	0.137642	0.129264	0.195684	0.217233	0.234817	0.0014422	0.0266926	TRUE	0.145525	0.215911	-0.0703866
MSTRG.16104	ENSMUST00000154689.7-3,ENSMUST00000055213.10-3,ENSMUST00000184205.7-3,MSTRG.16104.1-3	3	7	ENSMUSG00000028863.13	172692	ENSMUSG00000028863.13	chr4	125109792	+	10.9359	12.1505	12.3141	10.4867	10.9528	9.89554	27.0701	28.1391	27.5182	27.5724	30.4937	27.9163	0.403983	0.431803	0.447488	0.380334	0.359181	0.354472	0.00144846	0.0267577	TRUE	0.427758	0.364663	0.0630955
MSTRG.10512	ENSMUST00000177030.1-0,MSTRG.10512.12-3,ENSMUST00000025081.12-0,MSTRG.10512.8-3,MSTRG.10512.12-0,ENSMUST00000025081.12-3,MSTRG.10512.9-3,MSTRG.10512.9-0,MSTRG.10512.8-0,ENSMUST00000177030.1-3	3	3	ENSMUSG00000024238.15	115025	ENSMUSG00000024238.15	chr18	5775468	+	0.237831	0.253598	0.24422	0.215835	0.208747	0.189707	5.91781	5.73871	6.21042	6.11072	6.08652	5.84293	0.040189	0.0441908	0.0393242	0.0353208	0.0342965	0.0324678	0.00145818	0.0268889	TRUE	0.0412347	0.0340284	0.00720633
MSTRG.10512	ENSMUST00000025081.12-1,MSTRG.10512.9-1,MSTRG.10512.8-1,MSTRG.10512.12-1,ENSMUST00000177030.1-1	2	3	ENSMUSG00000024238.15	115024	ENSMUSG00000024238.15	chr18	5774913	+	5.67998	5.48512	5.9662	5.89489	5.87777	5.65322	5.91781	5.73871	6.21042	6.11072	6.08652	5.84293	0.959811	0.955809	0.960676	0.964679	0.965703	0.967532	0.00145831	0.0268889	TRUE	0.958765	0.965972	-0.00720633
MSTRG.1422	MSTRG.1422.1-0	14	14	ENSMUSG00000037872.5,ENSMUSG00000005338.13	NA	ENSMUSG00000037872.5	chr1	173320454	-	0.668786	0.810289	0.423409	0.089398	0.246713	0.055563	119.562	115.162	113.98	128.696	130.961	131.56	0.00559363	0.00703609	0.00371477	0.000694646	0.00188387	0.000422339	0.00147436	0.0270996	TRUE	0.00544816	0.00100028	0.00444788
MSTRG.6416	ENSMUST00000166932.1-2,ENSMUST00000163600.7-2,ENSMUST00000022030.10-2,ENSMUST00000172029.1-2	1	3	ENSMUSG00000021548.10	65577	ENSMUSG00000021548.10	chr13	85212910	+	18.3945	18.4643	17.0924	15.0639	16.3729	16.4605	24.3208	24.8564	23.2606	19.1348	19.6874	20.5915	0.756327	0.742838	0.734824	0.787249	0.831642	0.799381	0.00147624	0.0271172	TRUE	0.744663	0.80609	-0.0614274
MSTRG.13523	ENSMUST00000109420.9-1,ENSMUST00000137070.1-1,ENSMUST00000109421.9-1,ENSMUST00000018087.12-1	1	4	ENSMUSG00000017943.15	140752	ENSMUSG00000017943.15	chr2	163453958	+	8.72289	8.63634	9.58938	11.7296	10.3019	9.4023	30.5546	29.9868	30.9609	26.6753	27.6224	25.3576	0.285485	0.288004	0.309726	0.439718	0.372954	0.370789	0.00148135	0.0271669	TRUE	0.294405	0.394487	-0.100082
MSTRG.20807	ENSMUST00000165175.7-0,ENSMUST00000085164.6-0	2	4	ENSMUSG00000053025.13	228427	ENSMUSG00000053025.13	chr7	75114896	-	19.291	18.5839	18.937	18.3457	16.9622	18.4249	20.3113	19.0738	19.7811	20.7485	20.9622	21.0157	0.949766	0.974313	0.957327	0.884195	0.809181	0.876719	0.00153225	0.0278149	TRUE	0.960469	0.856698	0.103771
MSTRG.8075	ENSMUST00000163582.8-0,ENSMUST00000165541.7-0,ENSMUST00000229339.1-0,ENSMUST00000230177.1-0,ENSMUST00000053232.7-0,ENSMUST00000167582.7-0	3	3	ENSMUSG00000059895.13	NA	ENSMUSG00000059895.13	chr15	73758766	+	0.119584	0.151112	0.111332	0.0619495	0.0809297	0.068866	6.62839	6.50495	6.61709	6.22166	6.82824	6.33972	0.0180412	0.0232303	0.0168249	0.00995707	0.0118522	0.0108626	0.00154155	0.0279164	TRUE	0.0193655	0.0108906	0.00847484
MSTRG.8075	ENSMUST00000053232.7-2,ENSMUST00000165541.7-2,ENSMUST00000163582.8-2,ENSMUST00000230177.1-2,ENSMUST00000167582.7-2,ENSMUST00000229339.1-2	1	3	ENSMUSG00000059895.13	85775	ENSMUSG00000059895.13,ENSMUSG00000084493.1	chr15	73757232	+	6.50881	6.35384	6.50576	6.15971	6.74731	6.27086	6.62839	6.50495	6.61709	6.22166	6.82824	6.33972	0.981959	0.97677	0.983175	0.990043	0.988148	0.989137	0.00154165	0.0279164	TRUE	0.980635	0.989109	-0.00847484
MSTRG.3565	MSTRG.3565.6-0,MSTRG.3565.7-0	6	7	ENSMUSG00000018774.13,ENSMUSG00000059796.16	NA	No_ref_genes	chr11	69666477	-	0.379615	0.424429	0.65875	0.117759	0.123722	0.186652	70.7639	72.3498	75.0673	66.5701	68.6644	69.7803	0.00536453	0.00586635	0.00877546	0.00176895	0.00180184	0.00267486	0.00154423	0.0279285	TRUE	0.00666878	0.00208188	0.0045869
MSTRG.19930	ENSMUST00000150208.7-0,ENSMUST00000006181.6-0,ENSMUST00000140640.1-0,MSTRG.19930.1-0	3	3	ENSMUSG00000006024.13	NA	No_ref_genes	chr7	16119239	+	0.0929408	0.102814	0.090067	0.067567	0.034074	0.0449833	35.1358	35.2695	37.2418	36.1544	38.4596	37.5164	0.00264519	0.00291509	0.00241844	0.00186885	0.000885969	0.00119903	0.00156003	0.0281104	TRUE	0.00265957	0.00131795	0.00134162
MSTRG.19323	ENSMUST00000203580.1-0,ENSMUST00000203580.1-1,MSTRG.19323.2-1,ENSMUST00000063854.6-0,ENSMUST00000063854.6-1,MSTRG.19323.2-0	4	4	ENSMUSG00000052144.8	206471	ENSMUSG00000052144.8	chr6	100869935	+	2.54696	2.62413	2.69175	2.36211	2.18949	2.22439	10.0139	10.2544	9.40658	10.4277	9.97318	10.2658	0.254342	0.255904	0.286156	0.226522	0.219537	0.216679	0.00157238	0.0282634	TRUE	0.265467	0.220913	0.0445544
MSTRG.13074	ENSMUST00000053699.12-0	2	2	ENSMUSG00000035093.16	148772	ENSMUSG00000035093.16	chr2	125736986	-	202.849	192.337	204.093	198.3	205.485	204.861	248.469	235.88	250.859	246.453	254.909	252.762	0.816395	0.815403	0.813578	0.804614	0.806111	0.81049	0.00157895	0.028324	TRUE	0.815125	0.807072	0.00805341
MSTRG.13074	ENSMUST00000139944.1-0	1	2	ENSMUSG00000035093.16	NA	ENSMUSG00000035093.16	chr2	125744775	-	45.6202	43.5427	46.7656	48.1533	49.424	47.901	248.469	235.88	250.859	246.453	254.909	252.762	0.183605	0.184597	0.186422	0.195386	0.193889	0.18951	0.00157895	0.028324	TRUE	0.184875	0.192928	-0.00805341
MSTRG.1063	MSTRG.1063.10-0	6	14	ENSMUSG00000041889.7,ENSMUSG00000041879.13	NA	No_ref_genes	chr1	135380544	-	0.385336	0.451272	0.446487	0.158694	0.253418	0.331658	148.465	148.27	154.975	162.893	163.495	166.468	0.00259546	0.00304358	0.00288103	0.000974222	0.00155001	0.00199232	0.00157947	0.028324	TRUE	0.00284002	0.00150551	0.00133451
MSTRG.15926	ENSMUST00000176047.7-1,ENSMUST00000239030.1-1,ENSMUST00000184179.7-1,ENSMUST00000176192.2-1,ENSMUST00000175725.7-1	1	6	ENSMUSG00000028710.18	171852	ENSMUSG00000028710.18	chr4	115811946	+	1.38364	1.55964	1.56527	3.08496	2.3022	2.25504	21.9253	20.8412	21.0273	21.6927	19.9437	21.728	0.0631071	0.0748344	0.0744398	0.142212	0.115435	0.103785	0.00157962	0.028324	TRUE	0.0707937	0.120477	-0.0496835
MSTRG.22585	ENSMUST00000211113.1-2,MSTRG.22585.1-2,ENSMUST00000034086.12-2,ENSMUST00000169179.2-2	4	5	ENSMUSG00000031661.12	237247	ENSMUSG00000031661.12	chr8	88594887	+	1.05138	0.973148	1.13037	0.796073	0.759277	0.954582	6.05164	6.2066	6.40015	6.29411	6.72341	6.76671	0.173734	0.156792	0.176617	0.126479	0.11293	0.14107	0.00158477	0.0283816	TRUE	0.169048	0.126827	0.0422212
MSTRG.19515	ENSMUST00000009256.3-2,ENSMUST00000009256.3-0	2	2	ENSMUSG00000009112.4	207609	ENSMUSG00000009112.4	chr6	120892848	+	4.66436	4.9834	4.82965	4.23257	4.18357	4.27897	11.3217	11.4488	10.4919	12.5309	11.3826	11.3666	0.411986	0.435279	0.460323	0.33777	0.367541	0.376453	0.0015871	0.0283887	TRUE	0.435862	0.360588	0.0752746
MSTRG.19515	ENSMUST00000009256.3-1	1	2	ENSMUSG00000009112.4	207606	ENSMUSG00000009112.4	chr6	120889017	+	6.6573	6.46535	5.66221	8.29835	7.19902	7.08759	11.3217	11.4488	10.4919	12.5309	11.3826	11.3666	0.588014	0.564721	0.539677	0.66223	0.632459	0.623547	0.0015871	0.0283887	TRUE	0.564138	0.639412	-0.0752746
MSTRG.14935	ENSMUST00000182994.7-0,ENSMUST00000182610.7-0	1	9	ENSMUSG00000032826.19	165904	ENSMUSG00000105322.1,ENSMUSG00000105202.1,ENSMUSG00000106446.1,ENSMUSG00000105822.1,ENSMUSG00000104963.1,ENSMUSG00000032826.19,ENSMUSG00000105733.1,ENSMUSG00000105568.1,ENSMUSG00000105445.1	chr3	127031173	-	9.56771	9.96794	9.79328	10.365	9.95002	9.75303	65.8753	72.7731	71.1335	65.947	63.2994	57.0856	0.14524	0.136973	0.137675	0.157172	0.15719	0.170849	0.00158947	0.0284006	TRUE	0.139962	0.161737	-0.0217746
MSTRG.15218	ENSMUST00000156582.7-0,ENSMUST00000054857.12-3,ENSMUST00000124256.7-3,ENSMUST00000145365.1-3,ENSMUST00000108380.1-3,ENSMUST00000141479.7-0,ENSMUST00000054857.12-0,ENSMUST00000124256.7-0,ENSMUST00000145365.1-0,ENSMUST00000141479.7-3,ENSMUST00000156582.7-3,ENSMUST00000108380.1-0	3	3	ENSMUSG00000049119.14	167320	ENSMUSG00000049119.14	chr4	5801106	+	0.604753	0.556874	0.558148	0.444095	0.429738	0.506726	1.37646	1.41665	1.37053	1.53171	1.4128	1.43417	0.439353	0.393091	0.40725	0.289934	0.304176	0.353323	0.00159165	0.0284008	TRUE	0.413231	0.315811	0.0974199
MSTRG.15218	ENSMUST00000141479.7-2,ENSMUST00000145365.1-2,ENSMUST00000124256.7-2,ENSMUST00000054857.12-2,ENSMUST00000156582.7-2,ENSMUST00000108380.1-2	2	3	ENSMUSG00000049119.14	167318	ENSMUSG00000049119.14	chr4	5800053	+	0.77171	0.859781	0.812383	1.08761	0.983057	0.927446	1.37646	1.41665	1.37053	1.53171	1.4128	1.43417	0.560647	0.606909	0.59275	0.710066	0.695824	0.646677	0.00159165	0.0284008	TRUE	0.586769	0.684189	-0.0974199
MSTRG.2948	ENSMUST00000101554.8-4,ENSMUST00000081894.4-4,MSTRG.2948.9-4,MSTRG.2948.12-4,MSTRG.2948.8-4,MSTRG.2948.1-4,ENSMUST00000093350.9-4,MSTRG.2948.15-4,MSTRG.2948.2-4,MSTRG.2948.3-4,ENSMUST00000003461.14-4,MSTRG.2948.10-4,MSTRG.2948.13-4,MSTRG.2948.14-4	6	8	ENSMUSG00000020456.17	31733	No_ref_genes	chr11	6358691	+	1.20588	1.17321	1.02407	0.920311	0.900876	0.70438	36.2086	38.5931	35.4371	38.5681	36.5727	35.3802	0.0333036	0.0303995	0.0288983	0.023862	0.0246325	0.0199089	0.00159295	0.0284066	TRUE	0.0308672	0.0228011	0.00806605
MSTRG.19578	ENSMUST00000100942.8-2,ENSMUST00000032487.13-2,ENSMUST00000205223.1-2	1	5	ENSMUSG00000030337.16	207933	ENSMUSG00000030337.16	chr6	125222173	+	165.24	161.106	160.694	192.976	183.75	189.354	173.788	168.994	168.817	199.882	191.453	195.089	0.950815	0.953321	0.951879	0.96545	0.959762	0.970607	0.00160104	0.0285162	TRUE	0.952005	0.965273	-0.013268
MSTRG.14549	ENSMUST00000135264.1-1,ENSMUST00000135264.1-0	1	2	ENSMUSG00000038712.16	156853	ENSMUSG00000038712.16	chr3	95291816	+	11.5773	10.4065	10.9766	11.2199	11.5568	11.5611	14.4285	13.0519	13.8712	13.837	14.119	14.2467	0.802391	0.797317	0.791322	0.810866	0.818526	0.811498	0.00161172	0.0286369	TRUE	0.79701	0.81363	-0.01662
MSTRG.14549	MSTRG.14549.4-1,MSTRG.14549.4-0,MSTRG.14549.7-1,ENSMUST00000168223.1-0,MSTRG.14549.5-1,ENSMUST00000133762.1-1,ENSMUST00000133762.1-0,ENSMUST00000039537.13-0,MSTRG.14549.5-0,ENSMUST00000168223.1-1,ENSMUST00000107187.8-1,ENSMUST00000107187.8-0,ENSMUST00000039537.13-1,MSTRG.14549.7-0	2	2	ENSMUSG00000038712.16	156855	ENSMUSG00000038712.16	chr3	95296174	+	2.85121	2.6454	2.89462	2.61704	2.56223	2.68552	14.4285	13.0519	13.8712	13.837	14.119	14.2467	0.197609	0.202683	0.208678	0.189134	0.181474	0.188502	0.00161172	0.0286369	TRUE	0.20299	0.18637	0.01662
MSTRG.11137	MSTRG.11137.1-0	3	3	ENSMUSG00000073514.4	NA	No_ref_genes	chr18	89289660	-	2.94105	2.66411	2.85601	2.25448	2.0591	1.92012	19.5721	19.4065	19.3339	18.0656	16.8065	17.6705	0.150267	0.137279	0.14772	0.124794	0.122518	0.108662	0.00161998	0.0287662	TRUE	0.145089	0.118658	0.0264308
MSTRG.13152	ENSMUST00000028900.10-1,ENSMUST00000134677.1-1	1	2	ENSMUSG00000027411.17	138569	ENSMUSG00000027411.17	chr2	130443736	+	13.6854	13.2661	17.2532	15.3903	17.9958	18.6009	14.8595	14.9149	18.3969	15.783	18.5391	18.9206	0.920988	0.889454	0.937831	0.975122	0.970695	0.983099	0.00162737	0.0288556	TRUE	0.916091	0.976305	-0.0602138
MSTRG.13152	ENSMUST00000028900.10-0,ENSMUST00000134677.1-0	2	2	ENSMUSG00000027411.17	NA	ENSMUSG00000027411.17	chr2	130444269	+	1.17407	1.64878	1.14371	0.392655	0.543284	0.319783	14.8595	14.9149	18.3969	15.783	18.5391	18.9206	0.0790116	0.110546	0.0621686	0.0248783	0.0293047	0.0169013	0.00162737	0.0288556	TRUE	0.0839086	0.0236948	0.0602138
MSTRG.9570	ENSMUST00000232473.1-0,ENSMUST00000232473.1-1,ENSMUST00000231482.1-1,ENSMUST00000232663.1-1,ENSMUST00000231482.1-0,ENSMUST00000232663.1-0	5	5	ENSMUSG00000067942.6	104255	ENSMUSG00000067942.6	chr17	21043060	+	0.253657	0.252927	0.294619	0.344453	0.251673	0.325391	2.35376	2.97842	3.89704	1.92825	1.88708	1.79777	0.107767	0.0849198	0.0756008	0.178635	0.133366	0.180997	0.00162797	0.0288556	TRUE	0.0894292	0.164333	-0.0749036
MSTRG.11425	ENSMUST00000167199.2-2,ENSMUST00000167199.2-0,ENSMUST00000237728.1-0,ENSMUST00000237728.1-2	2	2	ENSMUSG00000024683.6	124469	ENSMUSG00000024683.6	chr19	11774960	+	2.23301	2.2837	2.03979	1.59762	1.72738	1.92588	9.049	7.63818	8.6722	10.5476	10.6676	10.1833	0.246769	0.298985	0.235211	0.151467	0.161927	0.18912	0.00164288	0.0290496	TRUE	0.260322	0.167505	0.0928166
MSTRG.11425	ENSMUST00000237728.1-1,ENSMUST00000167199.2-1	1	2	ENSMUSG00000024683.6	124468	ENSMUSG00000024683.6	chr19	11774815	+	6.81599	5.35448	6.63241	8.94999	8.94024	8.25746	9.049	7.63818	8.6722	10.5476	10.6676	10.1833	0.753231	0.701015	0.764789	0.848533	0.838073	0.81088	0.00164288	0.0290496	TRUE	0.739678	0.832495	-0.0928166
MSTRG.24344	ENSMUST00000178075.7-1,MSTRG.24344.2-0,ENSMUST00000085044.13-1,ENSMUST00000178075.7-0,ENSMUST00000085044.13-0,ENSMUST00000193678.5-1,MSTRG.24344.2-1,ENSMUST00000166103.8-0,ENSMUST00000166103.8-1,ENSMUST00000193678.5-0	2	2	ENSMUSG00000006676.16	252755	ENSMUSG00000006676.16	chr9	108502348	+	2.99665	3.26037	3.68441	3.30643	3.91433	3.37524	4.24519	4.67266	5.30197	5.12016	5.86951	5.00791	0.705894	0.697754	0.694913	0.645767	0.666892	0.673982	0.00164925	0.0291147	TRUE	0.69952	0.662214	0.0373066
MSTRG.24344	MSTRG.24344.3-1,ENSMUST00000006854.12-0,MSTRG.24344.3-0,ENSMUST00000006854.12-1,MSTRG.24344.13-1,MSTRG.24344.13-0,ENSMUST00000194171.5-1,ENSMUST00000194171.5-0	1	2	ENSMUSG00000006676.16	252753	ENSMUSG00000006676.16	chr9	108501701	+	1.24854	1.41229	1.61756	1.81373	1.95518	1.63267	4.24519	4.67266	5.30197	5.12016	5.86951	5.00791	0.294106	0.302246	0.305087	0.354233	0.333108	0.326018	0.00164925	0.0291147	TRUE	0.30048	0.337786	-0.0373066
MSTRG.1962	ENSMUST00000189300.1-0,ENSMUST00000189300.1-1,ENSMUST00000019962.14-1,ENSMUST00000019962.14-0	4	4	ENSMUSG00000019818.15	19672	ENSMUSG00000019818.15	chr10	41531050	+	19.3705	18.9781	18.3289	18.9381	18.8466	19.5953	29.7122	30.015	27.3988	32.3637	31.1979	32.2463	0.651935	0.632285	0.668969	0.585164	0.604097	0.607677	0.00165053	0.0291147	TRUE	0.651063	0.598979	0.0520834
MSTRG.1962	ENSMUST00000189300.1-3,ENSMUST00000019962.14-3	1	4	ENSMUSG00000019818.15	19668	ENSMUSG00000019818.15	chr10	41529048	+	10.3418	11.037	9.06985	13.4256	12.3513	12.651	29.7122	30.015	27.3988	32.3637	31.1979	32.2463	0.348065	0.367715	0.331031	0.414836	0.395903	0.392323	0.00165053	0.0291147	TRUE	0.348937	0.401021	-0.0520834
MSTRG.2130	ENSMUST00000161830.1-0	1	3	ENSMUSG00000020079.15	27265	ENSMUSG00000020079.15	chr10	62429340	-	3.11583	3.20309	3.83478	4.81847	5.55258	4.66906	16.4469	16.5801	17.0736	19.0007	18.2834	16.9821	0.189448	0.193189	0.224603	0.253594	0.303696	0.27494	0.00166245	0.0292896	TRUE	0.202414	0.27741	-0.0749961
MSTRG.2130	ENSMUST00000020273.15-0	3	3	ENSMUSG00000020079.15	27264	ENSMUSG00000020079.15	chr10	62429209	-	13.331	13.377	13.2388	14.1823	12.7308	12.3131	16.4469	16.5801	17.0736	19.0007	18.2834	16.9821	0.810552	0.806811	0.775397	0.746406	0.696304	0.72506	0.00166245	0.0292896	TRUE	0.797586	0.72259	0.0749961
MSTRG.25007	MSTRG.25007.1-0	2	2	ENSMUSG00000016382.15	NA	ENSMUSG00000016382.15	chrX	75784471	-	1.15535	0.772887	0.814182	0.489687	0.516298	0.474319	23.6443	22.9149	21.9528	23.1514	23.7573	23.473	0.0488638	0.0337286	0.0370879	0.0211515	0.0217322	0.020207	0.00167552	0.0293618	TRUE	0.0398934	0.0210302	0.0188632
MSTRG.25007	ENSMUST00000033547.13-0,ENSMUST00000114058.7-0,ENSMUST00000114059.9-0,ENSMUST00000114057.7-0	1	2	ENSMUSG00000016382.15	268230	ENSMUSG00000016382.15	chrX	75785662	-	22.4889	22.142	21.1386	22.6617	23.241	22.9987	23.6443	22.9149	21.9528	23.1514	23.7573	23.473	0.951136	0.966271	0.962912	0.978848	0.978268	0.979793	0.00167556	0.0293618	TRUE	0.960107	0.97897	-0.0188632
MSTRG.11275	ENSMUST00000235615.1-0	2	4	ENSMUSG00000024941.9	NA	ENSMUSG00000024941.9	chr19	5758941	-	61.0099	55.8378	61.9539	61.8316	68.2847	66.7311	81.8356	74.6714	83.1122	81.6548	88.2327	86.7556	0.745518	0.747779	0.745425	0.757231	0.773917	0.769185	0.00168369	0.0294578	TRUE	0.74624	0.766777	-0.020537
MSTRG.24978	ENSMUST00000144506.1-0,ENSMUST00000114171.9-0,MSTRG.24978.17-0,ENSMUST00000019231.11-0,ENSMUST00000154630.1-0	10	13	ENSMUSG00000009995.17,ENSMUSG00000019087.13,ENSMUSG00000015291.10	NA	No_ref_genes	chrX	74304997	+	0.01126	0.0103206	0.0096678	0.0460902	0.0467866	0.0253054	191.968	194.988	197.37	195.031	199.918	197.217	5.86555e-05	5.29293e-05	4.89831e-05	0.000236323	0.000234029	0.000128312	0.00168711	0.0294585	TRUE	5.35226e-05	0.000199555	-0.000146032
MSTRG.18037	ENSMUST00000049040.13-0,ENSMUST00000198811.1-0,ENSMUST00000049040.13-2,ENSMUST00000198811.1-2	3	3	ENSMUSG00000037905.13	191033	ENSMUSG00000037905.13	chr5	125460372	+	10.6837	9.93544	9.36857	9.39428	9.21893	9.46493	20.0018	18.2405	17.678	16.7568	15.6015	16.0496	0.534137	0.544691	0.529956	0.560626	0.590899	0.589728	0.00170563	0.0296583	TRUE	0.536261	0.580418	-0.0441564
MSTRG.18037	ENSMUST00000049040.13-1,ENSMUST00000198811.1-1	2	3	ENSMUSG00000037905.13	191028	ENSMUSG00000037905.13	chr5	125455155	+	9.31812	8.30506	8.30942	7.36248	6.3826	6.58472	20.0018	18.2405	17.678	16.7568	15.6015	16.0496	0.465863	0.455309	0.470044	0.439374	0.409101	0.410272	0.00170563	0.0296583	TRUE	0.463739	0.419582	0.0441564
MSTRG.8205	ENSMUST00000088592.5-0	1	2	ENSMUSG00000043460.7	91361	ENSMUSG00000043460.7	chr15	78670007	-	3.30506	3.0898	3.21085	3.54873	3.7633	3.38577	8.79064	8.70302	9.02238	9.00405	9.09991	8.58823	0.375974	0.355027	0.355876	0.394125	0.413554	0.394233	0.00171278	0.0297473	TRUE	0.362292	0.400637	-0.0383451
MSTRG.8205	MSTRG.8205.2-0,MSTRG.8205.3-0,MSTRG.8205.1-0,ENSMUST00000229441.1-0	2	2	ENSMUSG00000043460.7	91356	ENSMUSG00000043460.7	chr15	78667329	-	5.48559	5.61322	5.81153	5.45533	5.33661	5.20246	8.79064	8.70302	9.02238	9.00405	9.09991	8.58823	0.624026	0.644973	0.644124	0.605875	0.586446	0.605767	0.00171278	0.0297473	TRUE	0.637708	0.599363	0.0383451
MSTRG.20393	ENSMUST00000208829.1-0,ENSMUST00000207659.1-0,ENSMUST00000107843.10-0	1	4	ENSMUSG00000109324.2	226886	ENSMUSG00000109324.2	chr7	44976760	-	29.407	30.1546	33.0149	27.0417	29.45	29.6412	33.6768	35.1186	37.4801	30.1716	32.631	32.4723	0.873213	0.85865	0.880866	0.896265	0.902516	0.912815	0.00173453	0.0300361	TRUE	0.87091	0.903865	-0.0329556
MSTRG.1063	ENSMUST00000161934.1-0	1	14	ENSMUSG00000041889.7,ENSMUSG00000041879.13	NA	ENSMUSG00000041879.13	chr1	135385121	-	25.1266	24.1974	24.1552	24.1764	23.8045	24.3121	148.465	148.27	154.975	162.893	163.495	166.468	0.169242	0.163198	0.155865	0.148419	0.145598	0.146047	0.00175563	0.0303651	TRUE	0.162769	0.146688	0.016081
MSTRG.22011	ENSMUST00000038421.7-1,ENSMUST00000211168.1-1,ENSMUST00000211670.1-1	1	2	ENSMUSG00000037296.7	234115	ENSMUSG00000037296.7	chr8	25802541	+	11.2953	10.3239	10.7735	10.8745	10.6986	11.0228	11.5568	10.6501	11.0236	11.0416	10.851	11.1809	0.977371	0.969365	0.977314	0.984866	0.985949	0.985853	0.00175762	0.0303651	TRUE	0.974683	0.985556	-0.0108729
MSTRG.22011	ENSMUST00000211670.1-0,ENSMUST00000211168.1-0,ENSMUST00000038421.7-0	2	2	ENSMUSG00000037296.7	NA	ENSMUSG00000037296.7	chr8	25803975	+	0.26152	0.326269	0.25008	0.1671	0.152466	0.158176	11.5568	10.6501	11.0236	11.0416	10.851	11.1809	0.022629	0.0306352	0.022686	0.0151336	0.0140509	0.0141469	0.00175767	0.0303651	TRUE	0.0253167	0.0144438	0.0108729
MSTRG.24506	MSTRG.24506.1-5	15	19	ENSMUSG00000032517.16	253645	ENSMUSG00000104494.1,ENSMUSG00000111219.1	chr9	120183204	+	63.16	54.5743	56.9848	50.1424	49.9459	45.377	2597.81	2547.34	2472.78	2679.66	2604.07	2759.03	0.0243128	0.021424	0.0230448	0.0187122	0.01918	0.0164467	0.00176196	0.0304195	TRUE	0.0229272	0.018113	0.00481423
MSTRG.14639	ENSMUST00000065793.11-0	2	2	ENSMUSG00000053398.11	164296	ENSMUSG00000053398.11	chr3	98313170	-	58.7526	55.237	46.6389	66.5357	72.0275	66.6222	72.571	67.5525	73.9578	66.5357	72.0275	66.6222	0.809588	0.81769	0.630615	1	1	1	0.00176393	0.0304195	TRUE	0.752631	1	-0.247369
MSTRG.14639	ENSMUST00000065793.11-2	1	2	ENSMUSG00000053398.11	164303	ENSMUSG00000053398.11	chr3	98334522	-	13.8184	12.3155	27.3189	0	0	0	72.571	67.5525	73.9578	66.5357	72.0275	66.6222	0.190412	0.18231	0.369385	0	0	0	0.00176393	0.0304195	TRUE	0.247369	0	0.247369
MSTRG.18907	ENSMUST00000131475.1-0	4	5	ENSMUSG00000002797.9	NA	ENSMUSG00000002797.9	chr6	54982580	-	2.13347	2.2599	2.23123	1.77395	1.78435	1.37418	47.8466	42.4318	40.5195	48.19	48.1646	46.6642	0.0445897	0.0532595	0.0550656	0.0368115	0.0370469	0.0294483	0.00176957	0.0304989	TRUE	0.0509716	0.0344355	0.0165361
MSTRG.23062	ENSMUST00000093049.9-1,ENSMUST00000093049.9-0	1	6	ENSMUSG00000001482.15	239378	ENSMUSG00000092329.1,ENSMUSG00000001482.15	chr8	123460516	+	2.5273	2.48783	2.84543	2.842	2.90097	2.81748	8.3493	8.50307	9.19774	8.41399	8.49501	8.77021	0.302696	0.29258	0.309362	0.337771	0.341491	0.321256	0.00178246	0.030667	TRUE	0.301546	0.333506	-0.0319598
MSTRG.8349	ENSMUST00000124308.7-0,MSTRG.8349.7-4	1	3	ENSMUSG00000036046.14	92131	ENSMUSG00000036046.14,ENSMUSG00000080441.1	chr15	84947993	-	33.0729	33.1542	37.2036	39.5805	45.9929	39.6457	44.9208	44.6687	48.6593	50.0798	56.4456	50.3848	0.736248	0.742223	0.764574	0.790349	0.814817	0.786858	0.00180921	0.0310179	TRUE	0.747682	0.797341	-0.0496596
MSTRG.8349	MSTRG.8349.5-0,MSTRG.8349.3-0,MSTRG.8349.7-0,MSTRG.8349.2-0,MSTRG.8349.4-0,MSTRG.8349.6-0,ENSMUST00000047144.12-0	3	3	ENSMUSG00000036046.14	92121	ENSMUSG00000036046.14	chr15	84943948	-	11.848	11.5146	11.4557	10.4993	10.4528	10.7391	44.9208	44.6687	48.6593	50.0798	56.4456	50.3848	0.263752	0.257777	0.235426	0.209651	0.185183	0.213142	0.00180921	0.0310179	TRUE	0.252318	0.202659	0.0496596
MSTRG.23616	ENSMUST00000213875.1-0,ENSMUST00000214929.1-1,ENSMUST00000213508.1-0	2	5	ENSMUSG00000032026.7	256609	ENSMUSG00000032026.7	chr9	48473482	-	7.87536	8.23221	8.17006	8.51904	8.61927	8.84851	44.384	47.7557	45.9367	44.5686	45.8743	44.0023	0.177437	0.172382	0.177855	0.191144	0.187889	0.201092	0.001825	0.0311714	TRUE	0.175891	0.193375	-0.017484
ENSMUSG00000032360.16	ENSMUST00000063140.14-0	2	2	ENSMUSG00000032360.16	NA	ENSMUSG00000032360.16	chr9	76225880	-	3.72791	3.78016	3.53928	2.87	3.77128	3.27375	5.96722	6.40725	6.14588	5.86689	6.97043	6.65137	0.624732	0.589981	0.575878	0.489185	0.54104	0.492193	0.00182561	0.0311714	TRUE	0.596864	0.507473	0.0893913
ENSMUSG00000032360.16	ENSMUST00000184757.1-0	1	2	ENSMUSG00000032360.16	NA	ENSMUSG00000032360.16	chr9	76229954	-	2.23931	2.62709	2.60661	2.9969	3.19915	3.37761	5.96722	6.40725	6.14588	5.86689	6.97043	6.65137	0.375268	0.410019	0.424122	0.510815	0.45896	0.507807	0.00182561	0.0311714	TRUE	0.403136	0.492527	-0.0893913
MSTRG.19767	ENSMUST00000111644.1-3,ENSMUST00000001675.13-3	1	4	ENSMUSG00000001630.13	208907	ENSMUSG00000108108.1,ENSMUSG00000001630.13	chr6	146776557	+	0.472967	0	0	2.06577	1.51749	1.01016	4.65547	3.9413	3.8089	5.09751	4.99859	4.94882	0.101594	0	0	0.405251	0.303584	0.204121	0.00182944	0.0312089	TRUE	0.0338647	0.304319	-0.270454
MSTRG.11023	ENSMUST00000025427.13-4,ENSMUST00000148937.1-4,ENSMUST00000009679.10-4	2	5	ENSMUSG00000009535.13	118235	ENSMUSG00000009535.13	chr18	68321915	+	3.94755	4.12235	3.7949	4.83935	4.0597	5.28879	7.52913	8.70987	8.07664	7.08101	7.00057	7.6018	0.524304	0.473296	0.469861	0.683426	0.57991	0.695728	0.00182993	0.0312089	TRUE	0.489154	0.653022	-0.163868
MSTRG.21242	ENSMUST00000147580.7-0,ENSMUST00000055993.12-0	2	2	ENSMUSG00000048330.14	230273	ENSMUSG00000048330.14	chr7	109034312	-	10.4857	10.2569	10.0158	10.4669	10.074	10.4811	14.3938	14.4163	13.883	15.3955	14.5511	14.9938	0.728488	0.71148	0.721445	0.679864	0.692321	0.69903	0.00183276	0.0312208	TRUE	0.720471	0.690405	0.0300659
MSTRG.21242	ENSMUST00000133876.1-0	1	2	ENSMUSG00000048330.14	NA	ENSMUSG00000048330.14,ENSMUSG00000094199.1	chr7	109045382	-	3.90808	4.15939	3.86718	4.92865	4.47706	4.51267	14.3938	14.4163	13.883	15.3955	14.5511	14.9938	0.271512	0.28852	0.278555	0.320136	0.307679	0.30097	0.00183276	0.0312208	TRUE	0.279529	0.309595	-0.0300659
MSTRG.14562	ENSMUST00000037983.5-1	3	5	ENSMUSG00000038619.12	156924	ENSMUSG00000038619.12	chr3	95630515	+	50.1619	49.5701	44.8749	60.7092	56.9185	60.9929	144.566	136.528	136.647	158.848	145.137	156.216	0.346981	0.363077	0.328399	0.382183	0.392171	0.39044	0.00184415	0.0313966	TRUE	0.346152	0.388265	-0.0421124
MSTRG.6542	ENSMUST00000069756.10-0	2	2	ENSMUSG00000021638.12	NA	ENSMUSG00000021638.12	chr13	100496507	-	2.10347	1.80343	1.79626	1.80169	2.44506	1.89937	4.37914	3.72931	3.82851	3.44583	4.40315	3.6932	0.480339	0.483582	0.469179	0.52286	0.555298	0.514289	0.00184956	0.0314157	TRUE	0.4777	0.530816	-0.0531158
MSTRG.6542	ENSMUST00000159459.7-0,ENSMUST00000022140.11-0	1	2	ENSMUSG00000021638.12	71994	ENSMUSG00000021638.12	chr13	100497765	-	2.27567	1.92588	2.03226	1.64414	1.95809	1.79383	4.37914	3.72931	3.82851	3.44583	4.40315	3.6932	0.519661	0.516418	0.530821	0.47714	0.444702	0.485711	0.00184956	0.0314157	TRUE	0.5223	0.469184	0.0531158
MSTRG.2320	ENSMUST00000105371.8-1,ENSMUST00000105370.7-0,ENSMUST00000105371.8-0,ENSMUST00000144883.7-0,ENSMUST00000105370.7-1,ENSMUST00000003152.13-1,ENSMUST00000144883.7-2,ENSMUST00000003152.13-0,ENSMUST00000152592.1-1,ENSMUST00000152592.1-0	4	4	ENSMUSG00000003068.16	21736	ENSMUSG00000003068.16	chr10	80130684	+	2.43943	2.61411	2.74974	1.98997	2.27819	1.54594	22.5409	26.8029	24.6481	27.1468	25.9432	22.8737	0.108223	0.0975307	0.11156	0.0733043	0.0878148	0.067586	0.00185322	0.0314415	TRUE	0.105771	0.076235	0.0295361
MSTRG.4167	ENSMUST00000041095.13-0,ENSMUST00000041095.13-1,MSTRG.4167.1-0,MSTRG.4167.1-3,MSTRG.4167.2-0,ENSMUST00000107264.1-0,MSTRG.4167.2-4,ENSMUST00000107264.1-1	5	5	ENSMUSG00000078652.9,ENSMUSG00000078651.8	38679	ENSMUSG00000078651.8	chr11	101329706	+	0.3915	0.494889	0.596626	0.261721	0.225149	0.269616	20.788	22.1084	21.9431	20.1606	20.3619	19.6747	0.018833	0.0223847	0.0271896	0.0129818	0.0110573	0.0137037	0.00185433	0.0314421	TRUE	0.0228025	0.012581	0.0102215
MSTRG.5520	ENSMUST00000220607.1-0,MSTRG.5520.1-3	6	8	ENSMUSG00000021276.10	61651	ENSMUSG00000021276.10	chr12	110873151	-	9.94478	9.38966	10.1043	9.94689	10.0032	9.3593	20.4413	19.515	20.2576	23.2547	21.8057	22.4403	0.486503	0.48115	0.498789	0.427736	0.458746	0.417075	0.00186586	0.031571	TRUE	0.488814	0.434519	0.0542951
MSTRG.5341	ENSMUST00000166691.7-0	2	4	ENSMUSG00000020964.14	60815	ENSMUSG00000020964.14	chr12	91808643	-	12.6133	13.5214	11.5869	5.98538	9.63614	7.10114	57.2758	58.3149	55.206	52.4415	54.3881	52.4744	0.22022	0.231869	0.209885	0.114134	0.177174	0.135326	0.00187032	0.0316218	TRUE	0.220658	0.142211	0.0784468
MSTRG.11420	MSTRG.11420.2-3,ENSMUST00000178868.7-3,ENSMUST00000025642.13-3,ENSMUST00000179297.2-3	2	4	ENSMUSG00000024735.13	124431	ENSMUSG00000024735.13	chr19	10907206	+	0.36585	0.550386	0.510203	0.214847	0.286322	0.30399	32.3768	34.5397	33.8216	34.866	36.2826	34.5243	0.0112998	0.0159349	0.0150851	0.00616208	0.00789146	0.00880511	0.0018872	0.0318035	TRUE	0.0141066	0.00761955	0.00648704
MSTRG.21142	ENSMUST00000107046.7-0,MSTRG.21142.3-0	5	7	ENSMUSG00000030701.17	229822	ENSMUSG00000030701.17	chr7	100642892	-	1.38228	1.46895	1.29748	1.15773	1.09424	0.93992	128.373	125.249	115.039	116.544	111.064	105.051	0.0107677	0.0117283	0.0112785	0.00993381	0.00985236	0.00894729	0.00189967	0.0318782	TRUE	0.0112582	0.00957782	0.00168036
MSTRG.22743	ENSMUST00000014920.7-2	1	3	ENSMUSG00000014776.7	237933	ENSMUSG00000014776.7	chr8	105280071	+	5.17101	6.25753	3.17193	17.13	15.6403	15.7622	9.53061	10.4995	7.9787	22.3318	21.1323	21.1269	0.542569	0.595985	0.39755	0.767066	0.740114	0.746072	0.00190014	0.0318782	TRUE	0.512035	0.751084	-0.23905
MSTRG.3030	ENSMUST00000238916.1-0	2	3	ENSMUSG00000020321.16	41711	ENSMUSG00000020321.16	chr11	21556787	-	395.924	380.226	367.15	365.367	337.304	361.285	759.614	733.552	697.448	730.133	699.337	719.432	0.521217	0.518335	0.526419	0.500411	0.48232	0.50218	0.00191221	0.0320344	TRUE	0.521991	0.494971	0.02702
MSTRG.2972	ENSMUST00000109681.7-0	2	5	ENSMUSG00000050830.17	NA	ENSMUSG00000050830.17	chr11	11263526	+	5.05759	4.88116	4.96625	3.78757	3.03156	2.99296	19.2198	22.1592	18.1635	19.8763	17.6458	20.4917	0.263145	0.220277	0.273419	0.190558	0.171801	0.146057	0.00191734	0.0320838	TRUE	0.25228	0.169472	0.0828084
MSTRG.18292	MSTRG.18292.6-1,MSTRG.18292.5-1,ENSMUST00000198608.1-1,MSTRG.18292.1-1,ENSMUST00000050519.7-1,MSTRG.18292.4-1	1	2	ENSMUSG00000048988.8	192072	ENSMUSG00000048988.8	chr5	139974748	+	2.04241	2.15066	2.10916	2.14111	2.14122	2.00322	2.15612	2.28991	2.22764	2.19383	2.20862	2.09105	0.947259	0.939191	0.946815	0.975971	0.969483	0.957996	0.0019256	0.0321671	TRUE	0.944422	0.967817	-0.0233951
MSTRG.18292	ENSMUST00000198608.1-0,ENSMUST00000050519.7-0,MSTRG.18292.4-0,MSTRG.18292.5-0,MSTRG.18292.6-0,MSTRG.18292.1-0	2	2	ENSMUSG00000048988.8	NA	No_ref_genes	chr5	139975733	+	0.113716	0.139247	0.118477	0.0527157	0.0674	0.087833	2.15612	2.28991	2.22764	2.19383	2.20862	2.09105	0.0527412	0.0608091	0.053185	0.0240291	0.0305167	0.0420043	0.00192562	0.0321671	TRUE	0.0555784	0.0321834	0.0233951
MSTRG.4403	MSTRG.4403.1-0	12	12	ENSMUSG00000016559.14	NA	No_ref_genes	chr11	116020624	-	0.514159	0.640656	0.569343	0	0.233636	0.248054	211.794	209.03	228.757	181.131	195.624	193.304	0.00242764	0.0030649	0.00248885	0	0.00119431	0.00128323	0.00193406	0.0322459	TRUE	0.00266046	0.000825848	0.00183462
MSTRG.19451	ENSMUST00000172510.3-0,ENSMUST00000032222.15-0	1	4	ENSMUSG00000030126.17	214086	ENSMUSG00000030126.17	chr6	116021346	-	10.6654	9.06245	10.7445	12.4323	11.3948	12.2459	19.1092	17.9604	19.105	19.2955	18.7921	19.2775	0.558131	0.50458	0.562394	0.644309	0.606361	0.635243	0.00193473	0.0322459	TRUE	0.541702	0.628637	-0.0869359
MSTRG.8162	ENSMUST00000137649.7-2,ENSMUST00000142610.7-2,ENSMUST00000127208.7-2,ENSMUST00000142506.1-2,ENSMUST00000138132.1-2,ENSMUST00000155735.1-2,ENSMUST00000036423.14-2,ENSMUST00000154531.7-2	2	3	ENSMUSG00000033728.14	86031	ENSMUSG00000033728.14	chr15	76715153	+	0.626725	0.814458	0.688007	1.03425	0.902309	0.933113	0.73172	0.922169	0.8117	1.12651	0.999475	1.03023	0.85651	0.883198	0.847613	0.918101	0.902783	0.905734	0.00194526	0.0323479	TRUE	0.86244	0.908873	-0.0464325
MSTRG.8162	ENSMUST00000138132.1-0,ENSMUST00000036423.14-0,ENSMUST00000137649.7-3,ENSMUST00000155735.1-0,ENSMUST00000142610.7-0,ENSMUST00000127208.7-3,ENSMUST00000154531.7-3,ENSMUST00000155735.1-3,ENSMUST00000142610.7-3,ENSMUST00000154531.7-0,ENSMUST00000137649.7-0,ENSMUST00000127208.7-0,ENSMUST00000142506.1-3,ENSMUST00000142506.1-0,ENSMUST00000138132.1-3,ENSMUST00000036423.14-3	3	3	ENSMUSG00000033728.14	86035	ENSMUSG00000033728.14	chr15	76717702	+	0.104995	0.107711	0.123692	0.0922596	0.097166	0.0971153	0.73172	0.922169	0.8117	1.12651	0.999475	1.03023	0.14349	0.116802	0.152387	0.0818986	0.097217	0.0942658	0.00194526	0.0323479	TRUE	0.13756	0.0911271	0.0464325
MSTRG.419	ENSMUST00000186949.1-8,ENSMUST00000050552.14-8,ENSMUST00000188630.6-8	7	9	ENSMUSG00000051223.14	2176	ENSMUSG00000051223.14	chr1	58406564	+	17.1428	14.3584	13.1353	17.7948	19.2489	17.0677	386.188	382.232	352.306	361.145	356.303	345.753	0.0443897	0.0375645	0.0372837	0.0492732	0.054024	0.0493639	0.00195133	0.032412	TRUE	0.039746	0.050887	-0.011141
MSTRG.23762	MSTRG.23762.1-0	6	6	ENSMUSG00000066607.5	NA	No_ref_genes	chr9	58508804	+	0.467051	0.532306	0.45867	0.395478	0.434085	0.430804	27.8031	28.2276	28.6232	30.2844	30.6301	31.5127	0.0167985	0.0188576	0.0160244	0.0130588	0.0141719	0.0136708	0.00195776	0.0325003	TRUE	0.0172268	0.0136338	0.00359301
MSTRG.11865	ENSMUST00000099274.3-0	1	3	ENSMUSG00000074746.3	131292	ENSMUSG00000074746.3	chr19	59297178	-	33.1924	31.4377	31.722	32.5152	31.088	31.823	47.2385	44.7518	45.6854	44.8141	43.5224	43.3858	0.702654	0.70249	0.694359	0.725557	0.7143	0.733488	0.0019689	0.0326669	TRUE	0.699835	0.724448	-0.0246137
MSTRG.4807	ENSMUST00000074267.4-0	2	2	ENSMUSG00000061477.4	57683	ENSMUSG00000061477.4	chr12	28630854	-	6.67388	5.26523	7.16385	3.31539	2.96039	3.93972	200.825	217.784	212.112	201.616	195.373	202.021	0.0332324	0.0241764	0.0337739	0.0164441	0.0151525	0.0195015	0.00197365	0.0327089	TRUE	0.0303942	0.0170327	0.0133615
MSTRG.4807	ENSMUST00000222808.1-0,ENSMUST00000223318.1-0,ENSMUST00000221871.1-0,ENSMUST00000223153.1-0	1	2	ENSMUSG00000061477.4	57685	ENSMUSG00000061477.4	chr12	28631084	-	194.151	212.519	204.948	198.301	192.412	198.082	200.825	217.784	212.112	201.616	195.373	202.021	0.966768	0.975824	0.966226	0.983556	0.984847	0.980499	0.00197367	0.0327089	TRUE	0.969606	0.982967	-0.0133615
MSTRG.11033	MSTRG.11033.2-3,ENSMUST00000128555.1-2,ENSMUST00000074058.10-2	3	5	ENSMUSG00000024513.16	118354	ENSMUSG00000024513.16	chr18	70626140	+	12.9114	13.2346	12.5691	13.7247	13.0427	14.301	57.8148	61.1157	61.1022	53.6672	55.4227	57.7066	0.223323	0.216549	0.205706	0.255737	0.235332	0.247822	0.00198051	0.0327851	TRUE	0.215193	0.246297	-0.0311042
MSTRG.19451	ENSMUST00000088896.9-0,MSTRG.19451.3-0	3	4	ENSMUSG00000030126.17	214081	ENSMUSG00000030126.17	chr6	116018614	-	8.41254	8.72509	8.20335	6.8326	7.36539	7.00496	19.1092	17.9604	19.105	19.2955	18.7921	19.2775	0.440236	0.485796	0.429382	0.354103	0.39194	0.363374	0.00198283	0.0328051	TRUE	0.451805	0.369806	0.0819989
MSTRG.14709	ENSMUST00000122303.1-0	1	2	ENSMUSG00000052539.15	NA	ENSMUSG00000106063.1,ENSMUSG00000106432.1,ENSMUSG00000105818.1,ENSMUSG00000104721.1,ENSMUSG00000104583.1,ENSMUSG00000052539.15,ENSMUSG00000105933.1,ENSMUSG00000105083.1,ENSMUSG00000106371.1,ENSMUSG00000106443.1,ENSMUSG00000105846.1,ENSMUSG00000105148.1	chr3	104016469	-	7.33377	7.03251	8.41952	9.44915	10.52	11.3096	23.5453	23.1977	24.6492	26.2883	28.0702	29.5371	0.311475	0.303156	0.341574	0.359443	0.374774	0.382895	0.00198817	0.0328564	TRUE	0.318735	0.372371	-0.053636
MSTRG.14709	ENSMUST00000064371.13-0	2	2	ENSMUSG00000052539.15	164561	ENSMUSG00000052539.15	chr3	104013259	-	16.2115	16.1652	16.2297	16.8392	17.5502	18.2275	23.5453	23.1977	24.6492	26.2883	28.0702	29.5371	0.688525	0.696844	0.658426	0.640557	0.625226	0.617105	0.00198817	0.0328564	TRUE	0.681265	0.627629	0.053636
MSTRG.14167	ENSMUST00000199164.1-0,ENSMUST00000099090.6-0,ENSMUST00000196049.1-2,ENSMUST00000196049.1-0,ENSMUST00000099090.6-2,ENSMUST00000199164.1-2	6	6	ENSMUSG00000027806.9	154929	ENSMUSG00000027806.9	chr3	58466788	+	2.60049	2.53836	2.63156	2.26496	2.22604	2.23097	5.47455	6.30671	5.527	6.90802	6.97534	6.06858	0.475015	0.402486	0.476128	0.327873	0.319129	0.367627	0.00200132	0.0329993	TRUE	0.451209	0.33821	0.112999
MSTRG.14167	ENSMUST00000196049.1-3,ENSMUST00000199164.1-3,ENSMUST00000099090.6-3	2	6	ENSMUSG00000027806.9	154925	ENSMUSG00000027806.9	chr3	58461555	+	2.87406	3.76835	2.89544	4.64307	4.74931	3.8376	5.47455	6.30671	5.527	6.90802	6.97534	6.06858	0.524985	0.597514	0.523872	0.672127	0.680871	0.632373	0.00200132	0.0329993	TRUE	0.548791	0.66179	-0.112999
MSTRG.23307	ENSMUST00000034703.14-1,ENSMUST00000132011.1-1,ENSMUST00000130032.7-1,ENSMUST00000154049.7-1,ENSMUST00000115395.9-1,MSTRG.23307.1-1,ENSMUST00000115394.7-1,ENSMUST00000130100.1-1	1	5	ENSMUSG00000032185.15,ENSMUSG00000048429.10	247420	ENSMUSG00000032185.15	chr9	21589487	+	2.66525	2.65767	2.93388	3.09009	3.24984	3.0643	8.3543	8.42068	8.43854	8.41232	8.60417	8.37816	0.319027	0.315613	0.347676	0.367329	0.377705	0.365749	0.00200999	0.0330826	TRUE	0.327439	0.370261	-0.0428224
MSTRG.5144	MSTRG.5144.1-0,ENSMUST00000021536.8-0	2	2	ENSMUSG00000021114.9	NA	ENSMUSG00000021114.9	chr12	78840725	-	5.85399	5.21035	5.08806	4.36885	4.42681	4.21534	132.889	131.88	129.09	125.53	125.49	127.639	0.0440516	0.0395082	0.0394149	0.0348031	0.0352761	0.0330255	0.00201346	0.0330889	TRUE	0.0409916	0.0343682	0.00662334
MSTRG.5144	ENSMUST00000219316.1-0	1	2	ENSMUSG00000021114.9	59807	ENSMUSG00000021114.9	chr12	78843002	-	127.035	126.67	124.002	121.161	121.064	123.424	132.889	131.88	129.09	125.53	125.49	127.639	0.955948	0.960492	0.960585	0.965197	0.964724	0.966975	0.00201353	0.0330889	TRUE	0.959008	0.965632	-0.00662334
MSTRG.12388	ENSMUST00000065441.6-1,ENSMUST00000159737.1-1	1	4	ENSMUSG00000035437.15,ENSMUSG00000053164.6	133928	ENSMUSG00000053164.6,ENSMUSG00000035437.15	chr2	37519324	+	0	0.107412	0	0.201758	0.244693	0.379725	6.54727	6.71532	6.94093	6.95683	6.99005	7.5339	0	0.0159951	0	0.0290013	0.0350059	0.0504023	0.00201998	0.0331577	TRUE	0.00533169	0.0381365	-0.0328048
MSTRG.8159	ENSMUST00000037551.14-1,ENSMUST00000127674.7-1,MSTRG.8159.2-1,ENSMUST00000134449.7-1,ENSMUST00000150399.7-1,ENSMUST00000135388.2-1,ENSMUST00000140730.1-1,MSTRG.8159.3-1	1	3	ENSMUSG00000033819.16,ENSMUSG00000022546.5	86023	ENSMUSG00000033819.16	chr15	76694924	+	1.82927	2.01938	2.1559	2.24696	2.28547	2.36996	2.5718	2.92888	3.00692	2.81916	3.05732	2.95355	0.711277	0.689473	0.716977	0.797029	0.74754	0.802411	0.00202747	0.0332249	TRUE	0.705909	0.782326	-0.076417
MSTRG.24071	ENSMUST00000161458.2-2,MSTRG.24071.3-2,ENSMUST00000162827.7-2	2	3	ENSMUSG00000032425.15	251622	ENSMUSG00000032425.15	chr9	88571062	+	1.6754	1.42167	1.35332	1.36561	1.46656	1.4363	4.12424	3.51043	3.70672	4.40622	4.24934	4.61885	0.406233	0.404984	0.365098	0.309927	0.345126	0.310964	0.00203554	0.0333065	TRUE	0.392105	0.322006	0.0700994
MSTRG.16347	ENSMUST00000105813.7-2,ENSMUST00000044058.10-2,ENSMUST00000105815.1-2	1	3	ENSMUSG00000041241.12	174108	ENSMUSG00000041241.12	chr4	138439913	+	1.79757	2.31078	1.89688	3.23639	3.25164	2.71367	3.7375	4.3397	3.81545	5.1465	5.0673	4.7866	0.480955	0.532475	0.497157	0.628853	0.64169	0.56693	0.00203586	0.0333065	TRUE	0.503529	0.612491	-0.108962
MSTRG.16347	ENSMUST00000044058.10-0,ENSMUST00000105815.1-0,ENSMUST00000105815.1-1,ENSMUST00000105813.7-0,ENSMUST00000105813.7-1,ENSMUST00000044058.10-1	3	3	ENSMUSG00000041241.12	174114	ENSMUSG00000041241.12	chr4	138442266	+	1.93993	2.02892	1.91857	1.91011	1.81566	2.07293	3.7375	4.3397	3.81545	5.1465	5.0673	4.7866	0.519045	0.467525	0.502843	0.371147	0.35831	0.43307	0.00203586	0.0333065	TRUE	0.496471	0.387509	0.108962
MSTRG.21092	ENSMUST00000209123.1-0	1	2	ENSMUSG00000035354.9	229614	ENSMUSG00000035354.9	chr7	98886750	-	1.63909	2.06619	1.78459	2.82397	2.44125	3.25854	13.1696	12.3349	12.2158	12.7666	12.0686	12.6151	0.12446	0.167508	0.146088	0.2212	0.202282	0.258305	0.00204098	0.0333531	TRUE	0.146019	0.227262	-0.0812435
MSTRG.21092	ENSMUST00000037968.9-0	2	2	ENSMUSG00000035354.9	229613	ENSMUSG00000035354.9	chr7	98885021	-	11.5305	10.2687	10.4312	9.9426	9.62731	9.35655	13.1696	12.3349	12.2158	12.7666	12.0686	12.6151	0.87554	0.832492	0.853912	0.7788	0.797718	0.741695	0.00204098	0.0333531	TRUE	0.853981	0.772738	0.0812435
MSTRG.3700	ENSMUST00000179445.7-4,MSTRG.3700.1-4,ENSMUST00000143219.7-4,ENSMUST00000153768.1-4,ENSMUST00000179521.7-4,MSTRG.3700.2-4,ENSMUST00000102509.10-4	6	11	ENSMUSG00000017781.17,ENSMUSG00000006127.9	35815	ENSMUSG00000017781.17	chr11	75628651	+	5.40034	5.42268	5.75538	3.62185	4.96642	4.78514	43.5879	41.63	41.5582	45.7071	46.0465	50.0522	0.123895	0.130259	0.13849	0.0792404	0.107857	0.095603	0.0020437	0.0333789	TRUE	0.130881	0.0942334	0.036648
MSTRG.5316	ENSMUST00000162247.7-0,ENSMUST00000160113.7-0,ENSMUST00000161712.7-0	1	2	ENSMUSG00000079036.10	60668	ENSMUSG00000100306.1,ENSMUSG00000064938.1,ENSMUSG00000105428.1,ENSMUSG00000079036.10	chr12	87428078	-	0.573564	0.709267	0.751417	1.11523	1.40938	0.854634	4.43558	4.92143	5.29238	4.70626	5.06034	4.4097	0.12931	0.144118	0.141981	0.236967	0.278515	0.193808	0.00205167	0.0334718	TRUE	0.13847	0.23643	-0.0979606
MSTRG.5316	ENSMUST00000162961.7-0	2	2	ENSMUSG00000079036.10	60664	ENSMUSG00000079036.10	chr12	87426169	-	3.86201	4.21217	4.54096	3.59103	3.65096	3.55506	4.43558	4.92143	5.29238	4.70626	5.06034	4.4097	0.87069	0.855882	0.858019	0.763033	0.721485	0.806192	0.00205167	0.0334718	TRUE	0.86153	0.76357	0.0979606
MSTRG.5151	ENSMUST00000055262.12-0	4	5	ENSMUSG00000021124.13	NA	ENSMUSG00000021124.13	chr12	79156017	-	8.83633	7.29732	7.06159	5.47414	4.0466	4.7331	91.7281	94.6562	99.4736	100.168	91.74	97.4095	0.0963317	0.0770929	0.0709896	0.0546495	0.0441094	0.0485897	0.00205729	0.0335319	TRUE	0.0814714	0.0491162	0.0323552
MSTRG.24800	ENSMUST00000076349.11-0,ENSMUST00000156721.7-0,ENSMUST00000115103.8-1,ENSMUST00000156721.7-1,MSTRG.24800.1-0,MSTRG.24800.1-1,ENSMUST00000115103.8-0,ENSMUST00000139965.7-0,ENSMUST00000139965.7-1,ENSMUST00000076349.11-1	4	4	ENSMUSG00000001986.16	262726	ENSMUSG00000001986.16,ENSMUSG00000093206.2	chrX	41678608	+	4.64687	4.58301	4.80611	5.44349	5.46421	5.18998	28.4077	26.5694	27.4899	28.9933	29.8411	28.2218	0.163578	0.172492	0.174832	0.18775	0.18311	0.183899	0.00205764	0.0335319	TRUE	0.170301	0.18492	-0.0146193
MSTRG.16644	ENSMUST00000050078.12-5,ENSMUST00000105578.1-5,ENSMUST00000149971.1-5,ENSMUST00000105579.7-5	3	8	ENSMUSG00000029076.14	175435	ENSMUSG00000029076.14	chr4	156010322	+	4.86221	3.75385	5.59033	8.42373	7.65233	9.29122	89.0653	91.9318	85.5431	98.5985	90.9212	89.3377	0.0545915	0.040833	0.065351	0.0854347	0.0841644	0.104001	0.00206086	0.0335657	TRUE	0.0535918	0.0912001	-0.0376082
MSTRG.17802	ENSMUST00000129024.1-3,ENSMUST00000040421.10-3	1	3	ENSMUSG00000041733.10	190005	ENSMUSG00000041733.10	chr5	115296223	+	3.20836	4.30652	5.46022	8.1747	6.80967	7.37037	7.73502	9.03445	10.2643	13.4222	11.3733	11.7992	0.414784	0.476678	0.531964	0.609041	0.59874	0.624649	0.0020629	0.0335802	TRUE	0.474475	0.61081	-0.136335
MSTRG.21680	ENSMUST00000148716.7-0	2	2	ENSMUSG00000025466.19	NA	ENSMUSG00000025466.19	chr7	140098511	-	0.708113	0.555024	0.605482	0.467682	0.427033	0.552964	7.95338	9.05268	7.60504	11.4461	9.63749	11.8148	0.0890329	0.0613104	0.0796159	0.0408596	0.0443096	0.0468028	0.00207896	0.0337271	TRUE	0.0766531	0.0439906	0.0326624
MSTRG.21680	ENSMUST00000143197.7-0,ENSMUST00000133834.1-0,ENSMUST00000132582.1-0,ENSMUST00000026539.13-0,ENSMUST00000142105.7-0	1	2	ENSMUSG00000025466.19	232414	ENSMUSG00000025466.19	chr7	140099476	-	7.24527	8.49766	6.99956	10.9784	9.21046	11.2618	7.95338	9.05268	7.60504	11.4461	9.63749	11.8148	0.910967	0.93869	0.920384	0.95914	0.95569	0.953197	0.00207899	0.0337271	TRUE	0.923347	0.956009	-0.0326624
MSTRG.12308	ENSMUST00000179989.1-1,MSTRG.12308.2-1,ENSMUST00000102818.10-1,ENSMUST00000146557.1-1,ENSMUST00000192934.1-1	1	3	ENSMUSG00000079442.12	133592	ENSMUSG00000079442.12	chr2	32597704	+	1.50376	1.28189	1.0996	1.80627	2.10853	1.58328	2.30747	2.21769	1.98614	2.43328	2.80599	2.28002	0.651693	0.578032	0.553639	0.742319	0.75144	0.694415	0.00207998	0.0337271	TRUE	0.594455	0.729391	-0.134937
MSTRG.23419	ENSMUST00000063782.11-0	3	3	ENSMUSG00000050471.17	NA	ENSMUSG00000050471.17	chr9	35216965	-	2.17906	2.16991	1.32116	0.874443	0	0	13.8141	14.1381	14.086	14.1511	13.3133	13.538	0.157742	0.15348	0.0937925	0.0617931	0	0	0.00208711	0.0338242	TRUE	0.135005	0.0205977	0.114407
MSTRG.14470	ENSMUST00000049382.5-2,ENSMUST00000199607.4-2,ENSMUST00000199607.4-0,ENSMUST00000196212.2-2,ENSMUST00000196212.2-0,ENSMUST00000197988.4-0,ENSMUST00000199754.4-2,ENSMUST00000199754.4-0,ENSMUST00000049382.5-0,ENSMUST00000197988.4-2	3	3	ENSMUSG00000042390.9	156598	ENSMUSG00000042390.9	chr3	90363411	+	1.69731	1.61098	1.767	1.61855	1.63567	1.61128	3.29452	2.92419	3.10801	3.38788	3.35233	3.34846	0.515192	0.550915	0.568529	0.477747	0.487919	0.481199	0.00209934	0.033966	TRUE	0.544879	0.482288	0.0625903
MSTRG.14470	ENSMUST00000196212.2-3,ENSMUST00000199754.4-3,ENSMUST00000049382.5-3,ENSMUST00000197988.4-3,ENSMUST00000199607.4-3	1	3	ENSMUSG00000042390.9	156592	ENSMUSG00000108394.1,ENSMUSG00000042390.9,ENSMUSG00000108689.1	chr3	90361614	+	1.59721	1.31321	1.34102	1.76933	1.71667	1.73719	3.29452	2.92419	3.10801	3.38788	3.35233	3.34846	0.484808	0.449085	0.431471	0.522253	0.512081	0.518801	0.00209934	0.033966	TRUE	0.455121	0.517712	-0.0625903
MSTRG.19281	MSTRG.19281.3-7,MSTRG.19281.4-7,ENSMUST00000203688.2-0,MSTRG.19281.2-7	1	5	ENSMUSG00000045095.16	213255	ENSMUSG00000045095.16	chr6	93681459	-	5.19743	5.45478	5.70074	6.37243	7.10383	6.99397	13.8153	15.2888	16.1857	15.7578	15.8982	14.9827	0.376208	0.356783	0.352208	0.404399	0.446833	0.466802	0.00210506	0.0340397	TRUE	0.361733	0.439345	-0.0776119
MSTRG.413	ENSMUST00000027114.5-1,ENSMUST00000027114.5-0	5	5	ENSMUSG00000025971.6	2106	ENSMUSG00000025971.6	chr1	57417954	+	2.96419	2.73357	2.84915	1.95286	2.02138	1.8928	33.2209	38.4844	38.5839	45.5845	34.5706	42.1861	0.0892267	0.0710307	0.0738431	0.0428404	0.0584711	0.0448678	0.00211246	0.0341217	TRUE	0.0780335	0.0487264	0.029307
MSTRG.21649	MSTRG.21649.1-3,MSTRG.21649.3-3,MSTRG.21649.2-3,ENSMUST00000064404.7-3	1	9	ENSMUSG00000031068.8	223524	ENSMUSG00000031068.8	chr7	137468206	+	37.7942	42.0761	41.1565	39.3953	40.0105	38.4614	42.6876	45.8797	44.4657	41.2974	41.7346	40.0154	0.885368	0.917096	0.925578	0.953941	0.958689	0.961165	0.00211819	0.0341695	TRUE	0.909347	0.957932	-0.0485844
MSTRG.9008	ENSMUST00000089677.6-15,ENSMUST00000232023.1-15,ENSMUST00000165418.8-15	16	17	ENSMUSG00000022811.17	95986	ENSMUSG00000022811.17	chr16	33503902	+	2.44343	2.00831	2.11	1.67745	1.70239	1.44861	6.72478	6.97733	6.30978	7.20464	6.83865	7.06482	0.363347	0.287833	0.334401	0.232829	0.248937	0.205046	0.00211891	0.0341695	TRUE	0.328527	0.228937	0.0995899
MSTRG.5968	ENSMUST00000222106.1-0	3	4	ENSMUSG00000054021.6	NA	ENSMUSG00000054021.6	chr13	43387659	+	29.2673	27.6664	28.3542	32.6025	32.2192	32.3684	31.9546	30.7043	30.9122	34.8921	34.5244	34.1653	0.915901	0.901059	0.917248	0.934381	0.933229	0.947407	0.0021369	0.0344217	TRUE	0.911403	0.938339	-0.026936
MSTRG.9923	ENSMUST00000173132.7-1,ENSMUST00000173946.1-1,ENSMUST00000173132.7-0,ENSMUST00000048249.7-1,ENSMUST00000173556.1-0,ENSMUST00000048249.7-0,ENSMUST00000173807.7-0,ENSMUST00000173175.7-1,ENSMUST00000174847.7-1,ENSMUST00000173946.1-0,ENSMUST00000173175.7-0,ENSMUST00000173556.1-1,ENSMUST00000173807.7-1,ENSMUST00000174847.7-0	3	3	ENSMUSG00000041881.13	105591	ENSMUSG00000041881.13	chr17	33838319	+	9.91128	9.33394	9.69146	8.64071	9.33617	8.97849	17.6704	16.041	18.3193	18.8339	18.8187	18.2834	0.560897	0.58188	0.52903	0.458784	0.496112	0.491074	0.00215559	0.0346357	TRUE	0.557269	0.48199	0.0752789
MSTRG.17115	MSTRG.17115.1-0	7	7	ENSMUSG00000061755.10	NA	No_ref_genes	chr5	41785580	-	0.362295	0.304636	0.432393	0.189011	0	0	15.1819	15.3902	15.9692	14.2059	14.6955	14.1195	0.0238636	0.0197942	0.0270767	0.0133051	0	0	0.00215609	0.0346357	TRUE	0.0235782	0.00443502	0.0191432
MSTRG.4450	MSTRG.4450.5-0,MSTRG.4450.8-0,MSTRG.4450.7-0,ENSMUST00000017276.13-0,ENSMUST00000106302.8-0,ENSMUST00000106305.8-0,MSTRG.4450.6-0,MSTRG.4450.9-0,MSTRG.4450.4-0	3	3	ENSMUSG00000017132.17	50211	ENSMUSG00000017132.17	chr11	118164171	-	4.10272	4.12447	4.44876	4.15429	3.41262	1.99562	4.10272	4.12447	4.67491	6.19083	9.3441	12.8488	1	1	0.951626	0.671039	0.365216	0.155316	0.00216472	0.0347172	TRUE	0.983875	0.39719	0.586685
MSTRG.195	ENSMUST00000122822.1-1,ENSMUST00000150593.7-1,ENSMUST00000132066.3-1,ENSMUST00000115174.3-1,ENSMUST00000088287.9-1,ENSMUST00000138024.7-1	1	5	ENSMUSG00000004768.14	948	ENSMUSG00000004768.14	chr1	33740715	+	1.41261	1.30688	1.19513	1.64654	1.46979	1.62331	3.20436	3.06269	2.9743	3.45719	3.11425	3.20019	0.44084	0.426709	0.401819	0.476266	0.471956	0.507255	0.00216743	0.0347386	TRUE	0.423123	0.485159	-0.0620367
MSTRG.22522	ENSMUST00000109761.8-0,MSTRG.22522.3-3	2	5	ENSMUSG00000053226.7,ENSMUSG00000003813.15	243958	ENSMUSG00000003813.15	chr8	84834908	-	19.1512	19.477	20.7508	23.4907	24.4768	23.6747	32.0177	32.5172	33.7344	37.6939	38.8394	37.7278	0.598144	0.598978	0.615122	0.623197	0.630206	0.627513	0.00219301	0.0350176	TRUE	0.604081	0.626972	-0.0228909
MSTRG.19701	ENSMUST00000064910.6-0,ENSMUST00000137235.1-0	10	14	ENSMUSG00000030224.10,ENSMUSG00000030225.11	NA	No_ref_genes	chr6	137754545	+	0.957725	0.92104	0.89042	0.78372	0.71331	0.82345	55.4918	54.9806	54.6089	50.3008	49.9084	54.7553	0.0172589	0.0167521	0.0163054	0.0155807	0.0142924	0.0150387	0.00220343	0.035136	TRUE	0.0167721	0.0149706	0.00180153
MSTRG.24533	ENSMUST00000215300.1-0,ENSMUST00000213124.1-0	1	3	ENSMUSG00000038412.8	261572	ENSMUSG00000038412.8	chr9	121849538	-	20.8525	18.9721	27.8385	29.5044	26.167	28.9177	55.9379	56.1819	63.4554	56.931	54.2049	54.7703	0.37278	0.337691	0.438709	0.518248	0.482742	0.52798	0.00221699	0.0352523	TRUE	0.38306	0.509657	-0.126597
MSTRG.11406	MSTRG.11406.2-0,ENSMUST00000076968.10-3,MSTRG.11406.1-0,ENSMUST00000235479.1-3,ENSMUST00000169121.8-0,ENSMUST00000073899.5-0,ENSMUST00000224135.2-0,ENSMUST00000235479.1-0,ENSMUST00000235303.1-3,ENSMUST00000235303.1-0,MSTRG.11406.1-3,ENSMUST00000235784.1-3,ENSMUST00000237745.1-0,ENSMUST00000223586.1-3,ENSMUST00000223586.1-0,MSTRG.11406.10-3,ENSMUST00000237366.1-3,ENSMUST00000076968.10-0,ENSMUST000…	5	5	ENSMUSG00000024743.16	124351	ENSMUSG00000024743.16	chr19	10453181	+	0.415299	0.402123	0.461716	0.361168	0.372219	0.352057	2.85343	2.76856	2.84602	2.91562	2.90241	2.68454	0.145544	0.145246	0.162233	0.123874	0.128245	0.131142	0.00221845	0.0352523	TRUE	0.151008	0.127754	0.0232541
MSTRG.11406	MSTRG.11406.2-5,ENSMUST00000223586.1-5,MSTRG.11406.1-5,ENSMUST00000073899.5-5,ENSMUST00000235784.1-5,ENSMUST00000224135.2-5,ENSMUST00000237745.1-5,ENSMUST00000225452.2-5,ENSMUST00000076968.10-5,ENSMUST00000235479.1-5,ENSMUST00000237366.1-5,MSTRG.11406.10-5,ENSMUST00000169121.8-5,ENSMUST00000235303.1-5	4	5	ENSMUSG00000024743.16	124350	ENSMUSG00000024743.16	chr19	10451622	+	2.43813	2.36643	2.3843	2.55445	2.53019	2.33249	2.85343	2.76856	2.84602	2.91562	2.90241	2.68454	0.854456	0.854754	0.837767	0.876126	0.871755	0.868858	0.00221845	0.0352523	TRUE	0.848992	0.872246	-0.0232541
MSTRG.17074	MSTRG.17074.1-1,ENSMUST00000031099.3-1	1	6	ENSMUSG00000029198.3	186464	ENSMUSG00000029198.3	chr5	36471708	+	21.2848	23.1524	22.2619	24.1439	23.2951	24.9308	22.9951	24.6903	23.9357	25.4804	24.6575	26.41	0.925623	0.937712	0.93007	0.947547	0.944744	0.943993	0.00223594	0.0354822	TRUE	0.931135	0.945428	-0.0142936
MSTRG.14375	ENSMUST00000154381.1-4,ENSMUST00000176519.7-4,ENSMUST00000176425.1-4,ENSMUST00000140039.1-4,ENSMUST00000177005.7-4,ENSMUST00000001454.13-4	1	4	ENSMUSG00000001418.13	156142	ENSMUSG00000001418.13	chr3	88328680	+	7.58283	7.20134	7.55959	8.3991	8.09559	7.96308	7.74366	7.39132	7.68775	8.50008	8.15766	8.04435	0.97923	0.974297	0.983329	0.98812	0.992392	0.989897	0.00224009	0.0354822	TRUE	0.978952	0.990136	-0.0111843
MSTRG.13234	ENSMUST00000110057.2-0	2	2	ENSMUSG00000051379.12	149769	ENSMUSG00000051379.12	chr2	140658198	-	7.28787	7.64656	6.49629	7.34625	7.02081	6.31158	8.01877	8.54125	7.26534	7.95695	7.64495	6.88738	0.90885	0.895251	0.894149	0.92325	0.91836	0.916399	0.00224144	0.0354822	TRUE	0.899417	0.919336	-0.0199195
MSTRG.13234	ENSMUST00000056760.3-0	1	2	ENSMUSG00000051379.12	149773	ENSMUSG00000051379.12	chr2	140659325	-	0.730908	0.894686	0.769044	0.610696	0.624133	0.575793	8.01877	8.54125	7.26534	7.95695	7.64495	6.88738	0.0911496	0.104749	0.105851	0.07675	0.0816399	0.0836012	0.00224147	0.0354822	TRUE	0.100583	0.0806637	0.0199195
MSTRG.15888	ENSMUST00000102742.10-0	3	3	ENSMUSG00000028568.16	179974	ENSMUSG00000028568.16	chr4	108814295	-	40.1531	38.3427	38.4311	32.7076	32.892	32.6189	99.1121	100.854	98.5574	94.589	89.9763	96.2138	0.405128	0.380179	0.389936	0.345787	0.365563	0.339025	0.00226056	0.0357267	TRUE	0.391747	0.350125	0.0416227
MSTRG.24087	ENSMUST00000190377.6-5,MSTRG.24087.2-7,ENSMUST00000169860.7-5,MSTRG.24087.1-7,ENSMUST00000085248.11-5,ENSMUST00000187771.7-5	3	10	ENSMUSG00000062270.14	259491	ENSMUSG00000062270.14	chr9	90100455	-	11.189	11.5014	11.8479	13.1692	13.754	13.6034	301.727	288.219	284.315	285.122	269.136	295.335	0.0370831	0.0399049	0.0416719	0.046188	0.0511041	0.0460608	0.00226402	0.035762	TRUE	0.0395533	0.0477843	-0.00823103
MSTRG.11275	ENSMUST00000235599.1-0,ENSMUST00000025890.9-0	3	4	ENSMUSG00000024941.9	127721	ENSMUSG00000024941.9	chr19	5758426	-	19.7952	18.5836	20.935	19.0708	19.0479	19.5109	81.8356	74.6714	83.1122	81.6548	88.2327	86.7556	0.24189	0.248872	0.251888	0.233554	0.215883	0.224896	0.00226818	0.0358084	TRUE	0.24755	0.224777	0.0227727
MSTRG.24932	ENSMUST00000114550.7-0,ENSMUST00000033713.10-0	2	3	ENSMUSG00000031347.12	267931	ENSMUSG00000031347.12	chrX	72913704	-	9.89891	8.0696	7.498	9.63168	9.61108	10.1276	23.0962	22.9118	20.8442	19.8455	20.759	20.7933	0.428594	0.352203	0.359717	0.485334	0.462985	0.48706	0.00229421	0.0361415	TRUE	0.380171	0.47846	-0.0982882
MSTRG.24932	ENSMUST00000114551.9-0	3	3	ENSMUSG00000031347.12	267929	ENSMUSG00000031347.12	chrX	72913532	-	13.1973	14.8422	13.3462	10.2138	11.1479	10.6657	23.0962	22.9118	20.8442	19.8455	20.759	20.7933	0.571406	0.647797	0.640283	0.514666	0.537015	0.51294	0.00229421	0.0361415	TRUE	0.619829	0.52154	0.0982882
MSTRG.21025	ENSMUST00000107180.7-0,MSTRG.21025.3-0,ENSMUST00000107179.1-0,ENSMUST00000032879.14-0	9	10	ENSMUSG00000030643.14	220659	ENSMUSG00000030643.14	chr7	92844535	+	5.18236	4.90016	4.75159	4.49639	4.42872	4.65844	5.50225	5.75041	5.2126	5.69571	5.52114	5.78779	0.941864	0.852142	0.911557	0.789435	0.802139	0.804874	0.00230678	0.036195	TRUE	0.901854	0.798816	0.103038
MSTRG.10278	ENSMUST00000233190.1-4,MSTRG.10278.4-4,ENSMUST00000000129.13-4,ENSMUST00000038080.6-4,MSTRG.10278.3-4,MSTRG.10278.2-4	1	5	ENSMUSG00000000127.15	107371	ENSMUSG00000000127.15	chr17	64139216	+	1.73097	1.95388	2.10139	2.22954	1.94576	2.22348	2.69497	2.92292	3.03561	3.0687	2.71054	3.04196	0.642297	0.668468	0.692248	0.726543	0.71785	0.730937	0.00230866	0.036195	TRUE	0.667671	0.72511	-0.0574391
MSTRG.24533	ENSMUST00000215007.1-0,ENSMUST00000060251.7-0	2	3	ENSMUSG00000038412.8	261570	ENSMUSG00000038412.8	chr9	121848563	-	34.8949	37.0317	35.1619	27.4266	27.4959	25.8527	55.9379	56.1819	63.4554	56.931	54.2049	54.7703	0.623814	0.65914	0.554119	0.481752	0.507258	0.47202	0.00231375	0.0362351	TRUE	0.612358	0.48701	0.125348
MSTRG.9512	MSTRG.9512.11-0	9	9	ENSMUSG00000006818.5	NA	ENSMUSG00000055602.17	chr17	13149275	+	5.86003	5.81564	5.99789	4.09085	3.91091	3.57578	42.8197	42.6757	34.5673	39.7554	38.1753	41.0807	0.136853	0.136275	0.173514	0.102901	0.102446	0.0870428	0.00231838	0.0362882	TRUE	0.148881	0.0974632	0.0514175
MSTRG.5034	ENSMUST00000021362.4-0	4	4	ENSMUSG00000020978.10	NA	ENSMUSG00000020978.10	chr12	69310687	+	69.716	66.946	60.7771	49.7586	52.0797	55.7789	244.544	229.861	229.1	214.431	214.487	220.556	0.285085	0.291246	0.265286	0.232049	0.242811	0.252901	0.00232524	0.0363207	TRUE	0.280539	0.242587	0.037952
MSTRG.9467	ENSMUST00000163887.1-3,ENSMUST00000232566.1-0,ENSMUST00000069742.7-0,ENSMUST00000069742.7-3,ENSMUST00000232566.1-3,MSTRG.9467.2-0,MSTRG.9467.2-3,ENSMUST00000163887.1-0	3	3	ENSMUSG00000055945.8	103563	ENSMUSG00000117569.1,ENSMUSG00000055945.8	chr17	8344114	+	5.34574	5.23883	5.0844	5.39486	5.03577	5.20305	11.2581	10.6335	10.725	12.6449	11.4229	11.4243	0.474834	0.492674	0.474071	0.426642	0.440847	0.455436	0.00232912	0.0363207	TRUE	0.480527	0.440975	0.0395513
MSTRG.9467	ENSMUST00000232566.1-2,MSTRG.9467.2-2,ENSMUST00000163887.1-2,ENSMUST00000069742.7-2	1	3	ENSMUSG00000055945.8	103561	ENSMUSG00000117569.1,ENSMUSG00000055945.8	chr17	8343358	+	5.91238	5.39462	5.64058	7.25007	6.38716	6.22127	11.2581	10.6335	10.725	12.6449	11.4229	11.4243	0.525166	0.507326	0.525929	0.573358	0.559153	0.544564	0.00232912	0.0363207	TRUE	0.519473	0.559025	-0.0395513
MSTRG.20464	MSTRG.20464.1-2,ENSMUST00000160433.2-2,MSTRG.20464.4-2,MSTRG.20464.2-2,MSTRG.20464.3-2	4	6	ENSMUSG00000058975.7	218706	ENSMUSG00000058975.7	chr7	46438481	+	0	0	0	1.12046	2.06475	2.81578	32.6344	31.0545	31.5421	34.5077	33.8922	32.5363	0	0	0	0.0324699	0.0609212	0.0865428	0.00232991	0.0363207	TRUE	0	0.059978	-0.059978
MSTRG.3430	ENSMUST00000056907.6-2,MSTRG.3430.3-2,MSTRG.3430.1-2	2	7	ENSMUSG00000049323.8	34426	ENSMUSG00000049323.8	chr11	60788287	+	3.16695	2.78768	2.99081	3.01796	2.84901	2.92334	5.03582	4.87085	4.60738	4.3463	3.94007	4.08502	0.628884	0.572319	0.649135	0.694375	0.723085	0.715624	0.00233127	0.0363207	TRUE	0.616779	0.711028	-0.0942486
MSTRG.11017	ENSMUST00000025421.8-2,MSTRG.11017.2-2	1	2	ENSMUSG00000079614.4	118195	ENSMUSG00000079614.4	chr18	67795365	+	6.92758	7.52026	8.09123	8.20308	7.73231	8.70586	10.781	11.3273	11.8592	11.5073	11.0231	12.1353	0.642571	0.663904	0.682273	0.712861	0.701461	0.717397	0.00233369	0.0363207	TRUE	0.662916	0.710573	-0.0476574
MSTRG.11017	MSTRG.11017.2-1,ENSMUST00000025421.8-0,MSTRG.11017.2-0,ENSMUST00000025421.8-1	2	2	ENSMUSG00000079614.4	118197	ENSMUSG00000079614.4	chr18	67795487	+	3.85346	3.80707	3.76799	3.30418	3.29083	3.42948	10.781	11.3273	11.8592	11.5073	11.0231	12.1353	0.357429	0.336096	0.317727	0.287139	0.298539	0.282603	0.00233369	0.0363207	TRUE	0.337084	0.289427	0.0476574
MSTRG.5524	ENSMUST00000140788.7-0,ENSMUST00000135131.1-0,ENSMUST00000043459.12-0,ENSMUST00000142012.1-0,ENSMUST00000148765.1-0	1	2	ENSMUSG00000037904.14	61671	ENSMUSG00000037904.14	chr12	110976427	-	2.38817	2.54388	2.37072	2.68725	2.42794	2.56252	3.41807	3.40638	3.22058	3.38581	3.07632	3.07134	0.698688	0.746799	0.736116	0.793681	0.789235	0.834332	0.00233532	0.0363207	TRUE	0.727201	0.805749	-0.078548
MSTRG.5524	ENSMUST00000128353.7-0	2	2	ENSMUSG00000037904.14	NA	ENSMUSG00000037904.14	chr12	110975353	-	1.02991	0.862498	0.849857	0.698558	0.648379	0.508821	3.41807	3.40638	3.22058	3.38581	3.07632	3.07134	0.301312	0.253201	0.263884	0.206319	0.210765	0.165668	0.00233532	0.0363207	TRUE	0.272799	0.194251	0.078548
MSTRG.22803	ENSMUST00000177068.7-0	2	2	ENSMUSG00000046691.14,ENSMUSG00000117748.1	245167	ENSMUSG00000046691.14,ENSMUSG00000117748.1	chr8	106883863	-	0	0	0	2.82651	0.943197	1.8642	9.19017	9.19459	9.17668	11.3462	10.0376	10.8042	0	0	0	0.249115	0.093966	0.172545	0.00233992	0.0363538	TRUE	0	0.171875	-0.171875
MSTRG.22803	ENSMUST00000175940.1-0,ENSMUST00000169312.1-0	1	2	ENSMUSG00000046691.14,ENSMUSG00000117748.1	245167	ENSMUSG00000046691.14,ENSMUSG00000117748.1	chr8	106883892	-	9.19017	9.19459	9.17668	8.5197	9.09444	8.93997	9.19017	9.19459	9.17668	11.3462	10.0376	10.8042	1	1	1	0.750885	0.906034	0.827455	0.00233993	0.0363538	TRUE	1	0.828125	0.171875
MSTRG.7972	ENSMUST00000165201.8-0	3	3	ENSMUSG00000038679.16	90073	ENSMUSG00000038679.16	chr15	50654752	-	10.4811	10.0627	10.2006	9.31497	9.95748	9.43863	10.9059	10.3891	10.4536	9.90744	10.4399	10.0313	0.961052	0.968576	0.975798	0.9402	0.953792	0.940917	0.00235665	0.0365368	TRUE	0.968475	0.94497	0.0235056
MSTRG.7972	ENSMUST00000184458.7-0,ENSMUST00000183757.7-0	2	3	ENSMUSG00000038679.16	90082	ENSMUSG00000038679.16	chr15	50658420	-	0.42476	0.326471	0.253001	0.592464	0.482406	0.592681	10.9059	10.3891	10.4536	9.90744	10.4399	10.0313	0.0389478	0.0314243	0.0242021	0.0597999	0.046208	0.0590831	0.00235669	0.0365368	TRUE	0.0315248	0.0550303	-0.0235056
MSTRG.13376	ENSMUST00000147822.7-0,ENSMUST00000109782.1-0	1	2	ENSMUSG00000056941.17	150622	ENSMUSG00000056941.17	chr2	153618834	-	6.10342	5.53705	6.05009	6.43822	6.11362	6.2706	10.5181	9.61632	10.4206	10.2995	10.1541	9.77821	0.580279	0.575797	0.580591	0.625099	0.602083	0.641283	0.0023716	0.036729	TRUE	0.578889	0.622822	-0.0439327
MSTRG.13376	ENSMUST00000071852.9-0	2	2	ENSMUSG00000056941.17	150620	ENSMUSG00000056941.17	chr2	153616933	-	4.41466	4.07927	4.37048	3.86131	4.0405	3.5076	10.5181	9.61632	10.4206	10.2995	10.1541	9.77821	0.419721	0.424203	0.419409	0.374901	0.397917	0.358717	0.0023716	0.036729	TRUE	0.421111	0.377178	0.0439327
MSTRG.5010	ENSMUST00000220462.1-2,ENSMUST00000120580.7-2,MSTRG.5010.2-0,ENSMUST00000220462.1-0,MSTRG.5010.3-2,MSTRG.5010.1-2,MSTRG.5010.1-0,MSTRG.5010.2-2,ENSMUST00000120580.7-0,ENSMUST00000129956.1-0,ENSMUST00000220798.1-0,ENSMUST00000129956.1-2,MSTRG.5010.3-0,ENSMUST00000220798.1-2	2	2	ENSMUSG00000035597.19	53390	ENSMUSG00000035597.19	chr12	65063387	+	1.00718	1.07176	1.12331	1.06285	1.0095	0.880476	3.68682	4.18296	4.57183	4.70275	5.37857	4.30535	0.273185	0.256221	0.245703	0.226005	0.18769	0.204508	0.00238158	0.0368447	TRUE	0.25837	0.206068	0.0523022
MSTRG.5010	ENSMUST00000120580.7-1,ENSMUST00000129956.1-1,MSTRG.5010.3-1,MSTRG.5010.1-1,MSTRG.5010.2-1,ENSMUST00000220462.1-1,ENSMUST00000220798.1-1	1	2	ENSMUSG00000035597.19	53388	ENSMUSG00000035597.19,ENSMUSG00000087790.1	chr12	65062162	+	2.67963	3.1112	3.44852	3.63991	4.36907	3.42487	3.68682	4.18296	4.57183	4.70275	5.37857	4.30535	0.726815	0.743779	0.754297	0.773995	0.81231	0.795492	0.00238158	0.0368447	TRUE	0.74163	0.793932	-0.0523022
MSTRG.4175	MSTRG.4175.4-3,ENSMUST00000001347.6-3,MSTRG.4175.3-3,MSTRG.4175.5-3,ENSMUST00000153185.7-3	4	7	ENSMUSG00000001313.12	38730	No_ref_genes	chr11	101474470	+	0.858106	0.85838	0.806462	0.620427	0.670543	0.460772	74.9533	76.3043	74.3384	73.48	72.6895	70.3741	0.0114485	0.0112494	0.0108485	0.00844348	0.00922476	0.00654746	0.00239593	0.0369611	TRUE	0.0111822	0.0080719	0.00311027
MSTRG.9632	MSTRG.9632.1-5,ENSMUST00000115407.8-0	3	9	ENSMUSG00000016946.6,ENSMUSG00000024122.16,ENSMUSG00000036820.12	109988	ENSMUSG00000117557.1,ENSMUSG00000024122.16,ENSMUSG00000036820.12	chr17	24078874	-	9.2683	8.80871	9.66508	8.03649	8.19629	7.3645	40.5248	40.915	40.6226	40.654	41.1068	41.1205	0.228707	0.215293	0.237924	0.19768	0.19939	0.179095	0.00241279	0.0371115	TRUE	0.227308	0.192055	0.0352527
MSTRG.11307	ENSMUST00000025897.12-4,ENSMUST00000155655.7-4,ENSMUST00000137095.7-4,ENSMUST00000123468.8-4,ENSMUST00000133696.7-4,ENSMUST00000128170.7-4,ENSMUST00000142862.1-4,ENSMUST00000124556.7-4	2	5	ENSMUSG00000024948.15	123828	ENSMUSG00000024948.15	chr19	6353877	+	4.71914	4.53558	5.57039	5.93735	6.74275	6.29582	15.5968	17.5549	19.8699	17.3588	20.9468	18.3463	0.302571	0.258366	0.280343	0.342038	0.321898	0.343165	0.00243118	0.0372776	TRUE	0.280427	0.3357	-0.0552737
MSTRG.18361	ENSMUST00000056578.6-2,ENSMUST00000110695.7-2	1	2	ENSMUSG00000047843.16	192415	ENSMUSG00000047843.16	chr5	144264405	+	38.4939	39.0278	36.6047	35.1663	36.4511	36.6672	38.7175	39.3339	36.8853	35.2968	36.5808	36.6946	0.994225	0.992217	0.992394	0.996303	0.996455	0.999253	0.0024422	0.0373895	TRUE	0.992945	0.997337	-0.00439146
MSTRG.18361	ENSMUST00000110695.7-1,ENSMUST00000110695.7-0,ENSMUST00000056578.6-0,ENSMUST00000056578.6-1	2	2	ENSMUSG00000047843.16	192416	ENSMUSG00000047843.16	chr5	144264575	+	0.2236	0.306121	0.280563	0.130498	0.12969	0.0274218	38.7175	39.3339	36.8853	35.2968	36.5808	36.6946	0.00577515	0.00778263	0.00760636	0.00369716	0.00354532	0.000747297	0.0024423	0.0373895	TRUE	0.00705471	0.00266326	0.00439146
MSTRG.25270	MSTRG.25270.13-14,ENSMUST00000113085.1-14,MSTRG.25270.1-15,MSTRG.25270.17-15,MSTRG.25270.15-15,MSTRG.25270.18-14,MSTRG.25270.14-15,ENSMUST00000033800.12-14,MSTRG.25270.9-14,MSTRG.25270.11-14,MSTRG.25270.12-14	17	27	ENSMUSG00000031425.15	265181	ENSMUSG00000031425.15	chrX	136837570	+	231.597	242.703	229.221	291.028	269.011	326.387	9559.04	8725.19	9109.84	9463.34	8939.24	9730.43	0.0242281	0.0278163	0.025162	0.0307532	0.0300933	0.0335429	0.00246367	0.0376288	TRUE	0.0257355	0.0314631	-0.00572765
MSTRG.14455	MSTRG.14455.1-0,ENSMUST00000239076.1-2,MSTRG.14455.3-0,ENSMUST00000238911.1-0,ENSMUST00000239082.1-0,ENSMUST00000239082.1-4,ENSMUST00000239076.1-0,ENSMUST00000238911.1-2,MSTRG.14455.3-3,MSTRG.14455.1-3	11	11	ENSMUSG00000027942.17,ENSMUSG00000118506.1	156530	ENSMUSG00000118506.1	chr3	90068356	+	0.160793	0.158104	0.233621	0.12855	0.140585	0.0969801	11.8419	13.7781	14.5308	15.1404	15.9379	15.0712	0.0135783	0.011475	0.0160777	0.0084905	0.00882079	0.00643481	0.00246435	0.0376288	TRUE	0.0137104	0.00791537	0.00579498
MSTRG.10966	ENSMUST00000237004.1-0	5	5	ENSMUSG00000024583.3	122225	ENSMUSG00000024583.3	chr18	63661094	-	17.7815	16.5383	16.0029	12.279	12.4985	12.081	110.077	108.693	112.912	98.5015	96.8745	91.4388	0.161537	0.152156	0.141729	0.124658	0.129017	0.132122	0.00248006	0.0377568	TRUE	0.151807	0.128599	0.0232086
MSTRG.4202	ENSMUST00000153395.7-0	1	3	ENSMUSG00000018677.9	48618	ENSMUSG00000098774.1,ENSMUSG00000018677.9	chr11	102403145	-	19.7208	23.7665	18.8741	30.1404	27.7421	27.6368	36.6642	39.0354	35.6577	43.7525	42.8469	41.9384	0.537876	0.608844	0.529313	0.688884	0.647471	0.658987	0.00248559	0.037797	TRUE	0.558678	0.665114	-0.106437
MSTRG.6018	MSTRG.6018.1-0	3	3	ENSMUSG00000037989.15	NA	ENSMUSG00000037989.15	chr13	49035329	-	0.169546	0.090286	0.166401	0.022694	0.072915	0.020585	8.18302	8.48764	8.60875	10.8715	10.988	8.76151	0.0207193	0.0106373	0.0193293	0.00208748	0.00663589	0.00234948	0.00248773	0.037797	TRUE	0.0168953	0.00369095	0.0132044
MSTRG.23898	MSTRG.23898.11-1,ENSMUST00000126120.7-1	2	6	ENSMUSG00000033543.17	250675	ENSMUSG00000033543.17	chr9	70018617	+	0.458549	0.474664	0.3476	1.08306	2.1047	1.45395	13.4587	14.0488	14.7035	14.9955	15.2896	14.5151	0.0340707	0.0337868	0.0236406	0.0722259	0.137656	0.100168	0.00252197	0.0381836	TRUE	0.0304994	0.10335	-0.0728506
MSTRG.23226	ENSMUST00000034396.13-1,ENSMUST00000146901.1-1,MSTRG.23226.11-1,ENSMUST00000155679.7-1,MSTRG.23226.1-1,MSTRG.23226.12-1,MSTRG.23226.3-1,MSTRG.23226.9-1,ENSMUST00000134674.7-1	1	4	ENSMUSG00000031918.16	247000	ENSMUSG00000031918.16	chr9	13805755	+	2.70888	2.48762	2.27661	3.43675	3.33519	3.03943	11.5814	11.6817	11.5864	12.4097	11.9225	12.1619	0.2339	0.21295	0.196491	0.27694	0.279739	0.249914	0.00253998	0.0383838	TRUE	0.214447	0.268864	-0.0544171
MSTRG.7607	ENSMUST00000069334.7-0,ENSMUST00000071533.12-0	2	2	ENSMUSG00000055639.16	82570	ENSMUSG00000055639.16	chr14	97786853	-	4.63432	4.32463	3.98371	4.17109	4.31579	4.18273	5.8944	5.51142	5.03895	5.2211	5.41681	5.18156	0.786225	0.784667	0.790584	0.798892	0.796739	0.807234	0.00255631	0.0385709	TRUE	0.787159	0.800955	-0.0137963
MSTRG.7607	ENSMUST00000156684.1-0	1	2	ENSMUSG00000055639.16	82574	ENSMUSG00000089549.1,ENSMUSG00000055639.16	chr14	97825866	-	1.26007	1.18679	1.05524	1.05001	1.10102	0.998827	5.8944	5.51142	5.03895	5.2211	5.41681	5.18156	0.213775	0.215333	0.209416	0.201108	0.203261	0.192766	0.00255631	0.0385709	TRUE	0.212841	0.199045	0.0137963
MSTRG.20112	ENSMUST00000008088.8-0,MSTRG.20112.1-0	2	2	ENSMUSG00000007944.8	NA	ENSMUSG00000007944.8	chr7	27657346	+	0.420222	0.413255	0.352521	0.257848	0.172781	0.258656	35.2003	37.0441	40.6988	39.7978	40.8009	38.442	0.011938	0.0111558	0.00866171	0.00647896	0.00423474	0.00672848	0.00257561	0.0387856	TRUE	0.0105852	0.00581406	0.0047711
MSTRG.20112	ENSMUST00000008088.8-1,MSTRG.20112.1-1	1	2	ENSMUSG00000007944.8	217365	ENSMUSG00000007944.8	chr7	27656213	+	34.7801	36.6308	40.3462	39.54	40.6281	38.1833	35.2003	37.0441	40.6988	39.7978	40.8009	38.442	0.988062	0.988844	0.991338	0.993521	0.995765	0.993272	0.0025758	0.0387856	TRUE	0.989415	0.994186	-0.0047711
MSTRG.1207	ENSMUST00000051396.12-0	1	2	ENSMUSG00000026600.12	15454	ENSMUSG00000026600.12	chr1	156429793	-	4.99528	5.01637	4.29496	6.63142	6.63134	7.43481	11.4128	11.8714	11.4851	13.2499	13.2921	13.124	0.437691	0.422557	0.373959	0.500488	0.498893	0.566506	0.00260758	0.0390631	TRUE	0.411403	0.521962	-0.11056
MSTRG.1207	ENSMUST00000189661.6-0	2	2	ENSMUSG00000026600.12	NA	ENSMUSG00000026600.12	chr1	156424525	-	6.41751	6.85508	7.19013	6.61849	6.66077	5.68917	11.4128	11.8714	11.4851	13.2499	13.2921	13.124	0.562309	0.577443	0.626041	0.499512	0.501107	0.433494	0.00260758	0.0390631	TRUE	0.588597	0.478038	0.11056
MSTRG.10966	ENSMUST00000238061.1-0,ENSMUST00000237331.1-0	3	5	ENSMUSG00000024583.3	122231	ENSMUSG00000024583.3	chr18	63664103	-	63.5068	66.4858	70.6625	65.2271	63.3867	60.9417	110.077	108.693	112.912	98.5015	96.8745	91.4388	0.576929	0.611684	0.625818	0.662194	0.654318	0.666476	0.00260923	0.0390678	TRUE	0.604811	0.660996	-0.0561854
[truncated: 35,474 more rows]
