# Supplementary material for: The Clp1 R140H mutation alters tRNA metabolism and mRNA 3′ processing in mouse models of pontocerebellar hypoplasia
Source: Proc Natl Acad Sci U S A. 2021 Sep 21;118(39):e2110730118. doi: 10.1073/pnas.2110730118 (PMC8488643; doi:10.1073/pnas.2110730118)
Supplement: Supplementary File [file pnas.2110730118.sd04.xlsx]

## Sheet: Proximal-shifted genes
stringtie_gene	position	use_in_Clp1R140H/-	chrom	start	end	strand	ref_gene	gene_name	CDS_transcripts	UTR_transcripts	intronic_transcripts	non_coding_transcripts
MSTRG.15767	2	decreased	chr4	96568429	96568430	-	ENSMUSG00000015224.10	Cyp2j9	None	ENSMUST00000055693.8	None	None
MSTRG.15660	6	decreased	chr4	70427063	70427066	-	ENSMUSG00000039270.9	Megf9	None	ENSMUST00000107359.8	None	None
MSTRG.9276	11	decreased	chr16	84826378	84826379	+	ENSMUSG00000053062.16	Jam2	None	None	None	None
MSTRG.9456	9	decreased	chr17	7303314	7303315	+	ENSMUSG00000023809.10	Rps6ka2	None	ENSMUST00000024575.7	None	None
MSTRG.12508	3	decreased	chr2	60750193	60750194	-	ENSMUSG00000026970.16	Rbms1	None	ENSMUST00000028347.12	None	None
MSTRG.2593	1	decreased	chr10	100567235	100567259	+	ENSMUSG00000019971.10	Cep290	None	None	ENSMUST00000164751.1,ENSMUST00000219643.1,ENSMUST00000219765.1,ENSMUST00000220346.1	ENSMUST00000218000.1
MSTRG.2593	4	decreased	chr10	100574553	100574554	+	ENSMUSG00000019971.10	Cep290	None	None	None	ENSMUST00000219889.1
MSTRG.19622	8	decreased	chr6	128408931	128408934	+	ENSMUSG00000001520.12	Nrip2	None	ENSMUST00000120405.3,ENSMUST00000001561.11	ENSMUST00000204836.1	ENSMUST00000136631.1
MSTRG.5341	4	decreased	chr12	91806043	91806044	-	ENSMUSG00000020964.14	Sel1l	None	ENSMUST00000178462.7,ENSMUST00000021347.11	None	None
MSTRG.13677	2	decreased	chr2	175291522	175291523	+	ENSMUSG00000078901.8	Gm14440	None	None	None	None
MSTRG.14935	3	decreased	chr3	126921612	126921615	-	ENSMUSG00000032826.19	Ank2	None	ENSMUST00000182078.8,ENSMUST00000044443.14	None	ENSMUST00000182588.4
MSTRG.14935	1	decreased	chr3	127031173	127031174	-	ENSMUSG00000032826.19	Ank2	None	ENSMUST00000182994.7,ENSMUST00000182610.7	ENSMUST00000182078.8,ENSMUST00000182711.7,ENSMUST00000182064.8,ENSMUST00000182547.7,ENSMUST00000182008.7,ENSMUST00000182959.7	None
MSTRG.15129	3	decreased	chr3	151545085	151545086	+	ENSMUSG00000039167.12	Adgrl4	None	ENSMUST00000046977.11	None	None
MSTRG.9042	2	decreased	chr16	36768146	36768147	-	ENSMUSG00000022899.9	Slc15a2	None	None	ENSMUST00000165531.7,ENSMUST00000165380.7,ENSMUST00000023616.9	None
MSTRG.1063	11	decreased	chr1	135371050	135371061	-	ENSMUSG00000041889.7	Shisa4	None	ENSMUST00000041240.3	None	ENSMUST00000159918.1
MSTRG.1063	7	decreased	chr1	135373888	135373889	-	ENSMUSG00000041889.7	Shisa4	None	None	ENSMUST00000041240.3	ENSMUST00000159181.1
MSTRG.20879	2	decreased	chr7	80346713	80346721	+	ENSMUSG00000030532.6	Hddc3	None	ENSMUST00000032747.6	ENSMUST00000206089.1	None
MSTRG.2771	5	decreased	chr10	127190376	127190379	-	ENSMUSG00000040415.15	Dtx3	None	ENSMUST00000038217.13,ENSMUST00000130855.7	None	None
MSTRG.13747	3	decreased	chr2	180035464	180035475	+	ENSMUSG00000039108.14	Lsm14b	None	ENSMUST00000058764.5	None	None
MSTRG.6542	2	decreased	chr13	100496507	100496508	-	ENSMUSG00000021638.12	Ocln	None	ENSMUST00000069756.10	None	None
MSTRG.12340	2	decreased	chr2	33450287	33450288	-	ENSMUSG00000026788.13	Zbtb43	None	ENSMUST00000028125.11,ENSMUST00000095035.2	None	None
MSTRG.3627	2	decreased	chr11	71029014	71029015	-	ENSMUSG00000018451.7	6330403K07Rik	None	None	None	None
MSTRG.9614	7	decreased	chr17	23736631	23736632	-	ENSMUSG00000023909.4	Paqr4	None	ENSMUST00000024702.4	None	None
MSTRG.2119	4	decreased	chr10	61693296	61693302	+	ENSMUSG00000020088.10	Sar1a	None	ENSMUST00000020285.9	None	None
MSTRG.25365	3	decreased	chrX	152293790	152293791	-	ENSMUSG00000087403.9	Kantr	None	None	None	None
MSTRG.10668	5	decreased	chr18	34322199	34322200	+	ENSMUSG00000005871.15	Apc	None	ENSMUST00000079362.12	None	None
MSTRG.21716	3	decreased	chr7	141407794	141407795	-	ENSMUSG00000051007.15	Gatd1	None	ENSMUST00000106008.2	None	None
MSTRG.9673	3	decreased	chr17	24897521	24897532	+	ENSMUSG00000073435.10	Nme3	None	ENSMUST00000024978.6	None	None
MSTRG.7400	5	decreased	chr14	64811600	64811603	-	ENSMUSG00000021972.14	Hmbox1	None	ENSMUST00000022544.13	None	None
MSTRG.6431	4	decreased	chr13	90924735	90924736	+	ENSMUSG00000049517.8	Rps23	None	ENSMUST00000051955.8	None	None
MSTRG.22940	11	decreased	chr8	124345723	124345727	+	ENSMUSG00000089704.9	Galnt2	None	None	None	ENSMUST00000147911.1
MSTRG.419	7	decreased	chr1	58406563	58406564	+	ENSMUSG00000051223.14	Bzw1	None	ENSMUST00000050552.14	None	None
MSTRG.7497	2	decreased	chr14	70603623	70603624	-	ENSMUSG00000022099.17	Dmtn	None	ENSMUST00000022694.16,ENSMUST00000228295.1,ENSMUST00000110984.3,ENSMUST00000022695.15	None	None
MSTRG.23255	3	decreased	chr9	15908939	15908940	-	ENSMUSG00000074505.6	Fat3	None	None	None	None
MSTRG.24800	4	decreased	chrX	41678600	41678614	+	ENSMUSG00000001986.16	Gria3	None	ENSMUST00000076349.11	None	None
MSTRG.10160	3	decreased	chr17	47598173	47598174	+	ENSMUSG00000034165.16	Ccnd3	None	None	ENSMUST00000182539.7,ENSMUST00000171031.7,ENSMUST00000183044.7,ENSMUST00000037333.16,ENSMUST00000182846.2,ENSMUST00000183256.7,ENSMUST00000182506.7,ENSMUST00000182848.7,ENSMUST00000183177.7,ENSMUST00000182209.7	ENSMUST00000182281.1
MSTRG.10160	5	decreased	chr17	47599690	47599693	+	ENSMUSG00000034165.16	Ccnd3	None	ENSMUST00000037333.16	None	None
MSTRG.426	2	decreased	chr1	58522806	58522807	-	ENSMUSG00000038174.14	Fam126b	None	ENSMUST00000161600.7	None	None
MSTRG.9570	4	decreased	chr17	21028860	21028874	+	ENSMUSG00000067942.6	Zfp160	None	ENSMUST00000088811.6	ENSMUST00000232473.1,ENSMUST00000232320.1,ENSMUST00000232663.1,ENSMUST00000231482.1	None
MSTRG.9570	5	decreased	chr17	21043050	21043070	+	ENSMUSG00000067942.6	Zfp160	None	ENSMUST00000232473.1	None	None
MSTRG.21505	12	decreased	chr7	127607031	127607032	-	ENSMUSG00000045639.14	Zfp629	None	ENSMUST00000122066.7,ENSMUST00000084564.9,ENSMUST00000058038.11	None	None
MSTRG.5833	3	decreased	chr13	24905363	24905372	+	ENSMUSG00000006711.15	D130043K22Rik	None	None	None	None
MSTRG.18728	2	decreased	chr6	39334756	39334774	-	ENSMUSG00000029924.12	Slc37a3	None	ENSMUST00000090243.7	None	None
MSTRG.14639	2	decreased	chr3	98313170	98313171	-	ENSMUSG00000053398.11	Phgdh	None	ENSMUST00000065793.11	None	None
MSTRG.20963	6	decreased	chr7	89139714	89139715	-	ENSMUSG00000039428.11	Tmem135	None	ENSMUST00000041968.10	None	None
MSTRG.24758	2	decreased	chrX	21489163	21489164	+	ENSMUSG00000068122.10	Agtr2	None	ENSMUST00000089188.8	None	None
MSTRG.18672	2	decreased	chr6	34156723	34156724	-	ENSMUSG00000018999.14	Slc35b4	None	ENSMUST00000019143.8	None	ENSMUST00000146514.7
MSTRG.18037	3	decreased	chr5	125460369	125460373	+	ENSMUSG00000037905.13	Bri3bp	None	ENSMUST00000049040.13	None	None
MSTRG.22803	2	decreased	chr8	106883863	106883864	-	ENSMUSG00000046691.14	Chtf8	None	ENSMUST00000177068.7	None	None
MSTRG.18310	4	decreased	chr5	140761438	140761444	+	ENSMUSG00000050022.16	Amz1	None	ENSMUST00000176035.1	None	None
MSTRG.24631	2	decreased	chrX	6168621	6168622	-	ENSMUSG00000073293.4	Nudt10	None	None	None	None
MSTRG.13234	2	decreased	chr2	140658198	140658199	-	ENSMUSG00000051379.12	Flrt3	None	ENSMUST00000110057.2	ENSMUST00000172544.7	None
MSTRG.8109	2	decreased	chr15	75629826	75629828	+	ENSMUSG00000047003.15	Zfp41	None	ENSMUST00000054555.9	None	None
MSTRG.2454	3	decreased	chr10	84727177	84727182	+	ENSMUSG00000034453.8	Polr3b	None	ENSMUST00000077175.6	None	None
MSTRG.17533	2	decreased	chr5	97069651	97069652	+	ENSMUSG00000034663.13	Bmp2k	None	None	ENSMUST00000035635.9	None
MSTRG.7607	2	decreased	chr14	97786853	97786854	-	ENSMUSG00000055639.16	Dach1	None	ENSMUST00000071533.12,ENSMUST00000069334.7	None	None
MSTRG.16546	4	decreased	chr4	150868891	150868911	+	ENSMUSG00000028967.10	Errfi1	None	ENSMUST00000073600.8	None	None
MSTRG.15767	1	increased	chr4	96576292	96576293	-	ENSMUSG00000015224.10	Cyp2j9	None	None	ENSMUST00000055693.8	ENSMUST00000126509.1
MSTRG.15660	5	increased	chr4	70428842	70428843	-	ENSMUSG00000039270.9	Megf9	None	ENSMUST00000107359.8	None	None
MSTRG.15660	7	increased	chr4	70424719	70424720	-	ENSMUSG00000039270.9	Megf9	None	None	None	None
MSTRG.8469	1	increased	chr15	98134637	98134638	-	ENSMUSG00000048175.13	Asb8	None	ENSMUST00000143400.7	None	None
MSTRG.9276	10	increased	chr16	84826323	84826324	+	ENSMUSG00000053062.16	Jam2	None	None	None	None
MSTRG.12508	2	increased	chr2	60751953	60751954	-	ENSMUSG00000026970.16	Rbms1	None	ENSMUST00000028347.12,ENSMUST00000164147.7	None	None
MSTRG.2593	2	increased	chr10	100573191	100573192	+	ENSMUSG00000019971.10	Cep290	None	ENSMUST00000164751.1,ENSMUST00000219765.1,ENSMUST00000220346.1	None	ENSMUST00000219643.1,ENSMUST00000219889.1
MSTRG.5341	2	increased	chr12	91808643	91808644	-	ENSMUSG00000020964.14	Sel1l	None	ENSMUST00000178462.7,ENSMUST00000167466.1,ENSMUST00000021347.11	ENSMUST00000165282.1	ENSMUST00000166691.7
MSTRG.13677	1	increased	chr2	175290665	175290666	+	ENSMUSG00000078901.8	Gm14440	None	None	None	None
MSTRG.14935	2	increased	chr3	126923325	126923326	-	ENSMUSG00000032826.19	Ank2	None	ENSMUST00000182078.8,ENSMUST00000182064.8,ENSMUST00000044443.14	None	ENSMUST00000182588.4
MSTRG.9042	1	increased	chr16	36771874	36771878	-	ENSMUSG00000022899.9	Slc15a2	None	ENSMUST00000168279.1,ENSMUST00000164579.7	ENSMUST00000165380.7,ENSMUST00000023616.9,ENSMUST00000165531.7	None
MSTRG.1063	4	increased	chr1	135382312	135382313	-	ENSMUSG00000041879.13	Ipo9	None	ENSMUST00000041023.13	None	None
MSTRG.1063	6	increased	chr1	135380544	135380545	-	ENSMUSG00000041889.7,ENSMUSG00000041879.13	Shisa4,Ipo9	None	None	None	None
MSTRG.1063	1	increased	chr1	135385121	135385122	-	ENSMUSG00000041879.13	Ipo9	None	ENSMUST00000161032.7,ENSMUST00000161934.1,ENSMUST00000041023.13,ENSMUST00000161189.7	None	None
MSTRG.1063	13	increased	chr1	135365941	135365956	-	ENSMUSG00000041889.7,ENSMUSG00000041879.13	Shisa4,Ipo9	None	None	None	None
MSTRG.20879	1	increased	chr7	80346102	80346103	+	ENSMUSG00000030532.6	Hddc3	None	ENSMUST00000032747.6	ENSMUST00000206089.1	None
MSTRG.13747	1	increased	chr2	180034656	180034657	+	ENSMUSG00000039108.14	Lsm14b	None	ENSMUST00000055485.11,ENSMUST00000058764.5	None	None
MSTRG.6542	1	increased	chr13	100497763	100497768	-	ENSMUSG00000021638.12	Ocln	None	ENSMUST00000069756.10,ENSMUST00000159459.7,ENSMUST00000022140.11	None	None
MSTRG.21142	5	increased	chr7	100642892	100642893	-	ENSMUSG00000030701.17	Plekhb1	None	ENSMUST00000107046.7	None	None
MSTRG.15298	1	increased	chr4	21784839	21784850	+	ENSMUSG00000040455.17	Usp45	None	None	ENSMUST00000148647.2,ENSMUST00000108232.8,ENSMUST00000065111.14,ENSMUST00000040429.11,ENSMUST00000148304.7,ENSMUST00000137293.7	ENSMUST00000125262.1
MSTRG.12340	1	increased	chr2	33453522	33453523	-	ENSMUSG00000026788.13	Zbtb43	None	ENSMUST00000028125.11,ENSMUST00000113156.1,ENSMUST00000095035.2	None	None
MSTRG.15583	1	increased	chr4	55081075	55081076	+	ENSMUSG00000060206.11	Zfp462	None	ENSMUST00000079605.4,ENSMUST00000098070.9,ENSMUST00000030131.11	None	None
MSTRG.1228	4	increased	chr1	158688806	158688807	+	ENSMUSG00000026587.15	Astn1	None	ENSMUST00000193042.5,ENSMUST00000046110.15	None	None
MSTRG.4277	6	increased	chr11	106197408	106197409	-	ENSMUSG00000069631.14	Strada	None	ENSMUST00000002043.9	ENSMUST00000122989.1	None
MSTRG.3627	1	increased	chr11	71031938	71031942	-	ENSMUSG00000018451.7	6330403K07Rik	None	ENSMUST00000238695.1,ENSMUST00000156068.2	None	None
MSTRG.8453	2	increased	chr15	96418607	96418608	-	ENSMUSG00000033228.8	Scaf11	ENSMUST00000227069.1,ENSMUST00000047835.7,ENSMUST00000228072.1	None	None	None
MSTRG.25365	2	increased	chrX	152294822	152294829	-	ENSMUSG00000087403.9	Kantr	None	ENSMUST00000195280.2	None	None
MSTRG.17459	15	increased	chr5	84053356	84053357	-	ENSMUSG00000029245.16	Epha5	None	None	None	None
MSTRG.10668	3	increased	chr18	34319874	34319875	+	ENSMUSG00000005871.15	Apc	None	ENSMUST00000079362.12,ENSMUST00000115781.9	None	None
MSTRG.21716	1	increased	chr7	141408184	141408200	-	ENSMUSG00000051007.15	Gatd1	None	ENSMUST00000106008.2	None	ENSMUST00000127556.1,ENSMUST00000209276.1,ENSMUST00000140337.1,ENSMUST00000156353.7
MSTRG.7400	1	increased	chr14	64822218	64822219	-	ENSMUSG00000021972.14	Hmbox1	None	ENSMUST00000067843.9,ENSMUST00000176128.7	ENSMUST00000022544.13	ENSMUST00000176386.1
MSTRG.6431	2	increased	chr13	90924399	90924400	+	ENSMUSG00000049517.8	Rps23	ENSMUST00000051955.8	None	None	ENSMUST00000224463.1,ENSMUST00000224430.1
MSTRG.7497	1	increased	chr14	70603670	70603674	-	ENSMUSG00000022099.17	Dmtn	None	ENSMUST00000228001.1,ENSMUST00000228295.1,ENSMUST00000228009.1,ENSMUST00000110984.3,ENSMUST00000228824.1,ENSMUST00000022694.16,ENSMUST00000022695.15	None	None
MSTRG.23255	1	increased	chr9	15910189	15910206	-	ENSMUSG00000074505.6	Fat3	None	ENSMUST00000082170.5,ENSMUST00000217308.2,ENSMUST00000217187.1	None	None
MSTRG.426	1	increased	chr1	58527021	58527022	-	ENSMUSG00000038174.14	Fam126b	None	ENSMUST00000097724.9,ENSMUST00000161600.7	None	None
MSTRG.5833	2	increased	chr13	24902162	24902163	+	ENSMUSG00000006711.15	D130043K22Rik	None	None	None	None
MSTRG.18728	1	increased	chr6	39335985	39335990	-	ENSMUSG00000029924.12	Slc37a3	None	ENSMUST00000090243.7,ENSMUST00000200961.3,ENSMUST00000201448.3	None	ENSMUST00000202714.3
MSTRG.14639	1	increased	chr3	98334522	98334523	-	ENSMUSG00000053398.11	Phgdh	ENSMUST00000065793.11,ENSMUST00000148488.1	None	None	None
MSTRG.20963	3	increased	chr7	89140519	89140520	-	ENSMUSG00000039428.11	Tmem135	None	ENSMUST00000041968.10	None	None
MSTRG.24758	1	increased	chrX	21488830	21488831	+	ENSMUSG00000068122.10	Agtr2	None	ENSMUST00000089188.8	None	None
MSTRG.18672	1	increased	chr6	34158085	34158086	-	ENSMUSG00000018999.14	Slc35b4	None	ENSMUST00000019143.8	None	ENSMUST00000145857.7,ENSMUST00000146514.7
MSTRG.18037	2	increased	chr5	125455154	125455155	+	ENSMUSG00000037905.13	Bri3bp	None	ENSMUST00000049040.13	None	None
MSTRG.22803	1	increased	chr8	106883890	106883895	-	ENSMUSG00000117748.1	Gm50241	None	ENSMUST00000169312.1,ENSMUST00000177068.7,ENSMUST00000175940.1	None	None
MSTRG.18310	1	increased	chr5	140753310	140753311	+	ENSMUSG00000050022.16	Amz1	None	ENSMUST00000176035.1,ENSMUST00000120630.2	None	None
MSTRG.24631	1	increased	chrX	6168696	6168697	-	ENSMUSG00000073293.4	Nudt10	None	ENSMUST00000103006.3	None	None
MSTRG.13234	1	increased	chr2	140659325	140659326	-	ENSMUSG00000051379.12	Flrt3	None	ENSMUST00000056760.3,ENSMUST00000110057.2	ENSMUST00000172544.7	None
MSTRG.8109	1	increased	chr15	75625299	75625300	+	ENSMUSG00000047003.15	Zfp41	None	ENSMUST00000161785.7,ENSMUST00000054555.9	None	None
MSTRG.17533	1	increased	chr5	97069588	97069589	+	ENSMUSG00000034663.13	Bmp2k	None	ENSMUST00000112974.5	ENSMUST00000035635.9	None
MSTRG.7607	1	increased	chr14	97825866	97825867	-	ENSMUSG00000055639.16	Dach1	None	None	ENSMUST00000071533.12,ENSMUST00000069334.7	ENSMUST00000156684.1
MSTRG.16546	1	increased	chr4	150855813	150855819	+	ENSMUSG00000028967.10	Errfi1	None	None	ENSMUST00000030811.1,ENSMUST00000073600.8	ENSMUST00000128640.7

## Sheet: Distal-shifted genes
stringtie_gene	position	use_in_Clp1R140H/-	chrom	start	end	strand	ref_gene	gene_name	CDS_transcripts	UTR_transcripts	intronic_transcripts	non_coding_transcripts
MSTRG.4564	1	decreased	chr12	3404066	3404067	+	ENSMUSG00000020668.10	Kif3c	None	ENSMUST00000020999.6,ENSMUST00000219895.1	None	None
MSTRG.16494	1	decreased	chr4	148454972	148454976	+	ENSMUSG00000028991.15	Mtor	None	ENSMUST00000057580.7	ENSMUST00000103221.9	None
MSTRG.8402	1	decreased	chr15	89462451	89462452	+	ENSMUSG00000022619.5	Mapk8ip2	None	ENSMUST00000023291.5	None	None
MSTRG.23243	1	decreased	chr9	15005785	15005786	-	ENSMUSG00000031934.14	Panx1	None	ENSMUST00000056755.7,ENSMUST00000164273.8	None	None
MSTRG.16576	1	decreased	chr4	152390742	152390756	-	ENSMUSG00000028931.12	Kcnab2	None	ENSMUST00000030768.9,ENSMUST00000238715.1,ENSMUST00000238738.1,ENSMUST00000160884.8,ENSMUST00000159840.7	None	None
MSTRG.3030	1	decreased	chr11	21557242	21557243	-	ENSMUSG00000020321.16	Mdh1	None	ENSMUST00000239073.1,ENSMUST00000102874.10,ENSMUST00000238916.1	None	None
MSTRG.24943	1	decreased	chrX	73202933	73202934	+	ENSMUSG00000073125.10	Xlr3b	None	None	None	None
MSTRG.1073	2	decreased	chr1	135438828	135438849	-	ENSMUSG00000009418.16	Nav1	None	ENSMUST00000190298.7,ENSMUST00000067414.12,ENSMUST00000040599.14	None	None
MSTRG.11425	1	decreased	chr19	11774814	11774815	+	ENSMUSG00000024683.6	Mrpl16	None	ENSMUST00000167199.2	None	None
MSTRG.9361	2	decreased	chr16	94694863	94694864	+	ENSMUSG00000022897.15	Dyrk1a	None	ENSMUST00000023614.4,ENSMUST00000119878.7	None	None
MSTRG.19005	1	decreased	chr6	71880638	71880644	-	ENSMUSG00000063884.6	Ptcd3	None	ENSMUST00000082094.4,ENSMUST00000206879.1	None	ENSMUST00000205691.1,ENSMUST00000205269.1
MSTRG.8391	1	decreased	chr15	89184812	89184820	-	ENSMUSG00000015377.10	Dennd6b	None	ENSMUST00000229755.1,ENSMUST00000078953.8	None	ENSMUST00000230111.1,ENSMUST00000229416.1,ENSMUST00000229935.1,ENSMUST00000230823.1
MSTRG.20393	1	decreased	chr7	44976758	44976765	-	ENSMUSG00000109324.2	Prmt1	None	ENSMUST00000107843.10,ENSMUST00000208829.1,ENSMUST00000207370.1,ENSMUST00000207659.1	None	None
MSTRG.24859	1	decreased	chrX	53609138	53609139	+	ENSMUSG00000051851.5	Rtl8c	None	None	None	None
MSTRG.3495	1	decreased	chr11	65001438	65001439	+	ENSMUSG00000020549.14	Elac2	None	ENSMUST00000101049.8	ENSMUST00000071891.11,ENSMUST00000128693.1	ENSMUST00000140369.1
MSTRG.9535	2	decreased	chr17	14947735	14947739	-	ENSMUSG00000023883.13	Phf10	None	ENSMUST00000168938.2	ENSMUST00000024657.11,ENSMUST00000172054.1	None
MSTRG.18361	1	decreased	chr5	144264404	144264405	+	ENSMUSG00000047843.16	Bri3	None	ENSMUST00000056578.6	ENSMUST00000155491.7	None
MSTRG.17908	1	decreased	chr5	121525038	121525057	-	ENSMUSG00000029454.15	Mapkapk5	None	ENSMUST00000152270.7,ENSMUST00000111783.7,ENSMUST00000200170.1,ENSMUST00000125946.7,ENSMUST00000031410.13	None	ENSMUST00000128782.7,ENSMUST00000111781.7,ENSMUST00000126524.4
MSTRG.11079	1	decreased	chr18	78035049	78035050	+	ENSMUSG00000039840.8	Epg5	None	None	None	None
MSTRG.15623	1	decreased	chr4	59774088	59774089	-	ENSMUSG00000038544.14	Inip	None	None	ENSMUST00000143756.1,ENSMUST00000095063.10,ENSMUST00000107526.7	ENSMUST00000128548.1
MSTRG.8518	2	decreased	chr15	99499513	99499514	-	ENSMUSG00000023011.8	Faim2	None	ENSMUST00000023750.8,ENSMUST00000231171.1	None	ENSMUST00000230837.1,ENSMUST00000231211.1
MSTRG.19982	1	decreased	chr7	19051758	19051759	+	ENSMUSG00000023118.15	Sympk	None	None	ENSMUST00000023882.13	None
MSTRG.13396	1	decreased	chr2	154867260	154867261	+	ENSMUSG00000027593.15	Raly	None	ENSMUST00000116389.8,ENSMUST00000058089.12	ENSMUST00000137333.7	None
MSTRG.12243	1	decreased	chr2	30152014	30152015	+	ENSMUSG00000039678.12	Tbc1d13	None	None	None	None
MSTRG.1044	2	decreased	chr1	134432358	134432359	+	ENSMUSG00000026457.14	Adipor1	None	ENSMUST00000112237.1,ENSMUST00000027727.14	None	None
MSTRG.1744	1	decreased	chr10	11296116	11296117	+	ENSMUSG00000047648.13	Fbxo30	None	ENSMUST00000129456.7	None	None
MSTRG.3675	1	decreased	chr11	74906793	74906820	-	ENSMUSG00000001323.17	Srr	None	ENSMUST00000108447.7,ENSMUST00000121738.7,ENSMUST00000065211.8,ENSMUST00000108448.7	None	ENSMUST00000127499.1
MSTRG.10165	1	decreased	chr17	47691082	47691094	+	ENSMUSG00000084880.1	Tomm6os	None	None	ENSMUST00000156118.7	ENSMUST00000155812.1
MSTRG.21230	1	decreased	chr7	105809657	105809681	-	ENSMUSG00000030879.10	Mrpl17	None	ENSMUST00000033170.6,ENSMUST00000124482.2,ENSMUST00000176158.1	None	None
MSTRG.21149	2	decreased	chr7	100872135	100872136	-	ENSMUSG00000032875.8	Arhgef17	None	ENSMUST00000107032.2,ENSMUST00000209041.1	None	None
MSTRG.25045	1	decreased	chrX	94098174	94098175	-	ENSMUSG00000079509.10	Zfx	None	ENSMUST00000113925.7	ENSMUST00000137853.7,ENSMUST00000088102.11,ENSMUST00000113927.7,ENSMUST00000113926.7	None
MSTRG.8137	1	decreased	chr15	76329764	76329765	+	ENSMUSG00000034259.8	Exosc4	None	ENSMUST00000059045.7,ENSMUST00000230512.1	None	None
MSTRG.10130	1	decreased	chr17	46454134	46454135	-	ENSMUSG00000015599.9	Ttbk1	None	ENSMUST00000225808.1	ENSMUST00000047034.8	None
MSTRG.760	2	decreased	chr1	91128972	91128973	+	ENSMUSG00000026305.15	Lrrfip1	None	None	None	None
MSTRG.21840	1	decreased	chr8	10036002	10036003	+	ENSMUSG00000031497.9	Tnfsf13b	None	ENSMUST00000207792.1	None	None
MSTRG.21211	1	decreased	chr7	105378610	105378613	-	ENSMUSG00000044465.19	Fam160a2	None	ENSMUST00000137158.7,ENSMUST00000211549.1,ENSMUST00000122327.6,ENSMUST00000179474.8,ENSMUST00000118726.7,ENSMUST00000048079.13,ENSMUST00000074686.9	None	None
MSTRG.5670	2	decreased	chr13	11553098	11553104	-	ENSMUSG00000021313.16	Ryr2	None	ENSMUST00000021750.14,ENSMUST00000170156.2	None	None
MSTRG.22294	1	decreased	chr8	69894172	69894181	-	ENSMUSG00000036199.9	Ndufa13	None	ENSMUST00000110167.4	ENSMUST00000180068.1	None
MSTRG.15776	2	decreased	chr4	98718360	98718361	+	ENSMUSG00000061859.17	Patj	None	ENSMUST00000102792.9,ENSMUST00000238306.1,ENSMUST00000041284.9	None	None
MSTRG.16644	3	decreased	chr4	156010321	156010322	+	ENSMUSG00000029076.14	Sdf4	None	ENSMUST00000050078.12	None	None
MSTRG.5968	3	decreased	chr13	43387658	43387659	+	ENSMUSG00000054021.6	Sirt5	None	ENSMUST00000220576.1	ENSMUST00000223194.1,ENSMUST00000066804.4	None
MSTRG.23273	1	decreased	chr9	20646800	20646801	+	ENSMUSG00000084786.9	Ubl5	None	ENSMUST00000129414.8,ENSMUST00000161486.7	None	None
MSTRG.24237	1	decreased	chr9	105076471	105076489	+	ENSMUSG00000032563.16	Mrpl3	None	ENSMUST00000149243.7	ENSMUST00000142424.1,ENSMUST00000035177.14,ENSMUST00000215577.1,ENSMUST00000214459.1	None
MSTRG.5926	1	decreased	chr13	38215601	38215602	+	ENSMUSG00000021431.15	Snrnp48	None	None	ENSMUST00000178564.1,ENSMUST00000091641.12	ENSMUST00000223680.1
MSTRG.16970	1	decreased	chr5	31253275	31253281	-	ENSMUSG00000038564.11	Ift172	None	ENSMUST00000041565.10	None	ENSMUST00000201426.3
MSTRG.8205	1	decreased	chr15	78670007	78670008	-	ENSMUSG00000043460.7	Elfn2	None	ENSMUST00000229441.1,ENSMUST00000088592.5	None	None
MSTRG.1422	10	decreased	chr1	173334845	173334846	-	ENSMUSG00000005338.13	Cadm3	None	ENSMUST00000111220.7	None	None
MSTRG.1422	4	decreased	chr1	173335987	173335988	-	ENSMUSG00000005338.13	Cadm3	None	ENSMUST00000111220.7,ENSMUST00000005470.4	None	None
MSTRG.8073	1	decreased	chr15	73580290	73580294	-	ENSMUSG00000079020.9	Slc45a4	None	ENSMUST00000076224.11,ENSMUST00000144936.7,ENSMUST00000054266.12,ENSMUST00000151288.7	None	None
MSTRG.12358	1	decreased	chr2	34852102	34852103	-	ENSMUSG00000026869.12	Psmd5	None	ENSMUST00000028225.11	None	ENSMUST00000143456.1
MSTRG.7526	1	decreased	chr14	74749858	74749859	+	ENSMUSG00000021996.16	Esd	None	ENSMUST00000022573.16	None	None
MSTRG.7526	3	decreased	chr14	74750766	74750767	+	ENSMUSG00000021996.16	Esd	None	None	None	None
MSTRG.4175	1	decreased	chr11	101471860	101471861	+	ENSMUSG00000001313.12	Rnd2	None	None	None	None
MSTRG.17797	2	decreased	chr5	115168689	115168690	-	ENSMUSG00000029544.16	Cabp1	None	ENSMUST00000112113.7,ENSMUST00000031519.13	None	None
MSTRG.18520	1	decreased	chr6	11900372	11900377	-	ENSMUSG00000029632.7	Ndufa4	None	ENSMUST00000204714.1,ENSMUST00000031637.7,ENSMUST00000204978.2,ENSMUST00000204084.2	None	ENSMUST00000203801.1
MSTRG.12279	1	decreased	chr2	31971839	31971840	+	ENSMUSG00000001864.13	Aif1l	None	ENSMUST00000001920.12	None	None
MSTRG.7442	2	decreased	chr14	68087902	68087903	+	ENSMUSG00000022055.7	Nefl	None	ENSMUST00000022639.7	None	None
MSTRG.19271	1	decreased	chr6	92370908	92370911	-	ENSMUSG00000030020.13	Prickle2	None	ENSMUST00000113446.7,ENSMUST00000032093.11,ENSMUST00000113447.7	None	None
MSTRG.15965	1	decreased	chr4	117086851	117086852	+	ENSMUSG00000028683.14	Eif2b3	None	ENSMUST00000106448.8	None	ENSMUST00000155181.1
MSTRG.4011	1	decreased	chr11	95680048	95680049	+	ENSMUSG00000038845.11	Phb	None	ENSMUST00000125172.7	None	None
MSTRG.8462	1	decreased	chr15	97791809	97791810	+	ENSMUSG00000081534.3	Slc48a1	None	ENSMUST00000117892.1	None	None
MSTRG.17904	1	decreased	chr5	121444756	121444757	-	ENSMUSG00000029616.9	Erp29	None	ENSMUST00000130451.1,ENSMUST00000052590.7	ENSMUST00000153758.1	None
MSTRG.524	1	decreased	chr1	67003375	67003376	-	ENSMUSG00000026000.16	Lancl1	None	ENSMUST00000119559.7,ENSMUST00000027149.11,ENSMUST00000113979.9	None	None
MSTRG.15218	2	decreased	chr4	5800052	5800053	+	ENSMUSG00000049119.14	Fam110b	None	ENSMUST00000108380.1,ENSMUST00000054857.12	ENSMUST00000126564.7	None
MSTRG.19814	2	decreased	chr7	3418816	3418817	+	ENSMUSG00000053395.15	Cacng8	None	None	None	None
MSTRG.18292	1	decreased	chr5	139974747	139974748	+	ENSMUSG00000048988.8	Elfn1	None	None	None	None
MSTRG.3392	3	decreased	chr11	59458479	59458480	+	ENSMUSG00000036819.14	Jmjd4	None	ENSMUST00000147163.7	None	None
MSTRG.18007	1	decreased	chr5	124340792	124340793	+	ENSMUSG00000047635.6	2810006K23Rik	ENSMUST00000077376.2	None	None	None
MSTRG.593	1	decreased	chr1	75496336	75496338	-	ENSMUSG00000026211.17	Obsl1	None	ENSMUST00000113565.2	ENSMUST00000155084.7,ENSMUST00000113567.8	ENSMUST00000127507.7
MSTRG.19781	1	decreased	chr6	148176146	148176147	+	ENSMUSG00000030303.15	Far2	None	ENSMUST00000032443.13	ENSMUST00000111607.3	None
MSTRG.19451	1	decreased	chr6	116021344	116021348	-	ENSMUSG00000030126.17	Tmcc1	None	ENSMUST00000204353.2,ENSMUST00000172510.3,ENSMUST00000088896.9,ENSMUST00000032222.15	None	None
MSTRG.14470	1	decreased	chr3	90361613	90361614	+	ENSMUSG00000042390.9	Gatad2b	None	ENSMUST00000199754.4	None	None
MSTRG.9467	1	decreased	chr17	8343357	8343358	+	ENSMUSG00000055945.8	Prr18	None	ENSMUST00000069742.7,ENSMUST00000163887.1	ENSMUST00000140890.2	None
MSTRG.12699	3	decreased	chr2	83883487	83883488	+	ENSMUSG00000048388.3	Fam171b	None	None	None	None
MSTRG.4482	1	decreased	chr11	119899416	119899417	+	ENSMUSG00000025583.15	Rptor	None	ENSMUST00000147781.7	None	None
MSTRG.2132	1	decreased	chr10	62455272	62455278	-	ENSMUSG00000020078.16	Vps26a	None	ENSMUST00000219574.1,ENSMUST00000092473.4,ENSMUST00000105447.10	None	None
MSTRG.4403	3	decreased	chr11	116023193	116023194	-	ENSMUSG00000016559.14	H3f3b	None	ENSMUST00000016703.7,ENSMUST00000106454.7	None	ENSMUST00000139623.1
MSTRG.14549	1	decreased	chr3	95291806	95291825	+	ENSMUSG00000038712.16	Mindy1	None	None	ENSMUST00000168223.1,ENSMUST00000039537.13,ENSMUST00000107187.8	ENSMUST00000135264.1
MSTRG.6065	2	decreased	chr13	54593585	54593586	-	ENSMUSG00000047547.14	Cltb	None	ENSMUST00000091609.10,ENSMUST00000049575.7,ENSMUST00000140142.7	None	None
MSTRG.20291	1	decreased	chr7	35609096	35609114	+	ENSMUSG00000034867.16	Ankrd27	None	ENSMUST00000186245.6	ENSMUST00000206472.1,ENSMUST00000040844.15,ENSMUST00000190503.6	None
MSTRG.1476	3	decreased	chr1	178955046	178955047	-	ENSMUSG00000055067.15	Smyd3	None	ENSMUST00000128302.7	None	ENSMUST00000068437.12
MSTRG.22522	2	decreased	chr8	84834905	84834912	-	ENSMUSG00000003813.15	Rad23a	None	ENSMUST00000003911.12,ENSMUST00000109761.8	ENSMUST00000144675.7	None
MSTRG.22478	1	decreased	chr8	83426837	83426838	+	ENSMUSG00000002190.13	Clgn	None	ENSMUST00000002259.12	None	None
MSTRG.3096	1	decreased	chr11	30505991	30505992	-	ENSMUSG00000060923.5	Acyp2	None	ENSMUST00000074613.3	None	None
MSTRG.25423	1	decreased	chrX	163031336	163031337	+	ENSMUSG00000031360.14	Ctps2	None	ENSMUST00000112301.7,ENSMUST00000112302.7,ENSMUST00000112303.7,ENSMUST00000033727.13	None	None
MSTRG.11718	1	decreased	chr19	44141728	44141729	-	ENSMUSG00000057506.5	Bloc1s2	None	None	ENSMUST00000237613.1,ENSMUST00000079033.5,ENSMUST00000237630.1	ENSMUST00000237867.1
MSTRG.7828	1	decreased	chr15	25997433	25997434	+	ENSMUSG00000052253.6	Zfp622	None	ENSMUST00000061875.7	None	None
MSTRG.13360	1	decreased	chr2	152944933	152944934	-	ENSMUSG00000042662.16	Dusp15	None	ENSMUST00000037715.6	ENSMUST00000123121.8	None
MSTRG.14709	1	decreased	chr3	104016469	104016470	-	ENSMUSG00000052539.15	Magi3	None	ENSMUST00000122303.1	ENSMUST00000121198.7,ENSMUST00000064371.13	None
MSTRG.5248	1	decreased	chr12	84531576	84531577	+	ENSMUSG00000085793.2	Lin52	None	None	ENSMUST00000221033.1,ENSMUST00000222741.1	None
MSTRG.15108	1	decreased	chr3	145944292	145944293	+	ENSMUSG00000036873.13	2410004B18Rik	None	ENSMUST00000134575.7,ENSMUST00000039571.13	None	None
MSTRG.19578	1	decreased	chr6	125222172	125222173	+	ENSMUSG00000030337.16	Vamp1	None	ENSMUST00000032487.13	ENSMUST00000063588.10	None
MSTRG.22039	1	decreased	chr8	31122084	31122100	+	ENSMUSG00000039328.11	Rnf122	None	None	ENSMUST00000217278.1,ENSMUST00000046941.7	ENSMUST00000162640.1
MSTRG.939	1	decreased	chr1	127490888	127490899	-	ENSMUSG00000026347.13	Tmem163	None	ENSMUST00000027585.13,ENSMUST00000160616.7,ENSMUST00000185560.1	None	None
MSTRG.3700	3	decreased	chr11	75626735	75626736	+	ENSMUSG00000017781.17	Pitpna	None	ENSMUST00000179521.7,ENSMUST00000143219.7	None	None
MSTRG.8157	2	decreased	chr15	76646927	76646937	-	ENSMUSG00000053929.17	Cyhr1	None	ENSMUST00000176274.1	ENSMUST00000081291.12	ENSMUST00000229552.1
MSTRG.11017	1	decreased	chr18	67795364	67795365	+	ENSMUSG00000079614.4	Seh1l	None	ENSMUST00000025421.8	None	None
MSTRG.19932	1	decreased	chr7	16160515	16160516	+	ENSMUSG00000030376.8	Slc8a2	None	ENSMUST00000211649.1	None	None
MSTRG.20425	1	decreased	chr7	45493108	45493109	-	ENSMUSG00000030824.17	Nucb1	None	ENSMUST00000033096.15,ENSMUST00000211765.1	None	None
MSTRG.21226	1	decreased	chr7	105742896	105742907	-	ENSMUSG00000043866.11	Taf10	None	ENSMUST00000141116.1	None	ENSMUST00000146999.1,ENSMUST00000131683.7
MSTRG.18968	1	decreased	chr6	67017791	67017792	+	ENSMUSG00000036402.13	Gng12	None	ENSMUST00000114227.7,ENSMUST00000114225.7,ENSMUST00000204511.2,ENSMUST00000114224.7,ENSMUST00000114222.3,ENSMUST00000114228.7,ENSMUST00000114226.7,ENSMUST00000043148.12	None	None
MSTRG.2555	1	decreased	chr10	94220957	94220958	+	ENSMUSG00000020022.17	Ndufa12	None	ENSMUST00000135292.2,ENSMUST00000020209.15	None	None
MSTRG.2744	1	decreased	chr10	123113228	123113229	-	ENSMUSG00000020124.10	Usp15	None	ENSMUST00000020334.8,ENSMUST00000220377.1	None	ENSMUST00000219937.1
MSTRG.6418	2	decreased	chr13	86044816	86044822	-	ENSMUSG00000017778.14	Cox7c	None	ENSMUST00000078764.8,ENSMUST00000132233.1,ENSMUST00000131011.1	None	None
MSTRG.19925	1	decreased	chr7	15937838	15937839	-	ENSMUSG00000041560.12	Nop53	None	ENSMUST00000044158.12	None	ENSMUST00000197477.4,ENSMUST00000198688.4
MSTRG.14756	1	decreased	chr3	105968203	105968204	+	ENSMUSG00000000561.14	Wdr77	None	ENSMUST00000130994.7,ENSMUST00000010278.11	ENSMUST00000137168.2,ENSMUST00000167642.7	None
MSTRG.16675	8	decreased	chr5	4081121	4081146	-	ENSMUSG00000001467.5	Cyp51	None	ENSMUST00000001507.4	None	None
MSTRG.9381	1	decreased	chr16	96592437	96592438	-	ENSMUSG00000050272.10	Dscam	None	ENSMUST00000056102.8,ENSMUST00000232829.1	None	None
MSTRG.21495	3	decreased	chr7	127464438	127464439	+	ENSMUSG00000030822.15	Prr14	None	None	ENSMUST00000128805.1	None
MSTRG.24932	2	decreased	chrX	72913704	72913705	-	ENSMUSG00000031347.12	Cetn2	None	ENSMUST00000033713.10,ENSMUST00000114550.7,ENSMUST00000114551.9	None	None
MSTRG.16347	1	decreased	chr4	138439912	138439913	+	ENSMUSG00000041241.12	Mul1	None	ENSMUST00000105813.7,ENSMUST00000044058.10	None	None
MSTRG.19515	1	decreased	chr6	120889016	120889017	+	ENSMUSG00000009112.4	Bcl2l13	None	ENSMUST00000009256.3	None	None
MSTRG.4020	1	decreased	chr11	96072987	96072991	-	ENSMUSG00000006057.15	Atp5g1	None	ENSMUST00000107686.7,ENSMUST00000178611.7,ENSMUST00000107684.1,ENSMUST00000090541.11	None	None
MSTRG.14362	1	decreased	chr3	88022061	88022062	-	ENSMUSG00000004894.10	Hapln2	None	ENSMUST00000005014.8	None	ENSMUST00000160737.7
MSTRG.2845	6	decreased	chr10	128877632	128877633	+	ENSMUSG00000025354.5,ENSMUSG00000078427.3	Dnajc14,Sarnp	None	None	None	None
MSTRG.2845	4	decreased	chr10	128819447	128819448	+	ENSMUSG00000078427.3	Sarnp	None	None	ENSMUST00000218622.1	None
MSTRG.2845	3	decreased	chr10	128818154	128818155	+	ENSMUSG00000025354.5	Dnajc14	None	ENSMUST00000026410.1,ENSMUST00000217745.1	ENSMUST00000218622.1	None
MSTRG.2681	1	decreased	chr10	117051001	117051007	-	ENSMUSG00000034024.8	Cct2	None	ENSMUST00000047672.8,ENSMUST00000219690.1	None	None
MSTRG.5252	1	decreased	chr12	84756492	84756493	-	ENSMUSG00000021242.9	Npc2	None	ENSMUST00000021668.9	None	ENSMUST00000223200.1
MSTRG.9695	1	decreased	chr17	25782789	25782826	-	ENSMUSG00000061046.9	Haghl	None	ENSMUST00000150324.7,ENSMUST00000077938.9,ENSMUST00000133071.7,ENSMUST00000138759.7	ENSMUST00000140738.7	ENSMUST00000137587.7,ENSMUST00000129917.7
MSTRG.1430	1	decreased	chr1	175682237	175682238	-	ENSMUSG00000078185.3	Chml	None	ENSMUST00000209720.1,ENSMUST00000104984.3	ENSMUST00000027809.7	None
MSTRG.14261	1	decreased	chr3	69749046	69749047	+	ENSMUSG00000027787.14	Nmd3	None	ENSMUST00000029358.14	None	None
MSTRG.23062	2	decreased	chr8	123463274	123463275	+	ENSMUSG00000092329.1	Gm20388	None	None	ENSMUST00000127664.1	None
MSTRG.23062	1	decreased	chr8	123460514	123460516	+	ENSMUSG00000001482.15	Def8	None	ENSMUST00000093049.9	ENSMUST00000065534.9,ENSMUST00000001522.9,ENSMUST00000108830.1,ENSMUST00000127664.1,ENSMUST00000108832.7	None
MSTRG.13188	3	decreased	chr2	132307623	132307624	+	ENSMUSG00000058793.14	Cds2	None	ENSMUST00000089461.10,ENSMUST00000103181.10	None	None
MSTRG.3424	1	decreased	chr11	60555909	60555910	+	ENSMUSG00000042650.3	Alkbh5	None	ENSMUST00000044250.3	None	None
MSTRG.20504	1	decreased	chr7	50863359	50863360	+	ENSMUSG00000055409.14	Nell1	None	ENSMUST00000081872.12	None	None
MSTRG.21172	1	decreased	chr7	101899547	101899548	+	ENSMUSG00000030649.18	Anapc15	None	ENSMUST00000144207.8,ENSMUST00000178851.1	ENSMUST00000098237.8	None
MSTRG.22743	1	decreased	chr8	105280070	105280071	+	ENSMUSG00000014776.7	Nol3	None	ENSMUST00000014920.7	None	None
MSTRG.16917	1	decreased	chr5	29225555	29225556	+	ENSMUSG00000029130.12	Rnf32	None	None	None	ENSMUST00000163050.4
MSTRG.14419	1	decreased	chr3	89208692	89208693	+	ENSMUSG00000028048.11	Gba	None	None	None	ENSMUST00000196887.1
MSTRG.12300	1	decreased	chr2	32402749	32402750	+	ENSMUSG00000026820.5	Ptges2	None	ENSMUST00000028162.4	None	None
MSTRG.2117	1	decreased	chr10	61674211	61674212	+	ENSMUSG00000020089.8	Ppa1	None	None	None	None
MSTRG.13019	1	decreased	chr2	121198251	121198253	-	ENSMUSG00000043909.16	Trp53bp1	None	ENSMUST00000110648.7,ENSMUST00000110647.7,ENSMUST00000147540.7	ENSMUST00000135890.7	None
MSTRG.13781	1	decreased	chr2	181188532	181188533	+	ENSMUSG00000016344.14	Ppdpf	None	ENSMUST00000016488.12	None	ENSMUST00000127971.7
MSTRG.18217	1	decreased	chr5	137294465	137294466	+	ENSMUSG00000023328.14	Ache	None	ENSMUST00000024099.10	None	None
MSTRG.19481	1	decreased	chr6	118154566	118154567	-	ENSMUSG00000030110.13	Ret	None	ENSMUST00000088790.8	ENSMUST00000032201.7	None
MSTRG.7011	1	decreased	chr14	32082872	32082877	-	ENSMUSG00000021905.14	Dph3	None	ENSMUST00000112001.8,ENSMUST00000124303.8,ENSMUST00000067955.11	ENSMUST00000022461.10	ENSMUST00000144149.1,ENSMUST00000167796.1
MSTRG.23762	1	decreased	chr9	58490484	58490487	+	ENSMUSG00000066607.5	Insyn1	None	None	ENSMUST00000085658.4,ENSMUST00000216294.1	ENSMUST00000217624.1
MSTRG.24533	1	decreased	chr9	121849538	121849540	-	ENSMUSG00000038412.8	Higd1a	None	ENSMUST00000060251.7,ENSMUST00000215300.1,ENSMUST00000215007.1,ENSMUST00000213124.1	None	None
MSTRG.4864	2	decreased	chr12	35145400	35145401	+	ENSMUSG00000020590.16	Snx13	None	ENSMUST00000048519.16	None	None
MSTRG.7806	1	decreased	chr15	19014237	19014238	+	ENSMUSG00000022321.15	Cdh10	None	None	None	None
MSTRG.3301	1	decreased	chr11	53541909	53541910	+	ENSMUSG00000018398.18	Sept8	None	ENSMUST00000117061.7,ENSMUST00000108987.7	ENSMUST00000121334.7	None
MSTRG.9938	1	decreased	chr17	34021084	34021085	-	ENSMUSG00000024325.8	Ring1	None	ENSMUST00000025183.8	None	ENSMUST00000174054.1
MSTRG.6085	1	decreased	chr13	55460942	55460943	+	ENSMUSG00000074886.11,ENSMUSG00000034686.8	Grk6,Prr7	None	None	None	None
MSTRG.22532	1	decreased	chr8	84957667	84957679	-	ENSMUSG00000052926.16	Rnaseh2a	None	ENSMUST00000065049.14,ENSMUST00000128972.8,ENSMUST00000109738.9,ENSMUST00000109736.8,ENSMUST00000147812.7	None	ENSMUST00000126029.1
MSTRG.13098	5	decreased	chr2	127260766	127260767	+	ENSMUSG00000034850.15	Tmem127	None	ENSMUST00000035871.14	None	None
MSTRG.10652	2	decreased	chr18	31942997	31942998	-	ENSMUSG00000052229.5	Gpr17	None	ENSMUST00000064016.5	None	None
MSTRG.10705	3	decreased	chr18	35806447	35806448	+	ENSMUSG00000091896.8	Ube2d2a	None	ENSMUST00000170693.8,ENSMUST00000167406.1	ENSMUST00000237482.1,ENSMUST00000235919.1	ENSMUST00000236235.1
MSTRG.22636	2	decreased	chr8	94019443	94019449	-	ENSMUSG00000031754.10	Nudt21	None	ENSMUST00000034204.10,ENSMUST00000212622.1,ENSMUST00000212981.1	None	None
MSTRG.15963	1	decreased	chr4	117004194	117004195	+	ENSMUSG00000046861.9	Hectd3	None	ENSMUST00000050067.9	None	None
MSTRG.10278	1	decreased	chr17	64139215	64139216	+	ENSMUSG00000000127.15	Fer	None	ENSMUST00000000129.13,ENSMUST00000233190.1	None	None
MSTRG.15977	1	decreased	chr4	117674681	117674699	-	ENSMUSG00000009640.11	Dmap1	None	ENSMUST00000102687.3	None	ENSMUST00000129510.1,ENSMUST00000135582.7
MSTRG.457	1	decreased	chr1	60020791	60020792	-	ENSMUSG00000026018.12	Ica1l	None	None	ENSMUST00000189776.1,ENSMUST00000187364.1,ENSMUST00000027172.12,ENSMUST00000191251.6	ENSMUST00000186970.1
MSTRG.6018	1	decreased	chr13	49037609	49037621	-	ENSMUSG00000037989.15	Wnk2	None	ENSMUST00000160087.7,ENSMUST00000159196.7	ENSMUST00000049265.14,ENSMUST00000162403.7,ENSMUST00000162581.7,ENSMUST00000159559.7,ENSMUST00000110097.8,ENSMUST00000035538.12	None
MSTRG.13802	2	decreased	chr2	181687514	181687515	+	ENSMUSG00000059540.15	Tcea2	None	None	ENSMUST00000136145.7,ENSMUST00000129006.1,ENSMUST00000129745.7,ENSMUST00000103042.9	None
MSTRG.23819	2	decreased	chr9	63641911	63641912	+	ENSMUSG00000037257.8	Aagab	None	ENSMUST00000041551.8	None	None
MSTRG.11865	1	decreased	chr19	59297178	59297179	-	ENSMUSG00000074746.3	Pdzd8	None	ENSMUST00000099274.3	None	None
MSTRG.3774	1	decreased	chr11	78473291	78473292	-	ENSMUSG00000050132.13	Sarm1	None	ENSMUST00000108287.9,ENSMUST00000061174.6	None	ENSMUST00000153534.1
MSTRG.10134	1	decreased	chr17	46548329	46548330	-	ENSMUSG00000015605.6	Srf	None	ENSMUST00000015749.6	None	None
MSTRG.135	1	decreased	chr1	23845644	23845645	+	ENSMUSG00000026156.8	B3gat2	None	ENSMUST00000063663.5	None	None
MSTRG.21815	1	decreased	chr8	4334806	4334820	+	ENSMUSG00000023235.14	Ccl25	None	None	ENSMUST00000136191.7,ENSMUST00000127460.7,ENSMUST00000098949.10,ENSMUST00000069762.15,ENSMUST00000155797.7	ENSMUST00000207925.1
MSTRG.10478	1	decreased	chr17	88478068	88478086	+	ENSMUSG00000034998.18	Foxn2	None	None	ENSMUST00000112238.8,ENSMUST00000141052.1	ENSMUST00000134107.1
MSTRG.8284	5	decreased	chr15	81475742	81475743	+	ENSMUSG00000022400.9	Rbx1	None	ENSMUST00000023036.6	None	None
MSTRG.11093	1	decreased	chr18	80212738	80212741	+	ENSMUSG00000057130.12	Txnl4a	None	ENSMUST00000127234.7,ENSMUST00000156400.8,ENSMUST00000153363.2	ENSMUST00000025464.7,ENSMUST00000126360.1,ENSMUST00000145963.8	None
MSTRG.24531	1	decreased	chr9	121797621	121797634	-	ENSMUSG00000079235.10	Ccdc13	None	ENSMUST00000155511.7,ENSMUST00000135986.8	None	None
MSTRG.14004	1	decreased	chr3	37321452	37321453	+	ENSMUSG00000051444.9	Bbs12	None	ENSMUST00000108121.3	ENSMUST00000138710.2	None
MSTRG.23898	2	decreased	chr9	70018616	70018617	+	ENSMUSG00000033543.17	Gtf2a2	None	None	ENSMUST00000141894.1,ENSMUST00000119413.7,ENSMUST00000116552.7,ENSMUST00000145816.1,ENSMUST00000133881.7,ENSMUST00000119905.7,ENSMUST00000148239.7,ENSMUST00000131078.7,ENSMUST00000118198.7,ENSMUST00000122087.7,ENSMUST00000140305.7,ENSMUST00000140265.7	None
MSTRG.20832	2	decreased	chr7	78908386	78908387	+	ENSMUSG00000030609.18	Aen	None	ENSMUST00000107425.7	None	ENSMUST00000123824.1
MSTRG.24926	1	decreased	chrX	72432681	72432682	-	ENSMUSG00000031343.13	Gabra3	None	ENSMUST00000055966.12	None	None
MSTRG.6870	1	decreased	chr14	20391227	20391228	-	ENSMUSG00000049960.4	Mrps16	None	ENSMUST00000061444.4	None	ENSMUST00000224286.1
MSTRG.1207	1	decreased	chr1	156429793	156429794	-	ENSMUSG00000026600.12	Soat1	None	ENSMUST00000189661.6,ENSMUST00000051396.12	None	None
MSTRG.18045	1	decreased	chr5	127595664	127595668	-	ENSMUSG00000029416.17	Slc15a4	None	ENSMUST00000031367.14,ENSMUST00000124569.7,ENSMUST00000153832.7	None	None
MSTRG.506	1	decreased	chr1	65276805	65276806	+	ENSMUSG00000025949.16	Pikfyve	None	ENSMUST00000081154.13	None	None
MSTRG.23886	1	decreased	chr9	67220909	67220912	-	ENSMUSG00000052698.15	Tln2	None	ENSMUST00000215267.1,ENSMUST00000217550.1,ENSMUST00000214859.1,ENSMUST00000215784.1,ENSMUST00000040025.13	None	None
MSTRG.24106	5	decreased	chr9	95402771	95402772	-	ENSMUSG00000033350.7	Chst2	None	ENSMUST00000036267.7	None	None
MSTRG.21456	1	decreased	chr7	126691118	126691119	-	ENSMUSG00000059772.12	Slx1b	None	ENSMUST00000144897.1,ENSMUST00000142337.6	None	ENSMUST00000084586.8,ENSMUST00000155012.2
MSTRG.10966	2	decreased	chr18	63664171	63664172	-	ENSMUSG00000024583.3	Txnl1	None	ENSMUST00000237331.1,ENSMUST00000237004.1,ENSMUST00000025476.3,ENSMUST00000238061.1	None	ENSMUST00000235537.1
MSTRG.10966	3	decreased	chr18	63664100	63664107	-	ENSMUSG00000024583.3	Txnl1	None	ENSMUST00000237331.1,ENSMUST00000237004.1,ENSMUST00000025476.3,ENSMUST00000238061.1	None	None
MSTRG.4216	2	decreased	chr11	102890153	102890167	-	ENSMUSG00000020932.14	Gfap	None	ENSMUST00000077902.4	ENSMUST00000067444.9	None
MSTRG.2265	2	decreased	chr10	78186720	78186726	-	ENSMUSG00000000374.8	Trappc10	None	ENSMUST00000000384.7	None	None
MSTRG.5034	3	decreased	chr12	69310502	69310503	+	ENSMUSG00000020978.10	Klhdc2	None	ENSMUST00000021362.4	None	None
MSTRG.12646	1	decreased	chr2	74876752	74876753	+	ENSMUSG00000027099.9	Mtx2	None	ENSMUST00000028511.7	None	None
MSTRG.15597	1	decreased	chr4	57061726	57061727	-	ENSMUSG00000028434.12	Epb41l4b	None	ENSMUST00000030142.3	ENSMUST00000095076.9	None
MSTRG.12277	2	decreased	chr2	31803570	31803571	+	ENSMUSG00000026842.16	Abl1	None	ENSMUST00000028190.12	None	None
MSTRG.17940	5	decreased	chr5	122456340	122456341	-	ENSMUSG00000029467.15	Atp2a2	None	ENSMUST00000031423.9,ENSMUST00000179939.7	ENSMUST00000177974.7	None
MSTRG.647	1	decreased	chr1	84724264	84724265	-	ENSMUSG00000026219.14	Trip12	None	ENSMUST00000189670.6,ENSMUST00000186465.6,ENSMUST00000027421.12,ENSMUST00000186648.6	None	None
MSTRG.11683	1	decreased	chr19	42191737	42191738	+	ENSMUSG00000018820.13	Zfyve27	None	ENSMUST00000169536.7	None	None
MSTRG.24463	1	decreased	chr9	118065095	118065096	-	ENSMUSG00000039163.10	Cmc1	None	ENSMUST00000215799.1,ENSMUST00000044220.10	None	None
MSTRG.11420	1	decreased	chr19	10905543	10905544	+	ENSMUSG00000024735.13	Prpf19	None	ENSMUST00000179297.2	None	None
MSTRG.1394	1	decreased	chr1	171358175	171358176	+	ENSMUSG00000006412.10	Pfdn2	None	ENSMUST00000006579.4,ENSMUST00000135941.7	None	None
MSTRG.21649	1	decreased	chr7	137468205	137468206	+	ENSMUSG00000031068.8	Glrx3	None	ENSMUST00000064404.7	None	None
MSTRG.19150	1	decreased	chr6	86378906	86378907	+	ENSMUSG00000057278.8	Snrpg	None	ENSMUST00000089558.6	None	ENSMUST00000204380.2
MSTRG.3103	2	decreased	chr11	30942682	30942683	-	ENSMUSG00000020311.17	Erlec1	None	None	ENSMUST00000143126.2,ENSMUST00000073192.13,ENSMUST00000129593.8	ENSMUST00000155304.1
MSTRG.21129	1	decreased	chr7	100326737	100326738	-	ENSMUSG00000030718.9	Ppme1	None	ENSMUST00000032963.9,ENSMUST00000207634.1	None	None
MSTRG.8745	1	decreased	chr16	15555505	15555506	-	ENSMUSG00000022674.15	Ube2v2	None	ENSMUST00000115777.9,ENSMUST00000115776.1	ENSMUST00000229859.1	None
MSTRG.13732	1	decreased	chr2	177947678	177947679	-	ENSMUSG00000078862.10	Gm14326	None	ENSMUST00000108928.1	ENSMUST00000108932.7,ENSMUST00000178829.7,ENSMUST00000108930.8	None
MSTRG.5524	1	decreased	chr12	110976426	110976430	-	ENSMUSG00000037904.14	Ankrd9	None	ENSMUST00000148765.1,ENSMUST00000043459.12,ENSMUST00000142012.1,ENSMUST00000128353.7,ENSMUST00000135131.1,ENSMUST00000140788.7	None	None
MSTRG.1041	1	decreased	chr1	134298373	134298382	-	ENSMUSG00000026458.13	Ppfia4	None	ENSMUST00000186730.6,ENSMUST00000168515.7,ENSMUST00000189361.1	None	ENSMUST00000189862.6,ENSMUST00000186553.1,ENSMUST00000186964.6
MSTRG.17796	9	decreased	chr5	115142980	115142982	-	ENSMUSG00000048578.11	Mlec	None	ENSMUST00000112121.5	None	None
MSTRG.22011	1	decreased	chr8	25802540	25802541	+	ENSMUSG00000037296.7	Lsm1	None	ENSMUST00000038421.7	None	None
MSTRG.2216	1	decreased	chr10	75506825	75506826	-	ENSMUSG00000033416.15	Gucd1	None	ENSMUST00000118936.7,ENSMUST00000039796.13	ENSMUST00000153125.7,ENSMUST00000145890.7	None
MSTRG.20975	2	decreased	chr7	89918688	89918705	-	ENSMUSG00000062797.13	Hikeshi	None	ENSMUST00000207309.1,ENSMUST00000078918.9,ENSMUST00000153470.8	None	ENSMUST00000208357.1
MSTRG.7741	1	decreased	chr15	5118703	5118704	+	ENSMUSG00000041841.8	Rpl37	None	ENSMUST00000045356.8	None	None
MSTRG.22686	1	decreased	chr8	95714959	95714960	+	ENSMUSG00000036564.17	Ndrg4	None	ENSMUST00000073139.13	None	None
MSTRG.12102	3	decreased	chr2	24790795	24790796	-	ENSMUSG00000036893.17	Ehmt1	None	ENSMUST00000147147.7,ENSMUST00000114418.9	None	None
MSTRG.4147	1	decreased	chr11	100894488	100894489	-	ENSMUSG00000004040.16	Stat3	None	None	ENSMUST00000092671.11,ENSMUST00000156645.1,ENSMUST00000127638.7,ENSMUST00000138438.1,ENSMUST00000103114.7	ENSMUST00000151544.1
MSTRG.15773	1	decreased	chr4	98355370	98355371	-	ENSMUSG00000028563.16	Tm2d1	None	ENSMUST00000107051.9,ENSMUST00000102793.10,ENSMUST00000030292.11,ENSMUST00000125034.1	None	None
MSTRG.21092	1	decreased	chr7	98886750	98886751	-	ENSMUSG00000035354.9	Uvrag	None	ENSMUST00000037968.9,ENSMUST00000209123.1	None	None
MSTRG.10452	1	decreased	chr17	85014616	85014617	+	ENSMUSG00000061130.13	Ppm1b	None	ENSMUST00000080217.13	ENSMUST00000234540.1,ENSMUST00000234332.1,ENSMUST00000112305.9,ENSMUST00000112304.9,ENSMUST00000112307.3,ENSMUST00000234851.1	None
MSTRG.10452	2	decreased	chr17	85014690	85014700	+	ENSMUSG00000061130.13	Ppm1b	None	ENSMUST00000080217.13	ENSMUST00000234540.1,ENSMUST00000234332.1,ENSMUST00000112305.9,ENSMUST00000112304.9,ENSMUST00000112307.3,ENSMUST00000234851.1	None
MSTRG.24087	3	decreased	chr9	90100455	90100456	-	ENSMUSG00000062270.14	Morf4l1	ENSMUST00000191353.1,ENSMUST00000085248.11,ENSMUST00000169860.7	ENSMUST00000190345.1	ENSMUST00000191189.6	ENSMUST00000187771.7,ENSMUST00000190377.6,ENSMUST00000188905.6
MSTRG.8170	1	decreased	chr15	76950744	76950745	+	ENSMUSG00000063236.6	1110038F14Rik	None	ENSMUST00000229229.1	None	None
MSTRG.5586	1	decreased	chr12	116060596	116060597	+	ENSMUSG00000042063.11	Zfp386	None	ENSMUST00000183125.1	None	None
MSTRG.20807	1	decreased	chr7	75116333	75116334	-	ENSMUSG00000053025.13	Sv2b	None	ENSMUST00000165175.7,ENSMUST00000206344.1,ENSMUST00000085164.6	None	None
MSTRG.20107	1	decreased	chr7	27532000	27532001	-	ENSMUSG00000003363.15	Pld3	None	ENSMUST00000117095.7,ENSMUST00000117611.7	None	None
MSTRG.12125	1	decreased	chr2	25247214	25247230	-	ENSMUSG00000006471.18	Ndor1	None	ENSMUST00000100329.9,ENSMUST00000114349.8	ENSMUST00000228052.1	None
MSTRG.25043	2	decreased	chrX	93764603	93764608	-	ENSMUSG00000035232.8	Pdk3	None	ENSMUST00000045748.6	None	None
MSTRG.21025	2	decreased	chr7	92836650	92836651	+	ENSMUSG00000030643.14	Rab30	None	ENSMUST00000032879.14	None	None
MSTRG.7492	1	decreased	chr14	70533727	70533737	+	ENSMUSG00000033595.7	Lgi3	None	ENSMUST00000226548.1	ENSMUST00000226376.1,ENSMUST00000047331.7	None
MSTRG.13584	1	decreased	chr2	166895182	166895183	+	ENSMUSG00000074582.10	Arfgef2	None	ENSMUST00000099078.9	None	None
MSTRG.16252	1	decreased	chr4	133605299	133605300	-	ENSMUSG00000037553.14	Zdhhc18	None	ENSMUST00000084238.4	None	None
MSTRG.5593	1	decreased	chr12	117278166	117278167	+	ENSMUSG00000056553.14	Ptprn2	None	None	None	None
MSTRG.2385	1	decreased	chr10	81252129	81252130	+	ENSMUSG00000034949.18,ENSMUSG00000004933.17	Zfr2,Matk	None	None	None	None
MSTRG.4202	1	decreased	chr11	102403145	102403146	-	ENSMUSG00000018677.9	Slc25a39	None	ENSMUST00000128825.1,ENSMUST00000018821.8,ENSMUST00000107098.7	None	ENSMUST00000153395.7
MSTRG.18405	2	decreased	chr5	147079085	147079088	+	ENSMUSG00000029642.11	Polr1d	None	ENSMUST00000050970.3	ENSMUST00000110557.4,ENSMUST00000202444.1,ENSMUST00000200993.1	None
MSTRG.4366	1	decreased	chr11	115162241	115162242	+	ENSMUSG00000020732.13,ENSMUSG00000020733.3	Rab37,Slc9a3r1	None	None	None	None
MSTRG.6853	1	decreased	chr14	18268960	18268966	-	ENSMUSG00000012405.16	Rpl15	None	ENSMUST00000100799.8,ENSMUST00000080281.13,ENSMUST00000079419.11	None	ENSMUST00000224196.1
MSTRG.16254	1	decreased	chr4	133662254	133662255	-	ENSMUSG00000043257.15	Pigv	None	ENSMUST00000062118.10,ENSMUST00000067902.12	None	None
MSTRG.11746	1	decreased	chr19	45529296	45529297	+	ENSMUSG00000025217.15	Btrc	None	ENSMUST00000065601.12	None	None
MSTRG.23194	1	decreased	chr9	7207053	7207054	+	ENSMUSG00000032002.10	Dcun1d5	None	ENSMUST00000215683.1	None	None
MSTRG.24071	1	decreased	chr9	88568872	88568873	+	ENSMUSG00000032425.15	Zfp949	ENSMUST00000161458.2,ENSMUST00000162827.7	None	None	None
MSTRG.7085	1	decreased	chr14	45283087	45283088	-	ENSMUSG00000021831.9	Ero1l	None	ENSMUST00000022378.8	None	None
MSTRG.19034	1	decreased	chr6	72842569	72842570	-	ENSMUSG00000055239.10	Kcmf1	None	ENSMUST00000068697.10,ENSMUST00000204598.2	None	None
MSTRG.1458	1	decreased	chr1	177763176	177763177	-	ENSMUSG00000015961.8	Adss	None	ENSMUST00000016105.8	None	ENSMUST00000159184.1
MSTRG.4552	2	decreased	chr11	121254583	121254584	+	ENSMUSG00000000056.7	Narf	None	ENSMUST00000103015.3	None	None
MSTRG.7547	1	decreased	chr14	76135090	76135091	+	ENSMUSG00000022009.1	Nufip1	None	ENSMUST00000022586.1	None	None
MSTRG.1543	3	decreased	chr1	183324177	183324178	+	ENSMUSG00000042901.10	Aida	None	ENSMUST00000109166.7	None	None
MSTRG.17783	1	decreased	chr5	114805838	114805839	+	ENSMUSG00000041870.16	Ankrd13a	None	None	None	ENSMUST00000129001.7,ENSMUST00000140604.1,ENSMUST00000131803.1
MSTRG.13515	2	decreased	chr2	162935353	162935354	+	ENSMUSG00000016921.14	Srsf6	None	ENSMUST00000130411.6	None	None
MSTRG.3607	4	decreased	chr11	70644193	70644197	-	ENSMUSG00000014606.14	Slc25a11	None	ENSMUST00000014750.14	None	None
MSTRG.15089	1	decreased	chr3	144429706	144429707	-	ENSMUSG00000040151.9	Hs2st1	None	ENSMUST00000043325.8	None	None
MSTRG.21282	1	decreased	chr7	112116017	112116018	-	ENSMUSG00000030772.6	Dkk3	None	ENSMUST00000033036.6	None	None
MSTRG.25270	17	decreased	chrX	136837569	136837570	+	ENSMUSG00000031425.15	Plp1	None	ENSMUST00000113085.1,ENSMUST00000033800.12	None	None
MSTRG.18826	1	decreased	chr6	48436613	48436638	-	ENSMUSG00000068551.12	Zfp467	None	ENSMUST00000114561.8,ENSMUST00000114559.7,ENSMUST00000114558.7,ENSMUST00000114560.7	ENSMUST00000101443.9,ENSMUST00000114563.7,ENSMUST00000114564.7,ENSMUST00000114566.7	None
MSTRG.1428	1	decreased	chr1	175601376	175601385	-	ENSMUSG00000026526.14	Fh1	None	ENSMUST00000027810.13,ENSMUST00000176740.1	None	ENSMUST00000133218.1,ENSMUST00000130996.1
MSTRG.21242	1	decreased	chr7	109045382	109045383	-	ENSMUSG00000048330.14	Ric3	None	None	ENSMUST00000120876.1,ENSMUST00000147580.7,ENSMUST00000055993.12	ENSMUST00000133876.1
MSTRG.8432	3	decreased	chr15	93284278	93284282	-	ENSMUSG00000022634.9	Yaf2	None	ENSMUST00000133736.1,ENSMUST00000080299.6	None	None
MSTRG.15637	1	decreased	chr4	62509169	62509170	-	ENSMUSG00000028393.10	Alad	None	ENSMUST00000107444.7,ENSMUST00000030090.3	None	ENSMUST00000137448.1
MSTRG.597	1	decreased	chr1	75559093	75559094	+	ENSMUSG00000006576.16	Slc4a3	None	ENSMUST00000124341.7	None	ENSMUST00000132612.7
MSTRG.3687	1	decreased	chr11	75300350	75300351	-	ENSMUSG00000000751.13	Rpa1	None	ENSMUST00000092907.11,ENSMUST00000000767.5	None	None
MSTRG.18237	1	decreased	chr5	137730913	137730914	-	ENSMUSG00000045348.16	Nyap1	None	ENSMUST00000061789.13,ENSMUST00000118326.7	None	None
MSTRG.2376	1	decreased	chr10	81123904	81123905	+	ENSMUSG00000035027.18	Map2k2	None	ENSMUST00000143517.7	ENSMUST00000220329.1	ENSMUST00000123241.1
MSTRG.15212	2	decreased	chr4	3834470	3834474	-	ENSMUSG00000028234.6	Rps20	None	ENSMUST00000138502.1	None	ENSMUST00000103009.4,ENSMUST00000130128.1
MSTRG.1381	1	decreased	chr1	171218363	171218364	-	ENSMUSG00000005674.9	Tomm40l	None	ENSMUST00000111326.7,ENSMUST00000111327.7,ENSMUST00000005817.8,ENSMUST00000143405.1	None	None
MSTRG.15652	1	decreased	chr4	65380803	65380804	-	ENSMUSG00000028373.16	Astn2	None	ENSMUST00000068214.10,ENSMUST00000084496.2	None	None
MSTRG.16348	3	decreased	chr4	138458149	138458150	+	ENSMUSG00000046447.3	Camk2n1	None	ENSMUST00000050918.3	None	None
MSTRG.9430	4	decreased	chr17	6124834	6124848	+	ENSMUSG00000034377.10	Tulp4	None	None	ENSMUST00000149756.7,ENSMUST00000152672.1,ENSMUST00000142030.7,ENSMUST00000149838.7	ENSMUST00000146758.7
MSTRG.17074	1	decreased	chr5	36471707	36471708	+	ENSMUSG00000029198.3	Grpel1	None	ENSMUST00000031099.3	None	None
MSTRG.14375	1	decreased	chr3	88328679	88328680	+	ENSMUSG00000001418.13	Glmp	None	ENSMUST00000177005.7	None	ENSMUST00000193646.1
MSTRG.14034	1	decreased	chr3	40977796	40977797	+	ENSMUSG00000025762.15	Larp1b	None	None	ENSMUST00000193795.1	None
MSTRG.8689	1	decreased	chr16	10423532	10423533	+	ENSMUSG00000022503.10	Nubp1	None	ENSMUST00000023146.4	None	ENSMUST00000142771.7
MSTRG.10512	2	decreased	chr18	5774912	5774913	+	ENSMUSG00000024238.15	Zeb1	None	ENSMUST00000025081.12	None	None
MSTRG.6416	1	decreased	chr13	85212909	85212910	+	ENSMUSG00000021548.10	Ccnh	None	ENSMUST00000022030.10,ENSMUST00000163600.7	ENSMUST00000163713.1	ENSMUST00000172029.1
MSTRG.17802	1	decreased	chr5	115296222	115296223	+	ENSMUSG00000041733.10	Coq5	None	ENSMUST00000040421.10,ENSMUST00000129024.1	None	None
MSTRG.2951	1	decreased	chr11	6419816	6419817	+	ENSMUSG00000071866.12	Ppia	None	ENSMUST00000132846.1	None	None
MSTRG.5710	1	decreased	chr13	14609913	14609914	-	ENSMUSG00000015672.4	Mrpl32	None	ENSMUST00000220621.1,ENSMUST00000221699.1	None	None
MSTRG.1962	1	decreased	chr10	41529047	41529048	+	ENSMUSG00000019818.15	Cd164	None	ENSMUST00000019962.14	None	None
MSTRG.11275	2	decreased	chr19	5758941	5758942	-	ENSMUSG00000024941.9	Scyl1	ENSMUST00000236978.1,ENSMUST00000025890.9,ENSMUST00000235599.1,ENSMUST00000236773.1	None	None	ENSMUST00000235615.1
MSTRG.21680	1	decreased	chr7	140099470	140099495	-	ENSMUSG00000025466.19	Fuom	None	ENSMUST00000148716.7,ENSMUST00000142105.7,ENSMUST00000026539.13	ENSMUST00000120034.7	ENSMUST00000143197.7,ENSMUST00000133834.1,ENSMUST00000132582.1
MSTRG.23587	1	decreased	chr9	45154154	45154155	+	ENSMUSG00000046480.6	Scn4b	None	None	None	None
MSTRG.23307	1	decreased	chr9	21589486	21589487	+	ENSMUSG00000032185.15	Carm1	None	ENSMUST00000115395.9	ENSMUST00000216160.1	None
MSTRG.15014	1	decreased	chr3	133378083	133378084	+	ENSMUSG00000028013.16	Ppa2	None	ENSMUST00000122334.7	None	None
MSTRG.22874	1	decreased	chr8	111623089	111623090	+	ENSMUSG00000033545.14	Znrf1	None	ENSMUST00000095176.11,ENSMUST00000171182.7,ENSMUST00000166859.7,ENSMUST00000172856.7,ENSMUST00000168428.7	None	None
MSTRG.13523	1	decreased	chr2	163453957	163453958	+	ENSMUSG00000017943.15	Gdap1l1	None	ENSMUST00000018087.12,ENSMUST00000109420.9	None	None
MSTRG.11665	1	decreased	chr19	41213792	41213793	-	ENSMUSG00000025016.11	Tm9sf3	None	ENSMUST00000025989.9,ENSMUST00000237871.1	None	None
MSTRG.24204	1	decreased	chr9	102586578	102586579	-	ENSMUSG00000032534.18	Cep63	None	ENSMUST00000093791.9,ENSMUST00000162655.8	None	None
MSTRG.16529	1	decreased	chr4	149724842	149724865	-	ENSMUSG00000044700.15	Tmem201	None	ENSMUST00000103208.1	ENSMUST00000105687.8,ENSMUST00000054459.10	ENSMUST00000139923.1
MSTRG.8028	1	decreased	chr15	63930942	63930945	-	ENSMUSG00000022378.14	Fam49b	None	ENSMUST00000063838.10,ENSMUST00000228226.1,ENSMUST00000164532.2	None	None
MSTRG.24344	1	decreased	chr9	108501698	108501703	+	ENSMUSG00000006676.16	Usp19	None	ENSMUST00000006854.12,ENSMUST00000194171.5	ENSMUST00000178075.7,ENSMUST00000085044.13,ENSMUST00000193678.5,ENSMUST00000166103.8	None
MSTRG.23814	1	decreased	chr9	63394432	63394449	-	ENSMUSG00000032403.8	2300009A05Rik	None	ENSMUST00000168665.2	None	ENSMUST00000187234.1,ENSMUST00000186165.1
MSTRG.15869	1	decreased	chr4	108338750	108338751	+	ENSMUSG00000048351.14	Coa7	None	ENSMUST00000131656.1	None	None
MSTRG.4167	2	decreased	chr11	101323538	101323539	+	ENSMUSG00000078652.9,ENSMUSG00000078651.8	Psme3,Aoc2	None	None	None	None
MSTRG.18708	5	decreased	chr6	38125999	38126021	-	ENSMUSG00000063455.16	D630045J12Rik	None	ENSMUST00000169256.4,ENSMUST00000117556.7	None	ENSMUST00000127925.7,ENSMUST00000144973.4
MSTRG.4554	1	decreased	chr11	121327224	121327225	-	ENSMUSG00000025173.13	Wdr45b	None	ENSMUST00000026173.12	None	None
MSTRG.8280	1	decreased	chr15	81363669	81363670	-	ENSMUSG00000022403.15	St13	None	ENSMUST00000172107.7	None	None
MSTRG.16610	1	decreased	chr4	155261721	155261722	-	ENSMUSG00000029053.16	Prkcz	None	ENSMUST00000030922.14,ENSMUST00000103178.10	None	None
MSTRG.18907	2	decreased	chr6	54985648	54985649	-	ENSMUSG00000002797.9	Ggct	None	ENSMUST00000131475.1	None	ENSMUST00000002874.7
MSTRG.19281	1	decreased	chr6	93681453	93681479	-	ENSMUSG00000045095.16	Magi1	None	ENSMUST00000203688.2	ENSMUST00000089317.11,ENSMUST00000093769.7,ENSMUST00000055224.14,ENSMUST00000204347.2	None
MSTRG.22087	4	decreased	chr8	39165299	39165300	+	ENSMUSG00000039530.17	Tusc3	None	None	None	None
MSTRG.16050	1	decreased	chr4	123054967	123054968	+	ENSMUSG00000028653.16	Trit1	None	None	None	None
MSTRG.20771	1	decreased	chr7	67224626	67224627	+	ENSMUSG00000043831.12	Lysmd4	None	ENSMUST00000208698.1	ENSMUST00000207823.1,ENSMUST00000208213.1,ENSMUST00000208512.1,ENSMUST00000179106.2,ENSMUST00000058771.12,ENSMUST00000208569.1,ENSMUST00000208998.1	None
MSTRG.6540	1	decreased	chr13	100468808	100468809	-	ENSMUSG00000021639.17	Gtf2h2	None	ENSMUST00000066984.13,ENSMUST00000134842.7	ENSMUST00000145266.7,ENSMUST00000232450.1	ENSMUST00000142182.7
MSTRG.11033	3	decreased	chr18	70626139	70626140	+	ENSMUSG00000024513.16	Mbd2	None	None	None	None
MSTRG.1769	1	decreased	chr10	14655355	14655356	-	ENSMUSG00000019868.16	Vta1	None	ENSMUST00000154132.7,ENSMUST00000020018.11	None	None
MSTRG.13074	1	decreased	chr2	125744775	125744776	-	ENSMUSG00000035093.16	Secisbp2l	None	ENSMUST00000139944.1	ENSMUST00000053699.12	None
MSTRG.9632	1	decreased	chr17	24162220	24162221	-	ENSMUSG00000036820.12	Amdhd2	None	None	ENSMUST00000129523.2,ENSMUST00000040735.11,ENSMUST00000138685.2,ENSMUST00000130520.1	ENSMUST00000131766.1
MSTRG.3399	1	decreased	chr11	59776227	59776228	+	ENSMUSG00000005417.17	Mprip	None	ENSMUST00000133861.7,ENSMUST00000116371.7,ENSMUST00000072031.12	None	None
MSTRG.5305	1	decreased	chr12	87108804	87108805	-	ENSMUSG00000034126.5	Pomt2	None	ENSMUST00000037788.5,ENSMUST00000222634.1	None	None
MSTRG.5010	1	decreased	chr12	65062161	65062162	+	ENSMUSG00000035597.19	Prpf39	None	ENSMUST00000129956.1,ENSMUST00000120580.7	None	None
MSTRG.4829	3	decreased	chr12	31331277	31331278	-	ENSMUSG00000020664.10	Dld	None	ENSMUST00000110857.4	None	None
MSTRG.10039	1	decreased	chr17	36038407	36038410	-	ENSMUSG00000056116.18	H2-T22	None	ENSMUST00000080015.11,ENSMUST00000058801.14,ENSMUST00000077960.6,ENSMUST00000173280.1	None	ENSMUST00000172633.7
MSTRG.195	1	decreased	chr1	33740714	33740715	+	ENSMUSG00000004768.14	Rab23	None	ENSMUST00000088287.9,ENSMUST00000115174.3,ENSMUST00000138024.7	None	ENSMUST00000132066.3
MSTRG.18015	1	decreased	chr5	124493537	124493538	-	ENSMUSG00000029392.12	Rilpl1	None	ENSMUST00000200202.1,ENSMUST00000062153.11	None	None
MSTRG.21419	1	decreased	chr7	123494214	123494215	-	ENSMUSG00000030757.13	Zkscan2	None	ENSMUST00000128217.1	ENSMUST00000042470.13	None
MSTRG.6056	2	decreased	chr13	54383922	54383923	+	ENSMUSG00000025867.8	Cplx2	None	None	None	None
MSTRG.5144	1	decreased	chr12	78843002	78843003	-	ENSMUSG00000021114.9	Atp6v1d	None	ENSMUST00000021536.8	None	ENSMUST00000219316.1
MSTRG.15455	1	decreased	chr4	42940261	42940262	+	ENSMUSG00000036062.13	Phf24	None	ENSMUST00000069184.8,ENSMUST00000107976.8,ENSMUST00000124380.1,ENSMUST00000107975.7	None	None
MSTRG.3048	1	decreased	chr11	23003342	23003343	+	ENSMUSG00000007739.10	Cct4	None	ENSMUST00000173867.7	None	None
MSTRG.130	1	decreased	chr1	22286251	22286252	-	ENSMUSG00000041670.17	Rims1	None	ENSMUST00000097811.9,ENSMUST00000115273.8,ENSMUST00000097810.9,ENSMUST00000081544.12,ENSMUST00000097809.9	None	None
MSTRG.9706	1	decreased	chr17	25926421	25926453	-	ENSMUSG00000025728.16	Pigq	None	ENSMUST00000237570.1,ENSMUST00000208043.1,ENSMUST00000133650.8,ENSMUST00000208071.1,ENSMUST00000026823.15,ENSMUST00000097368.9	None	ENSMUST00000148045.7
MSTRG.25007	1	decreased	chrX	75785654	75785669	-	ENSMUSG00000016382.15	Pls3	None	ENSMUST00000114057.7,ENSMUST00000114059.9,ENSMUST00000033547.13,ENSMUST00000114058.7	None	None
MSTRG.17937	1	decreased	chr5	122406055	122406056	+	ENSMUSG00000029465.14	Arpc3	None	ENSMUST00000111716.7,ENSMUST00000111713.1,ENSMUST00000102525.10,ENSMUST00000031421.11	ENSMUST00000196969.4	None
MSTRG.7262	1	decreased	chr14	55517440	55517441	+	ENSMUSG00000022212.15	Cpne6	None	None	None	None
MSTRG.17082	1	decreased	chr5	36794867	36794868	-	ENSMUSG00000055302.5	Mrfap1	None	ENSMUST00000068795.3	None	None
MSTRG.12356	1	decreased	chr2	34779217	34779238	-	ENSMUSG00000070953.13	Rabepk	ENSMUST00000118108.1,ENSMUST00000113086.8,ENSMUST00000145903.7	ENSMUST00000113086.8,ENSMUST00000145903.7	None	None
MSTRG.13376	1	decreased	chr2	153618834	153618835	-	ENSMUSG00000056941.17	Commd7	None	ENSMUST00000109782.1,ENSMUST00000071852.9	None	ENSMUST00000147822.7
MSTRG.7258	1	decreased	chr14	55111302	55111303	-	ENSMUSG00000022208.12	Jph4	None	None	ENSMUST00000124493.1,ENSMUST00000022819.12	ENSMUST00000133954.2
MSTRG.19804	2	decreased	chr6	149157577	149157600	-	ENSMUSG00000068250.13	Amn1	None	ENSMUST00000156864.6,ENSMUST00000111535.7,ENSMUST00000095319.9	None	ENSMUST00000127743.7,ENSMUST00000150610.7,ENSMUST00000134181.7
MSTRG.19935	1	decreased	chr7	16275463	16275478	-	ENSMUSG00000041375.18	Ccdc9	None	ENSMUST00000041010.14	ENSMUST00000118976.8	ENSMUST00000172670.1,ENSMUST00000124084.7
MSTRG.17441	1	decreased	chr5	76915044	76915045	-	ENSMUSG00000029246.14	Ppat	None	ENSMUST00000140076.1,ENSMUST00000155272.7	None	ENSMUST00000031158.8
MSTRG.17596	1	decreased	chr5	102907948	102907951	-	ENSMUSG00000046709.18	Mapk10	None	ENSMUST00000112848.7,ENSMUST00000112847.8,ENSMUST00000170792.8,ENSMUST00000086854.9,ENSMUST00000238446.2	None	None
MSTRG.22297	2	decreased	chr8	70018554	70018568	-	ENSMUSG00000031858.16	Mau2	None	ENSMUST00000168013.2,ENSMUST00000212308.1,ENSMUST00000050561.12	None	ENSMUST00000212401.1
MSTRG.6358	1	decreased	chr13	76002765	76002768	-	ENSMUSG00000043190.14	Rfesd	None	ENSMUST00000179078.8,ENSMUST00000050997.1,ENSMUST00000167271.8	None	None
MSTRG.24160	1	decreased	chr9	99038401	99038402	-	ENSMUSG00000032462.14	Pik3cb	None	ENSMUST00000136965.7,ENSMUST00000035037.13	None	None
MSTRG.105	4	decreased	chr1	16569781	16569783	-	ENSMUSG00000025939.18	Ube2w	None	ENSMUST00000117146.8	ENSMUST00000182080.1,ENSMUST00000182554.8	None
MSTRG.18062	1	decreased	chr5	129023169	129023170	+	ENSMUSG00000029430.13	Ran	None	ENSMUST00000031383.13,ENSMUST00000111343.1	None	None
MSTRG.18513	1	decreased	chr6	8630527	8630528	-	ENSMUSG00000062995.12	Ica1	None	ENSMUST00000156695.7,ENSMUST00000038403.11,ENSMUST00000115519.7,ENSMUST00000115520.7	None	None
MSTRG.23540	1	decreased	chr9	44292440	44292441	-	ENSMUSG00000111291.1	Gm48604	None	ENSMUST00000216508.1	None	ENSMUST00000217413.1
MSTRG.5621	1	decreased	chr13	4607085	4607086	-	ENSMUSG00000045410.18	Akr1e1	None	None	ENSMUST00000131982.1,ENSMUST00000110691.9,ENSMUST00000091848.6	ENSMUST00000220936.1
MSTRG.15926	1	decreased	chr4	115811945	115811946	+	ENSMUSG00000028710.18	Atpaf1	None	ENSMUST00000239030.1,ENSMUST00000176047.7,ENSMUST00000184179.7	ENSMUST00000137401.2	None
MSTRG.20725	1	decreased	chr7	63759042	63759043	+	ENSMUSG00000033510.14	Otud7a	None	None	None	None
MSTRG.13710	1	decreased	chr2	176917542	176917543	-	ENSMUSG00000074527.11	Gm14296	None	None	ENSMUST00000125090.7,ENSMUST00000134982.7,ENSMUST00000099007.2	ENSMUST00000135176.1
MSTRG.17025	2	decreased	chr5	34003078	34003079	+	ENSMUSG00000048142.9	Nat8l	None	ENSMUST00000056355.8	None	None
MSTRG.4542	1	decreased	chr11	120780746	120780749	-	ENSMUSG00000025158.7	Rfng	None	ENSMUST00000026156.7	None	ENSMUST00000123273.1
MSTRG.8212	1	decreased	chr15	78912050	78912052	+	ENSMUSG00000022436.16	Sh3bp1	None	ENSMUST00000151146.7,ENSMUST00000109698.8,ENSMUST00000132047.7,ENSMUST00000061239.13	ENSMUST00000134703.7	None
MSTRG.8349	1	decreased	chr15	84947986	84948001	-	ENSMUSG00000036046.14	5031439G07Rik	None	ENSMUST00000165743.1,ENSMUST00000047144.12	None	ENSMUST00000124308.7
MSTRG.19701	2	decreased	chr6	137751100	137751101	+	ENSMUSG00000030224.10	Strap	None	ENSMUST00000064910.6	None	None
MSTRG.21218	1	decreased	chr7	105612308	105612309	-	ENSMUSG00000036989.16	Trim3	None	None	ENSMUST00000106789.7,ENSMUST00000106791.7,ENSMUST00000057525.13,ENSMUST00000147044.3	ENSMUST00000154218.1
MSTRG.12908	1	decreased	chr2	112467446	112467447	+	ENSMUSG00000055943.5	Emc7	None	ENSMUST00000069747.5	None	None
MSTRG.9682	2	decreased	chr17	25234317	25234318	-	ENSMUSG00000035521.13	Gnptg	None	ENSMUST00000115154.10,ENSMUST00000038973.6	None	None
MSTRG.13874	1	decreased	chr3	19131402	19131403	-	ENSMUSG00000027599.9	Armc1	None	ENSMUST00000029125.9	None	None
MSTRG.4212	1	decreased	chr11	102779039	102779040	+	ENSMUSG00000020926.16	Adam11	None	ENSMUST00000068150.6,ENSMUST00000103081.9	None	None
MSTRG.13645	3	decreased	chr2	173779363	173779364	+	ENSMUSG00000054455.5	Vapb	None	ENSMUST00000067530.5	None	None
MSTRG.24015	1	decreased	chr9	79755406	79755407	-	ENSMUSG00000032330.7	Cox7a2	None	ENSMUST00000034881.7	None	ENSMUST00000215933.1
MSTRG.13627	1	decreased	chr2	172381085	172381086	+	ENSMUSG00000027498.14	Cstf1	None	ENSMUST00000116375.1	None	None
MSTRG.11350	1	decreased	chr19	7585810	7585811	+	ENSMUSG00000060675.13	Plaat3	None	ENSMUST00000025925.10,ENSMUST00000136756.1	None	None
MSTRG.11204	1	decreased	chr19	4752359	4752360	+	ENSMUSG00000067889.6	Sptbn2	None	ENSMUST00000008991.7	None	None
MSTRG.12299	1	decreased	chr2	32379101	32379102	-	ENSMUSG00000039195.4	1110008P14Rik	None	ENSMUST00000048792.4,ENSMUST00000146423.1	None	None
MSTRG.6294	2	decreased	chr13	69634347	69634348	+	ENSMUSG00000021595.18	Nsun2	None	ENSMUST00000022087.6	None	None
MSTRG.12793	1	decreased	chr2	92984707	92984708	-	ENSMUSG00000075028.12	Prdm11	None	ENSMUST00000111272.2	ENSMUST00000178666.7,ENSMUST00000238863.1,ENSMUST00000111274.8	None
MSTRG.927	1	decreased	chr1	125872284	125872285	-	ENSMUSG00000026344.9	Lypd1	None	ENSMUST00000162899.7,ENSMUST00000159417.1	None	None
MSTRG.2130	1	decreased	chr10	62429340	62429341	-	ENSMUSG00000020079.15	Supv3l1	None	ENSMUST00000020273.15,ENSMUST00000162023.1	None	ENSMUST00000161830.1
MSTRG.14254	1	decreased	chr3	69072221	69072222	-	ENSMUSG00000027782.10	Kpna4	None	ENSMUST00000029353.8,ENSMUST00000194558.5	None	None
MSTRG.1609	1	decreased	chr1	191045826	191045846	-	ENSMUSG00000026632.17	Tatdn3	None	ENSMUST00000085633.11,ENSMUST00000110893.9,ENSMUST00000110891.7,ENSMUST00000027945.5	None	ENSMUST00000156341.1
MSTRG.8608	1	decreased	chr15	103199255	103199256	-	ENSMUSG00000009575.14	Cbx5	None	ENSMUST00000122182.1,ENSMUST00000108813.9,ENSMUST00000118152.7	None	None
MSTRG.11406	4	decreased	chr19	10451621	10451622	+	ENSMUSG00000024743.16	Syt7	None	ENSMUST00000076968.10	None	None
MSTRG.19872	1	decreased	chr7	6190421	6190422	+	ENSMUSG00000044876.15	Zfp444	None	ENSMUST00000054680.11,ENSMUST00000108567.8	None	None
MSTRG.19872	2	decreased	chr7	6191350	6191351	+	ENSMUSG00000044876.15	Zfp444	None	ENSMUST00000108567.8	None	None
MSTRG.19767	1	decreased	chr6	146776556	146776557	+	ENSMUSG00000001630.13	Stk38l	None	ENSMUST00000001675.13	None	None
MSTRG.21328	1	decreased	chr7	118109064	118109065	-	ENSMUSG00000008683.16	Rps15a	None	ENSMUST00000172457.7,ENSMUST00000131374.7,ENSMUST00000106588.7	None	None
MSTRG.12308	1	decreased	chr2	32597703	32597704	+	ENSMUSG00000079442.12	St6galnac4	None	ENSMUST00000179989.1,ENSMUST00000102818.10	None	None
MSTRG.19979	1	decreased	chr7	19001765	19001766	+	ENSMUSG00000048481.15	Mypop	None	ENSMUST00000131087.1	None	None
MSTRG.20112	1	decreased	chr7	27656212	27656213	+	ENSMUSG00000007944.8	Ttc9b	None	ENSMUST00000008088.8	None	None
MSTRG.8289	1	decreased	chr15	81688701	81688702	-	ENSMUSG00000063765.12	Chadl	None	None	ENSMUST00000173598.7,ENSMUST00000173898.1,ENSMUST00000072910.5	None
MSTRG.5151	3	decreased	chr12	79156170	79156171	-	ENSMUSG00000021124.13	Vti1b	None	ENSMUST00000055262.12,ENSMUST00000162789.8	None	None
MSTRG.24506	1	decreased	chr9	120168669	120168670	+	ENSMUSG00000032517.16	Mobp	None	ENSMUST00000068698.14	ENSMUST00000214943.1,ENSMUST00000111627.2,ENSMUST00000174193.7,ENSMUST00000093773.7	None
MSTRG.17020	1	decreased	chr5	33742534	33742535	-	ENSMUSG00000005299.6	Letm1	ENSMUST00000005431.5	None	None	ENSMUST00000149886.1
MSTRG.8215	1	decreased	chr15	78940868	78940869	+	ENSMUSG00000033099.10	Nol12	None	ENSMUST00000138880.8	None	None
MSTRG.8560	1	decreased	chr15	100691813	100691814	-	ENSMUSG00000037280.12	Galnt6	None	ENSMUST00000159715.7	None	None
MSTRG.7972	2	decreased	chr15	50658411	50658430	-	ENSMUSG00000038679.16	Trps1	None	ENSMUST00000184458.7,ENSMUST00000165201.8,ENSMUST00000183757.7	None	None
MSTRG.5424	3	decreased	chr12	102741732	102741733	-	ENSMUSG00000041716.7	Gm20604	None	ENSMUST00000174651.1	ENSMUST00000179306.1	None
MSTRG.21898	1	decreased	chr8	13940557	13940558	+	ENSMUSG00000038365.8	Fbxo25	None	None	None	None
MSTRG.13246	1	decreased	chr2	143814031	143814032	+	ENSMUSG00000027419.9	Pcsk2	None	ENSMUST00000028905.9	None	None
MSTRG.20133	1	decreased	chr7	28324311	28324312	-	ENSMUSG00000003435.9	Supt5	None	None	ENSMUST00000207563.1,ENSMUST00000003527.9,ENSMUST00000209141.1,ENSMUST00000207879.1,ENSMUST00000208243.1	ENSMUST00000208367.1
MSTRG.23386	1	decreased	chr9	31421347	31421348	+	ENSMUSG00000042185.14	Nfrkb	None	None	None	None
MSTRG.4881	1	decreased	chr12	38174663	38174664	+	ENSMUSG00000036095.11	Dgkb	None	None	ENSMUST00000220990.1,ENSMUST00000221540.1,ENSMUST00000040500.8	ENSMUST00000221098.1
MSTRG.22287	1	decreased	chr8	69610857	69610858	-	ENSMUSG00000060427.15	Zfp868	None	ENSMUST00000121886.7	None	None
MSTRG.11810	1	decreased	chr19	50147660	50147661	-	ENSMUSG00000043531.16	Sorcs1	None	ENSMUST00000164039.8,ENSMUST00000211687.1	ENSMUST00000209413.1,ENSMUST00000072685.12	None
MSTRG.4509	1	decreased	chr11	120463759	120463760	+	ENSMUSG00000049957.14	Ccdc137	None	ENSMUST00000058370.13	ENSMUST00000148849.1	None
MSTRG.6086	1	decreased	chr13	55506766	55506775	-	ENSMUSG00000021493.15	Pdlim7	None	ENSMUST00000131306.7,ENSMUST00000069968.12,ENSMUST00000069929.12	ENSMUST00000155098.7,ENSMUST00000046246.12,ENSMUST00000128910.7	ENSMUST00000153230.7
MSTRG.5616	2	decreased	chr13	3651778	3651779	+	ENSMUSG00000033781.7	Asb13	None	ENSMUST00000042288.7	None	None
MSTRG.20177	1	decreased	chr7	29293392	29293393	+	ENSMUSG00000037166.5	Ppp1r14a	None	ENSMUST00000048187.5	None	None
MSTRG.10384	2	decreased	chr17	75537084	75537096	-	ENSMUSG00000002017.10	Fam98a	None	ENSMUST00000112507.3,ENSMUST00000234785.1	None	None
MSTRG.1570	1	decreased	chr1	186721092	186721093	-	ENSMUSG00000001305.5	Rrp15	None	ENSMUST00000001339.5	None	ENSMUST00000162336.1
MSTRG.6854	1	decreased	chr14	18280470	18280471	+	ENSMUSG00000021772.15	Nkiras1	None	ENSMUST00000132374.8	None	None
MSTRG.23226	1	decreased	chr9	13805754	13805755	+	ENSMUSG00000031918.16	Mtmr2	None	ENSMUST00000134674.7,ENSMUST00000155679.7,ENSMUST00000034396.13	None	ENSMUST00000146901.1
MSTRG.9970	1	decreased	chr17	34935337	34935338	+	ENSMUSG00000007038.5	Neu1	None	ENSMUST00000007253.5	None	ENSMUST00000173269.1
MSTRG.21135	1	decreased	chr7	100499636	100499637	+	ENSMUSG00000033685.13	Ucp2	None	ENSMUST00000126534.7	None	None
MSTRG.20216	1	decreased	chr7	30314309	30314310	+	ENSMUSG00000042831.13,ENSMUSG00000019737.14	Alkbh6,Syne4	None	None	None	None
MSTRG.4833	1	decreased	chr12	31595361	31595362	-	ENSMUSG00000020650.15	Bcap29	None	ENSMUST00000020979.8,ENSMUST00000177962.8	None	ENSMUST00000218942.1
MSTRG.221	2	decreased	chr1	36143482	36143487	-	ENSMUSG00000037470.14	Uggt1	None	ENSMUST00000046875.13,ENSMUST00000174266.7	None	ENSMUST00000173999.7
MSTRG.8707	1	decreased	chr16	11220401	11220402	-	ENSMUSG00000062203.15	Gspt1	None	ENSMUST00000167025.1,ENSMUST00000167571.7,ENSMUST00000080030.13	None	None
MSTRG.22209	1	decreased	chr8	57477620	57477621	+	ENSMUSG00000031610.3	Scrg1	None	None	None	None
MSTRG.24061	1	decreased	chr9	87077007	87077008	+	ENSMUSG00000032872.16	Cyb5r4	None	ENSMUST00000168529.8,ENSMUST00000174294.2	None	None
MSTRG.12387	1	decreased	chr2	37432168	37432169	-	ENSMUSG00000050714.9	Zbtb26	None	ENSMUST00000067043.4	ENSMUST00000112932.1	None
MSTRG.8075	1	decreased	chr15	73757231	73757232	+	ENSMUSG00000059895.13	Ptp4a3	None	ENSMUST00000053232.7,ENSMUST00000165541.7,ENSMUST00000167582.7	None	None
MSTRG.14562	3	decreased	chr3	95630514	95630515	+	ENSMUSG00000038619.12	Ensa	None	ENSMUST00000037983.5	ENSMUST00000058230.12	None
MSTRG.9022	1	decreased	chr16	35304405	35304406	+	ENSMUSG00000022840.9	Adcy5	None	ENSMUST00000114913.2	None	None
MSTRG.7527	3	decreased	chr14	74756127	74756128	-	ENSMUSG00000068015.8	Lrch1	None	ENSMUST00000088970.6	None	ENSMUST00000228134.1
MSTRG.11272	1	decreased	chr19	5730302	5730308	-	ENSMUSG00000079478.9	Znrd2	None	ENSMUST00000025885.5,ENSMUST00000160852.7,ENSMUST00000159693.1	None	ENSMUST00000160141.1
MSTRG.9998	1	decreased	chr17	35147178	35147179	+	ENSMUSG00000024392.17	Bag6	ENSMUST00000172993.1,ENSMUST00000025250.13,ENSMUST00000173550.7,ENSMUST00000166426.8,ENSMUST00000172571.7	None	None	ENSMUST00000172882.1
MSTRG.23616	2	decreased	chr9	48473469	48473492	-	ENSMUSG00000032026.7	Rexo2	None	None	ENSMUST00000034524.4,ENSMUST00000213895.1	ENSMUST00000214929.1,ENSMUST00000213508.1,ENSMUST00000213875.1
MSTRG.3625	1	decreased	chr11	71009933	71009934	-	ENSMUSG00000018442.13	Derl2	None	ENSMUST00000143850.7,ENSMUST00000171041.7	ENSMUST00000108523.9	None
MSTRG.23057	1	decreased	chr8	123369517	123369518	+	ENSMUSG00000092329.1	Gm20388	None	None	ENSMUST00000127664.1	None
MSTRG.15566	1	decreased	chr4	49704204	49704205	-	ENSMUSG00000039579.15	Grin3a	None	None	ENSMUST00000093859.10,ENSMUST00000076674.3	ENSMUST00000149059.1
MSTRG.9854	1	decreased	chr17	31115776	31115777	+	ENSMUSG00000024030.7	Abcg1	None	ENSMUST00000024829.7	None	None
MSTRG.15879	1	decreased	chr4	108564870	108564874	-	ENSMUSG00000063800.5	Prpf38a	None	ENSMUST00000079213.5	None	ENSMUST00000132951.1,ENSMUST00000125106.1
MSTRG.22571	1	decreased	chr8	86844312	86844320	-	ENSMUSG00000031652.11	N4bp1	None	ENSMUST00000034074.7	None	ENSMUST00000210029.1
ENSMUSG00000032360.16	1	decreased	chr9	76229954	76229955	-	ENSMUSG00000032360.16	Hcrtr2	None	ENSMUST00000184757.1	ENSMUST00000063140.14	None
MSTRG.1052	2	decreased	chr1	134753148	134753163	+	ENSMUSG00000026452.15	Syt2	None	ENSMUST00000121990.1	ENSMUST00000187702.1	None
MSTRG.14547	2	decreased	chr3	95234895	95234896	+	ENSMUSG00000046722.14	Cdc42se1	None	ENSMUST00000053872.11	None	None
MSTRG.15194	3	decreased	chr3	158067089	158067090	+	ENSMUSG00000063052.9	Lrrc40	None	ENSMUST00000072080.9	None	None
MSTRG.9324	1	decreased	chr16	91564018	91564019	+	ENSMUSG00000022965.8	Ifngr2	None	ENSMUST00000023687.8	None	ENSMUST00000130404.1
MSTRG.15812	5	decreased	chr4	102971983	102971984	+	ENSMUSG00000028524.21	Sgip1	None	ENSMUST00000106882.8	None	None
MSTRG.3278	1	decreased	chr11	51976287	51976288	+	ENSMUSG00000020392.8	Cdkn2aipnl	None	ENSMUST00000102763.4	None	None
MSTRG.9445	1	decreased	chr17	6607899	6607900	+	ENSMUSG00000000579.14	Dynlt1c	None	ENSMUST00000092966.4	None	ENSMUST00000138598.7
MSTRG.19192	1	decreased	chr6	87890758	87890760	+	ENSMUSG00000030058.17	Copg1	None	ENSMUST00000049966.5	ENSMUST00000137717.1,ENSMUST00000113607.9,ENSMUST00000203240.2	None
MSTRG.4082	2	decreased	chr11	98088685	98088686	-	ENSMUSG00000020883.18	Fbxl20	None	ENSMUST00000103143.9	None	None
MSTRG.8789	1	decreased	chr16	17572950	17572962	-	ENSMUSG00000022756.17	Slc7a4	None	ENSMUST00000232385.1,ENSMUST00000172164.9,ENSMUST00000063544.10,ENSMUST00000232226.1,ENSMUST00000231615.1	None	ENSMUST00000232429.1
MSTRG.12388	1	decreased	chr2	37519323	37519324	+	ENSMUSG00000053164.6	Gpr21	None	ENSMUST00000065441.6	ENSMUST00000066055.9,ENSMUST00000112920.1,ENSMUST00000061179.11,ENSMUST00000159092.1	None
MSTRG.2243	1	decreased	chr10	76553936	76553937	+	ENSMUSG00000033105.12	Lss	None	ENSMUST00000048678.6	None	ENSMUST00000162848.1,ENSMUST00000160671.7
MSTRG.18424	6	decreased	chr5	148871584	148871585	-	ENSMUSG00000041298.15	Katnal1	None	ENSMUST00000047257.14	None	None
MSTRG.11226	6	decreased	chr19	5099205	5099206	-	ENSMUSG00000024870.6	Rab1b	None	ENSMUST00000025804.6	None	None
MSTRG.15942	1	decreased	chr4	116306762	116306764	-	ENSMUSG00000003810.13	Mast2	None	ENSMUST00000003908.10,ENSMUST00000106486.7,ENSMUST00000106485.7,ENSMUST00000106484.7,ENSMUST00000239177.1,ENSMUST00000239239.1	None	None
MSTRG.6296	1	decreased	chr13	69610498	69610499	-	ENSMUSG00000021594.11	Srd5a1	None	None	ENSMUST00000091514.5,ENSMUST00000059235.8	ENSMUST00000168625.1
MSTRG.16354	2	decreased	chr4	139103791	139103792	-	ENSMUSG00000050608.11	Micos10	None	ENSMUST00000143971.1	None	ENSMUST00000063040.11
MSTRG.19773	1	decreased	chr6	147070923	147070924	+	ENSMUSG00000040112.9	Mrps35	None	ENSMUST00000036111.9	None	None
MSTRG.13888	1	decreased	chr3	20122084	20122088	-	ENSMUSG00000019528.18	Gyg	None	ENSMUST00000178328.7,ENSMUST00000118015.8	None	None
MSTRG.2972	1	decreased	chr11	11261854	11261855	+	ENSMUSG00000050830.17	Vwc2	None	ENSMUST00000109681.7	ENSMUST00000129670.7,ENSMUST00000056344.4	None
MSTRG.724	3	decreased	chr1	87228072	87228073	+	ENSMUSG00000026254.17	Eif4e2	None	ENSMUST00000113233.7	ENSMUST00000076362.11,ENSMUST00000113235.7,ENSMUST00000050876.13	None
MSTRG.11137	1	decreased	chr18	89292424	89292425	-	ENSMUSG00000073514.4	Dok6	None	ENSMUST00000097495.4	None	None
MSTRG.4194	1	decreased	chr11	102195727	102195752	-	ENSMUSG00000008855.17	Hdac5	ENSMUST00000140962.7	ENSMUST00000107151.8,ENSMUST00000107150.7,ENSMUST00000008999.11,ENSMUST00000107152.8,ENSMUST00000124077.7	None	ENSMUST00000149087.7,ENSMUST00000145540.1,ENSMUST00000136304.7,ENSMUST00000150965.7
MSTRG.25394	1	decreased	chrX	159385575	159385576	+	ENSMUSG00000067194.6	Eif1ax	None	ENSMUST00000087143.6	None	None
MSTRG.23511	1	decreased	chr9	42254733	42254734	-	ENSMUSG00000032018.14	Sc5d	None	ENSMUST00000052725.14,ENSMUST00000169609.1	None	None
MSTRG.22523	2	decreased	chr8	84834475	84834476	+	ENSMUSG00000033751.5	Gadd45gip1	None	ENSMUST00000036734.5	None	None
MSTRG.9008	12	decreased	chr16	33502177	33502178	+	ENSMUSG00000022811.17	Zfp148	None	ENSMUST00000165418.8	None	None
MSTRG.24978	3	decreased	chrX	74290153	74290154	+	ENSMUSG00000009995.17,ENSMUSG00000019087.13,ENSMUSG00000015291.10	Taz,Atp6ap1,Gdi1	None	None	None	None
MSTRG.24978	10	decreased	chrX	74304996	74304997	+	ENSMUSG00000009995.17,ENSMUSG00000019087.13,ENSMUSG00000015291.10	Taz,Atp6ap1,Gdi1	None	None	None	None
MSTRG.24978	2	decreased	chrX	74285886	74285887	+	ENSMUSG00000009995.17	Taz	None	None	ENSMUST00000135504.8,ENSMUST00000132437.7,ENSMUST00000114182.10,ENSMUST00000156880.7,ENSMUST00000069722.12,ENSMUST00000124200.7,ENSMUST00000134936.8,ENSMUST00000176453.7,ENSMUST00000125972.1,ENSMUST00000114180.10,ENSMUST00000156212.7,ENSMUST00000156072.7	ENSMUST00000149055.7
MSTRG.17228	1	decreased	chr5	52369541	52369542	+	ENSMUSG00000072941.5	Sod3	None	ENSMUST00000101208.5	None	None
MSTRG.1700	3	decreased	chr10	7629373	7629382	-	ENSMUSG00000019795.17	Pcmt1	None	ENSMUST00000162606.7,ENSMUST00000159917.7,ENSMUST00000161123.7	None	None
MSTRG.7964	1	decreased	chr15	44435790	44435791	+	ENSMUSG00000022338.8	Eny2	None	ENSMUST00000226827.1,ENSMUST00000226355.1,ENSMUST00000060652.4,ENSMUST00000228130.1,ENSMUST00000226336.1	None	ENSMUST00000228372.1,ENSMUST00000228474.1
MSTRG.22344	1	decreased	chr8	70895379	70895416	-	ENSMUSG00000045128.9	Rpl18a	ENSMUST00000054220.9,ENSMUST00000212709.1,ENSMUST00000212796.1	ENSMUST00000213053.1,ENSMUST00000212494.1,ENSMUST00000054220.9,ENSMUST00000212129.1,ENSMUST00000212709.1	None	ENSMUST00000212019.1
MSTRG.11307	2	decreased	chr19	6353876	6353877	+	ENSMUSG00000024948.15	Map4k2	None	ENSMUST00000124556.7,ENSMUST00000155655.7,ENSMUST00000025897.12	None	ENSMUST00000133696.7
MSTRG.5316	1	decreased	chr12	87428077	87428081	-	ENSMUSG00000079036.10	Alkbh1	None	ENSMUST00000161712.7,ENSMUST00000162961.7,ENSMUST00000162247.7,ENSMUST00000160113.7	None	ENSMUST00000176758.2
MSTRG.11023	2	decreased	chr18	68321914	68321915	+	ENSMUSG00000009535.13	Rnmt	None	ENSMUST00000009679.10	None	ENSMUST00000148937.1
MSTRG.2457	1	decreased	chr10	85016446	85016447	+	ENSMUSG00000035620.15	Ric8b	None	ENSMUST00000095385.4,ENSMUST00000038523.14	None	ENSMUST00000214820.1
MSTRG.19737	1	decreased	chr6	144999158	144999159	-	ENSMUSG00000030268.17	Bcat1	None	ENSMUST00000032402.11,ENSMUST00000111742.7	None	None
MSTRG.10247	1	decreased	chr17	56892611	56892612	-	ENSMUSG00000024212.9	Mllt1	None	ENSMUST00000025053.9	None	None
MSTRG.8942	1	decreased	chr16	30568011	30568014	-	ENSMUSG00000022538.20	Lsg1	None	None	ENSMUST00000143170.8,ENSMUST00000150499.8,ENSMUST00000117363.8	ENSMUST00000124858.1,ENSMUST00000144666.7
MSTRG.15904	1	decreased	chr4	109962053	109962054	+	ENSMUSG00000010517.7	Faf1	None	ENSMUST00000102724.4	None	None
MSTRG.11604	1	decreased	chr19	34810894	34810896	-	ENSMUSG00000033610.16	Pank1	None	ENSMUST00000238065.1,ENSMUST00000036584.12,ENSMUST00000112460.2	None	None
MSTRG.266	1	decreased	chr1	37898369	37898370	+	ENSMUSG00000026087.11	Mrpl30	None	ENSMUST00000027256.11	None	None
MSTRG.21468	1	decreased	chr7	126852433	126852434	-	ENSMUSG00000030689.15	Ino80e	None	ENSMUST00000106342.7,ENSMUST00000106343.2,ENSMUST00000050833.13	ENSMUST00000205619.1	ENSMUST00000125624.7
MSTRG.18733	5	decreased	chr6	39601779	39601780	+	ENSMUSG00000002416.13	Ndufb2	None	ENSMUST00000135671.7	None	None
MSTRG.14167	2	decreased	chr3	58461554	58461555	+	ENSMUSG00000027806.9	Tsc22d2	None	ENSMUST00000099090.6,ENSMUST00000199164.1	None	None
MSTRG.24679	1	decreased	chrX	8240420	8240421	-	ENSMUSG00000031171.11	Ftsj1	None	ENSMUST00000115595.7,ENSMUST00000033513.9,ENSMUST00000115594.7	None	None
MSTRG.25003	3	decreased	chrX	75572043	75572047	-	ENSMUSG00000031202.5	Rab39b	None	ENSMUST00000033545.5	None	None
MSTRG.8159	1	decreased	chr15	76694923	76694924	+	ENSMUSG00000033819.16,ENSMUSG00000022546.5	Ppp1r16a,Gpt	None	None	None	None
MSTRG.19491	1	decreased	chr6	119220216	119220217	+	ENSMUSG00000041477.14	Dcp1b	None	ENSMUST00000112777.8	None	ENSMUST00000127059.1
MSTRG.6628	3	decreased	chr13	112732106	112732107	+	ENSMUSG00000047789.5	Slc38a9	None	ENSMUST00000052514.5	None	None
MSTRG.414	1	decreased	chr1	57946984	57946985	+	ENSMUSG00000038305.15	Spats2l	None	ENSMUST00000167085.7	None	None
MSTRG.8162	2	decreased	chr15	76715152	76715153	+	ENSMUSG00000033728.14	Lrrc14	None	ENSMUST00000127208.7	None	ENSMUST00000142506.1
MSTRG.24377	1	decreased	chr9	110005398	110005399	+	ENSMUSG00000032479.15	Map4	None	ENSMUST00000169851.7	ENSMUST00000165876.7,ENSMUST00000035055.14	None
MSTRG.15867	1	decreased	chr4	108229724	108229725	-	ENSMUSG00000034636.9	Zyg11b	None	ENSMUST00000043616.6	None	None
MSTRG.22754	1	decreased	chr8	105369350	105369351	+	ENSMUSG00000014786.8	Slc9a5	None	None	None	ENSMUST00000212772.1
MSTRG.24663	1	decreased	chrX	7923240	7923241	+	ENSMUSG00000039278.10	Pcsk1n	None	ENSMUST00000041096.3	None	None
MSTRG.3797	1	decreased	chr11	79698022	79698023	+	ENSMUSG00000017639.13	Rab11fip4	None	ENSMUST00000017783.12	None	None
MSTRG.24219	2	decreased	chr9	103484436	103484440	-	ENSMUSG00000042757.16	Tmem108	None	ENSMUST00000049452.14,ENSMUST00000189588.6,ENSMUST00000189066.1	None	ENSMUST00000191069.1
MSTRG.6522	1	decreased	chr13	98839019	98839020	-	ENSMUSG00000009470.17	Tnpo1	None	ENSMUST00000109401.7,ENSMUST00000109399.8	None	None
MSTRG.13152	1	decreased	chr2	130443735	130443736	+	ENSMUSG00000027411.17	Vps16	None	ENSMUST00000028900.10	None	None
MSTRG.5318	1	decreased	chr12	87449938	87449939	+	ENSMUSG00000021040.15	Slirp	None	ENSMUST00000161023.7	None	None
MSTRG.3379	1	decreased	chr11	58960080	58960081	+	ENSMUSG00000036964.14	Trim17	None	None	ENSMUST00000047697.11	None
MSTRG.2263	1	decreased	chr10	78162066	78162076	-	ENSMUSG00000053329.7	Gatd3a	None	ENSMUST00000001242.8,ENSMUST00000220359.1	None	None
MSTRG.7816	4	decreased	chr15	23476078	23476079	+	ENSMUSG00000040420.15	Cdh18	None	None	None	None
MSTRG.15418	1	decreased	chr4	41758701	41758702	+	ENSMUSG00000073889.10	Il11ra1	None	None	ENSMUST00000108041.7	None
MSTRG.5711	1	decreased	chr13	14625623	14625624	+	ENSMUSG00000015671.11	Psma2	None	ENSMUST00000170836.3	ENSMUST00000221168.1	None
MSTRG.17474	1	decreased	chr5	88659448	88659459	-	ENSMUSG00000044221.14	Grsf1	None	ENSMUST00000113234.7,ENSMUST00000078945.11	None	None
MSTRG.9690	1	decreased	chr17	25662726	25662727	+	ENSMUSG00000002279.19	Lmf1	None	ENSMUST00000063344.14,ENSMUST00000116641.8	None	None
MSTRG.7563	2	decreased	chr14	78494825	78494826	-	ENSMUSG00000022016.16	Akap11	None	ENSMUST00000123853.8	None	ENSMUST00000227808.1
MSTRG.805	1	decreased	chr1	93705387	93705392	-	ENSMUSG00000026279.14	Thap4	None	ENSMUST00000190116.6,ENSMUST00000189728.6,ENSMUST00000187445.1,ENSMUST00000112905.3	None	None
MSTRG.3430	2	decreased	chr11	60788286	60788287	+	ENSMUSG00000049323.8	Smcr8	None	ENSMUST00000056907.6	None	None
MSTRG.19930	1	decreased	chr7	16117136	16117137	+	ENSMUSG00000006024.13	Napa	None	ENSMUST00000006181.6	None	None
MSTRG.5312	1	decreased	chr12	87309639	87309640	-	ENSMUSG00000021036.10	Sptlc2	None	ENSMUST00000021424.4	None	ENSMUST00000170720.1,ENSMUST00000169845.7
MSTRG.6856	1	decreased	chr14	18573575	18573578	-	ENSMUSG00000058317.12	Ube2e2	None	ENSMUST00000150727.7,ENSMUST00000176555.7	None	None
MSTRG.4807	1	decreased	chr12	28631083	28631087	-	ENSMUSG00000061477.4	Rps7	None	ENSMUST00000221871.1,ENSMUST00000074267.4	None	ENSMUST00000223318.1,ENSMUST00000222808.1,ENSMUST00000223153.1
MSTRG.5389	3	decreased	chr12	100207325	100207326	+	ENSMUSG00000001175.15	Calm1	None	ENSMUST00000110082.10,ENSMUST00000001204.7	None	None
MSTRG.10296	1	decreased	chr17	66119455	66119456	+	ENSMUSG00000024101.15	Washc1	None	ENSMUST00000072383.13	None	None
MSTRG.16621	2	decreased	chr4	155716677	155716679	+	ENSMUSG00000029038.9	Ssu72	None	None	ENSMUST00000105595.1,ENSMUST00000030905.8	ENSMUST00000140322.1
MSTRG.21389	2	decreased	chr7	121988759	121988766	-	ENSMUSG00000030872.14	Gga2	None	ENSMUST00000124566.1,ENSMUST00000033160.14	None	ENSMUST00000144779.1
MSTRG.10568	1	decreased	chr18	12260241	12260242	-	ENSMUSG00000057766.14	Ankrd29	None	ENSMUST00000234405.1	ENSMUST00000118525.8,ENSMUST00000137948.1,ENSMUST00000122408.7,ENSMUST00000234183.1	None
MSTRG.20464	4	decreased	chr7	46438480	46438481	+	ENSMUSG00000058975.7	Kcnc1	None	ENSMUST00000160433.2	None	None
MSTRG.6997	4	decreased	chr14	31183313	31183314	-	ENSMUSG00000021910.15	Nisch	None	ENSMUST00000172142.7	ENSMUST00000170436.7,ENSMUST00000164956.7,ENSMUST00000168206.7,ENSMUST00000170253.7,ENSMUST00000022469.12,ENSMUST00000168451.7,ENSMUST00000163846.1	None
MSTRG.14925	8	increased	chr3	125860802	125860803	-	ENSMUSG00000032854.12	Ugt8a	None	None	None	None
MSTRG.14925	12	increased	chr3	125842061	125842068	-	ENSMUSG00000032854.12	Ugt8a	None	None	None	None
MSTRG.14925	10	increased	chr3	125850737	125850738	-	ENSMUSG00000032854.12	Ugt8a	None	None	None	None
MSTRG.4564	2	increased	chr12	3406493	3406497	+	ENSMUSG00000020668.10	Kif3c	None	ENSMUST00000020999.6	None	None
MSTRG.6507	6	increased	chr13	97181194	97181202	+	ENSMUSG00000021666.16	Gfm2	None	ENSMUST00000161825.7	None	None
MSTRG.16494	2	increased	chr4	148557682	148557687	+	ENSMUSG00000028991.15	Mtor	None	ENSMUST00000103221.9	None	None
MSTRG.8402	2	increased	chr15	89464467	89464477	+	ENSMUSG00000022619.5	Mapk8ip2	None	ENSMUST00000023291.5	None	None
MSTRG.23243	2	increased	chr9	15002128	15002129	-	ENSMUSG00000031934.14	Panx1	None	ENSMUST00000164273.8	None	None
MSTRG.16576	2	increased	chr4	152390419	152390420	-	ENSMUSG00000028931.12	Kcnab2	None	None	None	None
MSTRG.3030	2	increased	chr11	21556787	21556788	-	ENSMUSG00000020321.16	Mdh1	None	ENSMUST00000239073.1,ENSMUST00000102874.10,ENSMUST00000238916.1	None	None
MSTRG.24943	2	increased	chrX	73203315	73203316	+	ENSMUSG00000073125.10	Xlr3b	None	None	None	None
MSTRG.5067	3	increased	chr12	71099275	71099276	+	ENSMUSG00000048118.17	Arid4a	None	None	None	None
MSTRG.1073	10	increased	chr1	135434580	135434584	-	ENSMUSG00000009418.16	Nav1	None	ENSMUST00000067414.12,ENSMUST00000040599.14	None	None
MSTRG.22364	5	increased	chr8	71624417	71624418	-	ENSMUSG00000034799.16	Unc13a	None	ENSMUST00000030170.14	None	None
MSTRG.11425	2	increased	chr19	11774959	11774960	+	ENSMUSG00000024683.6	Mrpl16	None	ENSMUST00000167199.2	None	None
MSTRG.13706	6	increased	chr2	176724600	176724601	+	ENSMUSG00000078879.10,ENSMUSG00000078878.9	Zfp973,Gm14305	None	None	None	None
MSTRG.13706	8	increased	chr2	176731304	176731305	+	ENSMUSG00000078879.10,ENSMUSG00000078878.9	Zfp973,Gm14305	None	None	None	None
MSTRG.9361	4	increased	chr16	94695091	94695092	+	ENSMUSG00000022897.15	Dyrk1a	None	ENSMUST00000023614.4	None	None
MSTRG.19005	3	increased	chr6	71877701	71877702	-	ENSMUSG00000063884.6	Ptcd3	None	None	None	None
MSTRG.24859	2	increased	chrX	53610300	53610301	+	ENSMUSG00000051851.5	Rtl8c	None	None	None	None
MSTRG.3495	2	increased	chr11	65001605	65001606	+	ENSMUSG00000020549.14	Elac2	None	None	ENSMUST00000071891.11,ENSMUST00000128693.1	ENSMUST00000140369.1
MSTRG.18361	2	increased	chr5	144264573	144264576	+	ENSMUSG00000047843.16	Bri3	None	ENSMUST00000056578.6	ENSMUST00000155491.7	None
MSTRG.11079	2	increased	chr18	78037324	78037328	+	ENSMUSG00000039840.8	Epg5	None	None	None	None
MSTRG.8518	3	increased	chr15	99497012	99497017	-	ENSMUSG00000023011.8	Faim2	None	ENSMUST00000023750.8,ENSMUST00000231171.1	None	ENSMUST00000230837.1
MSTRG.8518	5	increased	chr15	99495964	99495965	-	ENSMUSG00000023011.8	Faim2	None	None	None	None
MSTRG.12243	2	increased	chr2	30157319	30157320	+	ENSMUSG00000039678.12	Tbc1d13	None	None	None	None
MSTRG.1044	3	increased	chr1	134433350	134433357	+	ENSMUSG00000026457.14	Adipor1	None	ENSMUST00000027727.14	None	None
MSTRG.16943	9	increased	chr5	30879199	30879200	+	ENSMUSG00000029166.14,ENSMUSG00000038828.13	Mapre3,Tmem214	None	None	None	None
MSTRG.3675	3	increased	chr11	74906359	74906360	-	ENSMUSG00000001323.17	Srr	None	ENSMUST00000065211.8	None	None
MSTRG.2575	6	increased	chr10	95545665	95545666	+	ENSMUSG00000074781.5	Ube2n	None	None	None	None
MSTRG.10165	2	increased	chr17	47704285	47704295	+	ENSMUSG00000023266.11	Frs3	None	ENSMUST00000113296.7	None	None
MSTRG.21230	2	increased	chr7	105803206	105803207	-	ENSMUSG00000030879.10	Mrpl17	None	ENSMUST00000124482.2	None	None
MSTRG.21149	4	increased	chr7	100869752	100869753	-	ENSMUSG00000032875.8	Arhgef17	None	ENSMUST00000107032.2	None	None
MSTRG.25045	2	increased	chrX	94074631	94074633	-	ENSMUSG00000079509.10	Zfx	None	ENSMUST00000113927.7,ENSMUST00000088102.11,ENSMUST00000113926.7	None	None
MSTRG.8137	2	increased	chr15	76330676	76330683	+	ENSMUSG00000034259.8	Exosc4	None	ENSMUST00000059045.7	None	None
MSTRG.760	3	increased	chr1	91130748	91130749	+	ENSMUSG00000026305.15	Lrrfip1	None	None	None	None
MSTRG.21840	2	increased	chr8	10039071	10039072	+	ENSMUSG00000031497.9	Tnfsf13b	None	ENSMUST00000207792.1	None	None
MSTRG.21211	2	increased	chr7	105371211	105371212	-	ENSMUSG00000044465.19	Fam160a2	None	ENSMUST00000179474.8	None	None
MSTRG.5670	3	increased	chr13	11549104	11549105	-	ENSMUSG00000021313.16	Ryr2	None	None	None	None
MSTRG.22294	2	increased	chr8	69887787	69887791	-	ENSMUSG00000048967.16	Yjefn3	None	ENSMUST00000152938.8,ENSMUST00000180068.1	None	ENSMUST00000152456.1
MSTRG.15776	3	increased	chr4	98719602	98719604	+	ENSMUSG00000061859.17	Patj	None	ENSMUST00000102792.9,ENSMUST00000238306.1,ENSMUST00000041284.9	None	None
MSTRG.16644	8	increased	chr4	156013609	156013618	+	ENSMUSG00000029076.14	Sdf4	None	ENSMUST00000050078.12	None	None
MSTRG.5145	4	increased	chr12	78888255	78888256	+	ENSMUSG00000021116.10	Eif2s1	None	None	None	None
MSTRG.5968	4	increased	chr13	43395202	43395210	+	ENSMUSG00000054021.6	Sirt5	None	ENSMUST00000223194.1	None	None
MSTRG.23273	2	increased	chr9	20650155	20650160	+	ENSMUSG00000084786.9	Ubl5	None	None	None	None
MSTRG.5458	3	increased	chr12	105613539	105613540	-	ENSMUSG00000041341.10	Atg2b	None	None	None	None
MSTRG.24237	5	increased	chr9	105079887	105079888	+	ENSMUSG00000032563.16	Mrpl3	None	ENSMUST00000035177.14	None	None
MSTRG.326	3	increased	chr1	44146036	44146039	+	ENSMUSG00000041684.11	Bivm	None	None	None	None
MSTRG.16970	2	increased	chr5	31251733	31251734	-	ENSMUSG00000038564.11	Ift172	None	None	None	None
MSTRG.8205	2	increased	chr15	78667324	78667332	-	ENSMUSG00000043460.7	Elfn2	None	ENSMUST00000229441.1	None	None
MSTRG.1422	9	increased	chr1	173335269	173335270	-	ENSMUSG00000005338.13	Cadm3	None	ENSMUST00000111220.7	None	None
MSTRG.1422	13	increased	chr1	173331886	173331893	-	ENSMUSG00000037872.5	Ackr1	None	ENSMUST00000038227.5,ENSMUST00000194046.1	None	ENSMUST00000194298.1
MSTRG.1422	7	increased	chr1	173335610	173335611	-	ENSMUSG00000005338.13	Cadm3	None	ENSMUST00000111220.7	None	None
MSTRG.1422	8	increased	chr1	173335423	173335424	-	ENSMUSG00000005338.13	Cadm3	None	ENSMUST00000111220.7	None	None
MSTRG.1422	14	increased	chr1	173320454	173320455	-	ENSMUSG00000037872.5,ENSMUSG00000005338.13	Ackr1,Cadm3	None	None	None	None
MSTRG.24332	4	increased	chr9	108302301	108302304	+	ENSMUSG00000032607.12	Amt	None	ENSMUST00000035230.6	None	None
MSTRG.8073	2	increased	chr15	73577416	73577425	-	ENSMUSG00000079020.9	Slc45a4	None	ENSMUST00000151288.7	None	None
MSTRG.12358	2	increased	chr2	34849734	34849735	-	ENSMUSG00000026869.12	Psmd5	None	ENSMUST00000028225.11	None	None
MSTRG.7526	4	increased	chr14	74752575	74752576	+	ENSMUSG00000021996.16	Esd	None	None	None	None
MSTRG.7526	2	increased	chr14	74750441	74750442	+	ENSMUSG00000021996.16	Esd	None	ENSMUST00000022573.16	None	None
MSTRG.4175	4	increased	chr11	101474469	101474470	+	ENSMUSG00000001313.12	Rnd2	None	None	None	None
MSTRG.17797	3	increased	chr5	115164226	115164227	-	ENSMUSG00000029544.16	Cabp1	None	None	None	None
MSTRG.5065	5	increased	chr12	70995896	70995897	+	ENSMUSG00000060073.9	Psma3	None	ENSMUST00000160027.7	None	None
MSTRG.18520	2	increased	chr6	11900292	11900293	-	ENSMUSG00000029632.7	Ndufa4	None	ENSMUST00000204978.2	None	None
MSTRG.12279	2	increased	chr2	31973441	31973447	+	ENSMUSG00000001864.13	Aif1l	None	ENSMUST00000001920.12	None	None
MSTRG.7442	4	increased	chr14	68089095	68089096	+	ENSMUSG00000022055.7	Nefl	None	None	None	None
MSTRG.4450	3	increased	chr11	118164166	118164176	-	ENSMUSG00000017132.17	Cyth1	None	ENSMUST00000106305.8,ENSMUST00000106302.8,ENSMUST00000017276.13	ENSMUST00000100181.10	None
MSTRG.19271	2	increased	chr6	92369996	92369997	-	ENSMUSG00000030020.13	Prickle2	None	None	None	None
MSTRG.16744	7	increased	chr5	14863464	14863468	+	ENSMUSG00000061601.15	Pclo	None	None	None	None
MSTRG.15965	2	increased	chr4	117087305	117087306	+	ENSMUSG00000028683.14	Eif2b3	None	None	None	ENSMUST00000155181.1
MSTRG.4011	2	increased	chr11	95680772	95680773	+	ENSMUSG00000038845.11	Phb	None	ENSMUST00000125172.7	None	None
MSTRG.8462	2	increased	chr15	97792691	97792697	+	ENSMUSG00000081534.3	Slc48a1	None	ENSMUST00000117892.1	None	None
MSTRG.17756	3	increased	chr5	113778287	113778288	+	ENSMUSG00000025825.12	Iscu	None	ENSMUST00000026937.11	None	None
MSTRG.4030	3	increased	chr11	96763304	96763305	-	ENSMUSG00000020876.14	Snx11	None	None	None	None
MSTRG.524	2	increased	chr1	67000517	67000518	-	ENSMUSG00000026000.16	Lancl1	None	ENSMUST00000027149.11,ENSMUST00000113979.9	None	None
MSTRG.15218	3	increased	chr4	5801100	5801111	+	ENSMUSG00000049119.14	Fam110b	None	ENSMUST00000108380.1,ENSMUST00000054857.12	ENSMUST00000126564.7	None
MSTRG.19814	3	increased	chr7	3422804	3422807	+	ENSMUSG00000053395.15	Cacng8	None	None	None	None
MSTRG.18292	2	increased	chr5	139975732	139975733	+	ENSMUSG00000048988.8	Elfn1	None	None	None	None
MSTRG.18007	2	increased	chr5	124341843	124341844	+	ENSMUSG00000047635.6	2810006K23Rik	None	ENSMUST00000077376.2	None	None
MSTRG.19781	2	increased	chr6	148176848	148176852	+	ENSMUSG00000030303.15	Far2	None	ENSMUST00000032443.13	ENSMUST00000111607.3	None
MSTRG.19451	3	increased	chr6	116018611	116018618	-	ENSMUSG00000030126.17	Tmcc1	None	ENSMUST00000088896.9	None	None
MSTRG.14470	3	increased	chr3	90363406	90363415	+	ENSMUSG00000042390.9	Gatad2b	None	ENSMUST00000199754.4	None	None
MSTRG.9467	3	increased	chr17	8344112	8344116	+	ENSMUSG00000055945.8	Prr18	None	ENSMUST00000069742.7	ENSMUST00000140890.2	None
MSTRG.12699	4	increased	chr2	83883544	83883545	+	ENSMUSG00000048388.3	Fam171b	None	None	None	None
MSTRG.4482	2	increased	chr11	119899575	119899576	+	ENSMUSG00000025583.15	Rptor	None	ENSMUST00000147781.7	None	None
MSTRG.2132	3	increased	chr10	62453529	62453530	-	ENSMUSG00000020078.16	Vps26a	None	None	None	None
MSTRG.9512	9	increased	chr17	13149274	13149275	+	ENSMUSG00000006818.5	Sod2	None	None	None	None
MSTRG.4403	12	increased	chr11	116020624	116020625	-	ENSMUSG00000016559.14	H3f3b	None	None	None	None
MSTRG.14549	2	increased	chr3	95296165	95296182	+	ENSMUSG00000038712.16	Mindy1	None	ENSMUST00000039537.13,ENSMUST00000107187.8	None	None
MSTRG.6065	4	increased	chr13	54592401	54592402	-	ENSMUSG00000047547.14	Cltb	None	ENSMUST00000091609.10	None	None
MSTRG.1476	4	increased	chr1	178951960	178951961	-	ENSMUSG00000055067.15	Smyd3	None	ENSMUST00000128302.7	None	None
MSTRG.22478	2	increased	chr8	83428551	83428554	+	ENSMUSG00000002190.13	Clgn	None	ENSMUST00000002259.12	None	None
MSTRG.3096	2	increased	chr11	30501401	30501402	-	ENSMUSG00000060923.5	Acyp2	None	None	None	None
MSTRG.25423	4	increased	chrX	163034540	163034541	+	ENSMUSG00000031360.14	Ctps2	None	None	None	None
MSTRG.25423	6	increased	chrX	163040239	163040240	+	ENSMUSG00000031360.14	Ctps2	None	None	None	None
MSTRG.18188	3	increased	chr5	135792584	135792585	+	ENSMUSG00000019179.10	Mdh2	None	None	None	None
MSTRG.7828	2	increased	chr15	25998480	25998483	+	ENSMUSG00000052253.6	Zfp622	None	ENSMUST00000061875.7	None	None
MSTRG.13360	3	increased	chr2	152940997	152941023	-	ENSMUSG00000042662.16	Dusp15	None	ENSMUST00000123121.8	None	ENSMUST00000185197.1
MSTRG.14709	2	increased	chr3	104013259	104013260	-	ENSMUSG00000052539.15	Magi3	None	ENSMUST00000064371.13	None	None
MSTRG.16424	3	increased	chr4	144972622	144972627	-	ENSMUSG00000020220.16	Vps13d	None	ENSMUST00000020441.12,ENSMUST00000130704.7,ENSMUST00000036579.13	None	None
MSTRG.15108	2	increased	chr3	145944828	145944835	+	ENSMUSG00000036873.13	2410004B18Rik	None	ENSMUST00000039571.13	None	None
MSTRG.19578	5	increased	chr6	125245963	125245964	+	ENSMUSG00000030337.16	Vamp1	None	None	None	ENSMUST00000159547.2
MSTRG.19578	2	increased	chr6	125222305	125222306	+	ENSMUSG00000030337.16	Vamp1	None	ENSMUST00000032487.13	ENSMUST00000063588.10	None
MSTRG.939	4	increased	chr1	127486546	127486559	-	ENSMUSG00000026347.13	Tmem163	None	ENSMUST00000027585.13,ENSMUST00000160616.7	None	None
MSTRG.23419	3	increased	chr9	35216965	35216966	-	ENSMUSG00000050471.17	Fam118b	None	ENSMUST00000063782.11	None	None
MSTRG.3700	8	increased	chr11	75630986	75630987	+	ENSMUSG00000017781.17,ENSMUSG00000006127.9	Pitpna,Inpp5k	None	None	None	None
MSTRG.3700	6	increased	chr11	75628650	75628651	+	ENSMUSG00000017781.17	Pitpna	None	ENSMUST00000179521.7,ENSMUST00000143219.7	None	None
MSTRG.8157	3	increased	chr15	76643395	76643396	-	ENSMUSG00000053929.17	Cyhr1	None	ENSMUST00000081291.12	None	None
MSTRG.11017	2	increased	chr18	67795486	67795487	+	ENSMUSG00000079614.4	Seh1l	None	ENSMUST00000025421.8	None	None
MSTRG.19932	2	increased	chr7	16161062	16161075	+	ENSMUSG00000030376.8	Slc8a2	None	ENSMUST00000211649.1	None	None
MSTRG.20425	2	increased	chr7	45490458	45490459	-	ENSMUSG00000030824.17	Nucb1	None	ENSMUST00000211765.1	None	None
MSTRG.9648	3	increased	chr17	24473109	24473110	+	ENSMUSG00000043445.7	Pgp	None	ENSMUST00000053024.7	None	None
MSTRG.21226	2	increased	chr7	105739393	105739394	-	ENSMUSG00000043866.11	Taf10	None	ENSMUST00000141116.1	None	None
MSTRG.18968	9	increased	chr6	67021349	67021350	+	ENSMUSG00000036402.13	Gng12	None	ENSMUST00000043148.12	None	None
MSTRG.15213	4	increased	chr4	3951387	3951388	+	ENSMUSG00000042198.12	Chchd7	None	None	None	None
MSTRG.15213	3	increased	chr4	3945636	3945637	+	ENSMUSG00000042198.12	Chchd7	None	None	ENSMUST00000137037.1,ENSMUST00000150618.7	None
MSTRG.2555	2	increased	chr10	94221442	94221444	+	ENSMUSG00000020022.17	Ndufa12	None	ENSMUST00000020209.15	None	None
MSTRG.2744	3	increased	chr10	123105006	123105007	-	ENSMUSG00000020124.10	Usp15	None	ENSMUST00000220377.1	None	None
MSTRG.6418	5	increased	chr13	86041032	86041033	-	ENSMUSG00000017778.14	Cox7c	None	None	None	None
MSTRG.6418	4	increased	chr13	86042225	86042226	-	ENSMUSG00000017778.14	Cox7c	None	None	None	None
MSTRG.19925	2	increased	chr7	15936183	15936184	-	ENSMUSG00000041560.12	Nop53	None	ENSMUST00000044158.12	None	None
MSTRG.14756	13	increased	chr3	105987423	105987429	+	ENSMUSG00000000561.14,ENSMUSG00000074340.9	Wdr77,Ovgp1	None	None	None	None
MSTRG.16675	14	increased	chr5	4069873	4069874	-	ENSMUSG00000001467.5	Cyp51	None	None	None	None
MSTRG.9381	2	increased	chr16	96590840	96590841	-	ENSMUSG00000050272.10	Dscam	None	ENSMUST00000056102.8	None	None
MSTRG.3209	3	increased	chr11	46442720	46442721	+	ENSMUSG00000020397.15	Med7	None	ENSMUST00000170928.7,ENSMUST00000109232.3	None	None
MSTRG.3571	5	increased	chr11	69784022	69784032	+	ENSMUSG00000018750.14	Zbtb4	None	ENSMUST00000108639.7	None	None
MSTRG.24932	3	increased	chrX	72913532	72913533	-	ENSMUSG00000031347.12	Cetn2	None	ENSMUST00000114551.9	None	None
MSTRG.16347	3	increased	chr4	138442264	138442266	+	ENSMUSG00000041241.12	Mul1	None	ENSMUST00000044058.10	None	None
MSTRG.19515	2	increased	chr6	120892841	120892853	+	ENSMUSG00000009112.4	Bcl2l13	None	ENSMUST00000009256.3	None	None
MSTRG.4020	2	increased	chr11	96068852	96068868	-	ENSMUSG00000006057.15	Atp5g1	None	ENSMUST00000178611.7,ENSMUST00000090541.11	None	None
MSTRG.14362	3	increased	chr3	88020071	88020072	-	ENSMUSG00000004894.10	Hapln2	None	None	None	None
MSTRG.2845	5	increased	chr10	128821716	128821717	+	ENSMUSG00000078427.3	Sarnp	None	None	ENSMUST00000218622.1	None
MSTRG.2845	9	increased	chr10	128882041	128882042	+	ENSMUSG00000025354.5,ENSMUSG00000078427.3	Dnajc14,Sarnp	None	None	None	None
MSTRG.2681	2	increased	chr10	117050003	117050004	-	ENSMUSG00000034024.8	Cct2	None	None	None	None
MSTRG.5252	2	increased	chr12	84754562	84754563	-	ENSMUSG00000021242.9	Npc2	None	ENSMUST00000021668.9	None	None
MSTRG.21807	5	increased	chr8	4211256	4211269	+	ENSMUSG00000011832.15	Evi5l	None	ENSMUST00000176645.1	None	None
MSTRG.21807	4	increased	chr8	4208493	4208494	+	ENSMUSG00000011832.15	Evi5l	None	None	ENSMUST00000176645.1	None
MSTRG.9695	2	increased	chr17	25779843	25779844	-	ENSMUSG00000061046.9	Haghl	None	ENSMUST00000140738.7	None	None
MSTRG.1148	3	increased	chr1	151884524	151884525	-	ENSMUSG00000032666.16	1700025G04Rik	None	ENSMUST00000044581.13	ENSMUST00000187603.6	None
MSTRG.1430	2	increased	chr1	175662421	175662422	-	ENSMUSG00000026525.9	Opn3	None	ENSMUST00000027809.7	None	None
MSTRG.14261	2	increased	chr3	69756372	69756380	+	ENSMUSG00000027787.14	Nmd3	None	ENSMUST00000029358.14	None	None
MSTRG.10867	3	increased	chr18	47245254	47245256	-	ENSMUSG00000019647.16	Sema6a	None	ENSMUST00000019791.13,ENSMUST00000115449.8	ENSMUST00000123228.7	None
MSTRG.23062	3	increased	chr8	123465280	123465281	+	ENSMUSG00000092329.1	Gm20388	None	None	ENSMUST00000127664.1	None
MSTRG.13188	5	increased	chr2	132312049	132312054	+	ENSMUSG00000058793.14	Cds2	None	ENSMUST00000089461.10,ENSMUST00000103181.10	None	None
MSTRG.3424	3	increased	chr11	60558511	60558515	+	ENSMUSG00000042650.3	Alkbh5	None	ENSMUST00000044250.3	None	None
MSTRG.20504	2	increased	chr7	50866607	50866608	+	ENSMUSG00000055409.14	Nell1	None	ENSMUST00000081872.12	None	None
MSTRG.3238	8	increased	chr11	50125718	50125737	+	ENSMUSG00000020376.17	Rnf130	None	ENSMUST00000238748.1	None	None
MSTRG.22743	3	increased	chr8	105281938	105281940	+	ENSMUSG00000014776.7	Nol3	None	ENSMUST00000014920.7	None	None
MSTRG.16917	2	increased	chr5	29228456	29228461	+	ENSMUSG00000029130.12	Rnf32	None	None	None	ENSMUST00000163050.4
MSTRG.8683	18	increased	chr16	8859940	8859941	+	ENSMUSG00000022507.6	1810013L24Rik	None	None	None	None
MSTRG.14419	3	increased	chr3	89208965	89208966	+	ENSMUSG00000028048.11	Gba	None	None	None	ENSMUST00000196887.1
MSTRG.492	3	increased	chr1	63754654	63754659	+	ENSMUSG00000025962.15	Fastkd2	None	ENSMUST00000027103.6	None	None
MSTRG.12300	2	increased	chr2	32405771	32405772	+	ENSMUSG00000026820.5	Ptges2	None	ENSMUST00000028162.4	None	None
MSTRG.2117	3	increased	chr10	61676823	61676824	+	ENSMUSG00000020089.8	Ppa1	None	None	None	None
MSTRG.13019	2	increased	chr2	121194838	121194839	-	ENSMUSG00000043909.16	Trp53bp1	None	ENSMUST00000110648.7,ENSMUST00000110647.7	ENSMUST00000135890.7	None
MSTRG.13781	2	increased	chr2	181188770	181188771	+	ENSMUSG00000016344.14	Ppdpf	None	ENSMUST00000016488.12	None	None
MSTRG.18217	3	increased	chr5	137295664	137295670	+	ENSMUSG00000051502.7	Ufsp1	None	ENSMUST00000052825.6	None	None
MSTRG.19481	2	increased	chr6	118151745	118151746	-	ENSMUSG00000030110.13	Ret	None	ENSMUST00000032201.7	None	None
MSTRG.7011	3	increased	chr14	32080566	32080570	-	ENSMUSG00000021905.14	Dph3	None	ENSMUST00000022461.10,ENSMUST00000112001.8,ENSMUST00000067955.11	None	None
MSTRG.7011	2	increased	chr14	32082758	32082759	-	ENSMUSG00000021905.14	Dph3	None	ENSMUST00000112001.8,ENSMUST00000124303.8,ENSMUST00000067955.11	ENSMUST00000022461.10	None
MSTRG.23762	5	increased	chr9	58505162	58505163	+	ENSMUSG00000066607.5	Insyn1	None	None	None	None
MSTRG.23762	6	increased	chr9	58508803	58508804	+	ENSMUSG00000066607.5	Insyn1	None	None	None	None
MSTRG.15351	8	increased	chr4	34562312	34562313	-	ENSMUSG00000040044.11	Orc3	None	None	None	None
MSTRG.24533	2	increased	chr9	121848563	121848564	-	ENSMUSG00000038412.8	Higd1a	None	ENSMUST00000060251.7,ENSMUST00000215007.1	None	None
MSTRG.4864	4	increased	chr12	35147483	35147484	+	ENSMUSG00000020590.16	Snx13	None	None	None	None
MSTRG.7806	2	increased	chr15	19016268	19016269	+	ENSMUSG00000022321.15	Cdh10	None	None	None	None
MSTRG.3301	4	increased	chr11	53549604	53549605	+	ENSMUSG00000018398.18	Sept8	None	None	None	None
MSTRG.16289	4	increased	chr4	134927673	134927674	+	ENSMUSG00000037266.18	Rsrp1	None	None	None	None
MSTRG.9938	2	increased	chr17	34020792	34020793	-	ENSMUSG00000024325.8	Ring1	None	ENSMUST00000025183.8	None	None
MSTRG.6085	3	increased	chr13	55473162	55473173	+	ENSMUSG00000074886.11,ENSMUSG00000034686.8	Grk6,Prr7	None	None	None	None
MSTRG.22532	2	increased	chr8	84956610	84956611	-	ENSMUSG00000052926.16	Rnaseh2a	None	ENSMUST00000109738.9,ENSMUST00000109736.8	None	None
MSTRG.13098	6	increased	chr2	127261106	127261111	+	ENSMUSG00000034850.15	Tmem127	None	ENSMUST00000035871.14	None	None
MSTRG.10652	4	increased	chr18	31939646	31939647	-	ENSMUSG00000052229.5	Gpr17	None	None	None	None
MSTRG.10652	3	increased	chr18	31939710	31939711	-	ENSMUSG00000052229.5	Gpr17	None	None	None	None
MSTRG.10705	8	increased	chr18	35807175	35807176	+	ENSMUSG00000117841.1	Gm50371	None	None	ENSMUST00000235919.1,ENSMUST00000237482.1	None
MSTRG.942	9	increased	chr1	127808060	127808076	+	ENSMUSG00000026349.14	Ccnt2	None	ENSMUST00000027587.14	None	ENSMUST00000153359.1
MSTRG.22636	4	increased	chr8	94015496	94015497	-	ENSMUSG00000031754.10	Nudt21	None	ENSMUST00000034204.10	None	None
MSTRG.22636	5	increased	chr8	94015021	94015022	-	ENSMUSG00000031754.10	Nudt21	None	None	None	None
MSTRG.15963	2	increased	chr4	117005276	117005283	+	ENSMUSG00000046861.9	Hectd3	None	ENSMUST00000050067.9	None	None
MSTRG.15977	2	increased	chr4	117649369	117649370	-	ENSMUSG00000009640.11	Dmap1	None	None	None	None
MSTRG.457	2	increased	chr1	59989068	59989076	-	ENSMUSG00000026018.12	Ica1l	None	ENSMUST00000191251.6,ENSMUST00000027172.12	ENSMUST00000185891.1	None
MSTRG.6018	2	increased	chr13	49036302	49036311	-	ENSMUSG00000037989.15	Wnk2	None	ENSMUST00000049265.14,ENSMUST00000162403.7,ENSMUST00000162581.7,ENSMUST00000159559.7,ENSMUST00000110097.8,ENSMUST00000035538.12	None	None
MSTRG.6018	3	increased	chr13	49035329	49035330	-	ENSMUSG00000037989.15	Wnk2	None	None	None	None
MSTRG.13802	3	increased	chr2	181688070	181688073	+	ENSMUSG00000059540.15	Tcea2	None	ENSMUST00000103042.9	None	None
MSTRG.23819	3	increased	chr9	63644606	63644607	+	ENSMUSG00000037257.8	Aagab	None	None	None	None
MSTRG.9545	10	increased	chr17	15460663	15460664	-	ENSMUSG00000014769.10	Psmb1	None	None	None	None
MSTRG.3774	3	increased	chr11	78472330	78472331	-	ENSMUSG00000050132.13	Sarm1	None	ENSMUST00000108287.9	None	None
MSTRG.10134	2	increased	chr17	46546838	46546839	-	ENSMUSG00000015605.6	Srf	None	None	None	None
MSTRG.135	2	increased	chr1	23847888	23847889	+	ENSMUSG00000026156.8	B3gat2	None	ENSMUST00000063663.5	None	None
MSTRG.135	4	increased	chr1	23849157	23849159	+	ENSMUSG00000026156.8	B3gat2	None	ENSMUST00000063663.5	None	None
MSTRG.21815	3	increased	chr8	4360019	4360024	+	ENSMUSG00000023235.14	Ccl25	None	ENSMUST00000024004.8	None	None
MSTRG.10478	2	increased	chr17	88490532	88490535	+	ENSMUSG00000034998.18	Foxn2	None	ENSMUST00000112238.8	None	None
MSTRG.13961	17	increased	chr3	33814885	33814886	+	ENSMUSG00000027677.17	Ttc14	None	None	None	None
MSTRG.21260	6	increased	chr7	110059394	110059395	+	ENSMUSG00000066232.4	Ipo7	None	None	None	None
MSTRG.8284	8	increased	chr15	81476368	81476370	+	ENSMUSG00000022400.9	Rbx1	None	ENSMUST00000023036.6	None	None
MSTRG.11093	6	increased	chr18	80225854	80225855	+	ENSMUSG00000057130.12	Txnl4a	None	ENSMUST00000145963.8	None	None
MSTRG.11093	2	increased	chr18	80222556	80222557	+	ENSMUSG00000057130.12	Txnl4a	None	ENSMUST00000145963.8	None	None
MSTRG.24531	3	increased	chr9	121784016	121784023	-	ENSMUSG00000032523.11	Hhatl	None	ENSMUST00000163981.2,ENSMUST00000035110.10	None	None
MSTRG.2320	4	increased	chr10	80130681	80130686	+	ENSMUSG00000003068.16	Stk11	None	ENSMUST00000003152.13	None	None
MSTRG.14004	2	increased	chr3	37410107	37410111	+	ENSMUSG00000037225.13	Fgf2	None	ENSMUST00000200585.4	None	None
MSTRG.4522	3	increased	chr11	120587139	120587141	-	ENSMUSG00000025134.2	Alyref	None	None	None	None
MSTRG.20832	4	increased	chr7	78911208	78911228	+	ENSMUSG00000030609.18	Aen	None	ENSMUST00000107425.7	None	ENSMUST00000123824.1
MSTRG.24926	2	increased	chrX	72431097	72431098	-	ENSMUSG00000031343.13	Gabra3	None	None	None	None
MSTRG.6870	2	increased	chr14	20389304	20389305	-	ENSMUSG00000049960.4	Mrps16	None	ENSMUST00000061444.4	None	None
MSTRG.1207	2	increased	chr1	156424525	156424526	-	ENSMUSG00000026600.12	Soat1	None	ENSMUST00000189661.6	None	None
MSTRG.18045	2	increased	chr5	127588612	127588613	-	ENSMUSG00000029416.17	Slc15a4	None	None	None	None
MSTRG.5481	6	increased	chr12	108820147	108820149	+	ENSMUSG00000021264.12	Yy1	None	ENSMUST00000021692.8	None	None
MSTRG.506	2	increased	chr1	65278694	65278696	+	ENSMUSG00000025949.16	Pikfyve	None	ENSMUST00000081154.13	None	None
MSTRG.23886	3	increased	chr9	67217087	67217090	-	ENSMUSG00000052698.15	Tln2	None	ENSMUST00000040025.13	None	None
MSTRG.24106	6	increased	chr9	95402645	95402646	-	ENSMUSG00000033350.7	Chst2	None	ENSMUST00000036267.7	None	None
MSTRG.20988	21	increased	chr7	90457250	90457251	+	ENSMUSG00000051451.6,ENSMUSG00000052572.19	Crebzf,Dlg2	None	None	None	None
MSTRG.20988	26	increased	chr7	92449106	92449107	+	ENSMUSG00000052572.19	Dlg2	None	ENSMUST00000231777.2,ENSMUST00000238619.1,ENSMUST00000107196.9,ENSMUST00000238608.1,ENSMUST00000238467.1	None	None
MSTRG.10966	4	increased	chr18	63663367	63663368	-	ENSMUSG00000024583.3	Txnl1	None	ENSMUST00000237004.1,ENSMUST00000025476.3	None	None
MSTRG.10966	5	increased	chr18	63661094	63661095	-	ENSMUSG00000024583.3	Txnl1	None	ENSMUST00000237004.1	None	None
MSTRG.2265	3	increased	chr10	78185297	78185298	-	ENSMUSG00000000374.8	Trappc10	None	None	None	None
MSTRG.6813	6	increased	chr14	12367980	12367981	-	ENSMUSG00000054423.14	Cadps	None	None	None	None
MSTRG.21713	5	increased	chr7	141337155	141337159	+	ENSMUSG00000025505.16	Tmem80	None	ENSMUST00000145184.7,ENSMUST00000026578.13	None	None
MSTRG.5034	4	increased	chr12	69310686	69310687	+	ENSMUSG00000020978.10	Klhdc2	None	ENSMUST00000021362.4	None	None
MSTRG.12646	2	increased	chr2	74878430	74878431	+	ENSMUSG00000027099.9	Mtx2	None	ENSMUST00000028511.7	None	None
MSTRG.15597	2	increased	chr4	56991972	56991978	-	ENSMUSG00000028434.12	Epb41l4b	None	ENSMUST00000095076.9	None	None
MSTRG.12277	3	increased	chr2	31804226	31804235	+	ENSMUSG00000026842.16	Abl1	None	ENSMUST00000028190.12	None	None
MSTRG.17940	8	increased	chr5	122453513	122453515	-	ENSMUSG00000029467.15	Atp2a2	None	ENSMUST00000177974.7,ENSMUST00000179939.7	None	None
MSTRG.647	2	increased	chr1	84721189	84721190	-	ENSMUSG00000026219.14	Trip12	None	ENSMUST00000186465.6,ENSMUST00000027421.12	None	None
MSTRG.11683	2	increased	chr19	42194599	42194600	+	ENSMUSG00000018820.13	Zfyve27	None	None	None	None
MSTRG.11683	4	increased	chr19	42197007	42197008	+	ENSMUSG00000018820.13	Zfyve27	None	None	None	None
MSTRG.17531	5	increased	chr5	96266726	96266727	+	ENSMUSG00000029486.13	Mrpl1	None	ENSMUST00000117766.7	None	None
MSTRG.18247	5	increased	chr5	138164645	138164649	+	ENSMUSG00000019494.14	Cops6	None	ENSMUST00000019638.14	None	None
MSTRG.24463	4	increased	chr9	118063980	118063981	-	ENSMUSG00000039163.10	Cmc1	None	None	None	None
MSTRG.9923	3	increased	chr17	33838316	33838321	+	ENSMUSG00000041881.13	Ndufa7	None	ENSMUST00000048249.7	None	None
MSTRG.11420	4	increased	chr19	10909558	10909564	+	ENSMUSG00000024735.13	Prpf19	None	ENSMUST00000179297.2	None	None
MSTRG.11420	2	increased	chr19	10907205	10907206	+	ENSMUSG00000024735.13	Prpf19	None	ENSMUST00000179297.2	None	None
MSTRG.1394	3	increased	chr1	171359253	171359261	+	ENSMUSG00000006412.10	Pfdn2	None	ENSMUST00000135941.7	None	None
MSTRG.21649	4	increased	chr7	137469286	137469287	+	ENSMUSG00000031068.8	Glrx3	None	None	None	None
MSTRG.21649	8	increased	chr7	137472178	137472179	+	ENSMUSG00000031068.8	Glrx3	None	None	None	None
MSTRG.19150	2	increased	chr6	86379327	86379328	+	ENSMUSG00000057278.8	Snrpg	None	ENSMUST00000089558.6	None	None
MSTRG.3103	5	increased	chr11	30899517	30899518	-	ENSMUSG00000020311.17	Erlec1	None	None	None	None
MSTRG.3103	4	increased	chr11	30924208	30924209	-	ENSMUSG00000020311.17	Erlec1	None	None	None	None
MSTRG.3103	1	increased	chr11	30949955	30949956	-	ENSMUSG00000020311.17	Erlec1	ENSMUST00000073192.13	None	None	None
MSTRG.3103	3	increased	chr11	30930774	30930775	-	ENSMUSG00000020311.17	Erlec1	None	ENSMUST00000073192.13	None	None
MSTRG.21129	2	increased	chr7	100325112	100325113	-	ENSMUSG00000030718.9	Ppme1	None	None	None	None
MSTRG.8745	2	increased	chr16	15552677	15552678	-	ENSMUSG00000022674.15	Ube2v2	None	ENSMUST00000115777.9	ENSMUST00000229859.1	None
MSTRG.8745	4	increased	chr16	15549069	15549070	-	ENSMUSG00000022674.15	Ube2v2	None	None	None	None
MSTRG.13732	2	increased	chr2	177934547	177934548	-	ENSMUSG00000078862.10	Gm14326	None	None	None	None
MSTRG.2948	8	increased	chr11	6361647	6361648	+	ENSMUSG00000020456.17	Ogdh	None	None	None	None
MSTRG.2948	6	increased	chr11	6358690	6358691	+	ENSMUSG00000020456.17	Ogdh	None	None	None	None
MSTRG.5524	2	increased	chr12	110975353	110975354	-	ENSMUSG00000037904.14	Ankrd9	None	ENSMUST00000128353.7	None	None
MSTRG.1041	3	increased	chr1	134296777	134296790	-	ENSMUSG00000026458.13	Ppfia4	None	ENSMUST00000186730.6,ENSMUST00000168515.7	None	ENSMUST00000189862.6,ENSMUST00000186964.6
MSTRG.17115	7	increased	chr5	41785580	41785581	-	ENSMUSG00000061755.10	Bod1l	None	None	None	None
MSTRG.9385	3	increased	chr16	97442935	97442941	+	ENSMUSG00000040605.7	Bace2	None	ENSMUST00000047275.7	None	None
MSTRG.17796	10	increased	chr5	115140595	115140599	-	ENSMUSG00000048578.11	Mlec	None	None	None	None
MSTRG.795	6	increased	chr1	93373488	93373497	+	ENSMUSG00000026275.13	Ppp1r7	None	ENSMUST00000027494.10	None	None
MSTRG.22011	2	increased	chr8	25803974	25803975	+	ENSMUSG00000037296.7	Lsm1	None	ENSMUST00000038421.7	None	None
MSTRG.2216	2	increased	chr10	75506283	75506284	-	ENSMUSG00000033416.15	Gucd1	None	ENSMUST00000039796.13	ENSMUST00000153125.7,ENSMUST00000145890.7	None
MSTRG.16345	3	increased	chr4	138336472	138336476	-	ENSMUSG00000028755.3,ENSMUSG00000078235.3	Cda,Fam43b	None	None	None	None
MSTRG.20975	3	increased	chr7	89917529	89917530	-	ENSMUSG00000062797.13	Hikeshi	None	ENSMUST00000153470.8	None	None
MSTRG.7741	2	increased	chr15	5119139	5119140	+	ENSMUSG00000041841.8	Rpl37	None	ENSMUST00000045356.8	None	None
MSTRG.22686	2	increased	chr8	95715118	95715119	+	ENSMUSG00000036564.17	Ndrg4	None	ENSMUST00000073139.13	None	None
MSTRG.12102	4	increased	chr2	24789928	24789929	-	ENSMUSG00000036893.17	Ehmt1	None	ENSMUST00000147147.7	None	None
MSTRG.15773	2	increased	chr4	98351980	98351981	-	ENSMUSG00000028563.16	Tm2d1	None	None	None	None
MSTRG.21092	2	increased	chr7	98885021	98885022	-	ENSMUSG00000035354.9	Uvrag	None	ENSMUST00000037968.9	None	None
MSTRG.10452	3	increased	chr17	85017139	85017140	+	ENSMUSG00000061130.13	Ppm1b	None	ENSMUST00000112304.9	ENSMUST00000234540.1,ENSMUST00000234332.1,ENSMUST00000112305.9,ENSMUST00000112307.3,ENSMUST00000234851.1	None
MSTRG.8170	2	increased	chr15	76950977	76950979	+	ENSMUSG00000063236.6	1110038F14Rik	None	ENSMUST00000229229.1	None	None
MSTRG.5586	2	increased	chr12	116063359	116063360	+	ENSMUSG00000042063.11	Zfp386	None	ENSMUST00000183125.1	None	None
MSTRG.20807	2	increased	chr7	75114894	75114898	-	ENSMUSG00000053025.13	Sv2b	None	ENSMUST00000165175.7,ENSMUST00000085164.6	None	None
MSTRG.20807	4	increased	chr7	75111387	75111388	-	ENSMUSG00000053025.13	Sv2b	None	None	None	None
MSTRG.20107	2	increased	chr7	27526277	27526278	-	ENSMUSG00000003363.15	Pld3	None	None	None	None
MSTRG.4219	4	increased	chr11	103068911	103068914	+	ENSMUSG00000020936.8	Nmt1	None	ENSMUST00000021314.7	None	None
MSTRG.25043	3	increased	chrX	93755315	93755316	-	ENSMUSG00000035232.8	Pdk3	None	None	None	None
MSTRG.21025	9	increased	chr7	92844534	92844535	+	ENSMUSG00000030643.14	Rab30	None	ENSMUST00000032879.14	None	None
MSTRG.13584	2	increased	chr2	166898051	166898052	+	ENSMUSG00000074582.10	Arfgef2	None	ENSMUST00000099078.9	None	None
MSTRG.16252	2	increased	chr4	133600556	133600557	-	ENSMUSG00000047281.3	Sfn	None	ENSMUST00000057311.3	None	None
MSTRG.5593	2	increased	chr12	117282683	117282684	+	ENSMUSG00000056553.14	Ptprn2	None	None	None	None
MSTRG.2385	6	increased	chr10	81263364	81263365	+	ENSMUSG00000004933.17	Matk	None	ENSMUST00000105328.9,ENSMUST00000128576.7	None	None
MSTRG.2385	4	increased	chr10	81257007	81257008	+	ENSMUSG00000004933.17	Matk	None	None	ENSMUST00000119547.7	None
MSTRG.18405	3	increased	chr5	147111362	147111363	+	ENSMUSG00000029642.11	Polr1d	None	ENSMUST00000202444.1,ENSMUST00000200993.1	None	None
MSTRG.4366	2	increased	chr11	115163339	115163340	+	ENSMUSG00000020732.13,ENSMUSG00000020733.3	Rab37,Slc9a3r1	None	None	None	None
MSTRG.4366	4	increased	chr11	115181180	115181187	+	ENSMUSG00000020733.3	Slc9a3r1	None	ENSMUST00000021077.3	None	None
MSTRG.6853	2	increased	chr14	18267823	18267824	-	ENSMUSG00000012405.16	Rpl15	None	ENSMUST00000080281.13	None	None
MSTRG.16254	2	increased	chr4	133660387	133660388	-	ENSMUSG00000043257.15	Pigv	None	ENSMUST00000062118.10	None	None
MSTRG.11746	5	increased	chr19	45533343	45533344	+	ENSMUSG00000025217.15	Btrc	None	None	None	None
MSTRG.16145	5	increased	chr4	128567655	128567668	+	ENSMUSG00000028804.20	Csmd2	None	ENSMUST00000221199.1,ENSMUST00000184063.2	None	None
MSTRG.23194	4	increased	chr9	7220881	7220882	+	ENSMUSG00000032002.10	Dcun1d5	None	None	None	None
MSTRG.24071	2	increased	chr9	88571061	88571062	+	ENSMUSG00000032425.15	Zfp949	None	None	None	None
MSTRG.7085	2	increased	chr14	45282934	45282935	-	ENSMUSG00000021831.9	Ero1l	None	None	None	None
MSTRG.19034	2	increased	chr6	72841114	72841115	-	ENSMUSG00000055239.10	Kcmf1	None	ENSMUST00000068697.10	None	None
MSTRG.1458	2	increased	chr1	177762962	177762963	-	ENSMUSG00000015961.8	Adss	None	ENSMUST00000016105.8	None	None
MSTRG.4552	4	increased	chr11	121258525	121258526	+	ENSMUSG00000000056.7	Narf	None	None	None	None
MSTRG.12188	10	increased	chr2	27021088	27021108	+	ENSMUSG00000015488.14	Cacfd1	None	ENSMUST00000114006.7,ENSMUST00000114007.7	None	None
MSTRG.7547	2	increased	chr14	76137378	76137379	+	ENSMUSG00000022009.1	Nufip1	None	ENSMUST00000022586.1	None	None
MSTRG.17783	2	increased	chr5	114806196	114806200	+	ENSMUSG00000041870.16	Ankrd13a	None	None	None	ENSMUST00000129001.7,ENSMUST00000140604.1,ENSMUST00000131803.1
MSTRG.13515	5	increased	chr2	162938316	162938317	+	ENSMUSG00000016921.14	Srsf6	None	None	None	None
MSTRG.13515	3	increased	chr2	162937123	162937124	+	ENSMUSG00000016921.14	Srsf6	None	None	None	None
MSTRG.23834	5	increased	chr9	64709209	64709210	+	ENSMUSG00000036466.17	Megf11	None	None	None	None
MSTRG.23834	8	increased	chr9	64711869	64711870	+	ENSMUSG00000036466.17	Megf11	None	None	None	None
MSTRG.15089	2	increased	chr3	144423528	144423529	-	ENSMUSG00000040151.9	Hs2st1	None	None	None	None
MSTRG.346	6	increased	chr1	51186921	51186922	+	ENSMUSG00000026109.14	Tmeff2	None	ENSMUST00000081851.3	None	None
MSTRG.21282	2	increased	chr7	112114369	112114370	-	ENSMUSG00000030772.6	Dkk3	None	None	None	None
MSTRG.21282	3	increased	chr7	112113421	112113422	-	ENSMUSG00000030772.6	Dkk3	None	None	None	None
MSTRG.25270	24	increased	chrX	136838584	136838585	+	ENSMUSG00000031425.15	Plp1	None	ENSMUST00000033800.12	None	None
MSTRG.25270	26	increased	chrX	136838978	136838979	+	ENSMUSG00000031425.15	Plp1	None	ENSMUST00000033800.12	None	None
MSTRG.25270	27	increased	chrX	136842942	136842943	+	ENSMUSG00000031425.15	Plp1	None	None	None	None
MSTRG.18826	3	increased	chr6	48427697	48427698	-	ENSMUSG00000068551.12	Zfp467	None	ENSMUST00000114564.7,ENSMUST00000101443.9,ENSMUST00000114566.7	None	None
MSTRG.1428	2	increased	chr1	175600374	175600375	-	ENSMUSG00000026526.14	Fh1	None	ENSMUST00000027810.13	None	None
MSTRG.21242	2	increased	chr7	109034312	109034313	-	ENSMUSG00000048330.14	Ric3	None	ENSMUST00000147580.7,ENSMUST00000055993.12	None	None
MSTRG.15637	2	increased	chr4	62504528	62504529	-	ENSMUSG00000028393.10	Alad	None	None	None	None
MSTRG.597	4	increased	chr1	75565454	75565455	+	ENSMUSG00000006576.16	Slc4a3	None	None	None	None
MSTRG.597	3	increased	chr1	75563849	75563850	+	ENSMUSG00000006576.16	Slc4a3	None	None	None	None
MSTRG.3687	2	increased	chr11	75298166	75298167	-	ENSMUSG00000000751.13	Rpa1	None	ENSMUST00000092907.11	None	None
MSTRG.18237	5	increased	chr5	137726280	137726281	-	ENSMUSG00000045348.16	Nyap1	None	None	None	None
MSTRG.2376	5	increased	chr10	81127798	81127799	+	ENSMUSG00000035027.18	Map2k2	None	None	ENSMUST00000220329.1	None
MSTRG.2376	6	increased	chr10	81130687	81130688	+	ENSMUSG00000035027.18	Map2k2	None	ENSMUST00000218571.1	ENSMUST00000220329.1	None
MSTRG.15212	3	increased	chr4	3831334	3831335	-	ENSMUSG00000028234.6	Rps20	None	ENSMUST00000138502.1	None	None
MSTRG.1381	3	increased	chr1	171216011	171216012	-	ENSMUSG00000005674.9	Tomm40l	None	ENSMUST00000005817.8	None	None
MSTRG.15652	2	increased	chr4	65380097	65380098	-	ENSMUSG00000028373.16	Astn2	None	None	None	None
MSTRG.16348	4	increased	chr4	138460130	138460131	+	ENSMUSG00000046447.3	Camk2n1	None	None	None	None
MSTRG.9430	3	increased	chr17	6124169	6124170	+	ENSMUSG00000034377.10	Tulp4	None	None	ENSMUST00000149756.7,ENSMUST00000152672.1,ENSMUST00000142030.7,ENSMUST00000144124.1,ENSMUST00000149838.7	ENSMUST00000146758.7
MSTRG.17074	4	increased	chr5	36474079	36474080	+	ENSMUSG00000029198.3	Grpel1	None	ENSMUST00000031099.3	None	None
MSTRG.14034	3	increased	chr3	40979727	40979728	+	ENSMUSG00000025762.15	Larp1b	None	None	ENSMUST00000193795.1	None
MSTRG.8689	2	increased	chr16	10424427	10424453	+	ENSMUSG00000022503.10	Nubp1	None	ENSMUST00000023146.4	None	ENSMUST00000142771.7
MSTRG.10512	3	increased	chr18	5775466	5775468	+	ENSMUSG00000024238.15	Zeb1	None	ENSMUST00000025081.12	None	None
MSTRG.6416	3	increased	chr13	85223460	85223469	+	ENSMUSG00000021548.10	Ccnh	None	ENSMUST00000163713.1	None	None
MSTRG.2951	2	increased	chr11	6419852	6419853	+	ENSMUSG00000071866.12	Ppia	None	None	None	None
MSTRG.11343	3	increased	chr19	7356463	7356464	-	ENSMUSG00000024970.5	Spindoc	None	ENSMUST00000025924.3	ENSMUST00000237653.1	None
MSTRG.5710	2	increased	chr13	14608184	14608185	-	ENSMUSG00000015672.4	Mrpl32	None	ENSMUST00000220621.1	None	None
MSTRG.21345	10	increased	chr7	118842222	118842238	-	ENSMUSG00000030980.17	Knop1	None	ENSMUST00000063607.11,ENSMUST00000106550.10,ENSMUST00000116280.8	None	None
MSTRG.1962	4	increased	chr10	41531047	41531051	+	ENSMUSG00000019818.15	Cd164	None	ENSMUST00000019962.14	None	None
MSTRG.11275	3	increased	chr19	5758424	5758428	-	ENSMUSG00000024941.9	Scyl1	None	ENSMUST00000236978.1,ENSMUST00000025890.9,ENSMUST00000235599.1	None	None
MSTRG.21680	2	increased	chr7	140098511	140098512	-	ENSMUSG00000025466.19	Fuom	None	ENSMUST00000148716.7	ENSMUST00000120034.7	None
MSTRG.23587	3	increased	chr9	45156857	45156858	+	ENSMUSG00000046480.6	Scn4b	None	None	None	None
MSTRG.15014	2	increased	chr3	133378234	133378248	+	ENSMUSG00000028013.16	Ppa2	None	ENSMUST00000122334.7	None	None
MSTRG.22874	4	increased	chr8	111625724	111625725	+	ENSMUSG00000033545.14	Znrf1	None	ENSMUST00000171182.7,ENSMUST00000166859.7,ENSMUST00000168428.7	None	None
MSTRG.13523	3	increased	chr2	163454974	163454975	+	ENSMUSG00000017943.15	Gdap1l1	None	ENSMUST00000018087.12,ENSMUST00000109420.9	None	None
MSTRG.11665	3	increased	chr19	41210764	41210765	-	ENSMUSG00000025016.11	Tm9sf3	None	None	None	None
MSTRG.24204	2	increased	chr9	102584588	102584589	-	ENSMUSG00000032534.18	Cep63	None	ENSMUST00000162655.8	None	None
MSTRG.16529	2	increased	chr4	149715375	149715384	-	ENSMUSG00000044700.15	Tmem201	None	ENSMUST00000105687.8,ENSMUST00000054459.10	None	None
MSTRG.8028	2	increased	chr15	63929094	63929098	-	ENSMUSG00000022378.14	Fam49b	None	ENSMUST00000063838.10	None	None
MSTRG.24344	2	increased	chr9	108502336	108502360	+	ENSMUSG00000006676.16	Usp19	None	ENSMUST00000166103.8	None	None
MSTRG.23814	2	increased	chr9	63394052	63394053	-	ENSMUSG00000032403.8	2300009A05Rik	None	None	None	None
MSTRG.15869	4	increased	chr4	108341543	108341544	+	ENSMUSG00000048351.14	Coa7	None	ENSMUST00000131656.1	None	None
MSTRG.16839	3	increased	chr5	24163368	24163369	+	ENSMUSG00000028986.12	Klhl7	None	None	None	None
MSTRG.4167	4	increased	chr11	101327929	101327930	+	ENSMUSG00000078651.8	Aoc2	None	None	ENSMUST00000041095.13,ENSMUST00000107264.1	None
MSTRG.4167	5	increased	chr11	101329701	101329711	+	ENSMUSG00000078651.8	Aoc2	None	ENSMUST00000041095.13	None	None
MSTRG.13887	3	increased	chr3	20118489	20118492	+	ENSMUSG00000002428.12	Hltf	None	ENSMUST00000002502.11	None	ENSMUST00000155635.1
MSTRG.4554	3	increased	chr11	121322212	121322213	-	ENSMUSG00000025173.13	Wdr45b	None	None	None	None
MSTRG.8280	2	increased	chr15	81361990	81361994	-	ENSMUSG00000022403.15	St13	None	None	None	None
MSTRG.15078	4	increased	chr3	142745597	142745598	+	ENSMUSG00000040213.13	Kyat3	None	ENSMUST00000044392.10	None	None
MSTRG.16610	2	increased	chr4	155260129	155260130	-	ENSMUSG00000029053.16	Prkcz	None	ENSMUST00000103178.10	None	None
MSTRG.18907	4	increased	chr6	54982580	54982581	-	ENSMUSG00000002797.9	Ggct	None	ENSMUST00000131475.1	None	None
MSTRG.19281	4	increased	chr6	93678036	93678037	-	ENSMUSG00000045095.16	Magi1	None	ENSMUST00000055224.14,ENSMUST00000204347.2,ENSMUST00000089317.11,ENSMUST00000093769.7	None	None
MSTRG.22087	13	increased	chr8	39177217	39177218	+	ENSMUSG00000039530.17	Tusc3	None	None	None	None
MSTRG.23884	3	increased	chr9	66955388	66955394	-	ENSMUSG00000032370.8	Lactb	None	ENSMUST00000215172.1,ENSMUST00000034929.6	None	None
MSTRG.16050	2	increased	chr4	123058445	123058446	+	ENSMUSG00000028653.16	Trit1	None	None	None	None
MSTRG.20771	2	increased	chr7	67228467	67228468	+	ENSMUSG00000043831.12	Lysmd4	None	ENSMUST00000207823.1	ENSMUST00000208512.1,ENSMUST00000208569.1	None
MSTRG.11033	5	increased	chr18	70629135	70629137	+	ENSMUSG00000024513.16	Mbd2	None	None	None	None
MSTRG.1769	2	increased	chr10	14654755	14654756	-	ENSMUSG00000019868.16	Vta1	None	ENSMUST00000154132.7	None	None
MSTRG.13074	2	increased	chr2	125736986	125736987	-	ENSMUSG00000035093.16	Secisbp2l	None	ENSMUST00000053699.12	None	None
MSTRG.22778	3	increased	chr8	105895022	105895023	+	ENSMUSG00000044287.6	Nrn1l	None	ENSMUST00000060167.5	None	None
MSTRG.6650	5	increased	chr13	114287795	114287796	-	ENSMUSG00000021764.8	Ndufs4	None	ENSMUST00000022286.7	None	None
MSTRG.9632	3	increased	chr17	24078867	24078882	-	ENSMUSG00000024122.16	Pdpk1	None	ENSMUST00000115409.8,ENSMUST00000102927.9,ENSMUST00000115407.8	ENSMUST00000115411.7	None
MSTRG.10067	26	increased	chr17	37081431	37081432	+	ENSMUSG00000024462.17	Gabbr1	None	None	None	None
MSTRG.10067	28	increased	chr17	37082687	37082688	+	ENSMUSG00000024462.17	Gabbr1	None	None	None	None
MSTRG.3399	5	increased	chr11	59781814	59781815	+	ENSMUSG00000005417.17	Mprip	None	None	None	None
MSTRG.3399	3	increased	chr11	59780865	59780866	+	ENSMUSG00000005417.17	Mprip	None	None	None	None
MSTRG.5305	2	increased	chr12	87106861	87106862	-	ENSMUSG00000034126.5	Pomt2	None	ENSMUST00000037788.5	None	None
MSTRG.5010	2	increased	chr12	65063385	65063388	+	ENSMUSG00000035597.19	Prpf39	None	ENSMUST00000129956.1,ENSMUST00000120580.7	None	None
MSTRG.4829	4	increased	chr12	31326779	31326780	-	ENSMUSG00000020664.10	Dld	None	None	None	None
MSTRG.10039	2	increased	chr17	36037128	36037129	-	ENSMUSG00000056116.18	H2-T22	None	None	None	ENSMUST00000172633.7
MSTRG.18015	2	increased	chr5	124493080	124493081	-	ENSMUSG00000029392.12	Rilpl1	None	ENSMUST00000062153.11	None	None
MSTRG.21419	2	increased	chr7	123475384	123475403	-	ENSMUSG00000030757.13	Zkscan2	None	ENSMUST00000042470.13	None	None
MSTRG.6056	3	increased	chr13	54388433	54388434	+	ENSMUSG00000025867.8	Cplx2	None	None	None	None
MSTRG.5144	2	increased	chr12	78840725	78840726	-	ENSMUSG00000021114.9	Atp6v1d	None	ENSMUST00000021536.8	None	None
MSTRG.5520	6	increased	chr12	110873140	110873163	-	ENSMUSG00000021276.10	Cinp	None	ENSMUST00000043716.8,ENSMUST00000220607.1	None	None
MSTRG.15455	3	increased	chr4	42944154	42944155	+	ENSMUSG00000036062.13	Phf24	None	ENSMUST00000069184.8,ENSMUST00000107976.8,ENSMUST00000107975.7	None	None
MSTRG.15455	4	increased	chr4	42944768	42944778	+	ENSMUSG00000054885.11,ENSMUSG00000036062.13	4930578G10Rik,Phf24	None	None	None	None
MSTRG.3048	2	increased	chr11	23003779	23003780	+	ENSMUSG00000007739.10	Cct4	None	ENSMUST00000173867.7	None	None
MSTRG.18830	3	increased	chr6	48541829	48541830	+	ENSMUSG00000039347.7	Atp6v0e2	None	None	None	None
MSTRG.130	2	increased	chr1	22285922	22285923	-	ENSMUSG00000041670.17	Rims1	None	None	None	None
MSTRG.9706	2	increased	chr17	25921858	25921862	-	ENSMUSG00000025728.16,ENSMUSG00000090113.7	Pigq,Nhlrc4	None	None	None	None
MSTRG.25007	2	increased	chrX	75784471	75784472	-	ENSMUSG00000016382.15	Pls3	None	None	None	None
MSTRG.17937	5	increased	chr5	122411083	122411084	+	ENSMUSG00000029465.14	Arpc3	None	None	ENSMUST00000196969.4	None
MSTRG.3565	7	increased	chr11	69664213	69664214	-	ENSMUSG00000018774.13	Cd68	None	ENSMUST00000018918.11	None	None
MSTRG.3565	6	increased	chr11	69666477	69666478	-	ENSMUSG00000018774.13,ENSMUSG00000059796.16	Cd68,Eif4a1	None	None	None	None
MSTRG.7262	2	increased	chr14	55518542	55518543	+	ENSMUSG00000022212.15	Cpne6	None	None	None	None
MSTRG.17082	2	increased	chr5	36793822	36793823	-	ENSMUSG00000055302.5	Mrfap1	None	None	None	None
MSTRG.12356	2	increased	chr2	34777556	34777557	-	ENSMUSG00000070953.13	Rabepk	None	ENSMUST00000145903.7	None	None
MSTRG.13376	2	increased	chr2	153616933	153616934	-	ENSMUSG00000056941.17	Commd7	None	ENSMUST00000071852.9	None	None
MSTRG.19863	8	increased	chr7	5036767	5036782	+	ENSMUSG00000074405.8	Zfp865	None	ENSMUST00000076251.6	ENSMUST00000208728.1	None
MSTRG.19804	4	increased	chr6	149157147	149157148	-	ENSMUSG00000068250.13	Amn1	None	ENSMUST00000111535.7	None	None
MSTRG.17441	3	increased	chr5	76913249	76913250	-	ENSMUSG00000029246.14	Ppat	None	ENSMUST00000155272.7	None	None
MSTRG.17596	2	increased	chr5	102904451	102904462	-	ENSMUSG00000046709.18	Mapk10	None	None	None	None
MSTRG.22297	14	increased	chr8	70010252	70010253	-	ENSMUSG00000031858.16	Mau2	None	None	None	None
MSTRG.24160	2	increased	chr9	99036648	99036655	-	ENSMUSG00000032462.14	Pik3cb	None	ENSMUST00000035037.13	None	None
MSTRG.18062	2	increased	chr5	129024322	129024323	+	ENSMUSG00000029430.13	Ran	None	ENSMUST00000031383.13,ENSMUST00000111343.1	None	None
MSTRG.18513	2	increased	chr6	8626330	8626331	-	ENSMUSG00000062995.12	Ica1	None	None	None	None
MSTRG.23540	2	increased	chr9	44290044	44290047	-	ENSMUSG00000111291.1	Gm48604	None	None	None	ENSMUST00000217413.1
MSTRG.5621	2	increased	chr13	4590750	4590758	-	ENSMUSG00000045410.18	Akr1e1	None	ENSMUST00000110691.9,ENSMUST00000091848.6	None	None
MSTRG.20725	5	increased	chr7	63766231	63766232	+	ENSMUSG00000108421.1	Gm44718	None	None	None	ENSMUST00000206886.1
MSTRG.18308	3	increased	chr5	140661827	140661847	-	ENSMUSG00000036555.14	Iqce	None	ENSMUST00000041783.13	None	None
MSTRG.13710	3	increased	chr2	176892509	176892510	-	ENSMUSG00000074527.11	Gm14296	None	ENSMUST00000134982.7	None	None
MSTRG.17025	3	increased	chr5	34005915	34005920	+	ENSMUSG00000048142.9	Nat8l	None	ENSMUST00000056355.8	None	None
MSTRG.4542	3	increased	chr11	120780111	120780112	-	ENSMUSG00000025158.7	Rfng	None	None	None	None
MSTRG.5689	4	increased	chr13	13357620	13357645	-	ENSMUSG00000021306.11	Gpr137b	None	ENSMUST00000222958.1,ENSMUST00000021738.9	None	None
MSTRG.8212	2	increased	chr15	78919516	78919521	+	ENSMUSG00000116165.1	Pdxp	None	ENSMUST00000089378.4	None	None
MSTRG.8349	3	increased	chr15	84943936	84943959	-	ENSMUSG00000036046.14	5031439G07Rik	None	ENSMUST00000047144.12	None	None
MSTRG.2312	5	increased	chr10	79970202	79970217	+	ENSMUSG00000035754.8	Wdr18	None	ENSMUST00000045247.8	None	None
MSTRG.19701	7	increased	chr6	137751974	137751975	+	ENSMUSG00000030224.10,ENSMUSG00000030225.11	Strap,Dera	None	None	None	None
MSTRG.19701	9	increased	chr6	137754083	137754084	+	ENSMUSG00000030224.10,ENSMUSG00000030225.11	Strap,Dera	None	None	None	None
MSTRG.19701	10	increased	chr6	137754544	137754545	+	ENSMUSG00000030224.10,ENSMUSG00000030225.11	Strap,Dera	None	None	None	None
MSTRG.2176	19	increased	chr10	70027278	70027279	+	ENSMUSG00000069601.14	Ank3	None	ENSMUST00000182884.7	None	None
MSTRG.9682	5	increased	chr17	25233323	25233332	-	ENSMUSG00000035521.13	Gnptg	None	ENSMUST00000115154.10	None	None
MSTRG.4212	2	increased	chr11	102780261	102780266	+	ENSMUSG00000020926.16	Adam11	None	ENSMUST00000068150.6,ENSMUST00000103081.9	None	None
MSTRG.5625	5	increased	chr13	6579768	6579769	-	ENSMUSG00000021196.14	Pfkp	None	ENSMUST00000138703.7	None	ENSMUST00000131648.7
MSTRG.13645	5	increased	chr2	173784338	173784345	+	ENSMUSG00000054455.5	Vapb	None	ENSMUST00000067530.5	None	None
MSTRG.6891	3	increased	chr14	21845878	21845881	+	ENSMUSG00000021771.14	Vdac2	None	ENSMUST00000022293.13	None	None
MSTRG.24015	2	increased	chr9	79755361	79755362	-	ENSMUSG00000032330.7	Cox7a2	None	ENSMUST00000034881.7	None	None
MSTRG.13627	2	increased	chr2	172382447	172382460	+	ENSMUSG00000027498.14	Cstf1	None	ENSMUST00000116375.1	None	None
MSTRG.11350	2	increased	chr19	7588544	7588551	+	ENSMUSG00000060675.13	Plaat3	None	ENSMUST00000025925.10	None	None
MSTRG.12299	2	increased	chr2	32377097	32377098	-	ENSMUSG00000039195.4	1110008P14Rik	None	ENSMUST00000146423.1	None	None
MSTRG.12674	7	increased	chr2	78921292	78921293	+	ENSMUSG00000027011.14	Ube2e3	None	ENSMUST00000028398.13	None	None
MSTRG.12793	4	increased	chr2	92965113	92965114	-	ENSMUSG00000075028.12	Prdm11	None	None	None	None
MSTRG.927	2	increased	chr1	125867622	125867623	-	ENSMUSG00000026344.9	Lypd1	None	ENSMUST00000159417.1	None	None
MSTRG.2130	3	increased	chr10	62429209	62429210	-	ENSMUSG00000020079.15	Supv3l1	None	ENSMUST00000020273.15	None	None
MSTRG.14254	2	increased	chr3	69067149	69067150	-	ENSMUSG00000027782.10	Kpna4	None	ENSMUST00000029353.8	None	None
MSTRG.7580	6	increased	chr14	79635195	79635217	+	ENSMUSG00000022024.10	Sugt1	None	ENSMUST00000054908.9	None	None
MSTRG.1609	4	increased	chr1	191039887	191039888	-	ENSMUSG00000026632.17	Tatdn3	None	None	None	None
MSTRG.2199	3	increased	chr10	72674978	72674979	+	ENSMUSG00000019923.14	Zwint	None	None	None	None
MSTRG.11406	5	increased	chr19	10453179	10453182	+	ENSMUSG00000024743.16	Syt7	None	ENSMUST00000076968.10	None	None
MSTRG.19872	3	increased	chr7	6193830	6193831	+	ENSMUSG00000044876.15	Zfp444	None	None	None	None
MSTRG.22585	4	increased	chr8	88594886	88594887	+	ENSMUSG00000031661.12	Nkd1	None	None	None	None
MSTRG.17057	6	increased	chr5	34912533	34912535	+	ENSMUSG00000029104.15	Htt	None	ENSMUST00000080036.2	ENSMUST00000201636.1	None
MSTRG.21328	2	increased	chr7	118104372	118104379	-	ENSMUSG00000008683.16	Rps15a	None	ENSMUST00000172457.7,ENSMUST00000131374.7	None	None
MSTRG.12308	3	increased	chr2	32599697	32599698	+	ENSMUSG00000079442.12	St6galnac4	None	ENSMUST00000102818.10	None	None
MSTRG.10856	6	increased	chr18	46713193	46713205	-	ENSMUSG00000033022.8	Cdo1	None	ENSMUST00000234819.1,ENSMUST00000035804.8	None	None
MSTRG.20112	2	increased	chr7	27657345	27657346	+	ENSMUSG00000007944.8	Ttc9b	None	ENSMUST00000008088.8	None	None
MSTRG.8289	2	increased	chr15	81686165	81686182	-	ENSMUSG00000063765.12	Chadl	None	ENSMUST00000173898.1,ENSMUST00000072910.5	ENSMUST00000173598.7	None
MSTRG.5151	4	increased	chr12	79156017	79156018	-	ENSMUSG00000021124.13	Vti1b	None	ENSMUST00000055262.12	None	None
MSTRG.24506	16	increased	chr9	120186264	120186265	+	ENSMUSG00000111219.1	Gm38642	None	None	ENSMUST00000216004.1	None
MSTRG.24506	17	increased	chr9	120190290	120190291	+	ENSMUSG00000111219.1	Gm38642	None	None	ENSMUST00000216004.1	None
MSTRG.24506	15	increased	chr9	120183203	120183204	+	ENSMUSG00000111219.1	Gm38642	None	None	ENSMUST00000216004.1	None
MSTRG.17020	2	increased	chr5	33739673	33739674	-	ENSMUSG00000005299.6	Letm1	None	ENSMUST00000005431.5	None	None
MSTRG.8215	2	increased	chr15	78941917	78941918	+	ENSMUSG00000033099.10	Nol12	None	ENSMUST00000138880.8	None	None
MSTRG.8215	3	increased	chr15	78943637	78943646	+	ENSMUSG00000033099.10	Nol12	None	ENSMUST00000138880.8	None	None
MSTRG.8560	2	increased	chr15	100689942	100689943	-	ENSMUSG00000037280.12	Galnt6	None	None	None	None
MSTRG.7972	3	increased	chr15	50654752	50654753	-	ENSMUSG00000038679.16	Trps1	None	ENSMUST00000165201.8	None	None
MSTRG.5424	4	increased	chr12	102568582	102568583	-	ENSMUSG00000057963.9	Itpk1	None	ENSMUST00000046518.11	None	None
MSTRG.21898	4	increased	chr8	13946265	13946266	+	ENSMUSG00000038365.8	Fbxo25	None	None	None	None
MSTRG.13246	3	increased	chr2	143816284	143816286	+	ENSMUSG00000027419.9	Pcsk2	None	ENSMUST00000028905.9	None	None
MSTRG.20133	2	increased	chr7	28314890	28314899	-	ENSMUSG00000003435.9	Supt5	None	ENSMUST00000207563.1,ENSMUST00000209141.1,ENSMUST00000003527.9	None	ENSMUST00000207879.1
MSTRG.23386	3	increased	chr9	31423736	31423749	+	ENSMUSG00000042185.14	Nfrkb	None	None	None	None
MSTRG.22287	2	increased	chr8	69610609	69610610	-	ENSMUSG00000060427.15	Zfp868	None	None	None	None
MSTRG.11810	3	increased	chr19	50143299	50143302	-	ENSMUSG00000043531.16	Sorcs1	None	ENSMUST00000209413.1,ENSMUST00000072685.12	None	None
MSTRG.15888	3	increased	chr4	108814295	108814296	-	ENSMUSG00000028568.16	Btf3l4	None	ENSMUST00000102742.10	None	None
MSTRG.4509	2	increased	chr11	120464357	120464362	+	ENSMUSG00000049957.14	Ccdc137	None	ENSMUST00000058370.13	None	None
MSTRG.6086	2	increased	chr13	55498412	55498417	-	ENSMUSG00000021493.15	Pdlim7	None	ENSMUST00000046246.12	ENSMUST00000155098.7	ENSMUST00000153230.7,ENSMUST00000128910.7
MSTRG.13709	7	increased	chr2	176820714	176820715	+	ENSMUSG00000078877.11	Gm14295	None	None	None	None
MSTRG.5616	3	increased	chr13	3653821	3653839	+	ENSMUSG00000033781.7	Asb13	None	ENSMUST00000042288.7	None	None
MSTRG.20177	2	increased	chr7	29293800	29293801	+	ENSMUSG00000037166.5	Ppp1r14a	None	ENSMUST00000048187.5	None	None
MSTRG.10384	3	increased	chr17	75532148	75532149	-	ENSMUSG00000002017.10	Fam98a	None	None	None	None
MSTRG.1570	2	increased	chr1	186720978	186720979	-	ENSMUSG00000001305.5	Rrp15	None	ENSMUST00000001339.5	None	None
MSTRG.6854	4	increased	chr14	18284002	18284003	+	ENSMUSG00000021772.15	Nkiras1	None	ENSMUST00000132374.8	None	None
MSTRG.9970	2	increased	chr17	34935938	34935953	+	ENSMUSG00000007038.5	Neu1	None	None	None	ENSMUST00000173269.1
MSTRG.21578	4	increased	chr7	131338220	131338221	-	ENSMUSG00000040177.10	2310057M21Rik	None	ENSMUST00000059438.10	ENSMUST00000124096.7	None
MSTRG.15748	3	increased	chr4	94564987	94564988	-	ENSMUSG00000028577.13	Plaa	None	None	None	None
MSTRG.21135	2	increased	chr7	100502019	100502020	+	ENSMUSG00000033685.13	Ucp2	None	ENSMUST00000126534.7	None	None
MSTRG.413	5	increased	chr1	57417952	57417954	+	ENSMUSG00000025971.6	Maip1	None	ENSMUST00000027114.5	None	None
MSTRG.7943	6	increased	chr15	39691458	39691459	+	ENSMUSG00000037386.16	Rims2	None	None	None	None
MSTRG.7943	5	increased	chr15	39686106	39686107	+	ENSMUSG00000037386.16	Rims2	None	None	None	None
MSTRG.20216	2	increased	chr7	30314805	30314806	+	ENSMUSG00000042831.13,ENSMUSG00000019737.14	Alkbh6,Syne4	None	None	None	None
MSTRG.4833	2	increased	chr12	31590967	31590968	-	ENSMUSG00000020650.15	Bcap29	None	ENSMUST00000177962.8	None	None
MSTRG.8707	3	increased	chr16	11219292	11219293	-	ENSMUSG00000062203.15	Gspt1	None	ENSMUST00000167571.7	None	None
MSTRG.24061	2	increased	chr9	87077271	87077272	+	ENSMUSG00000032872.16	Cyb5r4	None	ENSMUST00000168529.8,ENSMUST00000174294.2	None	None
MSTRG.12387	2	increased	chr2	37425500	37425504	-	ENSMUSG00000066798.3	Zbtb6	None	ENSMUST00000053098.5,ENSMUST00000112932.1	None	None
MSTRG.8075	3	increased	chr15	73758765	73758766	+	ENSMUSG00000059895.13	Ptp4a3	None	ENSMUST00000053232.7,ENSMUST00000165541.7,ENSMUST00000167582.7	None	None
MSTRG.13700	6	increased	chr2	176268625	176268626	+	ENSMUSG00000078894.9	2210418O10Rik	None	None	None	None
MSTRG.14562	5	increased	chr3	95632101	95632124	+	ENSMUSG00000038619.12	Ensa	None	ENSMUST00000037983.5,ENSMUST00000058230.12	None	None
MSTRG.9022	3	increased	chr16	35305737	35305744	+	ENSMUSG00000022840.9	Adcy5	None	ENSMUST00000114913.2	None	None
MSTRG.7527	4	increased	chr14	74754675	74754676	-	ENSMUSG00000068015.8	Lrch1	None	ENSMUST00000088970.6	None	None
MSTRG.11272	3	increased	chr19	5728087	5728089	-	ENSMUSG00000024939.6	Fam89b	None	ENSMUST00000160852.7,ENSMUST00000161368.1,ENSMUST00000099955.3,ENSMUST00000116558.2	None	None
MSTRG.9998	2	increased	chr17	35147321	35147323	+	ENSMUSG00000024392.17	Bag6	None	ENSMUST00000025250.13	None	None
MSTRG.3625	2	increased	chr11	71007442	71007443	-	ENSMUSG00000018442.13	Derl2	None	ENSMUST00000143850.7	ENSMUST00000108523.9	None
MSTRG.23057	2	increased	chr8	123372863	123372864	+	ENSMUSG00000092329.1	Gm20388	None	None	ENSMUST00000127664.1	None
MSTRG.15566	5	increased	chr4	49661609	49661612	-	ENSMUSG00000039579.15	Grin3a	None	ENSMUST00000093859.10,ENSMUST00000076674.3	None	None
MSTRG.15879	2	increased	chr4	108563172	108563173	-	ENSMUSG00000063800.5	Prpf38a	None	None	None	ENSMUST00000132951.1
ENSMUSG00000032360.16	2	increased	chr9	76225880	76225881	-	ENSMUSG00000032360.16	Hcrtr2	None	ENSMUST00000063140.14	None	None
MSTRG.2396	3	increased	chr10	81391559	81391560	+	ENSMUSG00000113262.1	Gm48551	None	ENSMUST00000144647.7	None	None
MSTRG.8339	8	increased	chr15	84217266	84217267	+	ENSMUSG00000022437.7	Samm50	None	ENSMUST00000023071.7	None	None
MSTRG.1052	3	increased	chr1	134762592	134762595	+	ENSMUSG00000026452.15	Syt2	None	None	None	ENSMUST00000187702.1
MSTRG.14547	3	increased	chr3	95236408	95236417	+	ENSMUSG00000046722.14	Cdc42se1	None	ENSMUST00000053872.11	None	None
MSTRG.1188	8	increased	chr1	155691329	155691333	+	ENSMUSG00000033701.13	Acbd6	None	ENSMUST00000035560.8	None	None
MSTRG.15194	4	increased	chr3	158068486	158068487	+	ENSMUSG00000063052.9	Lrrc40	None	ENSMUST00000072080.9	None	None
MSTRG.9324	2	increased	chr16	91565622	91565623	+	ENSMUSG00000022965.8	Ifngr2	None	ENSMUST00000023687.8	None	None
MSTRG.15812	8	increased	chr4	102977442	102977443	+	ENSMUSG00000028524.21	Sgip1	None	None	None	None
MSTRG.16107	11	increased	chr4	126092194	126092199	+	ENSMUSG00000042616.8	Oscp1	None	ENSMUST00000035497.4	None	None
MSTRG.9445	2	increased	chr17	6609773	6609774	+	ENSMUSG00000000579.14	Dynlt1c	None	None	None	ENSMUST00000138598.7
MSTRG.19192	4	increased	chr6	87913594	87913599	+	ENSMUSG00000030058.17	Copg1	None	ENSMUST00000113607.9	None	None
MSTRG.4082	5	increased	chr11	98082556	98082557	-	ENSMUSG00000020883.18	Fbxl20	None	ENSMUST00000103143.9	None	None
MSTRG.14455	11	increased	chr3	90068346	90068364	+	ENSMUSG00000118506.1	1700094D03Rik	None	ENSMUST00000029551.2	None	None
MSTRG.12388	4	increased	chr2	37566453	37566457	+	ENSMUSG00000035437.15	Rabgap1	None	ENSMUST00000112920.1	None	None
MSTRG.2243	6	increased	chr10	76557137	76557158	+	ENSMUSG00000033105.12	Lss	None	None	None	ENSMUST00000160671.7
MSTRG.18424	7	increased	chr5	148870152	148870153	-	ENSMUSG00000041298.15,ENSMUSG00000106892.1	Katnal1,Gm42791	None	None	None	None
MSTRG.11226	9	increased	chr19	5092861	5092869	-	ENSMUSG00000024873.7	Cnih2	None	ENSMUST00000025805.7	None	None
MSTRG.15942	2	increased	chr4	116305929	116305930	-	ENSMUSG00000003810.13	Mast2	None	None	None	None
MSTRG.6296	2	increased	chr13	69573449	69573450	-	ENSMUSG00000021594.11	Srd5a1	None	ENSMUST00000091514.5	None	None
MSTRG.14023	9	increased	chr3	40796102	40796109	+	ENSMUSG00000025757.13	Hspa4l	None	ENSMUST00000204702.2	None	None
MSTRG.16354	3	increased	chr4	139101814	139101815	-	ENSMUSG00000050608.11	Micos10	None	ENSMUST00000143971.1	None	None
MSTRG.19773	2	increased	chr6	147073990	147073991	+	ENSMUSG00000040112.9	Mrps35	None	ENSMUST00000036111.9	None	None
MSTRG.13888	2	increased	chr3	20122041	20122042	-	ENSMUSG00000019528.18	Gyg	None	None	None	None
MSTRG.6867	7	increased	chr14	20383490	20383515	+	ENSMUSG00000039599.16	Fam149b	None	ENSMUST00000090499.12,ENSMUST00000090503.11	None	None
MSTRG.2972	5	increased	chr11	11270594	11270595	+	ENSMUSG00000050830.17	Vwc2	None	None	None	None
MSTRG.2972	2	increased	chr11	11263525	11263526	+	ENSMUSG00000050830.17	Vwc2	None	ENSMUST00000109681.7	ENSMUST00000129670.7,ENSMUST00000056344.4	None
MSTRG.724	7	increased	chr1	87238774	87238775	+	ENSMUSG00000026254.17	Eif4e2	None	ENSMUST00000076362.11,ENSMUST00000113235.7	None	None
MSTRG.11137	3	increased	chr18	89289660	89289661	-	ENSMUSG00000073514.4	Dok6	None	None	None	None
MSTRG.4194	2	increased	chr11	102194432	102194438	-	ENSMUSG00000008855.17	Hdac5	None	ENSMUST00000107151.8	None	None
MSTRG.25394	8	increased	chrX	159389625	159389626	+	ENSMUSG00000067194.6	Eif1ax	None	ENSMUST00000087143.6	None	None
MSTRG.23511	2	increased	chr9	42251595	42251596	-	ENSMUSG00000032018.14	Sc5d	None	ENSMUST00000052725.14	None	None
MSTRG.22523	3	increased	chr8	84835481	84835482	+	ENSMUSG00000033751.5	Gadd45gip1	None	ENSMUST00000036734.5	None	None
MSTRG.9008	16	increased	chr16	33503901	33503902	+	ENSMUSG00000022811.17	Zfp148	None	ENSMUST00000165418.8	None	None
MSTRG.17228	4	increased	chr5	52371417	52371418	+	ENSMUSG00000072941.5	Sod3	None	ENSMUST00000101208.5	None	None
MSTRG.1700	4	increased	chr10	7627714	7627716	-	ENSMUSG00000019795.17	Pcmt1	None	None	None	None
MSTRG.7964	8	increased	chr15	44438255	44438259	+	ENSMUSG00000022338.8	Eny2	None	ENSMUST00000060652.4	None	None
MSTRG.22344	2	increased	chr8	70894722	70894723	-	ENSMUSG00000045128.9	Rpl18a	None	ENSMUST00000054220.9	None	None
MSTRG.11307	5	increased	chr19	6355614	6355621	+	ENSMUSG00000024948.15	Map4k2	None	ENSMUST00000025897.12	None	None
MSTRG.5316	2	increased	chr12	87426169	87426170	-	ENSMUSG00000079036.10	Alkbh1	None	ENSMUST00000162961.7	None	ENSMUST00000176758.2
MSTRG.2457	2	increased	chr10	85018336	85018339	+	ENSMUSG00000035620.15	Ric8b	None	None	None	ENSMUST00000214820.1
MSTRG.19737	2	increased	chr6	144993835	144993836	-	ENSMUSG00000030268.17	Bcat1	None	ENSMUST00000032402.11	None	None
MSTRG.16104	6	increased	chr4	125113237	125113238	+	ENSMUSG00000028863.13	Meaf6	None	ENSMUST00000154689.7	None	None
MSTRG.16104	3	increased	chr4	125109791	125109792	+	ENSMUSG00000028863.13	Meaf6	None	ENSMUST00000055213.10,ENSMUST00000154689.7	None	None
MSTRG.10247	2	increased	chr17	56886835	56886836	-	ENSMUSG00000024212.9	Mllt1	None	None	None	None
MSTRG.10639	3	increased	chr18	30973244	30973245	-	ENSMUSG00000057455.12	Rit2	None	None	None	None
MSTRG.15904	4	increased	chr4	109963959	109963974	+	ENSMUSG00000010517.7	Faf1	None	ENSMUST00000102724.4	None	None
MSTRG.11604	2	increased	chr19	34806940	34806941	-	ENSMUSG00000033610.16	Pank1	None	ENSMUST00000036584.12	None	None
MSTRG.24658	6	increased	chrX	7883431	7883435	+	ENSMUSG00000031155.16	Pim2	None	ENSMUST00000033495.14	None	None
MSTRG.266	2	increased	chr1	37898534	37898536	+	ENSMUSG00000026087.11	Mrpl30	None	ENSMUST00000027256.11	None	None
MSTRG.21468	2	increased	chr7	126851580	126851586	-	ENSMUSG00000030689.15	Ino80e	None	ENSMUST00000106342.7,ENSMUST00000106343.2,ENSMUST00000050833.13	ENSMUST00000205619.1	None
MSTRG.18733	7	increased	chr6	39603381	39603393	+	ENSMUSG00000002416.13	Ndufb2	None	ENSMUST00000135671.7	None	None
MSTRG.23293	6	increased	chr9	21277771	21277772	+	ENSMUSG00000002820.6	Atg4d	None	ENSMUST00000065005.4	None	None
MSTRG.14167	6	increased	chr3	58466782	58466794	+	ENSMUSG00000027806.9	Tsc22d2	None	ENSMUST00000099090.6	None	None
MSTRG.24679	2	increased	chrX	8238668	8238669	-	ENSMUSG00000031171.11	Ftsj1	None	ENSMUST00000033513.9	None	None
MSTRG.8159	3	increased	chr15	76699685	76699689	+	ENSMUSG00000022546.5	Gpt	None	ENSMUST00000023203.5	None	None
MSTRG.8843	4	increased	chr16	20544908	20544909	+	ENSMUSG00000022841.15	Ap2m1	None	ENSMUST00000007216.8	None	None
MSTRG.22382	6	increased	chr8	72225033	72225034	+	ENSMUSG00000003039.9	Fam32a	None	None	None	None
MSTRG.19491	3	increased	chr6	119221615	119221616	+	ENSMUSG00000041477.14	Dcp1b	None	ENSMUST00000112777.8	None	None
MSTRG.12226	8	increased	chr2	29767346	29767347	-	ENSMUSG00000039826.13	Trub2	None	None	ENSMUST00000113807.9	None
MSTRG.6628	10	increased	chr13	112738748	112738753	+	ENSMUSG00000047789.5	Slc38a9	None	ENSMUST00000052514.5	None	None
MSTRG.8162	3	increased	chr15	76717698	76717704	+	ENSMUSG00000033728.14	Lrrc14	None	ENSMUST00000127208.7	None	None
MSTRG.24377	5	increased	chr9	110083954	110083955	+	ENSMUSG00000032479.15	Map4	None	ENSMUST00000035055.14	None	None
MSTRG.15867	2	increased	chr4	108227750	108227751	-	ENSMUSG00000034636.9	Zyg11b	None	None	None	None
MSTRG.22754	4	increased	chr8	105382861	105382862	+	ENSMUSG00000014782.16	Plekhg4	None	ENSMUST00000014927.7	None	None
MSTRG.24663	2	increased	chrX	7924422	7924423	+	ENSMUSG00000039278.10	Pcsk1n	None	None	None	None
MSTRG.21782	5	increased	chr7	144930747	144930748	+	ENSMUSG00000031072.14	LTO1	None	ENSMUST00000128057.7	ENSMUST00000207453.1	None
MSTRG.21782	3	increased	chr7	144922242	144922243	+	ENSMUSG00000031072.14	LTO1	None	None	ENSMUST00000128057.7,ENSMUST00000105895.1,ENSMUST00000207453.1	ENSMUST00000207094.1
MSTRG.3797	2	increased	chr11	79698966	79698976	+	ENSMUSG00000017639.13	Rab11fip4	None	None	None	None
MSTRG.24219	4	increased	chr9	103482947	103482948	-	ENSMUSG00000042757.16	Tmem108	None	ENSMUST00000049452.14	None	None
MSTRG.6522	2	increased	chr13	98838906	98838907	-	ENSMUSG00000009470.17	Tnpo1	None	None	None	None
MSTRG.23595	8	increased	chr9	45864876	45864877	+	ENSMUSG00000032086.12	Bace1	None	None	None	None
MSTRG.19810	6	increased	chr7	3331098	3331099	+	ENSMUSG00000078816.9	Prkcg	None	ENSMUST00000100301.10	None	None
MSTRG.18067	3	increased	chr5	129611098	129611099	+	ENSMUSG00000029436.9	Mmp17	None	ENSMUST00000031390.9	None	None
MSTRG.13152	2	increased	chr2	130444268	130444269	+	ENSMUSG00000027411.17	Vps16	None	ENSMUST00000028900.10	None	None
MSTRG.5318	2	increased	chr12	87452205	87452206	+	ENSMUSG00000021040.15	Slirp	None	ENSMUST00000161023.7	None	None
MSTRG.7836	5	increased	chr15	27730649	27730652	-	ENSMUSG00000022263.10	Trio	None	ENSMUST00000090247.6	None	ENSMUST00000227999.1
MSTRG.22452	6	increased	chr8	79780286	79780287	+	ENSMUSG00000036977.8	Anapc10	None	None	None	None
MSTRG.2263	2	increased	chr10	78157263	78157264	-	ENSMUSG00000053329.7	Gatd3a	None	None	None	None
MSTRG.15418	4	increased	chr4	41769473	41769480	+	ENSMUSG00000073889.10	Il11ra1	None	ENSMUST00000098132.10,ENSMUST00000108040.7,ENSMUST00000108042.2,ENSMUST00000108041.7	None	ENSMUST00000155538.7,ENSMUST00000142059.1
MSTRG.5711	6	increased	chr13	14627635	14627645	+	ENSMUSG00000015671.11	Psma2	None	ENSMUST00000170836.3	ENSMUST00000221168.1	None
MSTRG.17474	2	increased	chr5	88656387	88656388	-	ENSMUSG00000044221.14	Grsf1	None	None	None	None
MSTRG.4569	7	increased	chr12	3792045	3792046	+	ENSMUSG00000071454.13	Dtnb	None	None	None	None
MSTRG.9690	7	increased	chr17	25669235	25669236	+	ENSMUSG00000002279.19	Lmf1	None	None	None	None
MSTRG.9690	8	increased	chr17	25670985	25670986	+	ENSMUSG00000002279.19	Lmf1	None	None	None	None
MSTRG.7563	3	increased	chr14	78492246	78492250	-	ENSMUSG00000022016.16	Akap11	None	ENSMUST00000123853.8	None	None
MSTRG.805	2	increased	chr1	93701935	93701936	-	ENSMUSG00000026279.14	Thap4	None	ENSMUST00000190116.6	None	None
MSTRG.24521	6	increased	chr9	121474917	121474920	+	ENSMUSG00000032536.12	Trak1	None	ENSMUST00000045903.7	None	None
MSTRG.19323	4	increased	chr6	100869933	100869936	+	ENSMUSG00000052144.8	Ppp4r2	None	ENSMUST00000063854.6	None	None
MSTRG.3430	7	increased	chr11	60793869	60793870	+	ENSMUSG00000049323.8	Smcr8	None	None	None	None
MSTRG.13606	3	increased	chr2	168238227	168238228	+	ENSMUSG00000074576.4	Mocs3	None	None	None	None
MSTRG.19930	2	increased	chr7	16117989	16117990	+	ENSMUSG00000006024.13	Napa	None	None	None	None
MSTRG.19930	3	increased	chr7	16119238	16119239	+	ENSMUSG00000006024.13	Napa	None	None	None	None
MSTRG.5312	3	increased	chr12	87305058	87305059	-	ENSMUSG00000021036.10	Sptlc2	None	ENSMUST00000021424.4	None	None
MSTRG.6856	3	increased	chr14	18565750	18565751	-	ENSMUSG00000058317.12	Ube2e2	None	None	None	None
MSTRG.4807	2	increased	chr12	28630854	28630855	-	ENSMUSG00000061477.4	Rps7	None	ENSMUST00000074267.4	None	None
MSTRG.18647	9	increased	chr6	31516824	31516825	+	ENSMUSG00000025609.15	Mkln1	None	None	None	None
MSTRG.5389	5	increased	chr12	100209813	100209825	+	ENSMUSG00000001175.15	Calm1	None	ENSMUST00000110082.10	None	None
MSTRG.10296	2	increased	chr17	66120502	66120506	+	ENSMUSG00000024101.15	Washc1	None	ENSMUST00000072383.13	None	None
MSTRG.21389	3	increased	chr7	121986722	121986723	-	ENSMUSG00000030872.14	Gga2	None	ENSMUST00000124566.1,ENSMUST00000033160.14	None	None
MSTRG.10568	2	increased	chr18	12252362	12252366	-	ENSMUSG00000057766.14	Ankrd29	None	ENSMUST00000118525.8	None	ENSMUST00000137948.1
MSTRG.6601	12	increased	chr13	108287109	108287110	+	ENSMUSG00000021696.9	Elovl7	None	None	None	None
MSTRG.20464	5	increased	chr7	46438709	46438710	+	ENSMUSG00000058975.7	Kcnc1	None	None	None	None
