# Supplementary material for: The Clp1 R140H mutation alters tRNA metabolism and mRNA 3′ processing in mouse models of pontocerebellar hypoplasia
Source: Proc Natl Acad Sci U S A. 2021 Sep 21;118(39):e2110730118. doi: 10.1073/pnas.2110730118 (PMC8488643; doi:10.1073/pnas.2110730118)
Supplement: Supplementary File [file pnas.2110730118.sd05.xlsx]

## Sheet: 3'READS+ IPAs
groupID	featureID	exonBaseMean	dispersion	stat	pvalue	padj	R140H/-	WT	log2fold_WT_R140H/-	genomicData.seqnames	genomicData.start	genomicData.end	genomicData.width	genomicData.strand	countData.R140H/-_1	countData.R140H/-_2	countData.R140H/-_3	countData.WT_1	countData.WT_2	countData.WT_3	exonID	intron
ENSMUSG00000078684.8	E012	175.076	0.00488323	65.7301	5.1711e-16	3.65746e-12	22.1475	17.0298	-1.1045	chr3	88800012	88803070	3059	+	205	195	250	134	141	151	ENSMUSG00000078684.8:E012	TRUE
ENSMUSG00000084862.1	E003	368.797	0.00135606	43.3019	4.69134e-11	1.43912e-07	25.786	23.7676	-0.399957	chr17	25919468	25923903	4436	+	405	450	465	313	307	316	ENSMUSG00000084862.1:E003	TRUE
ENSMUSG00000060860.8	E002	16.6104	0.00695881	37.0082	1.17634e-09	1.50356e-06	8.69431	4.1052	-2.27533	chr7	4795647	4797578	1932	-	23	35	30	6	3	3	ENSMUSG00000060860.8:E002	TRUE
ENSMUSG00000078684.8	E011	14.6676	0.0119965	27.6307	1.46827e-07	0.000118528	9.07443	4.68119	-2.02296	chr3	88799719	88800011	293	+	28	16	22	9	6	8	ENSMUSG00000078684.8:E011	TRUE
ENSMUSG00000022758.14	E018	233.503	0.00264744	24.3889	7.87211e-07	0.00037732	20.6889	22.5589	0.387017	chr16	17573809	17574881	1073	+	212	197	212	240	281	303	ENSMUSG00000022758.14:E018	TRUE
ENSMUSG00000086837.1	E003	224.668	0.0140593	21.5157	3.50944e-06	0.00128161	20.2032	22.6516	0.508529	chr16	20516338	20517638	1301	-	230	211	233	198	239	281	ENSMUSG00000086837.1:E003	TRUE
ENSMUSG00000036168.15	E024	9.44708	0.0082286	19.9016	8.15314e-06	0.0026607	6.85142	3.43528	-2.0581	chr10	93579968	93581570	1603	+	16	14	19	1	5	3	ENSMUSG00000036168.15:E024	TRUE
ENSMUSG00000031666.15	E031	341.459	0.000848392	19.8438	8.40335e-06	0.00268522	24.8796	23.3099	-0.313492	chr8	91109783	91111952	2170	+	387	437	473	264	259	269	ENSMUSG00000031666.15:E031	TRUE
ENSMUSG00000021774.13	E004	56.4963	0.00269927	17.5591	2.78522e-05	0.00762852	13.0924	10.6009	-0.717076	chr14	18284571	18284912	342	-	92	89	84	29	21	27	ENSMUSG00000021774.13:E004	TRUE
ENSMUSG00000078684.8	E025	44.7606	0.0032275	16.0823	6.06484e-05	0.0147655	9.9437	12.4646	0.755693	chr3	88821800	88821985	186	+	30	22	29	71	64	58	ENSMUSG00000078684.8:E025	TRUE
ENSMUSG00000031666.15	E030	384.755	0.00355279	13.9042	0.000192369	0.0378276	25.8499	24.0674	-0.352473	chr8	91107235	91109782	2548	+	403	497	584	301	260	314	ENSMUSG00000031666.15:E030	TRUE
ENSMUSG00000078684.8	E026	84.7733	0.00712098	13.4104	0.000250237	0.0468066	13.3768	15.9367	0.640088	chr3	88821986	88822250	265	+	50	60	52	145	106	101	ENSMUSG00000078684.8:E026	TRUE
ENSMUSG00000014303.13	E025	34.1048	0.00302348	13.2992	0.000265517	0.0473546	9.04047	11.4449	0.771395	chr16	4618535	4619580	1046	+	21	22	35	45	42	46	ENSMUSG00000014303.13:E025	TRUE
ENSMUSG00000021549.14	E013	65.2735	0.0173111	13.203	0.000279502	0.0477003	14.1557	10.949	-0.887816	chr13	85222018	85223457	1440	-	104	98	109	34	21	30	ENSMUSG00000021549.14:E013	TRUE
ENSMUSG00000007415.15	E004	20.0457	0.00610159	12.9623	0.00031782	0.0535684	9.30892	6.7684	-0.995759	chr5	3637539	3639960	2422	-	22	21	34	19	15	11	ENSMUSG00000007415.15:E004	TRUE
ENSMUSG00000003813.15	E007	78.6545	0.00745043	12.9158	0.000325827	0.0543211	15.7131	13.2183	-0.628745	chr8	84836088	84837459	1372	-	79	99	125	63	57	59	ENSMUSG00000003813.15:E007	TRUE
ENSMUSG00000024422.14	E034	16.0879	0.00709821	12.6588	0.000373801	0.0591068	8.21896	5.67833	-1.13309	chr17	35891089	35892357	1269	+	22	24	27	8	10	7	ENSMUSG00000024422.14:E034	TRUE
ENSMUSG00000037706.17	E004	41.0237	0.00308065	12.4421	0.000419753	0.0640761	12.2249	9.93124	-0.692948	chr7	143053346	143053346	1	+	56	51	47	29	32	36	ENSMUSG00000037706.17:E004	TRUE
ENSMUSG00000041774.16	E029	16.7478	0.00515296	12.269	0.000460556	0.0679883	6.37166	8.41752	0.860024	chr16	17155063	17156600	1538	+	11	13	12	19	25	24	ENSMUSG00000041774.16:E029	TRUE
ENSMUSG00000073682.3	E005	17.0077	0.0198293	12.0799	0.00050968	0.0724274	6.26031	8.40116	0.907408	chr4	155644115	155645345	1231	-	8	10	14	22	32	19	ENSMUSG00000073682.3:E005	TRUE
ENSMUSG00000085645.1	E003	9.36923	0.0108789	11.1809	0.000826429	0.100601	4.22904	6.72323	1.38904	chr11	96293375	96293375	1	-	6	6	3	12	17	14	ENSMUSG00000085645.1:E003	TRUE
ENSMUSG00000019883.11	E013	59.2988	0.00257865	11.1251	0.00085166	0.101262	13.9795	11.9504	-0.548141	chr10	29335679	29337286	1608	+	76	63	83	43	46	54	ENSMUSG00000019883.11:E013	TRUE
ENSMUSG00000024530.8	E011	20.7344	0.00667838	10.7219	0.00105876	0.118535	9.21622	7.04003	-0.843135	chr18	67474298	67476750	2453	+	24	23	35	17	13	15	ENSMUSG00000024530.8:E011	TRUE
ENSMUSG00000018501.17	E109	15.7168	0.00666423	10.5648	0.00115264	0.126279	5.99155	8.45417	1.06001	chr11	62458455	62458455	1	-	14	11	10	21	16	25	ENSMUSG00000018501.17:E109	TRUE
ENSMUSG00000028949.13	E009	18.0124	0.0454531	10.3928	0.00126508	0.134749	9.01811	6.06806	-1.22632	chr5	24594445	24594694	250	-	16	27	35	7	19	7	ENSMUSG00000028949.13:E009	TRUE
ENSMUSG00000111360.1+ENSMUSG00000032517.16+ENSMUSG00000111219.1	E028	36.3098	0.00533516	10.179	0.00142051	0.14429	11.815	9.45597	-0.735095	chr9	120181485	120182053	569	+	45	35	55	17	36	39	ENSMUSG00000111360.1+ENSMUSG00000032517.16+ENSMUSG00000111219.1:E028	TRUE
ENSMUSG00000096780.7	E002	23.401	0.0232392	9.5442	0.00200582	0.185333	9.46134	7.63231	-0.678034	chr17	6439417	6440477	1061	-	24	32	39	15	16	18	ENSMUSG00000096780.7:E002	TRUE
ENSMUSG00000100799.2	E003	63.8236	0.010427	9.45502	0.00210572	0.191534	14.3497	12.0872	-0.603609	chr3	45425855	45430834	4980	-	89	77	86	44	53	40	ENSMUSG00000100799.2:E003	TRUE
ENSMUSG00000021774.13	E005	31.3439	0.00502954	9.03416	0.00264981	0.215042	10.1849	8.15344	-0.711031	chr14	18284913	18284913	1	-	48	58	41	11	17	15	ENSMUSG00000021774.13:E005	TRUE
ENSMUSG00000111462.2+ENSMUSG00000074415.14+ENSMUSG00000098093.2	E130	10.8039	0.00807479	8.89804	0.00285477	0.224959	7.01363	5.02731	-1.00568	chr9	41655484	41658012	2529	+	12	10	20	10	8	6	ENSMUSG00000111462.2+ENSMUSG00000074415.14+ENSMUSG00000098093.2:E130	TRUE
ENSMUSG00000022477.13	E030	19.1985	0.00577572	8.40131	0.0037495	0.267925	8.88708	6.71707	-0.870961	chr15	81907532	81909218	1687	+	26	22	29	16	10	14	ENSMUSG00000022477.13:E030	TRUE
ENSMUSG00000022354.4+ENSMUSG00000115463.1+ENSMUSG00000037075.7	E011	112.581	0.00434079	8.34245	0.00387293	0.270014	15.9197	17.6114	0.391762	chr15	58907068	58909515	2448	+	84	92	125	130	153	107	ENSMUSG00000022354.4+ENSMUSG00000115463.1+ENSMUSG00000037075.7:E011	TRUE
ENSMUSG00000085886.1	E004	41.7763	0.0029248	8.30385	0.00395611	0.273335	12.2037	10.0319	-0.654186	chr7	4136561	4136561	1	-	51	47	64	33	28	33	ENSMUSG00000085886.1:E004	TRUE
ENSMUSG00000035566.7	E009	11.5106	0.0157795	8.22052	0.00414194	0.278705	7.03495	4.74734	-1.18549	chr14	84450370	84450441	72	+	16	24	13	3	7	7	ENSMUSG00000035566.7:E009	TRUE
ENSMUSG00000033705.17	E050	19.7556	0.00979026	8.1682	0.00426312	0.281844	9.14781	6.91236	-0.875451	chr2	120716515	120716927	413	+	19	19	38	14	20	12	ENSMUSG00000033705.17:E050	TRUE
ENSMUSG00000018501.17	E108	66.1554	0.00610541	8.12535	0.00436506	0.287345	12.6932	14.7428	0.533614	chr11	62457931	62458454	524	-	53	53	79	68	66	93	ENSMUSG00000018501.17:E108	TRUE
ENSMUSG00000007589.9	E002	30.3554	0.00333122	8.084	0.00446577	0.290237	8.75142	10.6961	0.648991	chr14	55676207	55676617	411	-	17	24	29	38	38	42	ENSMUSG00000007589.9:E002	TRUE
ENSMUSG00000055818.2	E003	2240.88	0.00273425	7.79186	0.00524822	0.323186	38.8858	38.535	-0.0645704	chr6	124917183	124920738	3556	+	2465	2265	2450	2028	2040	2561	ENSMUSG00000055818.2:E003	TRUE
ENSMUSG00000013921.15	E024	23.4064	0.00451561	7.67934	0.00558567	0.330638	9.69601	7.72175	-0.720875	chr7	30302264	30302264	1	+	26	30	31	12	24	22	ENSMUSG00000013921.15:E024	TRUE
ENSMUSG00000035566.7	E010	20.4387	0.00455715	7.59711	0.0058462	0.338374	8.83447	6.98457	-0.73255	chr14	84450442	84450743	302	+	29	29	29	10	15	13	ENSMUSG00000035566.7:E010	TRUE
ENSMUSG00000040596.15	E002	11.4142	0.015926	7.42741	0.00642379	0.355049	5.01692	7.25304	1.11509	chr1	166390047	166390325	279	-	2	8	12	15	19	15	ENSMUSG00000040596.15:E002	TRUE
ENSMUSG00000085169.2	E004	652.778	0.00211964	7.34665	0.0067188	0.363646	29.5614	28.7795	-0.149149	chr16	91689281	91691781	2501	+	616	696	719	642	640	698	ENSMUSG00000085169.2:E004	TRUE
ENSMUSG00000078772.2+ENSMUSG00000028229.11	E029	143.414	0.00153212	6.94461	0.00840722	0.424177	17.6423	18.9633	0.292878	chr4	19608941	19608941	1	+	143	134	154	169	138	136	ENSMUSG00000078772.2+ENSMUSG00000028229.11:E029	TRUE
ENSMUSG00000036427.5	E034	17.7316	0.00615202	6.89287	0.008654	0.426801	8.61293	6.67226	-0.792068	chr7	34227118	34227118	1	-	27	18	21	12	14	17	ENSMUSG00000036427.5:E034	TRUE
ENSMUSG00000063077.15	E068	10.0865	0.0116218	6.90274	0.00860639	0.426801	6.86569	4.80795	-1.07312	chr4	149257870	149257870	1	-	13	15	12	7	3	12	ENSMUSG00000063077.15:E068	TRUE
ENSMUSG00000031502.11	E004	15.0626	0.00956971	6.82518	0.00898815	0.436267	6.0027	8.0412	0.897202	chr8	11200162	11201657	1496	-	7	15	10	20	18	23	ENSMUSG00000031502.11:E004	TRUE
ENSMUSG00000093156.1+ENSMUSG00000021957.7	E035	9.91145	0.00781014	6.64929	0.00991955	0.452625	6.67547	4.73082	-1.03527	chr14	30572330	30572330	1	+	15	12	13	8	6	6	ENSMUSG00000093156.1+ENSMUSG00000021957.7:E035	TRUE
ENSMUSG00000035566.7	E005	38.3092	0.00342246	6.46034	0.0110308	0.483864	11.3469	9.83027	-0.473196	chr14	84449474	84450119	646	+	48	60	45	27	23	30	ENSMUSG00000035566.7:E005	TRUE
ENSMUSG00000037706.17	E005	48.8445	0.0034298	6.42836	0.0112312	0.487889	12.801	11.1802	-0.461698	chr7	143053347	143057766	4420	+	60	56	56	40	43	44	ENSMUSG00000037706.17:E005	TRUE
ENSMUSG00000025326.12	E043	55.3482	0.00288643	6.34506	0.0117709	0.494635	11.6653	13.2527	0.44028	chr7	59289819	59289819	1	+	25	40	53	82	71	69	ENSMUSG00000025326.12:E043	TRUE
ENSMUSG00000021794.16	E002	11.676	0.00990281	6.33952	0.0118077	0.494825	5.30338	7.22198	0.936077	chr14	34311342	34311342	1	+	9	8	8	11	20	17	ENSMUSG00000021794.16:E002	TRUE
ENSMUSG00000026784.14	E027	27.13	0.00473311	6.29338	0.0121189	0.501025	9.86689	8.14782	-0.609883	chr2	22935640	22937342	1703	+	38	35	40	19	17	16	ENSMUSG00000026784.14:E027	TRUE
ENSMUSG00000078772.2+ENSMUSG00000028229.11	E027	372.821	0.000902311	6.12766	0.0133083	0.526304	25.2676	24.476	-0.156648	chr4	19606933	19608412	1480	+	387	442	470	349	311	318	ENSMUSG00000078772.2+ENSMUSG00000028229.11:E027	TRUE
ENSMUSG00000022272.17	E011	34.5361	0.0398853	5.90357	0.0151103	0.556382	9.06878	11.5761	0.799857	chr15	25714217	25719050	4834	+	22	20	37	42	45	49	ENSMUSG00000022272.17:E011	TRUE
ENSMUSG00000041607.17	E029	68.8011	0.00865324	5.88672	0.0152555	0.556382	12.9228	14.8651	0.501554	chr18	82577328	82578702	1375	+	45	50	79	63	89	107	ENSMUSG00000041607.17:E029	TRUE
ENSMUSG00000078772.2+ENSMUSG00000028229.11	E030	280.137	0.00111029	5.69823	0.0169821	0.573943	22.4174	23.3441	0.188039	chr4	19608942	19609076	135	+	285	283	306	312	253	270	ENSMUSG00000078772.2+ENSMUSG00000028229.11:E030	TRUE
ENSMUSG00000111360.1+ENSMUSG00000032517.16+ENSMUSG00000111219.1	E007	9.84238	0.0795432	5.67459	0.0172124	0.57788	4.12483	6.91012	1.54656	chr9	120154766	120157307	2542	+	7	3	4	22	10	13	ENSMUSG00000111360.1+ENSMUSG00000032517.16+ENSMUSG00000111219.1:E007	TRUE
ENSMUSG00000026554.15	E025	9.29225	0.117696	5.63621	0.0175932	0.58408	3.95213	6.9733	1.70051	chr1	172183074	172185748	2675	+	3	1	10	20	8	15	ENSMUSG00000026554.15:E025	TRUE
ENSMUSG00000112110.1	E012	40.3599	0.0195692	5.54199	0.0185654	0.597884	9.99654	12.2792	0.686859	chr10	82195399	82196772	1374	+	28	46	47	51	33	41	ENSMUSG00000112110.1:E012	TRUE
ENSMUSG00000043323.17	E006	11.298	0.0136574	5.53009	0.0186921	0.598537	6.98663	5.16786	-0.911582	chr5	110369293	110370949	1657	-	7	20	19	9	6	8	ENSMUSG00000043323.17:E006	TRUE
ENSMUSG00000073682.3	E001	221.051	0.0434317	5.50633	0.0189477	0.602946	22.3205	20.2625	-0.428375	chr4	155610683	155614412	3730	-	220	219	278	217	191	235	ENSMUSG00000073682.3:E001	TRUE
ENSMUSG00000085886.1	E003	13322.6	0.00235576	5.42983	0.0197957	0.620912	52.9819	52.585	-0.0721095	chr7	4134738	4136560	1823	-	13932	14422	15650	12483	11819	13454	ENSMUSG00000085886.1:E003	TRUE
ENSMUSG00000005510.9	E011	12.3161	0.00774078	5.29817	0.0213479	0.62616	7.24182	5.3867	-0.897871	chr2	90900411	90902362	1952	-	15	15	22	8	5	11	ENSMUSG00000005510.9:E011	TRUE
ENSMUSG00000030615.12	E004	39.1173	0.00274235	5.16351	0.0230662	0.64029	10.2779	11.7053	0.432928	chr7	90451543	90451543	1	-	32	41	55	34	40	40	ENSMUSG00000030615.12:E004	TRUE
ENSMUSG00000087361.7	E003	11.5191	0.0206732	5.15345	0.0232002	0.64029	6.27628	6.18739	-0.0432375	chr4	101353889	101358381	4493	+	8	9	11	14	9	21	ENSMUSG00000087361.7:E003	TRUE
ENSMUSG00000097781.1	E002	8.79838	0.0183	5.11901	0.0236651	0.643462	4.63336	6.31416	0.927687	chr17	21533620	21534427	808	-	3	9	8	11	14	9	ENSMUSG00000097781.1:E002	TRUE
ENSMUSG00000035578.16	E001	2004.83	0.000922853	5.08024	0.0242	0.650052	37.6557	38.0346	0.069857	chr16	33008525	33012682	4158	-	1662	1755	2454	2007	2295	2221	ENSMUSG00000035578.16:E001	TRUE
ENSMUSG00000027676.11	E010	8.97786	0.0511008	5.04947	0.0246334	0.651427	6.49274	4.2846	-1.24412	chr3	33817161	33818647	1487	-	10	17	11	5	9	2	ENSMUSG00000027676.11:E010	TRUE
ENSMUSG00000109727.1	E001	18.788	0.0050065	4.83143	0.0279455	0.686818	7.04254	8.58175	0.615249	chr8	91113035	91113742	708	-	14	13	18	26	23	21	ENSMUSG00000109727.1:E001	TRUE
ENSMUSG00000026409.14+ENSMUSG00000100257.1+ENSMUSG00000101904.1	E020	12.5567	0.0451937	4.79336	0.0285697	0.689656	5.25523	7.41831	1.04612	chr1	130692248	130696670	4423	-	9	8	6	19	23	11	ENSMUSG00000026409.14+ENSMUSG00000100257.1+ENSMUSG00000101904.1:E020	TRUE
ENSMUSG00000002728.14	E010	19.9234	0.00683061	4.73355	0.0295798	0.691013	8.74217	7.11066	-0.644276	chr2	145903733	145907918	4186	+	32	24	26	8	15	18	ENSMUSG00000002728.14:E010	TRUE
ENSMUSG00000035566.7	E012	27.7666	0.014891	4.74385	0.0294032	0.691013	10.0235	8.29094	-0.606448	chr14	84450828	84451302	475	+	29	50	36	13	22	20	ENSMUSG00000035566.7:E012	TRUE
ENSMUSG00000040907.15	E031	248.276	0.00120017	4.71768	0.029854	0.691013	22.5708	21.6444	-0.190181	chr7	25005755	25005755	1	-	233	245	302	221	247	289	ENSMUSG00000040907.15:E031	TRUE
ENSMUSG00000107802.1	E002	950.317	0.000535053	4.75462	0.0292197	0.691013	31.7899	32.2322	0.0830815	chr6	143202006	143203259	1254	-	839	870	1017	1027	1038	1054	ENSMUSG00000107802.1:E002	TRUE
ENSMUSG00000117912.1	E003	26.9904	0.00642625	4.74915	0.0293128	0.691013	9.88589	8.62793	-0.435924	chr19	3867506	3867506	1	-	22	30	45	22	29	18	ENSMUSG00000117912.1:E003	TRUE
ENSMUSG00000027546.15	E048	9.88047	0.00948785	4.66029	0.030868	0.699459	6.65085	4.9511	-0.888655	chr2	168741682	168741682	1	-	14	13	11	4	10	9	ENSMUSG00000027546.15:E048	TRUE
ENSMUSG00000021794.16	E031	16.095	0.0321832	4.63752	0.0312802	0.703482	8.36193	6.19513	-0.9244	chr14	34340018	34340018	1	+	12	23	31	7	10	18	ENSMUSG00000021794.16:E031	TRUE
ENSMUSG00000103756.1+ENSMUSG00000026004.15	E022	15.4936	0.0101478	4.61827	0.0316332	0.708307	7.97681	6.3442	-0.704506	chr1	66798068	66799658	1591	-	14	19	29	6	15	14	ENSMUSG00000103756.1+ENSMUSG00000026004.15:E022	TRUE
ENSMUSG00000018593.13	E007	46.3387	0.00258955	4.53104	0.0332853	0.722108	11.1005	12.4683	0.394302	chr11	55398548	55398548	1	-	47	36	36	44	53	73	ENSMUSG00000018593.13:E007	TRUE
ENSMUSG00000074793.10	E021	11.0805	0.0105357	4.52614	0.0333808	0.722423	5.09025	6.68196	0.820288	chr2	131143725	131143725	1	+	3	5	11	20	14	15	ENSMUSG00000074793.10:E021	TRUE
ENSMUSG00000025353.5	E006	13.4799	0.007587	4.51026	0.0336921	0.723656	7.20544	5.93827	-0.589328	chr10	128819954	128819954	1	-	22	16	18	7	7	13	ENSMUSG00000025353.5:E006	TRUE
ENSMUSG00000074793.10	E022	35.7158	0.00393229	4.50557	0.0337846	0.723656	9.68512	10.9415	0.399768	chr2	131143726	131144219	494	+	19	26	30	51	45	49	ENSMUSG00000074793.10:E022	TRUE
ENSMUSG00000078772.2+ENSMUSG00000028229.11	E022	34.1819	0.0130893	4.47706	0.0343528	0.73181	11.0431	9.2037	-0.59452	chr4	19603448	19605372	1925	+	34	58	41	27	25	22	ENSMUSG00000078772.2+ENSMUSG00000028229.11:E022	TRUE
ENSMUSG00000006800.14	E025	8.82055	0.0101431	4.42708	0.0353731	0.742205	4.69735	6.30739	0.883734	chr2	166089198	166089198	1	-	2	8	9	8	13	16	ENSMUSG00000006800.14:E025	TRUE
ENSMUSG00000005705.10+ENSMUSG00000098120.1	E011	59.8435	0.0351924	4.37236	0.0365264	0.749309	14.3211	12.0465	-0.607907	chr8	105634522	105637115	2594	-	69	57	65	45	59	77	ENSMUSG00000005705.10+ENSMUSG00000098120.1:E011	TRUE
ENSMUSG00000021548.10	E016	33.4741	0.00392899	4.37139	0.0365472	0.749309	10.7984	9.37992	-0.45922	chr13	85202497	85205078	2582	+	38	40	48	31	21	26	ENSMUSG00000021548.10:E016	TRUE
ENSMUSG00000029089.8	E019	1436.02	0.00136487	4.38283	0.0363028	0.749309	35.4388	35.0009	-0.081273	chr5	48388847	48391511	2665	+	1451	1489	1630	1420	1336	1486	ENSMUSG00000029089.8:E019	TRUE
ENSMUSG00000021268.17+ENSMUSG00000084535.1+ENSMUSG00000098617.1+ENSMUSG00000076451.1	E024	67.5769	0.00224438	4.3509	0.0369894	0.751449	12.8638	14.1521	0.338456	chr12	109546543	109548473	1931	+	28	41	65	70	114	108	ENSMUSG00000021268.17+ENSMUSG00000084535.1+ENSMUSG00000098617.1+ENSMUSG00000076451.1:E024	TRUE
ENSMUSG00000009418.16	E050	22.7695	0.00585234	4.34013	0.0372241	0.754218	7.77382	9.31618	0.571288	chr1	135528970	135532348	3379	-	19	11	22	27	28	35	ENSMUSG00000009418.16:E050	TRUE
ENSMUSG00000090137.8+ENSMUSG00000055553.16	E024	15.0235	0.00584909	4.21841	0.0399876	0.771484	6.46131	7.71035	0.543079	chr8	70511658	70512730	1073	-	11	9	16	17	17	24	ENSMUSG00000090137.8+ENSMUSG00000055553.16:E024	TRUE
ENSMUSG00000022463.8	E033	29.6517	0.00501868	4.12152	0.0423411	0.780862	10.4379	9.00259	-0.478502	chr15	82199821	82201810	1990	+	35	34	38	14	30	34	ENSMUSG00000022463.8:E033	TRUE
ENSMUSG00000054199.17	E047	9.99505	0.00973149	4.13647	0.0419686	0.780862	6.43822	5.19592	-0.645736	chr3	88903102	88904828	1727	+	13	14	9	9	4	12	ENSMUSG00000054199.17:E047	TRUE
ENSMUSG00000096948.2	E005	18.3294	0.00949761	4.10963	0.0426396	0.780862	8.37802	7.18797	-0.476638	chr18	54991554	54992412	859	+	13	23	24	20	15	17	ENSMUSG00000096948.2:E005	TRUE
ENSMUSG00000029713.15+ENSMUSG00000029711.13+ENSMUSG00000098597.1	E009	569.29	0.00381311	3.95421	0.0467543	0.803993	27.5672	28.7068	0.218942	chr5	137526014	137527261	1248	-	425	490	663	582	682	687	ENSMUSG00000029713.15+ENSMUSG00000029711.13+ENSMUSG00000098597.1:E009	TRUE
ENSMUSG00000030276.19+ENSMUSG00000079426.13	E048	31.3194	0.00475902	3.95029	0.0468634	0.803993	9.31624	10.6519	0.435897	chr6	113410117	113411290	1174	+	29	25	41	32	29	38	ENSMUSG00000030276.19+ENSMUSG00000079426.13:E048	TRUE
ENSMUSG00000021892.14	E005	69.6837	0.0058305	3.85178	0.0496931	0.81518	14.5995	13.2169	-0.356554	chr14	31371974	31373784	1811	-	59	82	96	68	66	55	ENSMUSG00000021892.14:E005	TRUE
ENSMUSG00000085645.1	E006	724.842	0.00421511	3.82217	0.0505786	0.819192	30.4901	29.447	-0.198011	chr11	96301412	96304284	2873	-	684	774	833	731	678	747	ENSMUSG00000085645.1:E006	TRUE
ENSMUSG00000028559.17	E022	10.8758	0.0202042	3.75858	0.0525371	0.82494	6.78596	5.1089	-0.856571	chr4	109069630	109071942	2313	-	10	14	20	11	5	6	ENSMUSG00000028559.17:E022	TRUE
ENSMUSG00000064068.14	E044	166.533	0.00644719	3.7469	0.0529055	0.82494	18.6455	20.1461	0.32418	chr3	89223061	89224108	1048	-	134	166	210	135	191	201	ENSMUSG00000064068.14:E044	TRUE
ENSMUSG00000112110.1	E008	285.98	0.00147392	3.70335	0.0543034	0.827116	23.0543	22.5423	-0.104012	chr10	82193326	82194930	1605	+	362	367	357	219	227	211	ENSMUSG00000112110.1:E008	TRUE
ENSMUSG00000030822.15+ENSMUSG00000086502.1	E014	11.5675	0.00830132	3.69206	0.054672	0.828015	5.55118	6.89825	0.658358	chr7	127463513	127464439	927	+	10	7	9	12	18	16	ENSMUSG00000030822.15+ENSMUSG00000086502.1:E014	TRUE
ENSMUSG00000021794.16	E008	14.3143	0.00652479	3.64849	0.05612	0.835167	6.23217	7.62952	0.619998	chr14	34319962	34319962	1	+	15	10	10	16	14	24	ENSMUSG00000021794.16:E008	TRUE
ENSMUSG00000022801.13	E046	16.0941	0.0294742	3.6303	0.0567364	0.835167	6.59221	8.16525	0.660882	chr16	33010790	33012182	1393	+	9	14	19	15	20	24	ENSMUSG00000022801.13:E046	TRUE
ENSMUSG00000009394.13	E013	2316.11	0.00135137	3.54261	0.0598113	0.843952	38.7755	39.1547	0.0697631	chr6	115244236	115246782	2547	+	2289	2495	2555	2254	2067	2578	ENSMUSG00000009394.13:E013	TRUE
ENSMUSG00000064125.14	E002	10.9641	0.00718321	3.49393	0.0615943	0.84988	6.15888	5.02669	-0.609945	chr8	4211818	4212885	1068	-	14	20	17	7	4	4	ENSMUSG00000064125.14:E002	TRUE
ENSMUSG00000025968.16	E041	9.74287	0.00800478	3.46461	0.0626952	0.850993	6.40972	4.98257	-0.757321	chr1	63174212	63175636	1425	-	13	15	11	4	8	9	ENSMUSG00000025968.16:E041	TRUE
ENSMUSG00000029029.14	E021	2910.39	0.00439965	3.45534	0.0630479	0.851896	40.554	41.0056	0.0828046	chr4	154156904	154158280	1377	+	2825	2908	3226	2821	2738	3433	ENSMUSG00000029029.14:E021	TRUE
ENSMUSG00000117912.1	E002	630.21	0.0105867	3.44095	0.0635989	0.855685	28.4291	29.4336	0.19191	chr19	3864163	3867505	3343	-	462	602	806	636	639	760	ENSMUSG00000117912.1:E002	TRUE
ENSMUSG00000009394.13	E012	40.4943	0.00882189	3.4292	0.0640532	0.856661	11.6495	10.3333	-0.399142	chr6	115244235	115244235	1	+	49	46	51	43	27	29	ENSMUSG00000009394.13:E012	TRUE
ENSMUSG00000051451.6	E023	8.65177	0.00982939	3.42752	0.0641183	0.856661	6.1834	4.73245	-0.801431	chr7	90446105	90446629	525	+	8	10	13	8	7	7	ENSMUSG00000051451.6:E023	TRUE
ENSMUSG00000025353.5	E005	19.5029	0.0299908	3.34903	0.0672445	0.866014	8.51284	7.13616	-0.549204	chr10	128819657	128819953	297	-	35	22	23	10	10	20	ENSMUSG00000025353.5:E005	TRUE
ENSMUSG00000037625.7	E003	41.7707	0.00617899	3.3677	0.0664864	0.866014	10.6242	11.8755	0.372983	chr3	31154078	31154078	1	+	32	34	36	34	65	61	ENSMUSG00000037625.7:E003	TRUE
ENSMUSG00000078771.10+ENSMUSG00000093938.2+ENSMUSG00000070354.13	E007	10.4374	0.0179814	3.3433	0.0674791	0.866014	6.57433	5.10361	-0.762937	chr11	79525254	79526559	1306	-	18	8	15	10	7	5	ENSMUSG00000078771.10+ENSMUSG00000093938.2+ENSMUSG00000070354.13:E007	TRUE
ENSMUSG00000028950.3	E002	64.9366	0.00232049	3.31377	0.0687017	0.869351	13.1311	14.0127	0.230818	chr4	152029162	152030783	1622	-	45	65	76	69	70	76	ENSMUSG00000028950.3:E002	TRUE
ENSMUSG00000023764.18+ENSMUSG00000020457.13	E047	289.582	0.0181971	3.24867	0.0714815	0.876134	21.9225	24.163	0.453754	chr11	3158738	3159984	1247	-	230	161	312	449	329	279	ENSMUSG00000023764.18+ENSMUSG00000020457.13:E047	TRUE
ENSMUSG00000039646.5+ENSMUSG00000004069.17	E008	287.061	0.00523835	3.24349	0.0717078	0.876134	23.5437	22.7257	-0.165398	chr16	4675779	4680672	4894	+	257	270	357	275	294	321	ENSMUSG00000039646.5+ENSMUSG00000004069.17:E008	TRUE
ENSMUSG00000035566.7	E004	31.8303	0.0036758	3.22577	0.0724877	0.876833	10.3525	9.3156	-0.342257	chr14	84448654	84449473	820	+	37	46	41	23	18	30	ENSMUSG00000035566.7:E004	TRUE
ENSMUSG00000078684.8	E027	33.5968	0.00975542	3.23176	0.0722228	0.876833	9.37443	10.6652	0.42002	chr3	88822251	88822318	68	+	16	28	27	54	43	36	ENSMUSG00000078684.8:E027	TRUE
ENSMUSG00000025417.8	E007	16.1137	0.00840442	3.12388	0.0771529	0.883316	7.92883	6.69099	-0.523631	chr10	127201845	127204350	2506	-	15	20	19	16	16	12	ENSMUSG00000025417.8:E007	TRUE
ENSMUSG00000030615.12	E003	88.5072	0.00773872	3.12463	0.0771176	0.883316	14.7662	15.9238	0.281321	chr7	90451119	90451542	424	-	72	91	143	73	75	96	ENSMUSG00000030615.12:E003	TRUE
ENSMUSG00000052713.9	E018	87.9533	0.00468123	3.13627	0.0765688	0.883316	14.9218	15.6897	0.186864	chr18	54990891	54992279	1389	-	83	80	82	85	104	110	ENSMUSG00000052713.9:E018	TRUE
ENSMUSG00000105743.1+ENSMUSG00000104863.1+ENSMUSG00000037236.16+ENSMUSG00000065649.1+ENSMUSG00000117694.1+ENSMUSG00000117869.1+ENSMUSG00000088059.1	E081	9.63809	0.009515	3.17429	0.0748059	0.883316	5.06775	6.43716	0.719786	chr18	35583921	35583921	1	+	6	8	8	9	11	19	ENSMUSG00000105743.1+ENSMUSG00000104863.1+ENSMUSG00000037236.16+ENSMUSG00000065649.1+ENSMUSG00000117694.1+ENSMUSG00000117869.1+ENSMUSG00000088059.1:E081	TRUE
ENSMUSG00000029309.7	E005	76.0461	0.00215871	3.11418	0.0776134	0.883767	15.0376	13.9371	-0.276658	chr5	104085010	104085010	1	-	89	79	89	53	65	98	ENSMUSG00000029309.7:E005	TRUE
ENSMUSG00000026825.17	E034	12.729	0.149769	3.0763	0.0794411	0.888993	7.89577	5.02115	-1.37577	chr2	32323179	32323179	1	-	31	8	15	3	15	6	ENSMUSG00000026825.17:E034	TRUE
ENSMUSG00000033705.17	E049	11.0893	0.0610855	3.05581	0.0804491	0.892857	7.07551	5.10883	-0.984689	chr2	120716083	120716514	432	+	10	8	26	12	6	6	ENSMUSG00000033705.17:E049	TRUE
ENSMUSG00000075555.12	E018	43.4525	0.00694433	3.05855	0.0803134	0.892857	11.1265	11.4013	0.0817683	chr15	79218711	79222211	3501	+	36	33	26	54	63	55	ENSMUSG00000075555.12:E018	TRUE
ENSMUSG00000085945.3	E008	23.0974	0.11421	3.04155	0.0811584	0.893762	8.54588	8.85111	0.111136	chr7	112678738	112679916	1179	-	18	28	27	18	21	32	ENSMUSG00000085945.3:E008	TRUE
ENSMUSG00000108886.1	E003	45.8856	0.0117138	3.041	0.0811859	0.893762	10.9789	11.5527	0.170735	chr7	59293102	59293108	7	+	12	44	26	73	73	51	ENSMUSG00000108886.1:E003	TRUE
ENSMUSG00000108886.1	E002	45.3812	0.00799386	2.98088	0.0842533	0.903293	10.9749	11.46	0.144782	chr7	59293101	59293101	1	+	12	43	27	72	72	50	ENSMUSG00000108886.1:E002	TRUE
ENSMUSG00000030555.16	E040	8.57224	0.00885546	2.94911	0.0859247	0.909533	5.79382	4.85607	-0.528254	chr7	67726712	67728320	1609	+	14	9	10	7	6	6	ENSMUSG00000030555.16:E040	TRUE
ENSMUSG00000013483.14	E026	9.50791	0.00708892	2.94167	0.0863215	0.911999	6.2161	5.01448	-0.645211	chr11	119341165	119341931	767	+	12	10	15	8	7	6	ENSMUSG00000013483.14:E026	TRUE
ENSMUSG00000118487.1	E004	21.5951	0.0131771	2.94234	0.0862857	0.911999	8.36822	7.38774	-0.388413	chr8	84665866	84667902	2037	+	21	35	45	8	8	17	ENSMUSG00000118487.1:E004	TRUE
ENSMUSG00000032575.16+ENSMUSG00000074102.4	E006	208.542	0.00294623	2.89703	0.0887432	0.918692	20.4624	21.3095	0.177534	chr9	106878394	106880348	1955	-	166	174	252	211	233	258	ENSMUSG00000032575.16+ENSMUSG00000074102.4:E006	TRUE
ENSMUSG00000017286.15+ENSMUSG00000049396.6+ENSMUSG00000017288.15	E061	11.9688	0.00688614	2.85927	0.0908485	0.922213	7.01724	5.74405	-0.608161	chr11	76220640	76221509	870	-	11	14	18	10	8	13	ENSMUSG00000017286.15+ENSMUSG00000049396.6+ENSMUSG00000017288.15:E061	TRUE
ENSMUSG00000023861.17	E012	9.3043	0.00876813	2.73396	0.0982357	0.922213	4.93995	6.16817	0.666363	chr17	8288739	8290760	2022	+	8	5	7	13	13	11	ENSMUSG00000023861.17:E012	TRUE
ENSMUSG00000025781.14	E005	10.22	0.00948401	2.74868	0.0973349	0.922213	6.46481	5.16829	-0.674201	chr2	10058996	10058996	1	-	15	12	12	9	6	8	ENSMUSG00000025781.14:E005	TRUE
ENSMUSG00000026563.13	E006	84.6831	0.0021403	2.80616	0.0939027	0.922213	14.7006	15.4853	0.192484	chr1	166379477	166380367	891	+	73	66	92	88	86	122	ENSMUSG00000026563.13:E006	TRUE
ENSMUSG00000026921.19+ENSMUSG00000065540.1+ENSMUSG00000036186.5+ENSMUSG00000092356.2	E055	66.4888	0.313729	2.80634	0.0938924	0.922213	NA	NA	NA	chr2	26593121	26594443	1323	+	28	261	27	26	22	28	ENSMUSG00000026921.19+ENSMUSG00000065540.1+ENSMUSG00000036186.5+ENSMUSG00000092356.2:E055	TRUE
ENSMUSG00000029467.15	E030	12.5586	0.0082179	2.75721	0.0968169	0.922213	5.84649	7.06038	0.573747	chr5	122500731	122500731	1	-	9	8	11	17	12	21	ENSMUSG00000029467.15:E030	TRUE
ENSMUSG00000030970.16+ENSMUSG00000030849.18	E054	1043.85	0.0117669	2.88369	0.0894809	0.922213	33.2654	32.2839	-0.18377	chr7	132984483	132986599	2117	-	1026	1042	1239	1039	962	1109	ENSMUSG00000030970.16+ENSMUSG00000030849.18:E054	TRUE
ENSMUSG00000030970.16+ENSMUSG00000030849.18	E056	11.0366	0.013854	2.85686	0.0909852	0.922213	6.85018	5.20974	-0.827033	chr7	132986685	132986996	312	-	15	15	11	11	9	5	ENSMUSG00000030970.16+ENSMUSG00000030849.18:E056	TRUE
ENSMUSG00000048495.16	E029	8.88431	0.0281736	2.77224	0.0959121	0.922213	4.72466	6.19675	0.812858	chr1	57406384	57406384	1	-	7	10	4	14	11	7	ENSMUSG00000048495.16:E029	TRUE
ENSMUSG00000057054.11	E007	12.4668	0.00982987	2.8656	0.0904919	0.922213	5.67815	6.89852	0.590544	chr11	70690891	70694148	3258	-	8	7	9	21	15	16	ENSMUSG00000057054.11:E007	TRUE
ENSMUSG00000097887.2	E004	39.8661	0.00319725	2.72934	0.0985203	0.922213	11.5008	10.5438	-0.289497	chr11	50237380	50241569	4190	+	41	47	52	32	31	43	ENSMUSG00000097887.2:E004	TRUE
ENSMUSG00000103651.1	E001	147.501	0.00483899	2.86822	0.0903449	0.922213	17.952	19.0301	0.237888	chr19	4759559	4761895	2337	-	108	152	140	176	166	161	ENSMUSG00000103651.1:E001	TRUE
ENSMUSG00000115529.1	E008	13.1338	0.0724659	2.76415	0.0963976	0.922213	5.46026	7.59298	1.0036	chr14	84463118	84463980	863	-	5	8	13	27	12	14	ENSMUSG00000115529.1:E008	TRUE
ENSMUSG00000001847.14	E008	11.8197	0.00818534	2.68471	0.101316	0.925816	6.91063	5.62412	-0.624656	chr5	143514669	143514669	1	-	15	13	16	12	5	11	ENSMUSG00000001847.14:E008	TRUE
ENSMUSG00000032042.11	E023	17.0871	0.00736073	2.68449	0.10133	0.925816	6.90916	8.20013	0.530726	chr9	35218469	35219603	1135	+	13	11	21	18	24	19	ENSMUSG00000032042.11:E023	TRUE
ENSMUSG00000101172.1	E004	23.54	0.0161699	2.63835	0.104312	0.934004	9.24299	8.16541	-0.392561	chr1	93306625	93308951	2327	+	27	32	23	16	27	19	ENSMUSG00000101172.1:E004	TRUE
ENSMUSG00000062591.5	E007	44.9613	0.00363255	2.62658	0.105088	0.934497	11.0795	12.0833	0.292868	chr17	57085992	57085992	1	-	36	34	43	49	62	54	ENSMUSG00000062591.5:E007	TRUE
ENSMUSG00000036634.15	E015	44.5825	0.00252132	2.61353	0.105956	0.934531	11.0576	12.1218	0.31034	chr7	30906906	30906906	1	-	33	37	43	42	56	68	ENSMUSG00000036634.15:E015	TRUE
ENSMUSG00000043259.15	E028	15.2124	0.00571526	2.5631	0.109384	0.94233	6.59053	7.76057	0.502964	chr10	70545794	70549853	4060	+	15	11	19	17	13	19	ENSMUSG00000043259.15:E028	TRUE
ENSMUSG00000026036.17	E026	98.1967	0.00233086	2.51519	0.112754	0.953223	16.3878	15.4746	-0.217257	chr1	58463457	58463539	83	+	94	97	137	93	97	85	ENSMUSG00000026036.17:E026	TRUE
ENSMUSG00000020463.15	E028	27.1742	0.00518374	2.4895	0.114608	0.959217	8.64652	9.76063	0.387766	chr11	29213797	29214211	415	+	34	34	34	19	26	19	ENSMUSG00000020463.15:E028	TRUE
ENSMUSG00000026825.17	E040	24.4768	0.00444832	2.47742	0.115492	0.959217	8.32662	9.36908	0.374641	chr2	32329830	32333065	3236	-	20	17	24	30	29	31	ENSMUSG00000026825.17:E040	TRUE
ENSMUSG00000000568.15	E026	14.2112	0.00867172	2.45876	0.116871	0.962712	6.26632	7.43402	0.523021	chr5	99978392	99978392	1	-	12	11	11	20	14	19	ENSMUSG00000000568.15:E026	TRUE
ENSMUSG00000035933.5	E036	605.528	0.000654707	2.44243	0.118093	0.96552	28.739	28.4139	-0.0622651	chr12	31929777	31934020	4244	+	590	639	675	606	564	643	ENSMUSG00000035933.5:E036	TRUE
ENSMUSG00000074646.10	E007	134.84	0.00227837	2.43987	0.118286	0.966581	17.5521	18.27	0.160763	chr2	155987870	155988993	1124	-	102	111	154	154	172	136	ENSMUSG00000074646.10:E007	TRUE
ENSMUSG00000023800.15	E048	123.394	0.00232524	2.43555	0.118612	0.967701	17.0184	17.7349	0.162876	chr17	3519398	3520057	660	+	103	120	138	141	108	149	ENSMUSG00000023800.15:E048	TRUE
ENSMUSG00000027581.12	E008	9.38421	0.0497978	2.42426	0.11947	0.970017	5.00223	6.39696	0.739531	chr2	181311720	181314193	2474	-	6	2	15	11	12	13	ENSMUSG00000027581.12:E008	TRUE
ENSMUSG00000102748.1+ENSMUSG00000103585.1+ENSMUSG00000103255.1+ENSMUSG00000103601.1+ENSMUSG00000103567.1+ENSMUSG00000102222.1+ENSMUSG00000023036.14+ENSMUSG00000103707.5+ENSMUSG00000102543.5+ENSMUSG00000104063.1+ENSMUSG00000103037.1+ENSMUSG00000103088.1+ENSMUSG00000103677.1+ENSMUSG00000102697.1+ENSMUSG00000103770.1+ENSMUSG00000103472.1+ENSMUSG00000103125.1+ENSMUSG00000103144.1+ENSMUSG00000103458.1…	E094	24.1233	0.00607858	2.42388	0.119499	0.970017	9.39168	8.22737	-0.420044	chr18	37758368	37760799	2432	+	22	29	33	20	25	19	ENSMUSG00000102748.1+ENSMUSG00000103585.1+ENSMUSG00000103255.1+ENSMUSG00000103601.1+ENSMUSG00000103567.1+ENSMUSG00000102222.1+ENSMUSG00000023036.14+ENSMUSG00000103707.5+ENSMUSG00000102543.5+ENSMUSG00000104063.1+ENSMUSG00000103037.1+ENSMUSG00000103088.1+ENSMUSG00000103677.1+ENSMUSG00000102697.1+ENSMUSG00000103770.1+ENSMUSG00000103472.1+ENSMUSG00000103125.1+ENSMUSG00000103144.1+ENSMUSG00000103458.1…	TRUE
ENSMUSG00000053263.3	E002	57.7745	0.00251791	2.40838	0.120687	0.972215	13.2907	12.6128	-0.182984	chr11	3327114	3330913	3800	-	60	62	69	45	54	68	ENSMUSG00000053263.3:E002	TRUE
ENSMUSG00000040738.10	E005	145.984	0.00328839	2.40696	0.120797	0.972533	18.8316	18.0846	-0.164929	chr4	11202393	11203925	1533	-	152	144	173	141	137	150	ENSMUSG00000040738.10:E005	TRUE
ENSMUSG00000045691.14+ENSMUSG00000093452.4+ENSMUSG00000100162.2	E019	22.9523	0.0341352	2.38216	0.122728	0.973028	7.78823	9.31217	0.564149	chr14	55076315	55080466	4152	+	7	18	26	25	40	27	ENSMUSG00000045691.14+ENSMUSG00000093452.4+ENSMUSG00000100162.2:E019	TRUE
ENSMUSG00000067879.3	E005	11.4938	0.0109434	2.39413	0.121791	0.973028	5.62318	6.74716	0.5519	chr1	9613475	9618147	4673	+	7	9	10	13	19	13	ENSMUSG00000067879.3:E005	TRUE
ENSMUSG00000042298.18	E019	1258.87	0.000940729	2.37852	0.123014	0.973072	34.025	34.3976	0.0693953	chr11	62316427	62318855	2429	+	1134	1203	1442	1296	1256	1425	ENSMUSG00000042298.18:E019	TRUE
ENSMUSG00000087623.1	E004	36.768	0.0445299	2.36044	0.124447	0.975856	9.6402	11.604	0.611854	chr4	41522347	41522347	1	+	25	18	46	45	57	36	ENSMUSG00000087623.1:E004	TRUE
ENSMUSG00000040738.10	E006	37.9477	0.00410051	2.35938	0.124532	0.976021	10.3011	11.2419	0.289491	chr4	11203926	11204109	184	-	36	32	35	43	50	36	ENSMUSG00000040738.10:E006	TRUE
ENSMUSG00000085587.1	E002	2311.33	0.000319464	2.35636	0.124773	0.97641	39.0512	38.8315	-0.0404154	chrX	10717800	10718265	466	-	2266	2418	2572	2211	2121	2650	ENSMUSG00000085587.1:E002	TRUE
ENSMUSG00000019194.15	E007	9.13528	0.0122372	2.31056	0.128498	0.984955	5.0105	6.20778	0.643515	chr7	31125055	31125055	1	-	7	6	8	6	16	15	ENSMUSG00000019194.15:E007	TRUE
ENSMUSG00000022477.13	E022	23.1713	0.00378714	2.27632	0.131363	0.988013	8.16904	9.24372	0.39142	chr15	81904867	81904867	1	+	21	22	21	21	27	32	ENSMUSG00000022477.13:E022	TRUE
ENSMUSG00000029821.15	E005	21.1675	0.00655766	2.268	0.13207	0.988141	7.74868	8.82555	0.408731	chr6	50200224	50200224	1	-	14	18	25	30	21	21	ENSMUSG00000029821.15:E005	TRUE
ENSMUSG00000019699.16	E002	9.00032	0.0201468	2.25656	0.133049	0.989905	6.13197	4.93692	-0.650367	chr1	177020765	177021407	643	-	15	8	12	6	2	13	ENSMUSG00000019699.16:E002	TRUE
ENSMUSG00000035566.7	E007	10.5857	0.013998	2.25164	0.133473	0.989905	6.37174	5.2659	-0.574208	chr14	84450193	84450296	104	+	12	21	10	7	6	8	ENSMUSG00000035566.7:E007	TRUE
ENSMUSG00000014303.13	E024	13.213	0.0148209	2.22189	0.136067	0.992369	6.05205	7.24792	0.550109	chr16	4618384	4618534	151	+	8	10	15	16	21	11	ENSMUSG00000014303.13:E024	TRUE
ENSMUSG00000026347.13	E006	25.0951	0.00827791	2.2271	0.135609	0.992369	9.62778	8.45695	-0.413454	chr1	127488272	127489888	1617	-	27	28	33	13	25	31	ENSMUSG00000026347.13:E006	TRUE
ENSMUSG00000097877.2	E006	23.1653	0.00897553	2.221	0.136145	0.992369	8.12999	9.25668	0.410919	chr5	104110927	104111110	184	+	13	21	28	26	24	32	ENSMUSG00000097877.2:E006	TRUE
ENSMUSG00000087439.1	E003	8.61207	0.0122691	2.20923	0.137187	0.99353	5.97265	4.80059	-0.654087	chr5	110262274	110262274	1	+	10	8	13	9	9	3	ENSMUSG00000087439.1:E003	TRUE
ENSMUSG00000026082.11	E004	16.6297	0.00841716	2.20549	0.13752	0.993543	7.95603	6.83884	-0.467503	chr1	38053300	38053300	1	-	20	23	20	7	17	16	ENSMUSG00000026082.11:E004	TRUE
ENSMUSG00000024269.11	E002	9.72248	0.00828209	2.18512	0.13935	0.997363	6.14274	5.25434	-0.469787	chr18	25135417	25136036	620	-	9	15	14	5	9	8	ENSMUSG00000024269.11:E002	TRUE
ENSMUSG00000047187.9	E012	13.2867	0.00943981	2.18537	0.139327	0.997363	7.14819	6.12392	-0.471735	chr4	8582493	8582493	1	+	15	21	17	3	12	15	ENSMUSG00000047187.9:E012	TRUE
ENSMUSG00000035863.14	E003	10.0705	0.00844862	2.17552	0.140222	0.998782	6.37511	5.27872	-0.568543	chr10	79793740	79793740	1	+	14	12	12	5	11	8	ENSMUSG00000035863.14:E003	TRUE
ENSMUSG00000000202.9	E011	157.116	0.00167484	0.412706	0.520599	0.999866	19.0453	18.7319	-0.068481	chr11	114794805	114795763	959	-	167	170	217	123	142	150	ENSMUSG00000000202.9:E011	TRUE
ENSMUSG00000000202.9	E012	28.2306	0.00336014	0.0442981	0.8333	0.999866	9.40567	9.54223	0.0463866	chr11	114795764	114795764	1	-	28	32	36	23	27	28	ENSMUSG00000000202.9:E012	TRUE
ENSMUSG00000000538.18	E014	10.5197	0.00714476	0.598197	0.439267	0.999866	6.25784	5.69113	-0.286626	chr11	60239415	60239502	88	-	14	10	14	7	10	10	ENSMUSG00000000538.18:E014	TRUE
ENSMUSG00000000538.18	E015	11.3146	0.0104362	0.841947	0.35884	0.999866	6.49277	5.79434	-0.344498	chr11	60239503	60239597	95	-	17	13	11	8	11	9	ENSMUSG00000000538.18:E015	TRUE
ENSMUSG00000000690.5	E003	26.0173	0.0240382	1.53682	0.215092	0.999866	9.68387	8.70516	-0.340826	chr11	96293014	96293589	576	+	26	12	39	26	29	30	ENSMUSG00000000690.5:E003	TRUE
ENSMUSG00000000884.17+ENSMUSG00000086965.1	E015	17.4101	1.60779	0.456638	0.499199	0.999866	8.28438	2.60681	-3.45237	chr16	18501659	18503095	1437	+	98	0	0	0	1	3	ENSMUSG00000000884.17+ENSMUSG00000086965.1:E015	TRUE
ENSMUSG00000000901.17	E020	1773.85	0.00125343	0.00334485	0.95388	0.999866	36.8823	36.9038	0.00397096	chr10	75934485	75936290	1806	-	1797	1923	1743	1588	1641	2271	ENSMUSG00000000901.17:E020	TRUE
ENSMUSG00000000901.17	E021	874.139	0.000658738	0.870363	0.350855	0.999866	31.5094	31.2886	-0.0415884	chr10	75936291	75936291	1	-	845	1002	888	772	837	1050	ENSMUSG00000000901.17:E021	TRUE
ENSMUSG00000001039.12	E006	10.7941	0.00781173	1.06076	0.303042	0.999866	6.44826	5.62128	-0.414775	chr11	61506412	61506412	1	+	9	14	18	6	11	9	ENSMUSG00000001039.12:E006	TRUE
ENSMUSG00000001039.12	E007	49.072	0.00345049	0.01491	0.902815	0.999866	12.0636	11.9558	-0.030637	chr11	61506413	61506993	581	+	40	56	68	55	40	40	ENSMUSG00000001039.12:E007	TRUE
ENSMUSG00000001039.12	E014	11.3732	0.00738723	1.04956	0.305608	0.999866	5.81438	6.57881	0.374193	chr11	61509532	61509532	1	+	9	9	15	16	11	9	ENSMUSG00000001039.12:E014	TRUE
ENSMUSG00000001039.12	E015	184.01	0.00431608	0.901759	0.34231	0.999866	20.1588	19.7304	-0.0914464	chr11	61509533	61512236	2704	+	183	193	256	177	162	156	ENSMUSG00000001039.12:E015	TRUE
ENSMUSG00000001054.9	E012	20.7798	0.00546084	0.169083	0.680928	0.999866	8.32317	8.07859	-0.0935391	chr11	51628375	51629331	957	-	17	27	28	21	15	19	ENSMUSG00000001054.9:E012	TRUE
ENSMUSG00000001065.15	E033	13.1618	0.0185958	0.453554	0.500652	0.999866	6.95914	6.36514	-0.272274	chr8	123269746	123270552	807	+	19	12	14	9	15	12	ENSMUSG00000001065.15:E033	TRUE
ENSMUSG00000001065.15	E035	16.8227	0.00894832	1.34333	0.246448	0.999866	7.16221	7.89716	0.302548	chr8	123271153	123273625	2473	+	14	11	23	14	25	18	ENSMUSG00000001065.15:E035	TRUE
ENSMUSG00000001436.15	E031	105.89	0.0311905	0.935044	0.333556	0.999866	16.6558	16.2084	-0.104673	chr10	77052195	77053057	863	+	95	104	147	106	104	94	ENSMUSG00000001436.15:E031	TRUE
ENSMUSG00000001472.17	E007	22.2415	0.00608552	0.217521	0.640935	0.999866	8.42621	8.77254	0.127306	chr8	123374064	123374064	1	+	26	22	23	12	22	35	ENSMUSG00000001472.17:E007	TRUE
ENSMUSG00000001472.17	E024	9.96725	0.0070528	0.52948	0.466826	0.999866	6.12799	5.55974	-0.29328	chr8	123391674	123391674	1	+	10	11	15	6	10	10	ENSMUSG00000001472.17:E024	TRUE
ENSMUSG00000001794.13	E016	9.78669	0.00931332	0.920278	0.337402	0.999866	6.21062	5.46136	-0.387395	chr7	30192162	30192162	1	-	11	14	7	6	7	16	ENSMUSG00000001794.13:E016	TRUE
ENSMUSG00000001833.17	E025	18.5919	0.00457211	1.90255	0.167794	0.999866	7.39838	8.37239	0.385533	chr9	25293802	25293802	1	+	17	18	17	16	20	28	ENSMUSG00000001833.17:E025	TRUE
ENSMUSG00000001909.16	E006	108.118	0.0264054	0.0849414	0.770709	0.999866	16.4826	16.662	0.0417773	chr8	84687128	84688219	1092	+	143	98	98	103	88	135	ENSMUSG00000001909.16:E006	TRUE
ENSMUSG00000001911.16	E002	115.691	0.0211309	0.353225	0.552293	0.999866	17.2968	16.6588	-0.146719	chr8	84702028	84704711	2684	-	124	132	116	108	114	114	ENSMUSG00000001911.16:E002	TRUE
ENSMUSG00000002064.10	E002	13.8356	0.0125894	0.312418	0.5762	0.999866	6.67368	7.05068	0.168256	chr11	78246170	78246170	1	+	13	9	15	10	21	19	ENSMUSG00000002064.10:E002	TRUE
ENSMUSG00000002064.10	E003	11.05	0.0130032	0.188473	0.664191	0.999866	6.32504	5.96528	-0.177276	chr11	78246171	78249907	3737	+	14	8	11	10	14	11	ENSMUSG00000002064.10:E003	TRUE
ENSMUSG00000002416.13+ENSMUSG00000107071.1+ENSMUSG00000046947.12	E027	14.5547	0.0383106	0.663959	0.415166	0.999866	6.65469	7.39673	0.324555	chr6	39588770	39591535	2766	+	15	4	21	14	20	17	ENSMUSG00000002416.13+ENSMUSG00000107071.1+ENSMUSG00000046947.12:E027	TRUE
ENSMUSG00000002625.10	E008	16.814	0.00507106	0.176115	0.674733	0.999866	7.37237	7.66241	0.119488	chr17	32328529	32332478	3950	-	16	14	17	13	23	22	ENSMUSG00000002625.10:E008	TRUE
ENSMUSG00000002718.14	E049	13.7647	0.00822668	0.564488	0.452458	0.999866	7.0497	6.48016	-0.257509	chr2	166944853	166944853	1	+	17	12	19	12	16	8	ENSMUSG00000002718.14:E049	TRUE
ENSMUSG00000002718.14	E050	14.7662	0.0127689	0.437335	0.508412	0.999866	7.25226	6.73772	-0.225823	chr2	166944854	166944867	14	+	18	13	20	13	18	8	ENSMUSG00000002718.14:E050	TRUE
ENSMUSG00000002981.10	E019	12.4491	0.00590457	0.938413	0.332686	0.999866	6.88741	6.18133	-0.329395	chr7	19643052	19643052	1	-	15	12	17	6	13	15	ENSMUSG00000002981.10:E019	TRUE
ENSMUSG00000003617.16	E052	305.16	0.00560214	0.625947	0.428846	0.999866	23.6491	23.4516	-0.0397062	chr3	19993139	19997978	4840	+	295	301	369	297	320	292	ENSMUSG00000003617.16:E052	TRUE
ENSMUSG00000003812.13	E026	916.838	0.00136569	0.0846847	0.771046	0.999866	31.7008	31.8263	0.0236057	chr8	84914814	84915845	1032	+	810	889	1035	937	983	989	ENSMUSG00000003812.13:E026	TRUE
ENSMUSG00000004071.13	E002	2656.44	0.00200254	1.16152	0.281151	0.999866	39.6126	40.4931	0.161673	chr16	4762194	4765460	3267	-	2692	2757	2888	2506	2463	3059	ENSMUSG00000004071.13:E002	TRUE
ENSMUSG00000005089.15	E006	67.3315	0.0122039	0.141129	0.707161	0.999866	13.5893	13.9111	0.0835479	chr2	102659301	102659301	1	+	63	66	60	83	50	91	ENSMUSG00000005089.15:E006	TRUE
ENSMUSG00000005089.15	E031	13.8497	0.0232858	0.0229358	0.879624	0.999866	6.83205	6.8806	0.0216811	chr2	102767067	102767067	1	+	20	11	9	10	17	19	ENSMUSG00000005089.15:E031	TRUE
ENSMUSG00000005469.10	E002	16.8443	0.00544533	0.181144	0.670392	0.999866	7.62878	7.31705	-0.129091	chr8	83973232	83973232	1	+	18	21	14	17	13	20	ENSMUSG00000005469.10:E002	TRUE
ENSMUSG00000006273.14	E027	11.7095	0.0070864	0.189382	0.663432	0.999866	6.15309	6.54885	0.189296	chr8	69108387	69108387	1	+	16	8	11	8	15	15	ENSMUSG00000006273.14:E027	TRUE
ENSMUSG00000006651.8	E011	26.0891	0.00604139	0.0108185	0.91716	0.999866	9.17498	9.26493	0.0312298	chr7	30438178	30438178	1	-	27	16	31	19	35	36	ENSMUSG00000006651.8:E011	TRUE
ENSMUSG00000006782.16	E010	24.8626	0.00495841	0.0744176	0.78501	0.999866	8.92894	9.0927	0.0579237	chr11	100581729	100582880	1152	+	23	20	33	20	30	29	ENSMUSG00000006782.16:E010	TRUE
ENSMUSG00000006782.16	E011	3729.95	0.00578259	0.0276116	0.868025	0.999866	42.7395	42.7263	-0.00240572	chr11	100582881	100586458	3578	+	3535	3792	4240	3750	3707	3886	ENSMUSG00000006782.16:E011	TRUE
ENSMUSG00000007097.14	E004	25.6411	0.00393174	0.668797	0.413471	0.999866	8.84576	9.38057	0.18748	chr1	172275918	172275918	1	-	26	18	26	23	31	36	ENSMUSG00000007097.14:E004	TRUE
ENSMUSG00000007097.14	E028	29.6476	0.016163	0.0841935	0.771693	0.999866	9.621	9.79325	0.0573933	chr1	172289301	172289301	1	-	24	37	23	25	39	35	ENSMUSG00000007097.14:E028	TRUE
ENSMUSG00000007415.15	E002	158.684	0.00185076	1.72213	0.189418	0.999866	19.1958	18.8896	-0.0666433	chr5	3635826	3637034	1209	-	134	132	199	158	176	184	ENSMUSG00000007415.15:E002	TRUE
ENSMUSG00000007415.15	E003	10.6545	0.00889394	0.122048	0.726823	0.999866	5.81337	6.16472	0.177234	chr5	3637035	3637538	504	-	7	11	10	15	9	13	ENSMUSG00000007415.15:E003	TRUE
ENSMUSG00000007815.13	E014	21.3554	0.0125345	1.34916	0.245424	0.999866	8.81463	7.88942	-0.348751	chr9	108335181	108335181	1	+	18	28	25	20	18	22	ENSMUSG00000007815.13:E014	TRUE
ENSMUSG00000007833.15	E037	21.0481	0.0164798	0.334559	0.562987	0.999866	8.06578	8.52967	0.175698	chr7	45152617	45154391	1775	-	8	22	27	26	21	26	ENSMUSG00000007833.15:E037	TRUE
ENSMUSG00000007833.15	E038	21.3446	0.0532369	0.409614	0.522165	0.999866	8.04489	8.66138	0.232234	chr7	45154392	45154392	1	-	6	22	29	28	19	28	ENSMUSG00000007833.15:E038	TRUE
ENSMUSG00000008690.15	E010	8.73157	0.00829201	0.11197	0.737912	0.999866	5.54298	5.36453	-0.0980829	chr15	89355945	89357713	1769	+	9	7	10	11	9	7	ENSMUSG00000008690.15:E010	TRUE
ENSMUSG00000009741.15	E027	11.2386	0.00635687	0.236784	0.626539	0.999866	6.3722	5.98832	-0.188195	chr9	113973641	113973641	1	+	10	13	14	10	12	10	ENSMUSG00000009741.15:E027	TRUE
ENSMUSG00000009741.15	E028	72.7344	0.00457551	0.238348	0.625402	0.999866	14.0701	14.3429	0.0693786	chr9	113973642	113974824	1183	+	65	60	96	79	71	77	ENSMUSG00000009741.15:E028	TRUE
ENSMUSG00000011832.15	E055	141.476	0.025994	2.91324e-05	0.995693	0.999866	18.2945	18.2985	0.000872576	chr8	4209542	4210289	748	+	110	129	190	138	159	149	ENSMUSG00000011832.15:E055	TRUE
ENSMUSG00000011960.12	E029	21.7504	0.0154506	1.14372	0.284868	0.999866	8.88364	8.05393	-0.309082	chr15	98568350	98570870	2521	-	18	26	20	14	34	23	ENSMUSG00000011960.12:E029	TRUE
ENSMUSG00000013236.17	E052	9.30791	0.0565936	0.162134	0.6872	0.999866	5.92509	5.51664	-0.214883	chr17	56430527	56433934	3408	-	11	4	14	4	15	11	ENSMUSG00000013236.17:E052	TRUE
ENSMUSG00000013523.13	E011	48.5215	0.00559437	0.828273	0.362772	0.999866	12.3809	11.7089	-0.190619	chr2	170356248	170356248	1	-	59	52	41	37	50	61	ENSMUSG00000013523.13:E011	TRUE
ENSMUSG00000013523.13	E022	29.8405	0.00410571	0.431439	0.511284	0.999866	9.51338	9.96451	0.149948	chr2	170384189	170384189	1	-	33	25	25	29	30	43	ENSMUSG00000013523.13:E022	TRUE
ENSMUSG00000013523.13	E037	79.3108	0.0059592	0.675167	0.411256	0.999866	15.0398	14.4305	-0.151596	chr2	170406274	170406274	1	-	72	72	103	69	87	89	ENSMUSG00000013523.13:E037	TRUE
ENSMUSG00000013698.12	E011	11.0716	0.117214	0.0858957	0.769461	0.999866	6.03059	6.3223	0.143068	chr1	172206022	172206596	575	-	14	2	17	8	20	8	ENSMUSG00000013698.12:E011	TRUE
ENSMUSG00000013698.12	E012	28.557	0.00390937	0.273986	0.60067	0.999866	9.36528	9.76573	0.135006	chr1	172206597	172206597	1	-	31	23	30	23	39	31	ENSMUSG00000013698.12:E012	TRUE
ENSMUSG00000013921.15	E030	13.4593	0.0135022	1.2747	0.258888	0.999866	7.24024	6.32519	-0.413124	chr7	30303976	30303976	1	+	20	9	17	8	14	16	ENSMUSG00000013921.15:E030	TRUE
ENSMUSG00000014195.15	E010	14.3365	0.00673783	0.943416	0.331401	0.999866	7.33603	6.61397	-0.317833	chr11	100585980	100586472	493	-	15	16	21	8	10	20	ENSMUSG00000014195.15:E010	TRUE
ENSMUSG00000014195.15	E011	50.3344	0.00269077	0.783996	0.375922	0.999866	12.4688	11.9	-0.160048	chr11	100586473	100589678	3206	-	54	55	62	43	43	53	ENSMUSG00000014195.15:E011	TRUE
ENSMUSG00000014195.15	E015	8.71733	0.0159654	0.69585	0.404182	0.999866	5.179	5.82334	0.351687	chr11	100590381	100590886	506	-	3	13	9	8	10	11	ENSMUSG00000014195.15:E015	TRUE
ENSMUSG00000014195.15	E016	10.1427	0.00765206	0.912325	0.339498	0.999866	6.24813	5.52347	-0.371731	chr11	100590887	100590887	1	-	10	12	15	8	5	13	ENSMUSG00000014195.15:E016	TRUE
ENSMUSG00000014195.15	E037	48.2146	0.00352601	1.88347	0.16994	0.999866	11.5321	12.4294	0.255516	chr11	100616824	100619527	2704	-	48	51	43	51	44	59	ENSMUSG00000014195.15:E037	TRUE
ENSMUSG00000014195.15	E038	34.714	0.0173028	0.628387	0.427948	0.999866	10.0794	10.7596	0.214601	chr11	100619528	100619528	1	-	24	48	32	36	25	49	ENSMUSG00000014195.15:E038	TRUE
ENSMUSG00000014303.13	E023	507.456	0.00218342	0.178616	0.672565	0.999866	27.2593	27.3198	0.0116934	chr16	4615958	4618383	2426	+	445	492	628	501	511	553	ENSMUSG00000014303.13:E023	TRUE
ENSMUSG00000014498.9+ENSMUSG00000098701.1	E036	15.6473	0.035568	0.701039	0.402435	0.999866	6.90586	7.74444	0.353664	chr10	128394007	128395567	1561	+	13	12	20	9	17	29	ENSMUSG00000014498.9+ENSMUSG00000098701.1:E036	TRUE
ENSMUSG00000014602.15	E058	15.084	0.0346069	0.0578277	0.809963	0.999866	7.24124	6.96607	-0.119104	chr1	93072308	93072308	1	-	17	19	9	16	12	19	ENSMUSG00000014602.15:E058	TRUE
ENSMUSG00000015087.14	E035	29.3632	0.0375587	0.00177865	0.96636	0.999866	9.62221	9.70266	0.0269041	chr2	25605173	25608112	2940	-	25	29	33	37	19	37	ENSMUSG00000015087.14:E035	TRUE
ENSMUSG00000015087.14	E036	20.701	0.0396471	0.103726	0.747403	0.999866	8.06867	8.4113	0.130519	chr2	25608113	25608113	1	-	14	23	22	27	13	28	ENSMUSG00000015087.14:E036	TRUE
ENSMUSG00000015126.9	E004	10.8977	0.0131855	0.0020421	0.963956	0.999866	5.92253	6.43765	0.252596	chr17	25240664	25240975	312	+	8	10	17	6	13	15	ENSMUSG00000015126.9:E004	TRUE
ENSMUSG00000015149.14	E008	9.22647	0.0318337	0.117088	0.732215	0.999866	5.80097	5.49501	-0.162848	chr7	28767963	28770353	2391	+	6	13	10	6	14	8	ENSMUSG00000015149.14:E008	TRUE
ENSMUSG00000015222.18	E018	9.47403	0.0101668	0.842231	0.35876	0.999866	6.0826	5.39001	-0.363741	chr1	66322468	66322468	1	+	9	8	15	6	13	8	ENSMUSG00000015222.18:E018	TRUE
ENSMUSG00000015222.18	E064	12.4207	0.00714593	0.171282	0.678975	0.999866	6.68796	6.41659	-0.126192	chr1	66421790	66421790	1	+	15	12	12	7	13	19	ENSMUSG00000015222.18:E064	TRUE
ENSMUSG00000015291.10	E018	14.8211	0.0492993	0.0597515	0.806889	0.999866	7.00023	7.13897	0.0602985	chrX	74308261	74308261	1	+	19	16	6	9	22	20	ENSMUSG00000015291.10:E018	TRUE
ENSMUSG00000017286.15+ENSMUSG00000049396.6+ENSMUSG00000017288.15	E053	154.913	0.0026279	1.09065	0.296328	0.999866	18.6617	19.1167	0.0994187	chr11	76209286	76210570	1285	-	136	142	164	146	163	212	ENSMUSG00000017286.15+ENSMUSG00000049396.6+ENSMUSG00000017288.15:E053	TRUE
ENSMUSG00000017307.16	E007	8.77276	0.00886637	1.01865	0.31284	0.999866	5.80932	5.07823	-0.403069	chr2	164797879	164799557	1679	-	10	9	14	8	4	9	ENSMUSG00000017307.16:E007	TRUE
ENSMUSG00000017550.14	E028	9.58452	0.0113545	0.235261	0.62765	0.999866	5.73991	5.38222	-0.193139	chr11	80127438	80129759	2322	+	16	8	14	10	3	7	ENSMUSG00000017550.14:E028	TRUE
ENSMUSG00000017707.9	E005	11.5619	0.00937112	1.36511	0.242654	0.999866	5.76968	6.62764	0.419981	chr2	163629127	163629127	1	-	10	11	6	14	14	16	ENSMUSG00000017707.9:E005	TRUE
ENSMUSG00000017707.9	E008	13.4244	0.00800146	0.0672278	0.795417	0.999866	6.7	6.88809	0.0846777	chr2	163630926	163630926	1	-	12	13	12	7	19	22	ENSMUSG00000017707.9:E008	TRUE
ENSMUSG00000017760.16	E040	15.0422	0.0123437	1.00617	0.315821	0.999866	7.46082	6.61386	-0.370008	chr2	164835722	164836245	524	+	23	16	13	13	16	10	ENSMUSG00000017760.16:E040	TRUE
ENSMUSG00000017781.17	E006	16.706	0.00560209	1.2201	0.269341	0.999866	7.10011	7.87609	0.321005	chr11	75592219	75592219	1	+	17	18	11	13	20	25	ENSMUSG00000017781.17:E006	TRUE
ENSMUSG00000017781.17	E011	485.819	0.0111324	0.00453036	0.946337	0.999866	27.0416	26.9007	-0.0273283	chr11	75598549	75600528	1980	+	503	508	496	462	471	548	ENSMUSG00000017781.17:E011	TRUE
ENSMUSG00000017843.14	E028	9.8801	0.00745082	0.0252396	0.873772	0.999866	5.70624	5.86791	0.0841302	chr12	110569055	110569055	1	+	10	13	8	10	10	9	ENSMUSG00000017843.14:E028	TRUE
ENSMUSG00000018411.17	E020	39.8962	0.0042526	0.184043	0.667921	0.999866	11.2553	11.0032	-0.0756886	chr11	104302410	104302410	1	+	37	33	52	31	42	55	ENSMUSG00000018411.17:E020	TRUE
ENSMUSG00000018661.17	E030	55.3086	0.00565829	0.148688	0.699792	0.999866	12.5323	12.8155	0.0775369	chr11	113662947	113662947	1	+	50	63	56	65	39	65	ENSMUSG00000018661.17:E030	TRUE
ENSMUSG00000018661.17	E031	295.151	0.00193209	0.172519	0.677883	0.999866	23.3705	23.1862	-0.0371943	chr11	113662948	113663200	253	+	301	329	310	300	247	321	ENSMUSG00000018661.17:E031	TRUE
ENSMUSG00000019302.16	E007	8.91428	0.0512783	0.0128964	0.909585	0.999866	5.52838	5.56761	0.0212218	chr11	101018642	101018642	1	+	8	4	14	11	9	9	ENSMUSG00000019302.16:E007	TRUE
ENSMUSG00000019478.16	E019	15.0864	0.0352993	1.82388	0.176852	0.999866	6.34741	7.56766	0.539162	chr8	123835288	123836733	1446	+	10	13	9	25	18	16	ENSMUSG00000019478.16:E019	TRUE
ENSMUSG00000019777.16	E020	9.64665	0.0103555	1.08966	0.296547	0.999866	6.15178	5.31782	-0.438327	chr10	37000426	37000426	1	+	10	15	8	8	7	11	ENSMUSG00000019777.16:E020	TRUE
ENSMUSG00000019831.14	E004	28.8683	0.0308691	0.498798	0.480029	0.999866	9.97605	9.21734	-0.255213	chr10	40884071	40887895	3825	+	27	37	24	26	32	31	ENSMUSG00000019831.14:E004	TRUE
ENSMUSG00000019843.14	E012	19.3204	0.0199885	0.00914775	0.923803	0.999866	8.04817	7.93982	-0.0423398	chr10	39455135	39455135	1	+	16	17	27	19	23	17	ENSMUSG00000019843.14:E012	TRUE
ENSMUSG00000019874.11	E003	9.26824	0.00868261	0.948453	0.330113	0.999866	5.34217	6.04387	0.371119	chr10	57785081	57785081	1	+	8	7	12	7	13	11	ENSMUSG00000019874.11:E003	TRUE
ENSMUSG00000019923.14	E017	14.5748	0.0374269	0.102972	0.748292	0.999866	6.87873	7.07931	0.0881762	chr10	72657388	72657388	1	+	21	9	10	17	15	17	ENSMUSG00000019923.14:E017	TRUE
ENSMUSG00000020152.7	E012	9.65338	0.0101981	0.00828502	0.927475	0.999866	5.79429	5.8502	0.0289326	chr11	20112805	20112805	1	-	13	8	8	5	10	17	ENSMUSG00000020152.7:E012	TRUE
ENSMUSG00000020267.6	E003	13.3495	0.00636945	0.023806	0.87738	0.999866	6.75833	6.65051	-0.0491158	chr11	54866600	54866600	1	+	13	15	16	14	8	16	ENSMUSG00000020267.6:E003	TRUE
ENSMUSG00000020321.16	E013	29.1207	0.00438178	0.613336	0.433534	0.999866	9.31029	9.86962	0.188213	chr11	21564041	21564041	1	-	29	28	25	34	29	33	ENSMUSG00000020321.16:E013	TRUE
ENSMUSG00000020340.16	E006	12.535	0.0350358	0.0275097	0.868267	0.999866	6.44238	6.66325	0.102694	chr11	46203692	46207386	3695	-	9	12	17	8	22	10	ENSMUSG00000020340.16:E006	TRUE
ENSMUSG00000020340.16	E017	74.7201	0.011857	0.997849	0.317831	0.999866	14.7879	13.9265	-0.217733	chr11	46236890	46240003	3114	-	74	85	91	63	60	89	ENSMUSG00000020340.16:E017	TRUE
ENSMUSG00000020458.16	E014	9.939	0.00979814	0.89338	0.344563	0.999866	5.42017	6.17696	0.393616	chr11	29736498	29736498	1	+	9	8	8	14	7	15	ENSMUSG00000020458.16:E014	TRUE
ENSMUSG00000020496.9	E005	13.2879	0.00653724	0.859871	0.353775	0.999866	6.40444	7.089	0.310333	chr11	58937140	58937140	1	-	13	9	13	10	16	23	ENSMUSG00000020496.9:E005	TRUE
ENSMUSG00000020671.9	E005	10.2668	0.0133969	0.354393	0.551637	0.999866	6.23637	5.77511	-0.232126	chr12	3256867	3256867	1	-	7	9	16	8	8	17	ENSMUSG00000020671.9:E005	TRUE
ENSMUSG00000020686.12	E002	18.3362	0.00560009	0.420198	0.516838	0.999866	7.54564	7.02381	-0.221005	chr11	83423801	83424243	443	-	22	28	35	8	7	13	ENSMUSG00000020686.12:E002	TRUE
ENSMUSG00000020686.12	E005	10.288	0.0102854	0.838788	0.359744	0.999866	5.45999	6.12976	0.34846	chr11	83424528	83424653	126	-	10	13	20	4	10	7	ENSMUSG00000020686.12:E005	TRUE
ENSMUSG00000020686.12	E007	16.2386	0.00687854	0.328087	0.566788	0.999866	6.88697	7.26064	0.162354	chr11	83424696	83425059	364	-	17	21	32	9	12	9	ENSMUSG00000020686.12:E007	TRUE
ENSMUSG00000020686.12	E010	12.4306	0.00671713	0.0509745	0.821376	0.999866	6.19973	5.99231	-0.102937	chr11	83425508	83426215	708	-	19	15	22	7	6	7	ENSMUSG00000020686.12:E010	TRUE
ENSMUSG00000020703.3	E006	12.4383	0.0117362	2.05697	0.151511	0.999866	5.74019	6.5744	0.410813	chr11	81866417	81870619	4203	+	8	8	6	22	24	6	ENSMUSG00000020703.3:E006	TRUE
ENSMUSG00000020745.15	E015	10.5906	0.00811868	0.0228469	0.879856	0.999866	5.97241	6.13317	0.0802946	chr11	74699311	74699311	1	-	10	10	13	10	7	16	ENSMUSG00000020745.15:E015	TRUE
ENSMUSG00000020814.13	E002	12.7842	0.0117197	0.0066801	0.93486	0.999866	6.62909	6.62162	-0.00343913	chr11	116806562	116807728	1167	-	15	11	16	7	16	15	ENSMUSG00000020814.13:E002	TRUE
ENSMUSG00000020917.17	E021	10.5309	0.0228702	0.752943	0.385546	0.999866	6.39337	5.63283	-0.382619	chr11	100498185	100498185	1	-	17	8	10	9	7	14	ENSMUSG00000020917.17:E021	TRUE
ENSMUSG00000020932.14	E003	79.6288	0.00277658	0.194792	0.658958	0.999866	14.6497	14.9508	0.07469	chr11	102889435	102889435	1	-	78	75	84	53	98	111	ENSMUSG00000020932.14:E003	TRUE
ENSMUSG00000020932.14	E009	73.4779	0.011766	0.935669	0.333394	0.999866	14.7258	13.9586	-0.194015	chr11	102893035	102893035	1	-	75	66	100	41	72	110	ENSMUSG00000020932.14:E009	TRUE
ENSMUSG00000020955.9	E004	324.262	0.00710622	0.0260367	0.871811	0.999866	23.9788	24.0153	0.0072931	chr12	51691315	51692830	1516	+	353	324	367	293	264	403	ENSMUSG00000020955.9:E004	TRUE
ENSMUSG00000021087.18	E009	12.371	0.0171017	0.110056	0.74008	0.999866	6.6142	6.34584	-0.126036	chr12	72219257	72219257	1	-	15	11	13	9	19	9	ENSMUSG00000021087.18:E009	TRUE
ENSMUSG00000021114.9	E013	10.9824	0.08325	0.00153339	0.968764	0.999866	6.18943	6.22514	0.0174313	chr12	78857227	78857227	1	-	12	5	18	4	11	21	ENSMUSG00000021114.9:E013	TRUE
ENSMUSG00000021135.8	E005	14.4532	0.100899	0.490936	0.48351	0.999866	6.70932	5.98026	-0.349286	chr12	80956691	80958020	1330	-	18	30	20	9	2	8	ENSMUSG00000021135.8:E005	TRUE
ENSMUSG00000021143.10	E013	8.7357	0.0641964	0.245169	0.620498	0.999866	5.1386	5.74153	0.332467	chr12	113052290	113052290	1	+	7	5	10	15	6	10	ENSMUSG00000021143.10:E013	TRUE
ENSMUSG00000021178.9	E005	15.046	0.0199042	0.00392891	0.95002	0.999866	7.20248	7.14918	-0.0228635	chr12	100113152	100113152	1	+	10	23	16	5	19	22	ENSMUSG00000021178.9:E005	TRUE
ENSMUSG00000021242.9	E004	10.3147	0.0312717	0.0889022	0.765577	0.999866	5.97356	5.79069	-0.0937525	chr12	84760720	84760720	1	-	9	14	11	14	5	9	ENSMUSG00000021242.9:E004	TRUE
ENSMUSG00000021262.15	E014	15.247	0.00813002	2.09129	0.14814	0.999866	7.55984	6.6293	-0.403716	chr12	108676223	108676223	1	+	18	19	17	15	8	16	ENSMUSG00000021262.15:E014	TRUE
ENSMUSG00000021262.15	E017	20.0363	0.00487016	0.56174	0.45356	0.999866	8.2931	7.91532	-0.145949	chr12	108679889	108679889	1	+	24	20	22	19	16	22	ENSMUSG00000021262.15:E017	TRUE
ENSMUSG00000021268.17+ENSMUSG00000084535.1+ENSMUSG00000098617.1+ENSMUSG00000076451.1	E023	26.3597	0.00860708	1.32631	0.249462	0.999866	8.50339	9.45549	0.337994	chr12	109546542	109546542	1	+	10	18	24	26	54	33	ENSMUSG00000021268.17+ENSMUSG00000084535.1+ENSMUSG00000098617.1+ENSMUSG00000076451.1:E023	TRUE
ENSMUSG00000021288.19	E004	13.3168	0.00985251	0.29104	0.589555	0.999866	6.88627	6.47274	-0.18905	chr12	111759042	111759042	1	+	17	13	12	15	10	14	ENSMUSG00000021288.19:E004	TRUE
ENSMUSG00000021420.13	E035	183.104	0.00167814	0.00389592	0.950231	0.999866	19.9318	19.9297	-0.000468405	chr13	36724296	36725713	1418	+	178	207	191	187	184	171	ENSMUSG00000021420.13:E035	TRUE
ENSMUSG00000021451.16	E024	8.64972	0.0463341	1.12482	0.288883	0.999866	5.94352	4.96578	-0.538675	chr13	51720506	51720506	1	-	11	12	7	4	13	6	ENSMUSG00000021451.16:E024	TRUE
ENSMUSG00000021476.9	E014	11.2332	0.0506059	0.0441588	0.833559	0.999866	6.34243	5.98323	-0.176538	chr13	64176088	64176088	1	+	20	11	5	9	14	9	ENSMUSG00000021476.9:E014	TRUE
ENSMUSG00000021549.14	E012	9.79415	0.00685846	0.298893	0.584578	0.999866	5.5133	5.85947	0.183112	chr13	85221847	85222017	171	-	12	13	13	6	9	7	ENSMUSG00000021549.14:E012	TRUE
ENSMUSG00000021665.9	E006	41.7667	0.0116591	0.736608	0.39075	0.999866	11.5145	10.8492	-0.199045	chr13	97180542	97181081	540	-	39	52	63	34	31	38	ENSMUSG00000021665.9:E006	TRUE
ENSMUSG00000021665.9	E007	8.80002	0.0126972	0.0529279	0.818045	0.999866	5.35274	5.53789	0.101912	chr13	97181082	97181082	1	-	12	10	7	11	4	9	ENSMUSG00000021665.9:E007	TRUE
ENSMUSG00000021684.17	E013	12.1257	0.0665461	0.0143533	0.904637	0.999866	6.38716	6.28869	-0.0471717	chr13	95031976	95032829	854	-	16	7	22	14	6	9	ENSMUSG00000021684.17:E013	TRUE
ENSMUSG00000021794.16	E011	13.5336	0.00547736	0.426244	0.513838	0.999866	6.56017	7.00613	0.201112	chr14	34321823	34321823	1	+	13	14	12	12	14	19	ENSMUSG00000021794.16:E011	TRUE
ENSMUSG00000021794.16	E023	10.785	0.00660579	0.215997	0.642107	0.999866	5.96998	6.29906	0.162406	chr14	34336230	34336230	1	+	11	10	11	7	11	18	ENSMUSG00000021794.16:E023	TRUE
ENSMUSG00000021794.16	E026	8.62562	0.00876022	1.95838	0.161687	0.999866	5.97312	4.86541	-0.614447	chr14	34336576	34336576	1	+	13	11	8	5	7	9	ENSMUSG00000021794.16:E026	TRUE
ENSMUSG00000021892.14	E003	982.608	0.00229214	0.199035	0.655501	0.999866	32.2241	32.3846	0.0301188	chr14	31368843	31371488	2646	-	903	990	1067	983	1013	1092	ENSMUSG00000021892.14:E003	TRUE
ENSMUSG00000021892.14	E004	323.014	0.00198772	0.655547	0.418137	0.999866	23.7843	24.1488	0.0728981	chr14	31371489	31371973	485	-	279	295	386	325	356	352	ENSMUSG00000021892.14:E004	TRUE
ENSMUSG00000021982.14	E013	14.6904	0.00767362	0.0108498	0.91704	0.999866	6.99211	7.01524	0.0101349	chr14	59569009	59573646	4638	-	11	13	17	18	16	15	ENSMUSG00000021982.14:E013	TRUE
ENSMUSG00000022102.13	E004	48.1568	0.355422	0.546799	0.459629	0.999866	12.0264	11.9972	-0.00829743	chr14	70766113	70770891	4779	+	56	44	48	46	43	60	ENSMUSG00000022102.13:E004	TRUE
ENSMUSG00000022324.15	E024	15.3677	0.0376597	1.50322	0.220177	0.999866	7.17785	6.32393	-0.387071	chr15	34429043	34431259	2217	+	22	20	25	15	5	5	ENSMUSG00000022324.15:E024	TRUE
ENSMUSG00000022354.4+ENSMUSG00000115463.1+ENSMUSG00000037075.7	E007	160.073	0.00234852	0.0167587	0.896997	0.999866	19.0573	19.0558	-0.000334652	chr15	58902391	58905341	2951	+	130	158	205	174	167	147	ENSMUSG00000022354.4+ENSMUSG00000115463.1+ENSMUSG00000037075.7:E007	TRUE
ENSMUSG00000022354.4+ENSMUSG00000115463.1+ENSMUSG00000037075.7	E009	16.9557	0.0208076	0.971363	0.32434	0.999866	7.14168	7.91628	0.318923	chr15	58907057	58907057	1	+	6	17	24	18	23	17	ENSMUSG00000022354.4+ENSMUSG00000115463.1+ENSMUSG00000037075.7:E009	TRUE
ENSMUSG00000022354.4+ENSMUSG00000115463.1+ENSMUSG00000037075.7	E010	16.6188	0.0172108	1.34752	0.245713	0.999866	7.00173	7.91046	0.377439	chr15	58907058	58907067	10	+	6	17	22	17	24	17	ENSMUSG00000022354.4+ENSMUSG00000115463.1+ENSMUSG00000037075.7:E010	TRUE
ENSMUSG00000022425.16	E009	9.17643	0.105393	0.100804	0.750867	0.999866	5.82289	5.50841	-0.166902	chr15	54849991	54849991	1	-	12	4	14	3	16	9	ENSMUSG00000022425.16:E009	TRUE
ENSMUSG00000022425.16	E020	17.0978	0.00592449	0.871626	0.350505	0.999866	7.91075	7.22093	-0.28277	chr15	54863738	54863738	1	-	16	22	19	13	14	22	ENSMUSG00000022425.16:E020	TRUE
ENSMUSG00000022476.8	E003	7145.36	0.000217875	0.722479	0.395332	0.999866	47.8155	47.8888	0.0133491	chr15	81913302	81914785	1484	-	6644	7746	7810	6972	6803	7983	ENSMUSG00000022476.8:E003	TRUE
ENSMUSG00000022476.8	E004	1152.97	0.0004084	0.916903	0.33829	0.999866	33.4178	33.6142	0.036652	chr15	81914786	81914786	1	-	1075	1255	1218	1123	1103	1322	ENSMUSG00000022476.8:E004	TRUE
ENSMUSG00000022477.13	E014	11.9986	0.00832669	1.56268	0.211274	0.999866	5.9007	6.86659	0.460557	chr15	81899221	81899221	1	+	14	11	7	12	13	17	ENSMUSG00000022477.13:E014	TRUE
ENSMUSG00000022477.13	E015	9.76158	0.021595	0.00849989	0.926543	0.999866	5.71435	5.78455	0.0367524	chr15	81899222	81899543	322	+	10	8	12	13	9	7	ENSMUSG00000022477.13:E015	TRUE
ENSMUSG00000022477.13	E016	14.6267	0.0145205	0.000485602	0.982419	0.999866	7.00189	7.02662	0.0108242	chr15	81899544	81900563	1020	+	14	14	18	17	8	19	ENSMUSG00000022477.13:E016	TRUE
ENSMUSG00000022477.13	E023	21.4846	0.0195285	1.49467	0.221493	0.999866	8.87815	7.75998	-0.423075	chr15	81904868	81905817	950	+	26	19	32	22	16	16	ENSMUSG00000022477.13:E023	TRUE
ENSMUSG00000022477.13	E029	17.6006	0.0165077	0.0541914	0.815924	0.999866	7.73892	7.53973	-0.0809265	chr15	81907531	81907531	1	+	20	15	22	15	23	13	ENSMUSG00000022477.13:E029	TRUE
ENSMUSG00000022498.16	E003	10.6937	0.174567	0.00103375	0.974351	0.999866	6.04604	6.01834	-0.013879	chr16	11078979	11079703	725	-	3	14	15	16	12	4	ENSMUSG00000022498.16:E003	TRUE
ENSMUSG00000022507.6	E006	18.6761	0.00994742	0.489173	0.484296	0.999866	7.66826	7.94439	0.110122	chr16	8844132	8847135	3004	+	19	15	15	21	27	17	ENSMUSG00000022507.6:E006	TRUE
ENSMUSG00000022515.6	E014	17.9338	0.00575216	0.366982	0.544654	0.999866	7.47567	7.8975	0.170503	chr16	4944558	4945768	1211	-	11	19	19	23	16	22	ENSMUSG00000022515.6:E014	TRUE
ENSMUSG00000022515.6	E028	14.1851	0.0065428	0.60209	0.437782	0.999866	7.18604	6.6282	-0.247599	chr16	4948675	4950367	1693	-	12	18	15	13	15	14	ENSMUSG00000022515.6:E028	TRUE
ENSMUSG00000022683.13	E004	13.7282	0.0113335	1.11509	0.290977	0.999866	6.31633	7.30064	0.442991	chr16	13720484	13725029	4546	-	10	14	19	15	15	11	ENSMUSG00000022683.13:E004	TRUE
ENSMUSG00000022711.16	E027	12.9955	0.0230408	0.175575	0.675204	0.999866	6.90022	6.41666	-0.221712	chr16	8657707	8658501	795	+	11	10	23	12	10	15	ENSMUSG00000022711.16:E027	TRUE
ENSMUSG00000022711.16	E028	3408.16	0.00314185	1.60526	0.205159	0.999866	42.109	41.9213	-0.03435	chr16	8658502	8660239	1738	+	3409	3611	3697	3316	3058	3872	ENSMUSG00000022711.16:E028	TRUE
ENSMUSG00000022801.13	E045	9.69261	0.00841958	0.455402	0.499781	0.999866	5.53049	5.9597	0.22494	chr16	33009437	33010789	1353	+	8	8	13	12	11	7	ENSMUSG00000022801.13:E045	TRUE
ENSMUSG00000022961.18	E017	154.669	0.00636841	1.90073	0.167996	0.999866	19.2366	18.3388	-0.196651	chr16	91665709	91669468	3760	+	128	190	221	137	139	135	ENSMUSG00000022961.18:E017	TRUE
ENSMUSG00000023236.7	E007	10.0193	0.0174295	0.834765	0.360898	0.999866	6.15345	5.46647	-0.356583	chr2	113827339	113827339	1	-	18	10	10	5	7	12	ENSMUSG00000023236.7:E007	TRUE
ENSMUSG00000023764.18+ENSMUSG00000020457.13	E048	12.7996	0.0229512	0.565211	0.452168	0.999866	6.06763	6.91094	0.396034	chr11	3159985	3159985	1	-	7	7	17	24	12	10	ENSMUSG00000023764.18+ENSMUSG00000020457.13:E048	TRUE
ENSMUSG00000023795.16	E009	14.6642	0.103753	0.371562	0.542154	0.999866	6.74292	7.11797	0.165926	chr17	3082573	3083955	1383	-	7	13	13	17	21	20	ENSMUSG00000023795.16:E009	TRUE
ENSMUSG00000023800.15	E047	34.5312	0.00339969	0.232474	0.629695	0.999866	10.2079	10.5309	0.102244	chr17	3519397	3519397	1	+	26	34	43	40	32	37	ENSMUSG00000023800.15:E047	TRUE
ENSMUSG00000024038.17	E006	18.9328	0.00531523	0.416022	0.518929	0.999866	7.71642	8.17087	0.178588	chr17	31521692	31521692	1	+	16	16	22	21	12	31	ENSMUSG00000024038.17:E006	TRUE
ENSMUSG00000024083.16	E014	11.7524	0.00704264	0.0737733	0.78592	0.999866	6.44815	6.25476	-0.0924749	chr17	64308622	64308622	1	-	12	15	10	8	12	16	ENSMUSG00000024083.16:E014	TRUE
ENSMUSG00000024099.15	E006	11.531	0.00698858	1.26665	0.260397	0.999866	5.82513	6.63898	0.396389	chr17	66087403	66087403	1	-	9	10	10	14	13	15	ENSMUSG00000024099.15:E006	TRUE
ENSMUSG00000024109.18	E020	9.89874	0.0134836	0.131883	0.716487	0.999866	5.93207	5.71533	-0.112143	chr17	90162114	90162114	1	-	12	8	13	7	14	7	ENSMUSG00000024109.18:E020	TRUE
ENSMUSG00000024130.16	E043	15.3079	0.0279811	0.0393517	0.842753	0.999866	7.19809	7.2692	0.0302878	chr17	24402438	24403698	1261	+	7	12	26	10	23	19	ENSMUSG00000024130.16:E043	TRUE
ENSMUSG00000024137.9	E030	20.0311	0.00522649	0.442208	0.506058	0.999866	8.29106	7.93657	-0.13681	chr17	24468479	24470089	1611	-	17	24	22	18	23	19	ENSMUSG00000024137.9:E030	TRUE
ENSMUSG00000024353.5+ENSMUSG00000024352.12+ENSMUSG00000117874.1	E010	26.378	0.00858594	0.654478	0.418516	0.999866	8.95623	9.39966	0.154541	chr18	35655447	35656688	1242	-	26	27	23	30	27	28	ENSMUSG00000024353.5+ENSMUSG00000024352.12+ENSMUSG00000117874.1:E010	TRUE
ENSMUSG00000024544.9	E009	164.448	0.00243665	1.21911	0.269535	0.999866	19.5065	18.9213	-0.126893	chr18	68255552	68260554	5003	+	161	211	176	147	138	176	ENSMUSG00000024544.9:E009	TRUE
ENSMUSG00000024780.7	E010	33.9304	0.0111888	0.16505	0.684549	0.999866	10.5146	10.166	-0.110597	chr19	28999352	29003998	4647	+	31	41	42	22	30	46	ENSMUSG00000024780.7:E010	TRUE
ENSMUSG00000024780.7	E016	18.8084	0.0115027	0.219249	0.639613	0.999866	8.09991	7.71177	-0.153141	chr19	29008689	29011408	2720	+	17	18	29	17	12	24	ENSMUSG00000024780.7:E016	TRUE
ENSMUSG00000024780.7	E036	4055.87	0.000405431	0.0152772	0.901631	0.999866	43.3499	43.3723	0.00409495	chr19	29020238	29023843	3606	+	4096	4354	4538	3870	3694	4373	ENSMUSG00000024780.7:E036	TRUE
ENSMUSG00000024953.17	E015	23.209	0.00940478	1.26225	0.261225	0.999866	9.0896	8.34313	-0.27146	chr19	6909459	6909459	1	-	24	32	25	9	27	28	ENSMUSG00000024953.17:E015	TRUE
ENSMUSG00000024966.9	E011	10.0083	0.0371059	1.62206	0.202805	0.999866	6.46266	5.31224	-0.591077	chr19	7032481	7032481	1	-	10	8	19	6	8	12	ENSMUSG00000024966.9:E011	TRUE
ENSMUSG00000024975.13	E025	72.667	0.00506008	1.42613	0.232397	0.999866	14.5247	13.6497	-0.223765	chr19	53927334	53928860	1527	+	76	83	110	52	66	61	ENSMUSG00000024975.13:E025	TRUE
ENSMUSG00000024982.10	E008	149.882	0.00208131	0.527469	0.467673	0.999866	18.4581	18.8111	0.0775999	chr19	55287576	55288299	724	-	122	159	161	160	146	174	ENSMUSG00000024982.10:E008	TRUE
ENSMUSG00000024982.10	E015	129.18	0.00267733	0.311524	0.576747	0.999866	17.5622	17.8579	0.066586	chr19	55296187	55296693	507	-	109	129	147	123	126	167	ENSMUSG00000024982.10:E015	TRUE
ENSMUSG00000025027.18	E003	18.7329	0.0767913	0.00531504	0.941882	0.999866	7.80063	7.91268	0.0444385	chr19	52940242	52943416	3175	-	11	18	27	28	17	12	ENSMUSG00000025027.18:E003	TRUE
ENSMUSG00000025041.17	E040	76.694	0.015273	1.36927	0.241937	0.999866	13.9001	15.1175	0.305812	chr19	47009875	47014697	4823	-	89	56	67	91	50	121	ENSMUSG00000025041.17:E040	TRUE
ENSMUSG00000025041.17	E041	80.9043	0.0134394	1.92985	0.164775	0.999866	14.1316	15.5029	0.340179	chr19	47014698	47014698	1	-	91	59	71	95	54	131	ENSMUSG00000025041.17:E041	TRUE
ENSMUSG00000025326.12	E018	9.40567	0.00908449	0.128774	0.719706	0.999866	5.51701	5.7526	0.125649	chr7	59247541	59247541	1	+	6	10	7	11	11	13	ENSMUSG00000025326.12:E018	TRUE
ENSMUSG00000025326.12	E019	268.373	0.00897008	1.64986	0.198978	0.999866	23.0267	22.1801	-0.172484	chr7	59247542	59251870	4329	+	228	233	281	352	275	266	ENSMUSG00000025326.12:E019	TRUE
ENSMUSG00000025326.12	E044	104.029	0.00887914	0.722431	0.395348	0.999866	15.9787	16.4955	0.12166	chr7	59289820	59290041	222	+	56	69	134	129	136	120	ENSMUSG00000025326.12:E044	TRUE
ENSMUSG00000025369.15	E021	13.5997	0.00639769	0.271911	0.602053	0.999866	7.00742	6.63412	-0.167499	chr10	128469789	128469789	1	+	17	10	13	11	13	21	ENSMUSG00000025369.15:E021	TRUE
ENSMUSG00000025410.10	E007	9.83795	0.0230883	1.18753	0.275829	0.999866	6.3076	5.31445	-0.516039	chr10	127275055	127275055	1	+	8	8	22	5	10	9	ENSMUSG00000025410.10:E007	TRUE
ENSMUSG00000025422.10	E003	15.0168	0.0151454	0.0118594	0.913281	0.999866	7.23813	7.1211	-0.0501794	chr10	127075592	127077518	1927	+	13	9	25	10	18	20	ENSMUSG00000025422.10:E003	TRUE
ENSMUSG00000025511.15	E011	28.4879	0.00523897	1.69117	0.193446	0.999866	9.90822	9.0153	-0.303822	chr7	141482567	141486273	3707	+	34	32	34	27	20	27	ENSMUSG00000025511.15:E011	TRUE
ENSMUSG00000025781.14	E016	15.0176	0.00862451	0.463311	0.496081	0.999866	6.84871	7.33274	0.209893	chr2	10068610	10068610	1	-	13	21	10	13	19	16	ENSMUSG00000025781.14:E016	TRUE
ENSMUSG00000025809.15	E004	10.1044	0.00944501	0.00569929	0.939822	0.999866	5.93433	5.98619	0.0262691	chr8	128685959	128685959	1	+	9	7	16	6	12	14	ENSMUSG00000025809.15:E004	TRUE
ENSMUSG00000025809.15	E005	10.9362	0.0128873	1.33887	0.247233	0.999866	6.52914	5.62191	-0.452376	chr8	128685960	128686816	857	+	11	16	12	10	5	13	ENSMUSG00000025809.15:E005	TRUE
ENSMUSG00000025855.13+ENSMUSG00000086873.1	E008	9.24338	0.0180091	0.196971	0.657177	0.999866	5.43733	5.84314	0.216301	chr5	139037034	139037034	1	-	11	8	7	7	15	9	ENSMUSG00000025855.13+ENSMUSG00000086873.1:E008	TRUE
ENSMUSG00000025968.16	E033	16.6357	0.0234955	0.583136	0.445086	0.999866	7.82576	7.14358	-0.282257	chr1	63167192	63169228	2037	-	16	16	28	9	13	23	ENSMUSG00000025968.16:E033	TRUE
ENSMUSG00000026021.15	E008	79.5086	0.0437564	0.000738282	0.978323	0.999866	14.7766	14.6939	-0.0205511	chr1	59650682	59655457	4776	-	72	77	100	76	84	81	ENSMUSG00000026021.15:E008	TRUE
ENSMUSG00000026036.17	E025	67.8418	0.00225815	1.98345	0.159027	0.999866	14.188	13.3291	-0.222931	chr1	58463456	58463456	1	+	68	68	90	68	64	57	ENSMUSG00000026036.17:E025	TRUE
ENSMUSG00000026036.17	E027	497.226	0.000687211	0.0394619	0.842536	0.999866	27.0829	27.1402	0.0110898	chr1	58463540	58465662	2123	+	452	506	584	494	502	520	ENSMUSG00000026036.17:E027	TRUE
ENSMUSG00000026074.15	E034	14.0656	0.00929959	0.854343	0.355327	0.999866	6.53818	7.22966	0.307914	chr1	39999974	39999974	1	+	8	14	16	18	10	21	ENSMUSG00000026074.15:E034	TRUE
ENSMUSG00000026082.11	E003	21.6059	0.00851029	1.6429	0.199928	0.999866	8.83018	7.87104	-0.361616	chr1	38053280	38053299	20	-	28	29	22	12	21	21	ENSMUSG00000026082.11:E003	TRUE
ENSMUSG00000026088.15	E002	15.2992	0.0315149	0.0777367	0.780388	0.999866	7.36163	6.98681	-0.160849	chr1	37876311	37878887	2577	-	19	16	20	8	11	22	ENSMUSG00000026088.15:E002	TRUE
ENSMUSG00000026109.14	E028	10.6377	0.00737697	0.503219	0.478089	0.999866	5.79535	6.326	0.264883	chr1	51133118	51133118	1	+	11	8	9	8	13	18	ENSMUSG00000026109.14:E028	TRUE
ENSMUSG00000026141.13	E060	13.2314	0.41723	0.553359	0.456948	0.999866	6.95897	6.44973	-0.232071	chr1	24585690	24587349	1660	-	14	15	11	16	12	12	ENSMUSG00000026141.13:E060	TRUE
ENSMUSG00000026179.14	E013	3368.1	0.0127054	0.00965092	0.921742	0.999866	42.1145	41.7503	-0.066678	chr1	74287455	74292248	4794	+	3191	3309	3830	3280	3283	3882	ENSMUSG00000026179.14:E013	TRUE
ENSMUSG00000026189.13	E004	15.1589	0.0529191	0.546595	0.459712	0.999866	7.23302	6.96609	-0.115595	chr1	72266747	72266974	228	-	21	16	18	10	10	19	ENSMUSG00000026189.13:E004	TRUE
ENSMUSG00000026211.17	E002	522.162	0.0050214	1.28255	0.257426	0.999866	27.8074	27.2025	-0.116767	chr1	75482338	75485824	3487	-	510	521	550	521	531	578	ENSMUSG00000026211.17:E002	TRUE
ENSMUSG00000026249.10	E006	14.7643	0.013548	0.784491	0.375771	0.999866	7.36061	6.68938	-0.293565	chr1	79801456	79801456	1	-	19	12	16	15	16	12	ENSMUSG00000026249.10:E006	TRUE
ENSMUSG00000026249.10	E011	8.52094	0.0320387	0.549515	0.458516	0.999866	5.02141	5.65671	0.356518	chr1	79810554	79810554	1	-	4	12	5	13	10	7	ENSMUSG00000026249.10:E011	TRUE
ENSMUSG00000026347.13	E003	427.651	0.00102884	0.0500046	0.823055	0.999866	26.0378	25.9601	-0.0152021	chr1	127486718	127487107	390	-	393	418	489	443	414	474	ENSMUSG00000026347.13:E003	TRUE
ENSMUSG00000026347.13	E004	205.87	0.00870903	0.197536	0.656717	0.999866	20.6154	20.9708	0.0746109	chr1	127487108	127487231	124	-	175	187	248	211	242	204	ENSMUSG00000026347.13:E004	TRUE
ENSMUSG00000026347.13	E005	423.906	0.000736834	9.73267e-05	0.992129	0.999866	25.965	25.9386	-0.00517874	chr1	127487232	127488271	1040	-	389	417	481	405	434	492	ENSMUSG00000026347.13:E005	TRUE
ENSMUSG00000026427.16	E027	140.949	0.00174822	1.25241	0.263093	0.999866	18.5135	17.933	-0.128923	chr1	131174853	131176663	1811	+	122	161	154	145	129	154	ENSMUSG00000026427.16:E027	TRUE
ENSMUSG00000026427.16	E028	1514.71	0.00117512	0.0413104	0.83894	0.999866	35.6271	35.685	0.0107264	chr1	131176664	131178578	1915	+	1322	1517	1667	1516	1524	1802	ENSMUSG00000026427.16:E028	TRUE
ENSMUSG00000026442.14	E042	11.6761	0.0465791	0.162307	0.687041	0.999866	6.55667	6.07675	-0.230711	chr1	132634168	132634168	1	-	11	19	7	9	9	17	ENSMUSG00000026442.14:E042	TRUE
ENSMUSG00000026442.14	E048	22.2677	0.00461686	0.563163	0.452989	0.999866	8.3083	8.8514	0.200048	chr1	132642678	132642678	1	-	19	20	23	15	31	32	ENSMUSG00000026442.14:E048	TRUE
ENSMUSG00000026509.15	E024	10.5421	0.00888593	1.27179	0.259432	0.999866	5.65974	6.42294	0.382324	chr1	182485952	182486543	592	-	6	11	12	11	8	18	ENSMUSG00000026509.15:E024	TRUE
ENSMUSG00000026509.15	E027	10.8709	0.00752289	0.0623251	0.802858	0.999866	6.02238	6.09491	0.0361942	chr1	182487070	182487714	645	-	8	13	12	13	11	9	ENSMUSG00000026509.15:E027	TRUE
ENSMUSG00000026563.13	E005	24.246	0.00452864	1.37257	0.241371	0.999866	8.47643	9.25582	0.279497	chr1	166379476	166379476	1	+	17	17	30	28	24	35	ENSMUSG00000026563.13:E005	TRUE
ENSMUSG00000026648.18	E037	47.2565	0.0135898	1.47583	0.224429	0.999866	12.3798	11.3666	-0.290384	chr2	3457585	3458265	681	+	41	61	43	52	41	50	ENSMUSG00000026648.18:E037	TRUE
ENSMUSG00000026740.12	E002	250.87	0.00219879	0.0717919	0.788745	0.999866	22.0715	22.1973	0.0258099	chr2	18202116	18205632	3517	-	201	226	312	284	280	235	ENSMUSG00000026740.12:E002	TRUE
ENSMUSG00000026740.12	E003	175.12	0.0017595	0.0013265	0.970947	0.999866	19.6709	19.6386	-0.00694344	chr2	18205633	18206332	700	-	148	178	194	190	183	181	ENSMUSG00000026740.12:E003	TRUE
ENSMUSG00000026743.16	E041	20.2459	0.018951	0.157588	0.691387	0.999866	8.03466	8.31673	0.108156	chr2	18186895	18190326	3432	+	27	11	23	18	26	20	ENSMUSG00000026743.16:E041	TRUE
ENSMUSG00000026764.15	E025	19.286	0.0098855	6.18478e-05	0.993725	0.999866	8.00891	7.95846	-0.0197357	chr2	49739200	49739200	1	+	23	14	19	21	16	26	ENSMUSG00000026764.15:E025	TRUE
ENSMUSG00000026781.17	E031	10.4486	0.00970693	1.24351	0.264796	0.999866	6.39409	5.53358	-0.43634	chr2	23094517	23094517	1	+	19	8	12	4	11	11	ENSMUSG00000026781.17:E031	TRUE
ENSMUSG00000026825.17	E041	13.8981	0.00716051	0.128052	0.72046	0.999866	7.00476	6.65849	-0.155148	chr2	32333066	32333066	1	-	18	12	12	15	12	16	ENSMUSG00000026825.17:E041	TRUE
ENSMUSG00000027002.13	E018	14.9895	0.00862163	0.0417717	0.838056	0.999866	7.19901	7.03184	-0.0722477	chr2	80525559	80525559	1	-	21	17	11	10	12	22	ENSMUSG00000027002.13:E018	TRUE
ENSMUSG00000027091.14	E005	14.3699	0.00593595	0.0611773	0.804645	0.999866	6.92496	7.08118	0.0684666	chr2	83644727	83644727	1	+	13	14	15	10	18	20	ENSMUSG00000027091.14:E005	TRUE
ENSMUSG00000027166.14	E004	18.123	0.0243282	1.69748	0.192618	0.999866	8.04324	6.95092	-0.451762	chr2	105968186	105970438	2253	-	22	25	29	9	17	9	ENSMUSG00000027166.14:E004	TRUE
ENSMUSG00000027166.14	E009	9.06928	0.0440381	0.0114161	0.914911	0.999866	5.4264	5.49332	0.0367404	chr2	105976503	105980981	4479	-	6	15	12	12	5	4	ENSMUSG00000027166.14:E009	TRUE
ENSMUSG00000027193.12	E002	11.2527	0.0217543	1.41168	0.234779	0.999866	5.64872	6.6382	0.488574	chr2	94416545	94418255	1711	-	7	15	7	15	13	11	ENSMUSG00000027193.12:E002	TRUE
ENSMUSG00000027248.13	E009	10.0416	0.00896202	0.575271	0.448172	0.999866	5.5715	6.15	0.297788	chr2	121426702	121426702	1	+	13	6	8	9	15	11	ENSMUSG00000027248.13:E009	TRUE
ENSMUSG00000027273.13	E010	50.0258	0.00630089	0.100599	0.751112	0.999866	12.3602	12.1379	-0.062318	chr2	136770174	136770174	1	+	59	45	43	34	51	82	ENSMUSG00000027273.13:E010	TRUE
ENSMUSG00000027273.13	E013	87.9324	0.00219374	0.363523	0.546556	0.999866	15.516	15.1426	-0.0907812	chr2	136774020	136774020	1	+	99	74	86	84	80	122	ENSMUSG00000027273.13:E013	TRUE
ENSMUSG00000027323.10	E031	244.858	0.00197678	0.160115	0.68905	0.999866	21.8803	22.0712	0.0392782	chr2	119137290	119137290	1	+	200	240	295	268	239	263	ENSMUSG00000027323.10:E031	TRUE
ENSMUSG00000027323.10	E032	1264.65	0.000981933	0.266813	0.605477	0.999866	34.1815	34.3082	0.0235903	chr2	119137291	119140463	3173	+	1171	1249	1402	1302	1212	1449	ENSMUSG00000027323.10:E032	TRUE
ENSMUSG00000027434.11	E014	15.4697	0.0241523	0.490433	0.483734	0.999866	6.87546	7.45677	0.249785	chr2	147191710	147193938	2229	-	12	18	10	19	13	23	ENSMUSG00000027434.11:E014	TRUE
ENSMUSG00000027523.20	E032	75.8799	0.00454429	0.698099	0.403423	0.999866	14.7898	14.0811	-0.178525	chr2	174330434	174330434	1	+	69	83	87	75	73	79	ENSMUSG00000027523.20:E032	TRUE
ENSMUSG00000027581.12	E009	28.6253	0.0063852	0.289364	0.590628	0.999866	9.38218	9.71805	0.113374	chr2	181314194	181314194	1	-	23	25	39	33	26	30	ENSMUSG00000027581.12:E009	TRUE
ENSMUSG00000027620.16	E044	11.3261	0.00842303	0.0203974	0.886433	0.999866	6.30913	6.21705	-0.044586	chr2	156172828	156172828	1	-	15	10	9	7	12	18	ENSMUSG00000027620.16:E044	TRUE
ENSMUSG00000027774.16	E018	14.4849	0.0517074	0.0593015	0.807603	0.999866	7.30964	6.76265	-0.238837	chr3	67458806	67459042	237	+	20	10	20	7	10	25	ENSMUSG00000027774.16:E018	TRUE
ENSMUSG00000027858.13	E006	18.3126	0.00432629	0.00460609	0.945891	0.999866	7.81834	7.82254	0.00167408	chr3	102757390	102757390	1	+	19	15	19	16	20	25	ENSMUSG00000027858.13:E006	TRUE
ENSMUSG00000028057.14	E016	9.96806	0.0857658	0.0483251	0.826004	0.999866	5.68342	5.9626	0.144473	chr3	88718008	88720157	2150	+	10	10	9	13	11	7	ENSMUSG00000028057.14:E016	TRUE
ENSMUSG00000028137.9	E043	16.2832	0.00579223	0.193733	0.659828	0.999866	7.24522	7.55883	0.13095	chr3	94488695	94489323	629	+	9	11	24	15	24	19	ENSMUSG00000028137.9:E043	TRUE
ENSMUSG00000028161.17	E031	10.0229	0.0114895	0.951525	0.329331	0.999866	6.24379	5.5204	-0.371296	chr3	136928619	136928619	1	+	8	11	18	5	10	11	ENSMUSG00000028161.17:E031	TRUE
ENSMUSG00000028188.13	E005	73.95	0.0042839	1.18905	0.275521	0.999866	14.5987	14.0298	-0.144055	chr3	146459463	146462062	2600	-	60	78	104	68	63	85	ENSMUSG00000028188.13:E005	TRUE
ENSMUSG00000028218.19	E005	22.3608	0.0207194	0.446902	0.50381	0.999866	8.85167	8.17872	-0.249485	chr4	12155103	12155648	546	-	17	23	36	24	19	18	ENSMUSG00000028218.19:E005	TRUE
ENSMUSG00000028218.19	E006	10.8972	0.00994164	0.542319	0.461473	0.999866	6.42324	5.82425	-0.296235	chr4	12155649	12155649	1	-	6	15	17	9	6	15	ENSMUSG00000028218.19:E006	TRUE
ENSMUSG00000028252.20	E029	11.9026	0.0604431	0.278157	0.597912	0.999866	6.58976	6.03442	-0.267185	chr4	21750547	21754322	3776	+	11	19	8	16	7	10	ENSMUSG00000028252.20:E029	TRUE
ENSMUSG00000028322.11	E013	112.443	0.0103279	0.000179399	0.989313	0.999866	16.7589	16.8234	0.0149261	chr4	45341718	45342674	957	-	122	117	135	98	99	122	ENSMUSG00000028322.11:E013	TRUE
ENSMUSG00000028322.11	E014	54.0354	0.0033838	0.778858	0.377491	0.999866	12.7561	12.2672	-0.135061	chr4	45342675	45342675	1	-	53	69	65	45	52	47	ENSMUSG00000028322.11:E014	TRUE
ENSMUSG00000028478.18	E011	24.7151	0.00601967	0.590338	0.442289	0.999866	9.23514	8.68341	-0.196114	chr4	44025560	44025560	1	+	31	23	26	22	17	34	ENSMUSG00000028478.18:E011	TRUE
ENSMUSG00000028483.13	E024	1827.72	0.000557832	1.69574	0.192847	0.999866	36.9487	37.2512	0.0558791	chr4	83461847	83462520	674	+	1804	1975	2051	1679	1756	1986	ENSMUSG00000028483.13:E024	TRUE
ENSMUSG00000028484.16	E003	95.034	0.00538324	0.133275	0.71506	0.999866	15.6993	15.9288	0.0548168	chr4	83458786	83459843	1058	-	79	75	125	82	122	109	ENSMUSG00000028484.16:E003	TRUE
ENSMUSG00000028484.16	E004	13.5928	0.0209246	0.0729012	0.787159	0.999866	6.68486	6.93813	0.113765	chr4	83459844	83459844	1	-	17	9	13	10	17	19	ENSMUSG00000028484.16:E004	TRUE
ENSMUSG00000028559.17	E017	18.7885	0.0161319	0.357887	0.549682	0.999866	7.61986	8.12946	0.201774	chr4	109066469	109066914	446	-	19	23	14	20	15	24	ENSMUSG00000028559.17:E017	TRUE
ENSMUSG00000028582.14	E049	13.536	0.029545	0.0573471	0.810739	0.999866	6.58103	6.87408	0.133096	chr4	108631926	108632383	458	+	17	14	12	17	7	15	ENSMUSG00000028582.14:E049	TRUE
ENSMUSG00000028648.13	E004	21.1293	0.004681	0.393907	0.530253	0.999866	8.53354	8.21602	-0.119315	chr4	123715864	123715864	1	-	16	24	24	14	28	26	ENSMUSG00000028648.13:E004	TRUE
ENSMUSG00000028677.19	E037	10.8486	0.0437861	0.204154	0.651388	0.999866	6.42518	5.82336	-0.297618	chr4	117292886	117296131	3246	-	4	11	22	8	13	10	ENSMUSG00000028677.19:E037	TRUE
ENSMUSG00000028688.13	E003	478.109	0.00816602	0.147925	0.700526	0.999866	26.7523	26.9549	0.0393158	chr4	116802538	116804001	1464	-	450	461	539	491	457	546	ENSMUSG00000028688.13:E003	TRUE
ENSMUSG00000028688.13	E004	29.3411	0.00351726	0.0630897	0.801677	0.999866	9.72186	9.56761	-0.051658	chr4	116804002	116804002	1	-	29	31	31	28	32	29	ENSMUSG00000028688.13:E004	TRUE
ENSMUSG00000028692.14	E009	9.25456	0.0112257	0.89456	0.344245	0.999866	5.99664	5.24684	-0.401269	chr4	116638961	116638961	1	-	10	16	7	5	8	11	ENSMUSG00000028692.14:E009	TRUE
ENSMUSG00000028797.20	E051	53.9355	0.0135415	0.817085	0.366034	0.999866	12.2322	12.9601	0.200181	chr4	129608529	129609260	732	+	34	52	73	53	65	57	ENSMUSG00000028797.20:E051	TRUE
ENSMUSG00000028797.20	E053	14.351	0.0198178	0.382396	0.536324	0.999866	6.67527	7.21364	0.237808	chr4	129619574	129619574	1	+	13	19	9	14	15	18	ENSMUSG00000028797.20:E053	TRUE
ENSMUSG00000028797.20	E054	46.2514	0.00331847	1.15171	0.283191	0.999866	11.4377	12.1568	0.20699	chr4	129619575	129619807	233	+	39	50	46	41	56	54	ENSMUSG00000028797.20:E054	TRUE
ENSMUSG00000028820.13+ENSMUSG00000085334.7	E025	14.7978	0.0940614	0.0202684	0.88679	0.999866	7.04827	7.16475	0.0503944	chr4	127031555	127032605	1051	+	12	8	24	7	26	17	ENSMUSG00000028820.13+ENSMUSG00000085334.7:E025	TRUE
ENSMUSG00000028937.14	E002	20.0035	0.0170677	0.0916022	0.76215	0.999866	8.20981	7.97705	-0.0900124	chr4	152178340	152178340	1	+	19	27	17	18	23	18	ENSMUSG00000028937.14:E002	TRUE
ENSMUSG00000028937.14	E012	10.6814	0.0216354	0.86318	0.35285	0.999866	5.59593	6.41915	0.414594	chr4	152206881	152206881	1	+	9	10	9	12	17	8	ENSMUSG00000028937.14:E012	TRUE
ENSMUSG00000029076.14	E010	9.04203	0.0110396	0.217636	0.640847	0.999866	5.77744	5.31207	-0.252023	chr4	155999534	155999534	1	+	12	8	10	11	4	10	ENSMUSG00000029076.14:E010	TRUE
ENSMUSG00000029120.10	E008	11.5805	0.00986467	0.802036	0.370485	0.999866	5.95514	6.62383	0.322849	chr5	36931413	36931413	1	+	7	15	9	9	17	15	ENSMUSG00000029120.10:E008	TRUE
ENSMUSG00000029130.12	E031	35.1131	0.0054547	0.866694	0.351872	0.999866	10.6512	9.99376	-0.208872	chr5	29207652	29209506	1855	+	45	38	53	21	29	31	ENSMUSG00000029130.12:E031	TRUE
ENSMUSG00000029130.12	E032	27.8374	0.00417815	0.525498	0.468506	0.999866	9.16379	9.6121	0.153425	chr5	29209507	29210832	1326	+	25	28	44	26	26	22	ENSMUSG00000029130.12:E032	TRUE
ENSMUSG00000029228.15	E004	104.681	0.00588386	0.833442	0.361279	0.999866	16.5221	15.9176	-0.142406	chr5	74597021	74597103	83	-	97	151	138	79	80	98	ENSMUSG00000029228.15:E004	TRUE
ENSMUSG00000029228.15	E005	49.3505	0.00379677	0.350677	0.55373	0.999866	12.2136	11.8174	-0.112553	chr5	74597104	74597104	1	-	42	67	72	36	44	43	ENSMUSG00000029228.15:E005	TRUE
ENSMUSG00000029247.17	E013	12.7665	0.0440435	0.0138071	0.906461	0.999866	6.51763	6.65139	0.0619187	chr5	76956847	76959187	2341	+	7	15	14	15	9	19	ENSMUSG00000029247.17:E013	TRUE
ENSMUSG00000029309.7	E011	88.073	0.00178613	0.0115889	0.914272	0.999866	15.4118	15.2993	-0.0273273	chr5	104088397	104088397	1	-	82	86	106	73	94	106	ENSMUSG00000029309.7:E011	TRUE
ENSMUSG00000029309.7	E015	98.3935	0.00272512	1.39958	0.236794	0.999866	15.7121	16.4027	0.163575	chr5	104090392	104090392	1	-	86	96	106	72	112	145	ENSMUSG00000029309.7:E015	TRUE
ENSMUSG00000029309.7	E021	106.138	0.0016392	0.731188	0.392498	0.999866	16.2606	16.6851	0.0991688	chr5	104097709	104097709	1	-	110	100	105	91	118	134	ENSMUSG00000029309.7:E021	TRUE
ENSMUSG00000029309.7	E028	83.5647	0.00175669	0.163537	0.685921	0.999866	14.9468	15.1413	0.0478078	chr5	104113377	104113377	1	-	89	80	84	68	89	109	ENSMUSG00000029309.7:E028	TRUE
ENSMUSG00000029392.12	E005	16.1231	0.00911912	0.661574	0.416005	0.999866	7.6438	7.06154	-0.24463	chr5	124494898	124495898	1001	-	16	21	18	13	9	23	ENSMUSG00000029392.12:E005	TRUE
ENSMUSG00000029467.15	E003	15.4264	0.00713829	0.140288	0.707995	0.999866	7.09056	7.31226	0.0948146	chr5	122454924	122455892	969	-	12	18	12	14	16	24	ENSMUSG00000029467.15:E003	TRUE
ENSMUSG00000029467.15	E004	16.0167	0.00477675	1.77331	0.182972	0.999866	7.89823	6.85144	-0.439119	chr5	122455893	122455893	1	-	18	15	20	11	15	21	ENSMUSG00000029467.15:E004	TRUE
ENSMUSG00000029477.14	E004	14.1315	0.0239534	0.14406	0.704278	0.999866	6.99071	6.73837	-0.11257	chr5	123036211	123037116	906	-	16	11	20	16	13	10	ENSMUSG00000029477.14:E004	TRUE
ENSMUSG00000029536.8	E003	12.9976	0.0290083	0.0893587	0.764994	0.999866	6.7801	6.49724	-0.13	chr5	115339766	115340841	1076	-	9	11	26	9	17	9	ENSMUSG00000029536.8:E003	TRUE
ENSMUSG00000029552.19	E017	24.4703	0.00490323	1.09005	0.29646	0.999866	8.60188	9.26182	0.235194	chr6	17100441	17102329	1889	+	19	16	32	22	34	30	ENSMUSG00000029552.19:E017	TRUE
ENSMUSG00000029581.14	E008	20.038	0.0158369	0.139882	0.708398	0.999866	7.99713	8.26432	0.10293	chr5	142961280	142961280	1	+	15	20	22	23	15	29	ENSMUSG00000029581.14:E008	TRUE
ENSMUSG00000029601.13	E007	62.0773	0.00479956	0.447563	0.503494	0.999866	13.1808	13.3946	0.0567444	chr5	120602560	120604264	1705	+	45	55	69	74	67	72	ENSMUSG00000029601.13:E007	TRUE
ENSMUSG00000029621.14	E022	8.54244	0.0126705	1.59458	0.206673	0.999866	5.9179	4.94316	-0.539226	chr5	145107135	145107135	1	+	7	10	14	6	8	8	ENSMUSG00000029621.14:E022	TRUE
ENSMUSG00000029713.15+ENSMUSG00000029711.13+ENSMUSG00000098597.1	E010	235.142	0.0119834	0.725712	0.394277	0.999866	21.1529	22.2428	0.225245	chr5	137527262	137528126	865	-	184	183	284	257	293	250	ENSMUSG00000029713.15+ENSMUSG00000029711.13+ENSMUSG00000098597.1:E010	TRUE
ENSMUSG00000029817.11	E012	20.3594	0.00589489	0.099034	0.752992	0.999866	8.02485	8.33234	0.11787	chr6	49256292	49260242	3951	-	15	16	22	18	31	25	ENSMUSG00000029817.11:E012	TRUE
ENSMUSG00000029821.15	E004	120.567	0.00159814	1.56946	0.210285	0.999866	16.9554	17.4857	0.121065	chr6	50199665	50200223	559	-	107	124	132	131	112	134	ENSMUSG00000029821.15:E004	TRUE
ENSMUSG00000029823.16	E039	10.2832	0.00665901	0.752483	0.385691	0.999866	5.63224	6.26954	0.323555	chr6	38606368	38607159	792	+	8	8	12	10	13	13	ENSMUSG00000029823.16:E039	TRUE
ENSMUSG00000030122.12	E012	27.8903	0.00423527	0.133892	0.714431	0.999866	9.55033	9.28584	-0.0902728	chr6	124916998	124917559	562	-	31	28	32	25	30	25	ENSMUSG00000030122.12:E012	TRUE
ENSMUSG00000030122.12	E013	146.795	0.00156671	1.53381	0.215542	0.999866	18.7945	18.1865	-0.134138	chr6	124917560	124917560	1	-	157	167	164	117	143	157	ENSMUSG00000030122.12:E013	TRUE
ENSMUSG00000030271.14	E024	25.4805	0.019972	0.0152646	0.901672	0.999866	9.22083	8.95976	-0.091686	chr6	113334188	113334188	1	+	35	22	23	21	21	36	ENSMUSG00000030271.14:E024	TRUE
ENSMUSG00000030271.14	E025	500.703	0.0193197	0.09952	0.752406	0.999866	27.3327	27.0662	-0.0515868	chr6	113334189	113334874	686	+	466	542	543	502	467	557	ENSMUSG00000030271.14:E025	TRUE
ENSMUSG00000030276.19+ENSMUSG00000079426.13	E040	18.5335	0.0590201	0.00835398	0.927175	0.999866	7.74483	7.86242	0.046906	chr6	113405596	113407015	1420	+	24	21	18	12	28	10	ENSMUSG00000030276.19+ENSMUSG00000079426.13:E040	TRUE
ENSMUSG00000030276.19+ENSMUSG00000079426.13	E054	14.8663	0.00942891	0.0918798	0.761801	0.999866	6.9941	7.20799	0.0926071	chr6	113413060	113413414	355	+	10	18	23	10	14	18	ENSMUSG00000030276.19+ENSMUSG00000079426.13:E054	TRUE
ENSMUSG00000030555.16	E041	10.9763	0.0512703	0.353461	0.552161	0.999866	6.23196	5.93808	-0.146098	chr7	67728321	67730061	1741	+	15	18	5	6	12	11	ENSMUSG00000030555.16:E041	TRUE
ENSMUSG00000030704.14	E012	16.4211	0.0143876	0.0788357	0.778881	0.999866	7.34704	7.63015	0.117024	chr7	100636761	100636761	1	+	19	13	19	10	14	29	ENSMUSG00000030704.14:E012	TRUE
ENSMUSG00000030788.16	E005	379.056	0.000981311	1.30423	0.253442	0.999866	25.2842	24.9536	-0.0652604	chr7	110811814	110813530	1717	-	344	426	449	338	359	423	ENSMUSG00000030788.16:E005	TRUE
ENSMUSG00000030822.15+ENSMUSG00000086502.1	E004	19.5703	0.0132126	0.371567	0.542151	0.999866	8.28496	7.72296	-0.219467	chr7	127449572	127453981	4410	+	17	16	28	26	16	16	ENSMUSG00000030822.15+ENSMUSG00000086502.1:E004	TRUE
ENSMUSG00000030822.15+ENSMUSG00000086502.1	E007	10.4063	0.0219305	1.78976	0.180955	0.999866	5.33613	6.41393	0.554636	chr7	127457186	127458865	1680	+	7	6	11	19	8	12	ENSMUSG00000030822.15+ENSMUSG00000086502.1:E007	TRUE
ENSMUSG00000030822.15+ENSMUSG00000086502.1	E013	15.0343	0.0061645	0.137884	0.710394	0.999866	7.27778	6.90342	-0.162312	chr7	127461431	127463512	2082	+	11	18	17	17	13	16	ENSMUSG00000030822.15+ENSMUSG00000086502.1:E013	TRUE
ENSMUSG00000030970.16+ENSMUSG00000030849.18	E118	9.08456	0.00734095	0.0380787	0.845285	0.999866	5.80462	5.39258	-0.221136	chr7	133123899	133124288	390	-	10	8	11	8	10	9	ENSMUSG00000030970.16+ENSMUSG00000030849.18:E118	TRUE
ENSMUSG00000031072.14	E021	138.151	0.00476909	0.0392367	0.84298	0.999866	18.0499	18.1572	0.0238991	chr7	144930748	144930748	1	+	147	155	165	111	109	168	ENSMUSG00000031072.14:E021	TRUE
ENSMUSG00000031072.14	E022	399.508	0.000707098	0.000574636	0.980875	0.999866	25.4615	25.4222	-0.00773566	chr7	144930749	144931146	398	+	421	451	485	353	338	407	ENSMUSG00000031072.14:E022	TRUE
ENSMUSG00000031519.4	E002	160.863	0.0012821	0.0148649	0.902961	0.999866	19.1064	19.0767	-0.00646972	chr8	54529837	54529837	1	+	167	183	166	145	150	178	ENSMUSG00000031519.4:E002	TRUE
ENSMUSG00000031519.4	E003	176.194	0.00123129	0.10767	0.742813	0.999866	19.6286	19.7761	0.0316489	chr8	54529838	54533955	4118	+	180	197	181	163	167	195	ENSMUSG00000031519.4:E003	TRUE
ENSMUSG00000031666.15	E029	27.0043	0.00436255	0.721086	0.395788	0.999866	9.46908	8.86279	-0.211557	chr8	91107234	91107234	1	+	32	36	31	24	20	21	ENSMUSG00000031666.15:E029	TRUE
ENSMUSG00000031701.6	E012	10.9237	0.00825289	0.0181204	0.892919	0.999866	6.25713	6.16949	-0.0427465	chr8	85555170	85555170	1	-	7	11	15	5	12	20	ENSMUSG00000031701.6:E012	TRUE
ENSMUSG00000031703.8	E016	8.86779	0.00872086	0.00281409	0.957694	0.999866	5.57241	5.51405	-0.0315974	chr8	85764235	85764235	1	-	7	10	12	8	7	11	ENSMUSG00000031703.8:E016	TRUE
ENSMUSG00000031708.17	E043	31.7002	0.00430578	1.38615	0.239056	0.999866	10.4625	9.61887	-0.273889	chr8	83594340	83594340	1	-	24	33	42	27	34	37	ENSMUSG00000031708.17:E043	TRUE
ENSMUSG00000031776.17	E014	10.2149	0.0203443	0.0249353	0.874528	0.999866	5.81301	5.69887	-0.0596905	chr8	94672158	94672158	1	+	15	11	16	4	11	6	ENSMUSG00000031776.17:E014	TRUE
ENSMUSG00000031776.17	E015	16.989	0.00575378	1.4023	0.236339	0.999866	7.60128	6.75247	-0.364457	chr8	94672159	94672380	222	+	29	21	24	8	10	12	ENSMUSG00000031776.17:E015	TRUE
ENSMUSG00000031812.16	E017	2285.66	0.00575849	0.555513	0.456074	0.999866	38.7408	39.0255	0.0523699	chr8	121598761	121603487	4727	+	2113	2262	2613	2204	2291	2622	ENSMUSG00000031812.16:E017	TRUE
ENSMUSG00000031839.7	E009	12.0982	0.00795109	0.504538	0.477513	0.999866	6.7208	6.15234	-0.268727	chr8	119345733	119345733	1	+	13	16	10	8	12	16	ENSMUSG00000031839.7:E009	TRUE
ENSMUSG00000031916.17+ENSMUSG00000078931.4	E002	1269.33	0.00129784	0.0406464	0.840222	0.999866	34.2922	34.2692	-0.00428961	chr8	107045126	107046090	965	-	1283	1250	1411	1201	1225	1457	ENSMUSG00000031916.17+ENSMUSG00000078931.4:E002	TRUE
ENSMUSG00000031970.16	E003	92.0732	0.00218319	0.59136	0.441894	0.999866	15.6666	15.2754	-0.094598	chr8	123508365	123509082	718	-	95	106	132	75	77	81	ENSMUSG00000031970.16:E003	TRUE
ENSMUSG00000031970.16	E004	9.45464	0.054817	0.0358219	0.849884	0.999866	5.6343	5.85451	0.115383	chr8	123509083	123509083	1	-	7	10	16	6	5	16	ENSMUSG00000031970.16:E004	TRUE
ENSMUSG00000032011.5	E013	16.3632	0.00698692	0.119618	0.72945	0.999866	7.30369	7.55481	0.104515	chr9	44046952	44046952	1	+	14	13	21	13	23	18	ENSMUSG00000032011.5:E013	TRUE
ENSMUSG00000032042.11	E022	199.815	0.00943595	0.245206	0.620471	0.999866	20.4079	20.7818	0.0787775	chr9	35217015	35218468	1454	+	187	205	228	192	186	235	ENSMUSG00000032042.11:E022	TRUE
ENSMUSG00000032050.18	E014	14.685	0.0310746	1.29455	0.255211	0.999866	6.45144	7.55833	0.485935	chr9	52073284	52073284	1	+	12	16	10	20	9	23	ENSMUSG00000032050.18:E014	TRUE
ENSMUSG00000032118.16	E012	10.3233	0.00693008	0.842433	0.358702	0.999866	5.63232	6.34699	0.360771	chr9	36844017	36844017	1	+	11	6	11	8	13	16	ENSMUSG00000032118.16:E012	TRUE
ENSMUSG00000032118.16	E022	23.5303	0.0145616	0.252595	0.615254	0.999866	8.98986	8.59179	-0.143695	chr9	36860898	36860898	1	+	33	16	27	13	31	27	ENSMUSG00000032118.16:E022	TRUE
ENSMUSG00000032221.14	E015	16.0328	0.00839406	0.657882	0.417309	0.999866	7.08544	7.64093	0.23308	chr9	72452839	72454907	2069	+	9	14	24	16	17	20	ENSMUSG00000032221.14:E015	TRUE
ENSMUSG00000032249.14	E008	9.23986	0.0672955	0.684124	0.40817	0.999866	5.28798	5.99539	0.377289	chr9	62342504	62343902	1399	+	16	3	6	9	11	12	ENSMUSG00000032249.14:E008	TRUE
ENSMUSG00000032328.12	E008	9.73332	0.00777088	0.58316	0.445076	0.999866	6.0458	5.50713	-0.280967	chr9	79776153	79776153	1	-	12	12	9	8	6	13	ENSMUSG00000032328.12:E008	TRUE
ENSMUSG00000032340.8	E045	8.68267	0.00783341	1.01737	0.313145	0.999866	5.85129	5.15073	-0.382462	chr9	59033769	59035965	2197	-	10	10	9	6	7	12	ENSMUSG00000032340.8:E045	TRUE
ENSMUSG00000032366.15	E030	9.34732	0.00988467	0.0177825	0.893916	0.999866	5.69559	5.68293	-0.00669478	chr9	67035995	67035995	1	-	11	11	6	7	9	14	ENSMUSG00000032366.15:E030	TRUE
ENSMUSG00000032386.15	E031	59.5001	0.0138931	0.927889	0.335412	0.999866	12.8902	13.3647	0.126921	chr9	65893314	65894576	1263	-	43	59	69	54	64	82	ENSMUSG00000032386.15:E031	TRUE
ENSMUSG00000032482.9	E011	10.265	0.00857228	0.013639	0.90703	0.999866	5.95999	6.04964	0.0450985	chr9	110251147	110251147	1	+	10	8	15	5	13	14	ENSMUSG00000032482.9:E011	TRUE
ENSMUSG00000032507.15	E002	1906.64	0.00153676	0.0394585	0.842543	0.999866	37.3931	37.5132	0.0221693	chr9	113972331	113976692	4362	-	1573	1758	2241	1915	2135	2158	ENSMUSG00000032507.15:E002	TRUE
ENSMUSG00000032507.15	E003	229.379	0.00149414	0.00761055	0.930482	0.999866	21.5668	21.5338	-0.00684176	chr9	113976693	113976706	14	-	186	208	282	233	229	283	ENSMUSG00000032507.15:E003	TRUE
ENSMUSG00000032507.15	E004	225.134	0.00133193	0.044548	0.832837	0.999866	21.4642	21.3732	-0.018889	chr9	113976707	113976707	1	-	182	206	278	229	225	274	ENSMUSG00000032507.15:E004	TRUE
ENSMUSG00000032513.8	E001	646.692	0.00180947	0.246045	0.619874	0.999866	29.066	29.1529	0.01659	chr9	119923982	119925256	1275	-	622	631	752	635	602	746	ENSMUSG00000032513.8:E001	TRUE
ENSMUSG00000032513.8	E002	63.8507	0.00285516	0.122017	0.726857	0.999866	13.3804	13.541	0.0422798	chr9	119925257	119925257	1	-	54	67	74	72	51	74	ENSMUSG00000032513.8:E002	TRUE
ENSMUSG00000032575.16+ENSMUSG00000074102.4	E002	252.631	0.00138454	0.132071	0.716295	0.999866	22.1198	22.2999	0.0369011	chr9	106864252	106869197	4946	-	215	223	313	267	255	286	ENSMUSG00000032575.16+ENSMUSG00000074102.4:E002	TRUE
ENSMUSG00000032575.16+ENSMUSG00000074102.4	E007	153.805	0.00151902	0.269619	0.603588	0.999866	18.9236	18.7105	-0.0466256	chr9	106880349	106880584	236	-	130	147	193	155	161	162	ENSMUSG00000032575.16+ENSMUSG00000074102.4:E007	TRUE
ENSMUSG00000032575.16+ENSMUSG00000074102.4	E008	114.758	0.00282673	0.486856	0.485333	0.999866	17.0616	16.7365	-0.0749381	chr9	106880585	106880917	333	-	102	115	135	131	103	116	ENSMUSG00000032575.16+ENSMUSG00000074102.4:E008	TRUE
ENSMUSG00000032826.19	E018	8.62447	0.00946058	0.000315695	0.985824	0.999866	5.44891	5.44588	-0.00166965	chr3	126932938	126932938	1	-	10	8	7	9	8	11	ENSMUSG00000032826.19:E018	TRUE
ENSMUSG00000032826.19	E035	11.0792	0.0990078	2.05759	0.15145	0.999866	5.25645	6.85554	0.802743	chr3	126953177	126953177	1	-	15	4	4	14	16	15	ENSMUSG00000032826.19:E035	TRUE
ENSMUSG00000033006.10	E006	50.2056	0.00248092	0.106193	0.744521	0.999866	12.1519	12.3395	0.0525915	chr15	79159135	79159135	1	-	43	43	56	45	52	75	ENSMUSG00000033006.10:E006	TRUE
ENSMUSG00000033006.10	E011	26.6771	0.00347463	0.817892	0.365797	0.999866	8.96996	9.58241	0.211653	chr15	79164282	79164282	1	-	22	21	28	25	30	41	ENSMUSG00000033006.10:E011	TRUE
ENSMUSG00000033029.12	E024	13.2292	0.00550773	0.015889	0.899691	0.999866	6.73673	6.61342	-0.0563933	chr15	79136888	79137131	244	-	13	13	15	14	13	13	ENSMUSG00000033029.12:E024	TRUE
ENSMUSG00000033106.6	E003	11.8542	0.00716382	0.391797	0.531356	0.999866	6.122	6.5648	0.212037	chr8	106201497	106202230	734	-	10	9	14	13	15	12	ENSMUSG00000033106.6:E003	TRUE
ENSMUSG00000033392.16	E058	10.5322	0.00774326	0.629624	0.427493	0.999866	5.65695	6.29983	0.325023	chr9	113899599	113899599	1	+	9	11	7	10	15	13	ENSMUSG00000033392.16:E058	TRUE
ENSMUSG00000033392.16	E062	9.81907	0.0147246	0.0692075	0.792494	0.999866	5.65759	5.89645	0.124507	chr9	113903995	113903995	1	+	7	12	8	12	9	12	ENSMUSG00000033392.16:E062	TRUE
ENSMUSG00000033731.9	E003	236.413	0.0857879	2.01864	0.155378	0.999866	22.2615	21.256	-0.207591	chr12	99341226	99341978	753	+	256	240	259	232	204	261	ENSMUSG00000033731.9:E003	TRUE
ENSMUSG00000033763.14	E014	9.4955	0.0528255	0.225079	0.635197	0.999866	5.53925	6.03027	0.255744	chr8	110730120	110730120	1	+	3	10	14	6	9	19	ENSMUSG00000033763.14:E014	TRUE
ENSMUSG00000033862.7+ENSMUSG00000097637.1+ENSMUSG00000110505.1	E032	11.6866	0.00607585	0.456098	0.499453	0.999866	6.04705	6.58296	0.257715	chr8	123229183	123229768	586	+	11	12	14	12	9	14	ENSMUSG00000033862.7+ENSMUSG00000097637.1+ENSMUSG00000110505.1:E032	TRUE
ENSMUSG00000033953.10+ENSMUSG00000078970.5	E005	10.4728	0.0848621	0.63049	0.427176	0.999866	5.68224	6.37992	0.349971	chr11	17193133	17193133	1	+	16	3	9	6	11	22	ENSMUSG00000033953.10+ENSMUSG00000078970.5:E005	TRUE
ENSMUSG00000033966.8	E016	15.5447	0.00755327	0.61116	0.434351	0.999866	7.00109	7.45087	0.191822	chr17	80551884	80556306	4423	-	11	16	18	16	17	18	ENSMUSG00000033966.8:E016	TRUE
ENSMUSG00000034201.13	E003	12.8711	0.10681	1.14316	0.284985	0.999866	5.95558	7.15457	0.558731	chr11	5060240	5060371	132	-	5	12	14	20	16	11	ENSMUSG00000034201.13:E003	TRUE
ENSMUSG00000034263.13	E018	12.2532	0.00879604	0.287773	0.591651	0.999866	6.4122	6.04524	-0.178623	chr9	64984044	64984562	519	+	20	13	18	7	9	8	ENSMUSG00000034263.13:E018	TRUE
ENSMUSG00000034390.16	E017	11.0104	0.0168751	0.235888	0.627192	0.999866	5.99522	6.4311	0.212674	chr8	117431298	117431298	1	+	8	9	16	7	12	18	ENSMUSG00000034390.16:E017	TRUE
ENSMUSG00000034570.12	E009	21.1916	0.00667929	0.460339	0.497465	0.999866	8.46905	8.02428	-0.169329	chr11	3498050	3498949	900	-	19	24	35	19	17	16	ENSMUSG00000034570.12:E009	TRUE
ENSMUSG00000034579.17	E013	8.60611	0.00830854	1.47153	0.225105	0.999866	4.82046	5.91869	0.614421	chr11	3494167	3494340	174	+	7	4	8	12	11	11	ENSMUSG00000034579.17:E013	TRUE
ENSMUSG00000034579.17	E014	857.669	0.0218518	0.000808063	0.977322	0.999866	30.953	31.5344	0.109612	chr11	3494341	3496463	2123	+	657	792	910	902	930	1122	ENSMUSG00000034579.17:E014	TRUE
ENSMUSG00000034579.17	E015	76.6717	0.0153068	0.304547	0.581046	0.999866	14.1198	14.8908	0.193654	chr11	3496464	3497453	990	+	44	58	104	77	104	91	ENSMUSG00000034579.17:E015	TRUE
ENSMUSG00000034701.9+ENSMUSG00000075256.9	E002	117.627	0.00579585	1.58657	0.207816	0.999866	16.6589	17.4896	0.190499	chr2	79331102	79331751	650	-	112	99	135	134	121	120	ENSMUSG00000034701.9+ENSMUSG00000075256.9:E002	TRUE
ENSMUSG00000034701.9+ENSMUSG00000075256.9	E003	14.0429	0.00754728	1.52772	0.216455	0.999866	7.29911	6.37498	-0.414278	chr2	79331752	79331752	1	-	19	12	19	12	13	11	ENSMUSG00000034701.9+ENSMUSG00000075256.9:E003	TRUE
ENSMUSG00000034858.16	E027	11.5729	0.00912186	1.63238	0.201375	0.999866	5.74089	6.72318	0.478729	chr9	75019156	75022874	3719	+	11	8	8	13	13	19	ENSMUSG00000034858.16:E027	TRUE
ENSMUSG00000035078.6	E003	14.2483	0.0292057	0.00129785	0.971262	0.999866	6.93501	6.98675	0.0227983	chr14	63521854	63523264	1411	-	8	14	19	10	24	14	ENSMUSG00000035078.6:E003	TRUE
ENSMUSG00000035093.16	E015	12.9657	0.0268891	0.00509641	0.943088	0.999866	6.61951	6.62378	0.00196841	chr2	125752814	125752814	1	-	14	11	11	16	7	21	ENSMUSG00000035093.16:E015	TRUE
ENSMUSG00000035093.16	E027	13.9272	0.00624834	2.05247	0.15196	0.999866	7.42499	6.25651	-0.524018	chr2	125773176	125773176	1	-	15	18	13	13	12	14	ENSMUSG00000035093.16:E027	TRUE
ENSMUSG00000035109.14	E011	22.3886	0.0107894	0.0176655	0.894263	0.999866	8.58286	8.59943	0.00609758	chr2	125671861	125673105	1245	-	28	24	22	13	20	33	ENSMUSG00000035109.14:E011	TRUE
ENSMUSG00000035109.14	E012	22.3441	0.0283866	0.0313722	0.859413	0.999866	8.59542	8.56314	-0.0118904	chr2	125673106	125673106	1	-	28	26	20	11	21	34	ENSMUSG00000035109.14:E012	TRUE
ENSMUSG00000035228.15+ENSMUSG00000116184.1+ENSMUSG00000109129.1+ENSMUSG00000051184.7+ENSMUSG00000074405.8	E031	28.1734	0.00574568	0.0277899	0.867604	0.999866	9.43209	9.50878	0.0260573	chr7	5036769	5041131	4363	+	21	16	35	29	38	37	ENSMUSG00000035228.15+ENSMUSG00000116184.1+ENSMUSG00000109129.1+ENSMUSG00000051184.7+ENSMUSG00000074405.8:E031	TRUE
ENSMUSG00000035443.10	E012	49.0632	0.00636587	1.06604	0.301842	0.999866	12.3478	11.5518	-0.22708	chr9	27005214	27005214	1	+	54	55	80	32	36	47	ENSMUSG00000035443.10:E012	TRUE
ENSMUSG00000035443.10	E013	107.542	0.0109895	0.961884	0.326713	0.999866	16.7871	15.9307	-0.20084	chr9	27005215	27005525	311	+	108	133	170	68	92	94	ENSMUSG00000035443.10:E013	TRUE
ENSMUSG00000035566.7	E008	12.6561	0.0336373	1.88185	0.170124	0.999866	6.9805	5.72255	-0.603338	chr14	84450297	84450369	73	+	12	27	13	6	10	9	ENSMUSG00000035566.7:E008	TRUE
ENSMUSG00000035566.7	E011	9.35347	0.00879121	0.849216	0.356774	0.999866	5.84643	5.26711	-0.313205	chr14	84450744	84450827	84	+	13	11	12	6	10	5	ENSMUSG00000035566.7:E011	TRUE
ENSMUSG00000035566.7	E013	24.3786	0.0344539	1.72213	0.189419	0.999866	9.26772	8.00505	-0.463187	chr14	84451303	84451440	138	+	23	48	25	21	17	12	ENSMUSG00000035566.7:E013	TRUE
ENSMUSG00000035566.7	E014	18.0005	0.0266403	1.17382	0.278618	0.999866	7.96284	7.10654	-0.352388	chr14	84451441	84451485	45	+	18	33	18	18	8	13	ENSMUSG00000035566.7:E014	TRUE
ENSMUSG00000035566.7	E015	161.144	0.00171325	0.0365279	0.848429	0.999866	18.857	19.1359	0.0607799	chr14	84451486	84451658	173	+	178	191	191	158	121	143	ENSMUSG00000035566.7:E015	TRUE
ENSMUSG00000035566.7	E016	306.282	0.00276846	0.0252562	0.87373	0.999866	23.2159	23.7307	0.103619	chr14	84451659	84452133	475	+	334	354	366	303	241	269	ENSMUSG00000035566.7:E016	TRUE
ENSMUSG00000035566.7	E017	44.8808	0.00896281	0.467989	0.493914	0.999866	11.1176	11.9948	0.2563	chr14	84452134	84452317	184	+	47	49	50	56	33	36	ENSMUSG00000035566.7:E017	TRUE
ENSMUSG00000035566.7	E018	80.2753	0.00603994	0.222672	0.637012	0.999866	14.3619	15.0497	0.17133	chr14	84452318	84452939	622	+	82	83	106	85	64	70	ENSMUSG00000035566.7:E018	TRUE
ENSMUSG00000035578.16	E002	80.6669	0.00193835	0.0429052	0.835904	0.999866	14.7457	14.8433	0.0242245	chr16	33012683	33012683	1	-	76	71	91	79	97	83	ENSMUSG00000035578.16:E002	TRUE
ENSMUSG00000035674.13	E012	8.61125	0.0365618	4.07701e-05	0.994905	0.999866	5.5179	5.45984	-0.0317198	chr7	3618141	3618186	46	+	4	9	13	9	5	14	ENSMUSG00000035674.13:E012	TRUE
ENSMUSG00000035877.17+ENSMUSG00000098889.1	E008	63.5012	0.00818246	1.11002	0.292077	0.999866	13.842	13.0013	-0.221707	chr2	160763853	160765184	1332	-	58	57	98	59	73	45	ENSMUSG00000035877.17+ENSMUSG00000098889.1:E008	TRUE
ENSMUSG00000035933.5	E035	40.6634	0.0301217	0.00584034	0.939083	0.999866	11.2217	11.1098	-0.0334992	chr12	31929093	31929776	684	+	49	24	55	41	39	43	ENSMUSG00000035933.5:E035	TRUE
ENSMUSG00000035949.15	E010	30.7064	0.00601633	0.0710044	0.78988	0.999866	9.94114	9.73316	-0.0685769	chr2	34808797	34809551	755	-	22	29	41	37	30	29	ENSMUSG00000035949.15:E010	TRUE
ENSMUSG00000035949.15	E011	65.9232	0.0209	0.29641	0.586142	0.999866	13.9445	13.3899	-0.144528	chr2	34809552	34810982	1431	-	52	53	101	74	62	64	ENSMUSG00000035949.15:E011	TRUE
ENSMUSG00000035949.15	E012	10.1253	0.00887984	0.017436	0.894948	0.999866	5.82252	5.92487	0.0525405	chr2	34810983	34810983	1	-	10	6	13	11	15	7	ENSMUSG00000035949.15:E012	TRUE
ENSMUSG00000035949.15	E014	37.4893	0.00286254	0.618806	0.431491	0.999866	10.4984	10.9917	0.152032	chr2	34811155	34811838	684	-	29	32	43	41	46	40	ENSMUSG00000035949.15:E014	TRUE
ENSMUSG00000035949.15	E019	13.3741	0.0116369	1.89155	0.169027	0.999866	6.10619	7.21699	0.509996	chr2	34814941	34815267	327	-	14	7	11	15	23	12	ENSMUSG00000035949.15:E019	TRUE
ENSMUSG00000036438.14	E014	47.9386	0.00359638	0.823086	0.364279	0.999866	12.3199	11.7135	-0.172268	chr17	87446793	87446793	1	-	69	37	49	30	51	63	ENSMUSG00000036438.14:E014	TRUE
ENSMUSG00000036620.14	E003	11.8833	0.0113113	0.0174069	0.895035	0.999866	6.38334	6.39042	0.00337093	chr11	50211031	50214088	3058	+	8	10	17	12	12	15	ENSMUSG00000036620.14:E003	TRUE
ENSMUSG00000036634.15	E009	59.7763	0.00437179	0.00481152	0.944699	0.999866	13.1654	13.0892	-0.0203871	chr7	30901649	30901649	1	-	58	46	67	58	72	69	ENSMUSG00000036634.15:E009	TRUE
ENSMUSG00000036634.15	E027	56.4267	0.00266959	0.00290414	0.957023	0.999866	12.8436	12.8778	0.00929243	chr7	30911401	30911401	1	-	55	42	64	51	56	85	ENSMUSG00000036634.15:E027	TRUE
ENSMUSG00000036751.7	E010	34.7254	0.00407118	0.408804	0.522577	0.999866	10.6018	10.1737	-0.135346	chr7	30624500	30624500	1	-	35	46	37	26	32	38	ENSMUSG00000036751.7:E010	TRUE
ENSMUSG00000036775.13	E017	8.64192	0.0179071	0.117295	0.731987	0.999866	5.49399	5.24899	-0.136584	chr17	26089016	26089963	948	-	8	11	14	8	4	8	ENSMUSG00000036775.13:E017	TRUE
ENSMUSG00000037012.18	E011	9.54216	0.0798715	0.397858	0.528198	0.999866	5.26979	6.18522	0.481882	chr10	62281033	62281033	1	-	5	11	6	4	11	25	ENSMUSG00000037012.18:E011	TRUE
ENSMUSG00000037166.5	E003	9.31122	0.00801284	0.0535657	0.816971	0.999866	5.53814	5.79361	0.135567	chr7	29289535	29289535	1	+	9	9	7	8	11	14	ENSMUSG00000037166.5:E003	TRUE
ENSMUSG00000037605.16	E016	29.7273	0.0114839	0.00116592	0.972761	0.999866	9.72134	9.71413	-0.00239855	chr5	81022183	81026651	4469	+	34	31	28	28	25	37	ENSMUSG00000037605.16:E016	TRUE
ENSMUSG00000037625.7	E004	8.87817	0.046745	0.731224	0.392487	0.999866	6.03604	5.07501	-0.520476	chr3	31154079	31156770	2692	+	4	11	15	7	11	7	ENSMUSG00000037625.7:E004	TRUE
ENSMUSG00000037747.9	E018	22.0636	0.00409026	0.0694532	0.792135	0.999866	8.58575	8.45149	-0.0497351	chr10	70598129	70599004	876	-	20	22	24	19	24	28	ENSMUSG00000037747.9:E018	TRUE
ENSMUSG00000037747.9	E019	15.4946	0.00596239	0.856097	0.354833	0.999866	7.03725	7.44567	0.173849	chr10	70599005	70599005	1	-	14	11	18	13	20	21	ENSMUSG00000037747.9:E019	TRUE
ENSMUSG00000037852.8	E016	26.4897	0.0137008	0.221151	0.638164	0.999866	9.08639	9.5338	0.154142	chr8	64692643	64692643	1	-	29	18	30	18	25	48	ENSMUSG00000037852.8:E016	TRUE
ENSMUSG00000037857.16	E014	9.98002	0.0102982	0.374111	0.540772	0.999866	6.08959	5.71092	-0.193645	chr11	77712742	77716401	3660	+	13	8	14	5	8	15	ENSMUSG00000037857.16:E014	TRUE
ENSMUSG00000037935.16	E004	22.1237	0.00705365	0.013404	0.90783	0.999866	8.51664	8.46629	-0.0187005	chr11	99213120	99213120	1	-	16	22	26	23	28	21	ENSMUSG00000037935.16:E004	TRUE
ENSMUSG00000037965.14	E011	8975.41	0.0185964	1.9883	0.158519	0.999866	NA	NA	NA	chr16	11141927	11145179	3253	-	13872	5270	7736	8281	7281	13210	ENSMUSG00000037965.14:E011	TRUE
ENSMUSG00000037971.10	E027	37.6251	0.00381882	0.560033	0.454247	0.999866	10.5455	10.9572	0.126784	chr9	50770393	50770800	408	-	31	35	39	42	44	40	ENSMUSG00000037971.10:E027	TRUE
ENSMUSG00000038024.17	E033	14.5711	0.00734055	0.2279	0.633085	0.999866	6.8473	7.11438	0.117389	chr4	86836563	86836885	323	+	15	10	20	18	13	13	ENSMUSG00000038024.17:E033	TRUE
ENSMUSG00000038024.17	E039	13.4516	0.057116	0.0584055	0.809034	0.999866	6.94929	6.55597	-0.178073	chr4	86844978	86846112	1135	+	11	9	27	14	6	17	ENSMUSG00000038024.17:E039	TRUE
ENSMUSG00000038146.8	E010	9.88739	0.017855	1.12122	0.289656	0.999866	6.23325	5.36544	-0.451502	chr17	32137049	32137815	767	-	16	9	11	6	9	10	ENSMUSG00000038146.8:E010	TRUE
ENSMUSG00000038156.16	E021	25.3911	0.013512	0.0068783	0.933903	0.999866	9.05594	9.07465	0.00658637	chr7	114036813	114038740	1928	+	13	25	37	27	29	26	ENSMUSG00000038156.16:E021	TRUE
ENSMUSG00000038170.15+ENSMUSG00000098381.1	E035	15.4849	0.0698255	0.0809741	0.775982	0.999866	7.3709	7.0081	-0.1554	chr3	97735345	97738853	3509	-	13	24	12	17	11	17	ENSMUSG00000038170.15+ENSMUSG00000098381.1:E035	TRUE
ENSMUSG00000038369.14	E004	42.4919	0.00375295	0.0274244	0.868469	0.999866	11.4714	11.28	-0.0565529	chr2	155392664	155395719	3056	-	42	37	60	38	41	45	ENSMUSG00000038369.14:E004	TRUE
ENSMUSG00000038369.14	E008	22.5858	0.0091931	0.033552	0.854663	0.999866	8.51634	8.599	0.0305029	chr2	155397245	155399654	2410	-	18	24	29	24	25	18	ENSMUSG00000038369.14:E008	TRUE
ENSMUSG00000038467.15	E007	26.4721	0.00569374	1.40688	0.235575	0.999866	9.6478	8.81676	-0.288375	chr2	154692675	154692675	1	+	28	26	36	23	19	32	ENSMUSG00000038467.15:E007	TRUE
ENSMUSG00000038473.14+ENSMUSG00000102752.1	E006	8.63473	0.0601226	1.27819	0.258236	0.999866	5.02682	5.92186	0.491254	chr1	170315462	170317458	1997	-	8	9	9	10	6	11	ENSMUSG00000038473.14+ENSMUSG00000102752.1:E006	TRUE
ENSMUSG00000038486.9	E013	9.21929	0.0296197	0.0303565	0.861684	0.999866	5.53186	5.67065	0.0744248	chr3	96190760	96190760	1	+	7	13	6	12	6	12	ENSMUSG00000038486.9:E013	TRUE
ENSMUSG00000038515.10	E002	8491.2	0.000237599	0.522083	0.469955	0.999866	49.2536	49.177	-0.0139357	chr8	13174649	13174852	204	-	8318	8875	9651	8308	8046	8970	ENSMUSG00000038515.10:E002	TRUE
ENSMUSG00000038515.10	E003	7006.34	0.000209736	0.0903788	0.763696	0.999866	47.7157	47.6687	-0.00856327	chr8	13174853	13175161	309	-	6841	7286	7986	6770	6574	7648	ENSMUSG00000038515.10:E003	TRUE
ENSMUSG00000038515.10	E004	1097.68	0.00131147	1.06387	0.302334	0.999866	32.9741	33.3356	0.067563	chr8	13175162	13175162	1	-	995	1118	1269	1105	1003	1275	ENSMUSG00000038515.10:E004	TRUE
ENSMUSG00000038861.14	E020	18.4041	0.00568576	0.244195	0.621193	0.999866	7.96366	7.59335	-0.14815	chr3	94999114	95000150	1037	+	18	23	22	15	18	17	ENSMUSG00000038861.14:E020	TRUE
ENSMUSG00000038861.14	E021	57.6127	0.010044	0.06387	0.800481	0.999866	12.8067	12.9936	0.0505838	chr3	95000151	95003428	3278	+	44	60	82	62	55	50	ENSMUSG00000038861.14:E021	TRUE
ENSMUSG00000038930.11	E006	97.8054	0.00230142	0.758545	0.383784	0.999866	15.7799	16.1971	0.0990476	chr7	80312469	80315589	3121	-	78	97	122	89	97	125	ENSMUSG00000038930.11:E006	TRUE
ENSMUSG00000038930.11	E007	23.7401	0.00571339	0.663582	0.415298	0.999866	9.04906	8.48201	-0.205207	chr7	80315590	80315590	1	-	20	31	28	19	26	22	ENSMUSG00000038930.11:E007	TRUE
ENSMUSG00000039068.16	E032	15.2752	0.0168953	0.0222711	0.881368	0.999866	7.23548	7.03263	-0.0874673	chr3	152455955	152457131	1177	+	15	16	25	8	19	12	ENSMUSG00000039068.16:E032	TRUE
ENSMUSG00000039285.12	E036	363.121	0.00226571	0.0659203	0.797372	0.999866	24.7054	24.6761	-0.00581523	chr9	118063882	118065120	1239	+	426	431	433	293	300	344	ENSMUSG00000039285.12:E036	TRUE
ENSMUSG00000039533.8	E013	9.6446	0.00974669	1.04885	0.305773	0.999866	5.42356	6.21612	0.410897	chr5	142608558	142608558	1	-	6	12	9	6	11	17	ENSMUSG00000039533.8:E013	TRUE
ENSMUSG00000039539.13	E012	11.6804	0.0129518	1.41738	0.233835	0.999866	5.90338	6.53144	0.306384	chr8	38658103	38660724	2622	-	9	13	6	15	15	13	ENSMUSG00000039539.13:E012	TRUE
ENSMUSG00000039542.16	E007	19.9154	0.00497312	1.23253	0.266916	0.999866	7.71393	8.5516	0.322861	chr9	49515125	49516141	1017	-	14	18	21	16	27	29	ENSMUSG00000039542.16:E007	TRUE
ENSMUSG00000039542.16	E008	18.8743	0.0050244	0.931922	0.334364	0.999866	8.29355	7.6151	-0.266395	chr9	49516142	49516727	586	-	17	21	24	12	20	24	ENSMUSG00000039542.16:E008	TRUE
ENSMUSG00000039542.16	E041	18.5919	0.0363524	0.0176861	0.894202	0.999866	7.92502	7.87785	-0.0186182	chr9	49564869	49564869	1	-	23	16	17	9	25	27	ENSMUSG00000039542.16:E041	TRUE
ENSMUSG00000039646.5+ENSMUSG00000004069.17	E007	102.257	0.00297628	0.0432086	0.835333	0.999866	16.2638	16.1849	-0.0185895	chr16	4675778	4675778	1	+	83	94	121	106	107	121	ENSMUSG00000039646.5+ENSMUSG00000004069.17:E007	TRUE
ENSMUSG00000039699.14	E002	323.424	0.000985754	0.025229	0.873798	0.999866	23.9902	23.9389	-0.0102483	chr19	6141087	6141087	1	+	322	309	338	319	329	376	ENSMUSG00000039699.14:E002	TRUE
ENSMUSG00000039699.14	E003	337.702	0.00105825	0.0645427	0.799455	0.999866	24.3328	24.2487	-0.0167425	chr19	6141088	6141899	812	+	326	334	356	319	343	408	ENSMUSG00000039699.14:E003	TRUE
ENSMUSG00000039728.15	E006	14.4383	0.00628744	0.0580193	0.809654	0.999866	7.1133	6.87014	-0.10673	chr7	49912243	49912243	1	+	12	9	19	15	16	19	ENSMUSG00000039728.15:E006	TRUE
ENSMUSG00000039849.6	E019	9.46015	0.0581537	1.77734	0.182477	0.999866	6.21073	5.03477	-0.630552	chr2	164886063	164886364	302	+	12	10	11	14	5	4	ENSMUSG00000039849.6:E019	TRUE
ENSMUSG00000039953.13	E016	11.1173	0.0417252	0.0286902	0.865496	0.999866	6.25977	6.04764	-0.104378	chr4	149638395	149638395	1	+	8	9	16	13	14	8	ENSMUSG00000039953.13:E016	TRUE
ENSMUSG00000039958.17	E016	59.6346	0.00815725	0.103575	0.74758	0.999866	12.3315	12.1751	-0.0438105	chr6	149147289	149148919	1631	+	87	93	93	30	33	26	ENSMUSG00000039958.17:E016	TRUE
ENSMUSG00000039963.20	E027	11.6977	0.00965657	1.43889	0.230319	0.999866	5.97674	6.62773	0.313715	chr11	119254463	119256890	2428	+	7	14	11	12	15	13	ENSMUSG00000039963.20:E027	TRUE
ENSMUSG00000039963.20	E028	8.59777	0.0334337	0.0555663	0.813646	0.999866	5.50286	5.55278	0.027094	chr11	119256891	119257972	1082	+	3	12	12	4	8	16	ENSMUSG00000039963.20:E028	TRUE
ENSMUSG00000040596.15	E003	500.24	0.000795783	0.0463244	0.829587	0.999866	27.1664	27.2237	0.0110878	chr1	166390326	166392227	1902	-	468	474	576	461	513	606	ENSMUSG00000040596.15:E003	TRUE
ENSMUSG00000040651.9	E031	15.0751	0.00704153	0.0476304	0.827239	0.999866	7.10106	7.19611	0.0409092	chr14	27467566	27469028	1463	+	14	16	14	12	16	22	ENSMUSG00000040651.9:E031	TRUE
ENSMUSG00000040681.16	E005	9.46173	0.0369134	0.0993123	0.752657	0.999866	5.56909	5.90165	0.17453	chr16	96124723	96124723	1	-	13	10	6	6	9	15	ENSMUSG00000040681.16:E005	TRUE
ENSMUSG00000040738.10	E002	28.6696	0.00396131	0.0924036	0.761143	0.999866	9.45876	9.59206	0.0450848	chr4	11200057	11201665	1609	-	27	30	28	31	32	27	ENSMUSG00000040738.10:E002	TRUE
ENSMUSG00000040738.10	E004	45.2953	0.00501175	1.21283	0.270772	0.999866	12.0148	11.213	-0.233433	chr4	11201745	11202392	648	-	50	50	47	48	43	37	ENSMUSG00000040738.10:E004	TRUE
ENSMUSG00000040738.10	E007	11.1838	0.00702701	2.08714	0.148544	0.999866	5.63577	6.66949	0.509819	chr4	11204110	11204110	1	-	11	9	8	11	17	13	ENSMUSG00000040738.10:E007	TRUE
ENSMUSG00000040907.15	E029	25.4727	0.0750125	0.798867	0.371432	0.999866	8.55839	9.58212	0.360498	chr7	25002132	25004450	2319	-	11	15	41	24	40	29	ENSMUSG00000040907.15:E029	TRUE
ENSMUSG00000040907.15	E030	11.6846	0.0888404	0.468227	0.493804	0.999866	5.97261	6.66053	0.330866	chr7	25004451	25005754	1304	-	5	6	20	12	19	11	ENSMUSG00000040907.15:E030	TRUE
ENSMUSG00000041020.14	E016	30.995	0.0100609	0.716539	0.397282	0.999866	9.52853	10.2194	0.227223	chrX	159489499	159489499	1	+	21	32	30	36	32	40	ENSMUSG00000041020.14:E016	TRUE
ENSMUSG00000041205.8	E004	23.5779	0.00499045	2.10658	0.146667	0.999866	8.27437	9.14123	0.315558	chr16	20240414	20240933	520	-	21	20	20	28	26	30	ENSMUSG00000041205.8:E004	TRUE
ENSMUSG00000041607.17	E021	1196.61	0.000550307	0.930185	0.334815	0.999866	33.7245	33.9897	0.0494419	chr18	82572926	82572926	1	+	1183	1142	1235	1002	1221	1668	ENSMUSG00000041607.17:E021	TRUE
ENSMUSG00000041607.17	E022	13.4612	0.0255153	0.577812	0.447171	0.999866	6.45796	7.12816	0.30197	chr18	82572927	82573683	757	+	5	14	18	11	16	21	ENSMUSG00000041607.17:E022	TRUE
ENSMUSG00000041607.17	E026	789.887	0.00063268	0.482617	0.487239	0.999866	30.7699	30.5588	-0.0399065	chr18	82575633	82575633	1	+	830	739	856	648	792	1047	ENSMUSG00000041607.17:E026	TRUE
ENSMUSG00000041607.17	E027	99.6158	0.027527	0.209676	0.647021	0.999866	15.872	16.3354	0.109578	chr18	82575634	82576649	1016	+	104	60	129	73	126	134	ENSMUSG00000041607.17:E027	TRUE
ENSMUSG00000041607.17	E028	49.3342	0.0232084	1.19523	0.274276	0.999866	11.5936	12.6928	0.310142	chr18	82576650	82577327	678	+	36	33	66	41	69	65	ENSMUSG00000041607.17:E028	TRUE
ENSMUSG00000041607.17	E031	146.412	0.00439154	1.35137	0.245038	0.999866	18.9198	18.1595	-0.167521	chr18	82579058	82579058	1	+	166	136	168	99	165	178	ENSMUSG00000041607.17:E031	TRUE
ENSMUSG00000041607.17	E032	182.974	0.027338	1.94685	0.162927	0.999866	19.0782	20.8589	0.380046	chr18	82579059	82582455	3397	+	144	115	228	152	269	241	ENSMUSG00000041607.17:E032	TRUE
ENSMUSG00000041607.17	E033	53.5147	0.0101731	0.654638	0.418459	0.999866	12.2012	12.8761	0.186213	chr18	82582456	82583269	814	+	46	50	55	48	74	58	ENSMUSG00000041607.17:E033	TRUE
ENSMUSG00000042043.6	E002	19.2343	0.0050408	0.742812	0.388762	0.999866	8.2554	7.71634	-0.210908	chr13	94789002	94789002	1	+	22	19	27	10	22	20	ENSMUSG00000042043.6:E002	TRUE
ENSMUSG00000042182.16	E015	16.0912	0.00689557	0.0928295	0.76061	0.999866	7.27676	7.51857	0.101015	chr1	33907566	33907566	1	-	17	11	22	12	17	22	ENSMUSG00000042182.16:E015	TRUE
ENSMUSG00000042298.18	E018	83.9007	0.00201565	0.00418525	0.948418	0.999866	15.0273	15.03	0.000653032	chr11	62316426	62316426	1	+	77	89	91	84	75	101	ENSMUSG00000042298.18:E018	TRUE
ENSMUSG00000042298.18	E020	411.014	0.000879433	0.352854	0.552502	0.999866	25.7994	25.6492	-0.0294564	chr11	62318856	62320809	1954	+	367	424	485	384	413	465	ENSMUSG00000042298.18:E020	TRUE
ENSMUSG00000042349.13	E013	11.1774	0.07335	1.16983	0.279436	0.999866	5.60114	6.82887	0.600507	chr1	131261816	131263272	1457	-	9	7	20	10	17	6	ENSMUSG00000042349.13:E013	TRUE
ENSMUSG00000043340.3	E004	14.6301	0.0234756	0.580378	0.446164	0.999866	6.56719	7.27096	0.311982	chr6	28215767	28216271	505	+	8	11	17	24	19	9	ENSMUSG00000043340.3:E004	TRUE
ENSMUSG00000043488.5	E004	13.2323	0.00595016	0.800532	0.370934	0.999866	7.0124	6.341	-0.307209	chr19	5848604	5850933	2330	+	17	12	14	12	14	12	ENSMUSG00000043488.5:E004	TRUE
ENSMUSG00000044348.14	E006	18.5787	0.00626499	0.59516	0.440431	0.999866	7.6701	8.0436	0.148146	chrX	136988232	136992965	4734	-	21	16	24	16	17	21	ENSMUSG00000044348.14:E006	TRUE
ENSMUSG00000044348.14	E007	8.99161	0.00947732	0.000339223	0.985305	0.999866	5.56909	5.48706	-0.0445233	chrX	136992966	136992966	1	-	12	8	11	9	6	9	ENSMUSG00000044348.14:E007	TRUE
ENSMUSG00000044348.14	E011	10.6154	0.00768648	0.106912	0.743688	0.999866	5.97998	6.10238	0.0612438	chrX	136998345	136998473	129	-	11	9	16	8	11	11	ENSMUSG00000044348.14:E011	TRUE
ENSMUSG00000044576.6	E002	14.5335	0.00618963	0.441921	0.506197	0.999866	7.22884	6.80187	-0.186882	chr5	30105403	30105403	1	+	18	15	12	11	15	19	ENSMUSG00000044576.6:E002	TRUE
ENSMUSG00000044576.6	E003	24.581	0.0061141	0.00227534	0.961955	0.999866	8.91634	8.98157	0.0231988	chr5	30105404	30106747	1344	+	26	19	26	21	29	32	ENSMUSG00000044576.6:E003	TRUE
ENSMUSG00000045275.16	E012	18.9998	0.0547276	0.0344179	0.852821	0.999866	7.87899	8.00383	0.0490603	chr16	96173928	96175752	1825	-	13	7	34	21	27	16	ENSMUSG00000045275.16:E012	TRUE
ENSMUSG00000045345.6+ENSMUSG00000106198.1	E001	215.136	0.0017266	0.387671	0.533526	0.999866	21.0927	20.9377	-0.0324068	chr5	143391912	143393688	1777	-	153	177	228	242	275	254	ENSMUSG00000045345.6+ENSMUSG00000106198.1:E001	TRUE
ENSMUSG00000045345.6+ENSMUSG00000106198.1	E002	18.3836	0.0125303	1.70648	0.191443	0.999866	8.40619	7.33523	-0.424689	chr5	143393689	143393689	1	-	14	12	30	15	25	19	ENSMUSG00000045345.6+ENSMUSG00000106198.1:E002	TRUE
ENSMUSG00000046753.10	E004	136.503	0.00135434	0.233926	0.628628	0.999866	18.1036	17.9003	-0.0454245	chr14	27482827	27482940	114	-	133	141	170	134	125	135	ENSMUSG00000046753.10:E004	TRUE
ENSMUSG00000046753.10	E005	94.8619	0.00151241	0.472511	0.491834	0.999866	15.8919	15.5469	-0.0826641	chr14	27482941	27482941	1	-	96	98	118	92	86	92	ENSMUSG00000046753.10:E005	TRUE
ENSMUSG00000047150.8+ENSMUSG00000023982.8+ENSMUSG00000118471.1	E007	34.2606	0.0616466	1.35111	0.245084	0.999866	10.2657	10.4246	0.0503884	chr17	47408850	47412733	3884	-	37	27	50	35	27	35	ENSMUSG00000047150.8+ENSMUSG00000023982.8+ENSMUSG00000118471.1:E007	TRUE
ENSMUSG00000047187.9	E009	10.2015	0.0631306	0.045305	0.831444	0.999866	5.70802	6.14573	0.22294	chr4	8578563	8578563	1	+	6	15	12	5	19	6	ENSMUSG00000047187.9:E009	TRUE
ENSMUSG00000047793.13+ENSMUSG00000098997.1	E011	18.2075	0.00577946	0.662037	0.415842	0.999866	8.05973	7.52847	-0.212213	chr1	93265393	93268994	3602	+	19	19	22	14	17	22	ENSMUSG00000047793.13+ENSMUSG00000098997.1:E011	TRUE
ENSMUSG00000048495.16	E028	19.3107	0.00674679	0.000470852	0.982688	0.999866	7.9499	7.95651	0.00259384	chr1	57403223	57406383	3161	-	18	19	26	20	20	15	ENSMUSG00000048495.16:E028	TRUE
ENSMUSG00000048747.14	E019	129.139	0.00433097	0.598567	0.439125	0.999866	17.4904	17.8742	0.0864823	chr4	97774517	97777990	3474	-	132	123	145	122	137	136	ENSMUSG00000048747.14:E019	TRUE
ENSMUSG00000048747.14	E020	60.6084	0.00298885	0.00327818	0.954342	0.999866	13.1267	13.2226	0.0255875	chr4	97777991	97777991	1	-	56	62	73	56	73	52	ENSMUSG00000048747.14:E020	TRUE
ENSMUSG00000048763.11	E007	9.07893	0.00894129	1.82428	0.176805	0.999866	5.04313	6.07036	0.556408	chr11	96341775	96342442	668	+	4	7	11	13	9	12	ENSMUSG00000048763.11:E007	TRUE
ENSMUSG00000048920.8	E003	8.73466	0.183882	0.104825	0.746115	0.999866	5.10652	5.95792	0.462662	chr7	16812641	16813120	480	-	5	10	13	9	1	17	ENSMUSG00000048920.8:E003	TRUE
ENSMUSG00000049090.3	E006	8.63768	0.0142775	0.0234677	0.878247	0.999866	5.56689	5.41023	-0.0856001	chr18	84089806	84093062	3257	+	5	12	12	7	5	13	ENSMUSG00000049090.3:E006	TRUE
ENSMUSG00000050088.9	E010	14.7823	0.0765793	0.0440457	0.833769	0.999866	6.88041	7.21356	0.145229	chr17	14945936	14945936	1	+	9	12	24	18	20	7	ENSMUSG00000050088.9:E010	TRUE
ENSMUSG00000050088.9	E011	262.497	0.00118904	0.530853	0.466249	0.999866	22.6169	22.3135	-0.0619428	chr17	14945937	14946976	1040	+	238	279	334	245	243	279	ENSMUSG00000050088.9:E011	TRUE
ENSMUSG00000050174.15	E007	310.771	0.00574148	0.328472	0.56656	0.999866	23.4397	23.83	0.078388	chr3	37407730	37409507	1778	-	296	372	373	302	272	285	ENSMUSG00000050174.15:E007	TRUE
ENSMUSG00000050174.15	E008	37.1942	0.00740518	0.0259113	0.872117	0.999866	10.616	10.7903	0.0538745	chr3	37409508	37409508	1	-	39	33	54	33	38	32	ENSMUSG00000050174.15:E008	TRUE
ENSMUSG00000050373.13	E009	20.0951	0.00512679	0.669924	0.413078	0.999866	7.86246	8.4288	0.217894	chr2	164787633	164789893	2261	+	13	20	30	19	25	17	ENSMUSG00000050373.13:E009	TRUE
ENSMUSG00000050708.16+ENSMUSG00000076036.1	E008	10.8311	0.00901881	0.181463	0.670119	0.999866	6.2898	5.9248	-0.180873	chr7	45458535	45458535	1	-	13	8	18	5	13	11	ENSMUSG00000050708.16+ENSMUSG00000076036.1:E008	TRUE
ENSMUSG00000051166.10	E044	9.5899	0.0115258	0.602625	0.437578	0.999866	5.46868	5.93228	0.244732	chr12	98827820	98828393	574	-	6	9	13	14	9	7	ENSMUSG00000051166.10:E044	TRUE
ENSMUSG00000051435.11	E010	10.3133	0.0157584	0.00831659	0.927337	0.999866	6.11072	5.71109	-0.204031	chr4	141911526	141915932	4407	-	13	9	13	11	7	10	ENSMUSG00000051435.11:E010	TRUE
ENSMUSG00000052139.18+ENSMUSG00000105617.4+ENSMUSG00000106918.3	E023	13.6511	0.00673559	0.66492	0.414828	0.999866	6.43216	7.18289	0.337678	chr5	31629721	31631865	2145	+	10	9	18	15	15	18	ENSMUSG00000052139.18+ENSMUSG00000105617.4+ENSMUSG00000106918.3:E023	TRUE
ENSMUSG00000052371.5	E002	2181.74	0.0338301	0.837064	0.360238	0.999866	38.9834	38.0547	-0.170978	chr2	74705131	74710042	4912	-	2098	2108	2239	2216	2180	2602	ENSMUSG00000052371.5:E002	TRUE
ENSMUSG00000052403.11	E003	584.71	0.0406947	0.100782	0.750894	0.999866	28.4565	28.2552	-0.0386148	chr2	25607965	25609161	1197	+	574	624	667	566	520	645	ENSMUSG00000052403.11:E003	TRUE
ENSMUSG00000052727.6	E004	54.2452	0.00785602	0.258711	0.611007	0.999866	12.3949	12.7502	0.0978072	chr13	99429212	99429212	1	-	58	42	54	61	63	54	ENSMUSG00000052727.6:E004	TRUE
ENSMUSG00000052727.6	E019	10.7959	0.0804236	0.0483345	0.825987	0.999866	5.90383	6.34365	0.217445	chr13	99516304	99516304	1	-	7	12	11	8	6	25	ENSMUSG00000052727.6:E019	TRUE
ENSMUSG00000052889.11	E030	18.6952	0.00472342	0.678855	0.409981	0.999866	7.62666	8.20547	0.228174	chr7	122629096	122630735	1640	+	16	15	23	16	21	26	ENSMUSG00000052889.11:E030	TRUE
ENSMUSG00000053205.9	E034	12.1031	0.00643684	1.03371	0.309289	0.999866	6.73512	6.01745	-0.342279	chr14	45385508	45385631	124	+	13	17	12	10	10	12	ENSMUSG00000053205.9:E034	TRUE
ENSMUSG00000053263.3	E003	26.1739	0.0240123	0.129287	0.719173	0.999866	8.92921	9.51808	0.204438	chr11	3330914	3330914	1	-	31	22	23	20	25	43	ENSMUSG00000053263.3:E003	TRUE
ENSMUSG00000053545.6	E005	9.95227	0.0118499	1.2319	0.267038	0.999866	5.36253	6.136	0.405495	chr2	147188408	147188486	79	+	9	8	7	15	12	9	ENSMUSG00000053545.6:E005	TRUE
ENSMUSG00000054556.6	E003	33.5735	0.00373663	1.3849	0.239269	0.999866	9.99045	10.5619	0.182165	chr6	17086050	17086608	559	-	30	33	35	27	47	36	ENSMUSG00000054556.6:E003	TRUE
ENSMUSG00000054556.6	E009	87.6524	0.0110159	1.63625	0.200841	0.999866	15.6854	14.8531	-0.202792	chr6	17095751	17097940	2190	-	90	114	85	69	93	87	ENSMUSG00000054556.6:E009	TRUE
ENSMUSG00000054793.8	E010	19.9897	0.0054113	1.86734	0.17178	0.999866	7.62902	8.63137	0.386574	chr7	24502794	24502794	1	+	21	19	15	17	25	27	ENSMUSG00000054793.8:E010	TRUE
ENSMUSG00000055022.14	E018	12.3342	0.0236191	0.539798	0.462516	0.999866	6.81409	6.06916	-0.352057	chr15	92254060	92254060	1	+	23	8	10	12	10	12	ENSMUSG00000055022.14:E018	TRUE
ENSMUSG00000055022.14	E023	10.1621	0.0070947	0.377918	0.53872	0.999866	5.67563	6.14104	0.237742	chr15	92271354	92271354	1	+	12	8	8	8	15	12	ENSMUSG00000055022.14:E023	TRUE
ENSMUSG00000055323.5	E002	12.2323	0.00650458	0.426291	0.513815	0.999866	6.20555	6.64772	0.20927	chr7	126771503	126771929	427	-	9	11	14	15	13	13	ENSMUSG00000055323.5:E002	TRUE
ENSMUSG00000055323.5	E003	47.0105	0.00402	0.366885	0.544707	0.999866	11.7292	12.0059	0.079303	chr7	126771930	126773691	1762	-	38	45	55	48	52	52	ENSMUSG00000055323.5:E003	TRUE
ENSMUSG00000055818.2	E002	12.1982	0.00727969	1.0644	0.302214	0.999866	6.09317	6.76767	0.31921	chr6	124917182	124917182	1	+	10	10	14	16	9	16	ENSMUSG00000055818.2:E002	TRUE
ENSMUSG00000056031.13	E006	34.294	0.00402642	0.00262058	0.959173	0.999866	10.4095	10.344	-0.020727	chr9	85841329	85842664	1336	-	35	40	38	23	36	41	ENSMUSG00000056031.13:E006	TRUE
ENSMUSG00000056687.9	E009	186.28	0.00132674	0.80434	0.369799	0.999866	20.2595	19.8735	-0.0821873	chr11	109362249	109363105	857	-	213	182	215	179	150	206	ENSMUSG00000056687.9:E009	TRUE
ENSMUSG00000056687.9	E010	117.669	0.00151977	0.564687	0.452378	0.999866	16.8811	17.2626	0.0874762	chr11	109363106	109363106	1	-	121	112	131	127	93	139	ENSMUSG00000056687.9:E010	TRUE
ENSMUSG00000057103.11	E007	126.243	0.00867686	0.697417	0.403653	0.999866	17.7897	17.2255	-0.127747	chr6	85914079	85915209	1131	-	136	128	147	128	114	119	ENSMUSG00000057103.11:E007	TRUE
ENSMUSG00000057103.11	E008	33.4638	0.00834551	0.0346364	0.85236	0.999866	10.3824	10.1609	-0.0706415	chr6	85915210	85915210	1	-	33	34	41	28	28	44	ENSMUSG00000057103.11:E008	TRUE
ENSMUSG00000057265.13	E020	1411.82	0.000895745	0.274367	0.600417	0.999866	35.038	35.1395	0.0188428	chr12	84433781	84438110	4330	+	1310	1522	1559	1427	1328	1523	ENSMUSG00000057265.13:E020	TRUE
ENSMUSG00000057880.12	E016	12.8978	0.00833888	0.177821	0.673253	0.999866	6.77118	6.42335	-0.160773	chr16	8588935	8588935	1	+	16	10	15	13	13	12	ENSMUSG00000057880.12:E016	TRUE
ENSMUSG00000058254.12	E002	17.1918	0.00524621	0.851708	0.35607	0.999866	7.90784	7.269	-0.261172	chrX	10485238	10485238	1	+	19	16	24	11	19	18	ENSMUSG00000058254.12:E002	TRUE
ENSMUSG00000058254.12	E005	10.743	0.00755037	0.0193905	0.889253	0.999866	6.10414	6.00485	-0.0495778	chrX	10579503	10579503	1	+	14	8	12	11	9	12	ENSMUSG00000058254.12:E005	TRUE
ENSMUSG00000058297.16	E004	9.54603	0.00841345	1.45113	0.228346	0.999866	5.22641	6.19313	0.510455	chr10	60106657	60109246	2590	+	6	11	7	10	12	13	ENSMUSG00000058297.16:E004	TRUE
ENSMUSG00000058558.12+ENSMUSG00000064453.1	E005	10.1313	0.00784324	0.20638	0.64962	0.999866	5.70437	6.05753	0.181135	chr5	107901072	107901721	650	+	8	13	10	10	11	10	ENSMUSG00000058558.12+ENSMUSG00000064453.1:E005	TRUE
ENSMUSG00000058756.13	E028	24.0378	0.00371496	0.360495	0.548231	0.999866	9.02794	8.66645	-0.129799	chr11	98765112	98767695	2584	+	24	24	31	20	22	28	ENSMUSG00000058756.13:E028	TRUE
ENSMUSG00000058756.13	E030	25.453	0.00385198	0.00345457	0.953131	0.999866	9.07888	9.10272	0.00837136	chr11	98767769	98767968	200	+	26	22	32	23	23	32	ENSMUSG00000058756.13:E030	TRUE
ENSMUSG00000058966.13	E002	5552.05	0.000187231	0.248988	0.617789	0.999866	45.8735	45.8125	-0.01113	chr7	126797692	126797692	1	+	5463	5777	5992	5612	5095	6165	ENSMUSG00000058966.13:E002	TRUE
ENSMUSG00000058966.13	E003	9553.07	0.000361216	0.000565087	0.981035	0.999866	50.1575	50.1699	0.00225273	chr7	126797693	126799925	2233	+	9572	9931	10051	9436	8821	10939	ENSMUSG00000058966.13:E003	TRUE
ENSMUSG00000059013.12	E007	41.9602	0.00342597	0.0987093	0.753384	0.999866	11.3755	11.1717	-0.0606013	chr2	32737558	32737558	1	+	42	35	45	45	51	39	ENSMUSG00000059013.12:E007	TRUE
ENSMUSG00000059013.12	E008	96.4027	0.0024434	0.467233	0.494263	0.999866	15.6289	15.9841	0.0848455	chr2	32737559	32739055	1497	+	91	77	98	111	114	100	ENSMUSG00000059013.12:E008	TRUE
ENSMUSG00000059119.9	E010	9.63961	0.00758893	0.0267641	0.870048	0.999866	5.85972	5.70532	-0.0804033	chr7	143524161	143524161	1	-	8	13	8	7	10	14	ENSMUSG00000059119.9:E010	TRUE
ENSMUSG00000059119.9	E019	9.84716	0.00798885	0.874578	0.349691	0.999866	5.4572	6.13123	0.350719	chr7	143529418	143529418	1	-	10	9	6	10	11	15	ENSMUSG00000059119.9:E019	TRUE
ENSMUSG00000059325.14	E003	11.2876	0.0069155	0.11428	0.735323	0.999866	6.10708	6.32546	0.106473	chr5	77094866	77094866	1	-	11	8	13	12	11	15	ENSMUSG00000059325.14:E003	TRUE
ENSMUSG00000059552.13	E005	14.0921	0.00816006	0.0253584	0.873477	0.999866	6.88576	6.91794	0.0142868	chr11	69580516	69582179	1664	+	12	17	15	14	10	19	ENSMUSG00000059552.13:E005	TRUE
ENSMUSG00000060036.14+ENSMUSG00000088219.1	E010	9.61665	0.0991404	0.341312	0.559073	0.999866	5.48436	6.05667	0.298823	chr15	80079690	80079690	1	-	2	11	14	9	13	11	ENSMUSG00000060036.14+ENSMUSG00000088219.1:E010	TRUE
ENSMUSG00000060176.4+ENSMUSG00000098258.1	E009	15.0257	0.015542	1.19831	0.27366	0.999866	6.70054	7.39543	0.303055	chr13	58298560	58303268	4709	-	13	9	18	22	18	11	ENSMUSG00000060176.4+ENSMUSG00000098258.1:E009	TRUE
ENSMUSG00000060703.12	E002	45.4324	0.011006	0.175429	0.675331	0.999866	11.3924	11.7818	0.113528	chr2	60253968	60255070	1103	-	63	44	60	30	49	33	ENSMUSG00000060703.12:E002	TRUE
ENSMUSG00000060703.12	E003	8.80439	0.0131062	0.93601	0.333306	0.999866	5.70664	5.06466	-0.35737	chr2	60255071	60255071	1	-	11	11	15	1	11	6	ENSMUSG00000060703.12:E003	TRUE
ENSMUSG00000060961.16	E036	9.11107	0.00853567	1.4886	0.222433	0.999866	5.11122	6.069	0.51573	chr5	89135820	89135820	1	+	5	10	7	8	13	14	ENSMUSG00000060961.16:E036	TRUE
ENSMUSG00000062078.15	E012	12.6969	0.0132108	0.0546219	0.815207	0.999866	6.48186	6.74154	0.11978	chr17	10216160	10216160	1	-	15	11	10	10	9	25	ENSMUSG00000062078.15:E012	TRUE
ENSMUSG00000062270.14	E012	11.7969	0.0447023	1.30092	0.254045	0.999866	6.95851	5.79973	-0.55333	chr9	90096503	90096503	1	-	11	12	21	3	13	15	ENSMUSG00000062270.14:E012	TRUE
ENSMUSG00000062352.14	E005	1389.25	0.0017305	1.57335	0.209721	0.999866	34.8098	35.1605	0.0651368	chr12	21267939	21269805	1867	-	1289	1340	1554	1381	1437	1561	ENSMUSG00000062352.14:E005	TRUE
ENSMUSG00000062352.14	E006	136.722	0.00443845	0.32068	0.571199	0.999866	18.1985	17.9503	-0.0553317	chr12	21269806	21269806	1	-	146	136	147	108	150	160	ENSMUSG00000062352.14:E006	TRUE
ENSMUSG00000062380.4	E003	33.3637	0.00466231	1.1936	0.274605	0.999866	10.4162	9.97565	-0.14127	chr8	123411662	123411662	1	+	37	42	28	28	37	32	ENSMUSG00000062380.4:E003	TRUE
ENSMUSG00000062591.5	E012	50.993	0.00306678	0.14913	0.699368	0.999866	12.4605	12.1121	-0.0974385	chr17	57087457	57087457	1	-	41	48	60	51	58	57	ENSMUSG00000062591.5:E012	TRUE
ENSMUSG00000063019.5	E003	8.85178	0.0086884	0.218236	0.640387	0.999866	5.69109	5.38444	-0.166205	chr2	157379254	157379254	1	+	12	7	11	6	9	10	ENSMUSG00000063019.5:E003	TRUE
ENSMUSG00000063077.15	E010	10.1172	0.0350627	0.00405518	0.949225	0.999866	5.89671	5.92226	0.0130428	chr4	149186103	149186103	1	-	16	5	8	9	9	16	ENSMUSG00000063077.15:E010	TRUE
ENSMUSG00000063077.15	E028	8.92353	0.0108894	0.399778	0.527204	0.999866	5.26616	5.7717	0.274987	chr4	149202508	149202508	1	-	6	6	11	12	9	11	ENSMUSG00000063077.15:E028	TRUE
ENSMUSG00000063200.4	E022	137.565	0.00409501	0.466861	0.494435	0.999866	18.2451	17.9169	-0.0731617	chr13	43402861	43402861	1	+	115	157	181	125	122	149	ENSMUSG00000063200.4:E022	TRUE
ENSMUSG00000063200.4	E023	379.733	0.000916738	1.60306	0.20547	0.999866	24.8682	25.4068	0.106271	chr13	43402862	43403089	228	+	358	373	445	363	382	421	ENSMUSG00000063200.4:E023	TRUE
ENSMUSG00000063200.4	E024	815.97	0.00257904	1.00218	0.316785	0.999866	30.6457	31.0983	0.0854746	chr13	43403090	43403491	402	+	804	860	877	796	798	878	ENSMUSG00000063200.4:E024	TRUE
ENSMUSG00000063714.15	E003	38.9596	0.0031639	0.0904213	0.763642	0.999866	11.0292	10.8366	-0.0585643	chr2	72979595	72979595	1	+	32	47	55	27	46	34	ENSMUSG00000063714.15:E003	TRUE
ENSMUSG00000063714.15	E004	91.3797	0.0025971	0.0820168	0.774583	0.999866	15.5861	15.4507	-0.0326754	chr2	72979596	72981602	2007	+	77	100	135	70	103	80	ENSMUSG00000063714.15:E004	TRUE
ENSMUSG00000063765.12	E006	9.82319	0.0241356	0.130813	0.717591	0.999866	5.93518	5.64015	-0.153537	chr15	81689357	81690861	1505	-	13	9	10	8	13	7	ENSMUSG00000063765.12:E006	TRUE
ENSMUSG00000064068.14	E042	60.0082	0.0115083	1.10778	0.292566	0.999866	12.7095	13.6704	0.256295	chr3	89220749	89222207	1459	-	47	50	92	51	68	66	ENSMUSG00000064068.14:E042	TRUE
ENSMUSG00000064068.14	E043	30.4155	0.00336036	1.3293	0.248929	0.999866	9.41597	10.3022	0.291865	chr3	89222208	89223060	853	-	24	28	42	28	31	36	ENSMUSG00000064068.14:E043	TRUE
ENSMUSG00000064068.14	E045	48.6146	0.00329956	0.735173	0.391211	0.999866	11.7511	12.4229	0.190093	chr3	89224109	89224109	1	-	42	46	68	38	52	57	ENSMUSG00000064068.14:E045	TRUE
ENSMUSG00000064068.14	E047	33.6294	0.00321692	0.0454378	0.831201	0.999866	10.3009	10.2497	-0.0163287	chr3	89226809	89227020	212	-	32	36	47	26	28	40	ENSMUSG00000064068.14:E047	TRUE
ENSMUSG00000064127.13	E017	10.166	0.0080428	1.17471	0.278435	0.999866	6.32559	5.50663	-0.418273	chrX	12699891	12703212	3322	-	8	11	16	7	13	8	ENSMUSG00000064127.13:E017	TRUE
ENSMUSG00000064435.1	E003	11.7131	0.0231632	0.438943	0.507633	0.999866	6.35789	6.19407	-0.0791792	chr1	153440219	153443038	2820	+	10	6	14	15	15	12	ENSMUSG00000064435.1:E003	TRUE
ENSMUSG00000064514.1+ENSMUSG00000094411.1+ENSMUSG00000032399.8	E012	13.3902	0.0275376	0.207474	0.648755	0.999866	7.02528	6.55023	-0.214108	chr9	64177070	64177070	1	+	14	9	24	7	12	19	ENSMUSG00000064514.1+ENSMUSG00000094411.1+ENSMUSG00000032399.8:E012	TRUE
ENSMUSG00000065488.2	E003	45.1978	0.444625	1.50164	0.22042	0.999866	11.9011	11.4761	-0.123121	chr15	102973435	102976245	2811	+	37	39	53	41	44	69	ENSMUSG00000065488.2:E003	TRUE
ENSMUSG00000067786.16	E012	9.96307	0.0683042	1.76455	0.184058	0.999866	5.06484	6.42971	0.717978	chr2	157560535	157560535	1	+	13	4	4	15	9	16	ENSMUSG00000067786.16:E012	TRUE
ENSMUSG00000067786.16	E013	27.4947	0.00373775	0.912806	0.339371	0.999866	9.01667	9.65241	0.218603	chr2	157560536	157560901	366	+	28	19	25	32	33	32	ENSMUSG00000067786.16:E013	TRUE
ENSMUSG00000068184.7	E013	9.81457	0.00819535	0.0226908	0.880264	0.999866	5.87925	5.77408	-0.0543896	chr13	108091534	108091534	1	-	10	8	11	9	10	13	ENSMUSG00000068184.7:E013	TRUE
ENSMUSG00000068798.10	E007	12.9463	0.0270315	0.0665209	0.796471	0.999866	6.78144	6.4884	-0.134751	chr3	105737755	105737755	1	-	21	8	12	12	9	18	ENSMUSG00000068798.10:E007	TRUE
ENSMUSG00000069072.9	E004	10.6774	0.00675459	0.0826737	0.773706	0.999866	5.95631	6.11184	0.0779064	chr3	31225606	31227044	1439	-	10	8	11	12	11	14	ENSMUSG00000069072.9:E004	TRUE
ENSMUSG00000069662.5	E003	110.947	0.00381744	0.229855	0.631631	0.999866	16.6615	16.815	0.0355629	chr10	37138434	37138434	1	-	103	123	118	104	93	145	ENSMUSG00000069662.5:E003	TRUE
ENSMUSG00000069769.13	E006	36.1187	0.0459388	0.0666638	0.796258	0.999866	10.4592	10.7937	0.103943	chr11	88362715	88365514	2800	-	33	41	38	23	47	43	ENSMUSG00000069769.13:E006	TRUE
ENSMUSG00000071533.11	E010	9.58276	0.00843924	0.0902104	0.76391	0.999866	5.73637	5.81677	0.0419084	chr16	56022055	56022055	1	-	11	9	8	6	12	14	ENSMUSG00000071533.11:E010	TRUE
ENSMUSG00000073073.4	E003	849.097	0.0434784	0.0961533	0.756496	0.999866	31.3781	30.9771	-0.0756273	chr11	30267911	30268662	752	+	840	973	941	813	755	886	ENSMUSG00000073073.4:E003	TRUE
ENSMUSG00000073437.10	E006	12.6029	0.00682485	2.06052	0.151158	0.999866	7.02819	5.92923	-0.517332	chr17	24411048	24411924	877	-	15	15	16	9	14	8	ENSMUSG00000073437.10:E006	TRUE
ENSMUSG00000073607.2	E006	214.151	0.0807085	0.471386	0.49235	0.999866	20.8277	21.3162	0.102029	chr18	34220341	34221482	1142	-	256	221	196	221	166	251	ENSMUSG00000073607.2:E006	TRUE
ENSMUSG00000074569.4	E006	25.987	0.00716248	1.01925	0.312696	0.999866	9.41099	8.83203	-0.202812	chr2	172455476	172458489	3014	-	19	22	29	29	34	27	ENSMUSG00000074569.4:E006	TRUE
ENSMUSG00000074646.10	E008	15.312	0.0520148	0.990871	0.31953	0.999866	6.56044	7.70764	0.495632	chr2	155988994	155988994	1	-	7	10	20	15	31	12	ENSMUSG00000074646.10:E008	TRUE
ENSMUSG00000074657.5	E009	11.2886	0.0240541	0.524116	0.469091	0.999866	5.86614	6.4878	0.305062	chr10	127233817	127233817	1	-	9	15	6	11	16	12	ENSMUSG00000074657.5:E009	TRUE
ENSMUSG00000074782.3	E002	661.275	0.00169477	0.176509	0.674391	0.999866	29.0996	29.2388	0.0265403	chr13	91704576	91707903	3328	-	717	767	826	577	567	597	ENSMUSG00000074782.3:E002	TRUE
ENSMUSG00000076432.13	E011	15.564	0.00691022	0.585108	0.444317	0.999866	7.02804	7.5535	0.222383	chr12	21398241	21398241	1	-	11	12	23	12	19	21	ENSMUSG00000076432.13:E011	TRUE
ENSMUSG00000077527.1+ENSMUSG00000031691.14	E034	10.3757	0.00752464	1.67467	0.195634	0.999866	5.40783	6.38176	0.499394	chr8	85053547	85053674	128	+	6	8	10	14	12	14	ENSMUSG00000077527.1+ENSMUSG00000031691.14:E034	TRUE
ENSMUSG00000078588.10+ENSMUSG00000091237.1+ENSMUSG00000028541.14	E002	4475.27	0.00058586	1.41139	0.234826	0.999866	44.2723	44.0517	-0.0402934	chr4	117864269	117866523	2255	-	4083	4627	4943	4451	4323	5140	ENSMUSG00000078588.10+ENSMUSG00000091237.1+ENSMUSG00000028541.14:E002	TRUE
ENSMUSG00000078684.8	E015	10.297	0.00710334	0.792835	0.373244	0.999866	6.38595	5.56738	-0.414194	chr3	88808642	88808642	1	+	10	9	12	9	11	13	ENSMUSG00000078684.8:E015	TRUE
ENSMUSG00000078684.8	E016	70.961	0.00234678	0.707628	0.400232	0.999866	14.4337	13.661	-0.197935	chr3	88808643	88810470	1828	+	61	64	71	76	78	88	ENSMUSG00000078684.8:E016	TRUE
ENSMUSG00000078700.10	E012	23.6479	0.0214152	0.370999	0.54246	0.999866	8.92639	8.47891	-0.162885	chr11	96953466	96953466	1	+	21	27	26	31	23	14	ENSMUSG00000078700.10:E012	TRUE
ENSMUSG00000078700.10	E013	139.65	0.00249172	0.45194	0.501415	0.999866	18.3294	18.0277	-0.0670955	chr11	96953467	96953826	360	+	138	136	156	135	148	146	ENSMUSG00000078700.10:E013	TRUE
ENSMUSG00000078772.2+ENSMUSG00000028229.11	E026	40.5073	0.00375345	0.922875	0.336721	0.999866	11.3498	10.6851	-0.201042	chr4	19606932	19606932	1	+	47	51	44	36	39	29	ENSMUSG00000078772.2+ENSMUSG00000028229.11:E026	TRUE
ENSMUSG00000079414.3	E005	24.1992	0.0655802	0.015503	0.900911	0.999866	8.77252	8.98587	0.0763734	chr17	57097219	57100810	3592	-	31	17	29	17	33	23	ENSMUSG00000079414.3:E005	TRUE
ENSMUSG00000079469.10	E003	2612.38	0.00111493	0.446159	0.504165	0.999866	39.9717	39.857	-0.0210498	chr9	73011727	73013091	1365	-	2597	2667	2812	2592	2590	2786	ENSMUSG00000079469.10:E003	TRUE
ENSMUSG00000079469.10	E004	254.501	0.00113428	0.797061	0.371974	0.999866	22.457	22.0196	-0.0895899	chr9	73013092	73013092	1	-	274	244	285	248	242	271	ENSMUSG00000079469.10:E004	TRUE
ENSMUSG00000079469.10	E022	28.0054	0.0125022	1.02658	0.310963	0.999866	9.89625	9.02544	-0.296313	chr9	73025357	73029105	3749	-	30	28	37	19	36	23	ENSMUSG00000079469.10:E022	TRUE
ENSMUSG00000079560.13+ENSMUSG00000014704.10+ENSMUSG00000101298.1	E004	24.4728	0.004793	1.06888	0.301198	0.999866	9.19739	8.53481	-0.237571	chr6	52164961	52166500	1540	-	20	31	23	28	22	25	ENSMUSG00000079560.13+ENSMUSG00000014704.10+ENSMUSG00000101298.1:E004	TRUE
ENSMUSG00000079560.13+ENSMUSG00000014704.10+ENSMUSG00000101298.1	E005	73.5564	0.00293716	0.0121228	0.912327	0.999866	14.2061	14.2994	0.0236871	chr6	52166501	52169061	2561	-	57	73	75	79	78	92	ENSMUSG00000079560.13+ENSMUSG00000014704.10+ENSMUSG00000101298.1:E005	TRUE
ENSMUSG00000079659.5	E011	103.89	0.00484523	0.740039	0.389648	0.999866	16.0304	16.5999	0.133732	chr5	9119045	9119045	1	+	109	82	108	107	111	124	ENSMUSG00000079659.5:E011	TRUE
ENSMUSG00000079659.5	E012	1066.34	0.000462078	0.120484	0.728511	0.999866	32.8939	32.9431	0.00920661	chr5	9119046	9120183	1138	+	960	995	1255	1104	1065	1191	ENSMUSG00000079659.5:E012	TRUE
ENSMUSG00000079659.5	E013	749.679	0.000681768	0.0571528	0.811054	0.999866	30.1852	30.2375	0.00991416	chr5	9120184	9121504	1321	+	657	718	879	791	754	813	ENSMUSG00000079659.5:E013	TRUE
ENSMUSG00000082848.1	E003	203.295	0.0083493	1.0977	0.294771	0.999866	20.4457	21.0063	0.117823	chr19	3850380	3852339	1960	-	206	196	222	190	166	281	ENSMUSG00000082848.1:E003	TRUE
ENSMUSG00000082848.1	E004	42.8194	0.00370669	1.46107	0.22676	0.999866	11.6729	11.0635	-0.180147	chr19	3852340	3852340	1	-	39	50	55	43	29	47	ENSMUSG00000082848.1:E004	TRUE
ENSMUSG00000083922.1	E001	15.1688	0.0161471	0.51249	0.474063	0.999866	7.33593	6.95787	-0.162787	chr8	72428920	72429549	630	-	6	11	23	17	17	21	ENSMUSG00000083922.1:E001	TRUE
ENSMUSG00000084799.7	E013	10.536	0.00962902	0.799003	0.371392	0.999866	5.69116	6.3872	0.348718	chr1	63144185	63144185	1	+	9	8	12	11	8	18	ENSMUSG00000084799.7:E013	TRUE
ENSMUSG00000084799.7	E014	1746.13	0.000282462	0.26908	0.603949	0.999866	36.7669	36.6917	-0.0138848	chr1	63144186	63147659	3474	+	1687	1803	1907	1768	1672	1886	ENSMUSG00000084799.7:E014	TRUE
ENSMUSG00000084799.7	E016	1202.26	0.000333231	0.970232	0.324622	0.999866	33.7348	33.9302	0.0364481	chr1	63147799	63148897	1099	+	1112	1245	1297	1228	1159	1351	ENSMUSG00000084799.7:E016	TRUE
ENSMUSG00000084808.7	E003	240.015	0.00110644	0.082371	0.77411	0.999866	21.8777	21.787	-0.0187135	chr8	111137226	111137442	217	-	218	240	269	253	224	272	ENSMUSG00000084808.7:E003	TRUE
ENSMUSG00000084808.7	E004	86.0191	0.00167926	0.264479	0.60706	0.999866	15.3053	15.0245	-0.0686732	chr8	111137443	111137443	1	-	77	86	102	91	77	96	ENSMUSG00000084808.7:E004	TRUE
ENSMUSG00000084808.7	E006	10.7703	0.0665021	0.0238492	0.877269	0.999866	6.17742	5.95876	-0.108971	chr8	111140952	111143601	2650	-	5	10	19	12	14	6	ENSMUSG00000084808.7:E006	TRUE
ENSMUSG00000084862.1	E002	63.0384	0.00298528	0.357344	0.549985	0.999866	13.0591	13.7021	0.169885	chr17	25919467	25919467	1	+	50	67	71	70	65	63	ENSMUSG00000084862.1:E002	TRUE
ENSMUSG00000084998.1	E002	35.757	0.00284012	0.385283	0.534789	0.999866	10.3773	10.7488	0.115958	chr17	35896991	35896991	1	+	29	36	37	35	35	50	ENSMUSG00000084998.1:E002	TRUE
ENSMUSG00000084998.1	E003	621.659	0.00352285	0.781908	0.376558	0.999866	29.0516	28.6182	-0.0828433	chr17	35896992	35897666	675	+	595	657	648	521	609	831	ENSMUSG00000084998.1:E003	TRUE
ENSMUSG00000085071.1	E008	14.196	0.00925962	0.833684	0.361209	0.999866	6.5602	7.00789	0.201867	chr2	139675959	139677585	1627	-	24	16	13	12	9	12	ENSMUSG00000085071.1:E008	TRUE
ENSMUSG00000085154.7	E002	10.9093	0.00840826	0.159999	0.689157	0.999866	5.88223	6.23123	0.174252	chr11	103697872	103697872	1	+	11	12	12	12	12	7	ENSMUSG00000085154.7:E002	TRUE
ENSMUSG00000085154.7	E003	10.7744	0.00938446	0.061362	0.804356	0.999866	5.88231	6.1371	0.128105	chr11	103697873	103698295	423	+	11	12	12	12	12	6	ENSMUSG00000085154.7:E003	TRUE
ENSMUSG00000085169.2	E003	26.4279	0.00488638	0.562291	0.453339	0.999866	8.99468	9.42148	0.148352	chr16	91689280	91689280	1	+	19	21	34	32	26	31	ENSMUSG00000085169.2:E003	TRUE
ENSMUSG00000085208.3	E005	42.6451	0.00286203	0.00828805	0.927462	0.999866	11.393	11.4102	0.00508605	chr11	86211192	86211192	1	+	37	36	56	42	45	48	ENSMUSG00000085208.3:E005	TRUE
ENSMUSG00000085208.3	E006	222.674	0.0017137	0.0600392	0.806434	0.999866	21.387	21.247	-0.0291094	chr11	86211193	86211777	585	+	195	214	270	226	238	227	ENSMUSG00000085208.3:E006	TRUE
ENSMUSG00000085208.3	E007	400.25	0.000756672	0.598858	0.439014	0.999866	25.4104	25.6161	0.0404334	chr11	86211778	86214679	2902	+	360	375	456	411	418	446	ENSMUSG00000085208.3:E007	TRUE
ENSMUSG00000085237.2+ENSMUSG00000085971.4+ENSMUSG00000108207.2	E036	11.482	0.203311	3.62568e-05	0.995196	0.999866	6.2508	6.17327	-0.0378249	chr5	149010200	149013791	3592	-	6	20	15	9	13	7	ENSMUSG00000085237.2+ENSMUSG00000085971.4+ENSMUSG00000108207.2:E036	TRUE
ENSMUSG00000085246.1	E003	86.4649	0.00365414	0.0458445	0.830459	0.999866	15.1738	15.0699	-0.0254474	chr11	88356446	88357911	1466	+	53	68	104	116	99	90	ENSMUSG00000085246.1:E003	TRUE
ENSMUSG00000085315.7	E004	256.421	0.000792448	0.871651	0.350499	0.999866	22.4543	22.0712	-0.0784661	chr2	52431893	52431893	1	+	257	287	296	244	228	261	ENSMUSG00000085315.7:E004	TRUE
ENSMUSG00000085315.7	E005	255.124	0.000807221	1.05857	0.303541	0.999866	22.4376	22.0135	-0.0868914	chr2	52431894	52431894	1	+	255	288	295	241	228	258	ENSMUSG00000085315.7:E005	TRUE
ENSMUSG00000085363.1	E003	23.5273	0.00935416	0.0231083	0.879176	0.999866	8.70991	8.74994	0.0145278	chr5	67642598	67643626	1029	+	17	16	32	25	36	19	ENSMUSG00000085363.1:E003	TRUE
ENSMUSG00000085396.7	E020	66.3194	0.0183611	0.237969	0.625677	0.999866	13.9949	13.5197	-0.123303	chrX	50561429	50562679	1251	-	88	33	96	34	80	88	ENSMUSG00000085396.7:E020	TRUE
ENSMUSG00000085408.1	E002	114.861	0.00220848	0.16096	0.688274	0.999866	16.9295	16.9504	0.00479996	chr4	116592761	116592842	82	-	92	108	131	127	101	151	ENSMUSG00000085408.1:E002	TRUE
ENSMUSG00000085408.1	E003	88.6567	0.00242034	0.67499	0.411317	0.999866	15.175	15.4679	0.0712215	chr4	116592843	116592843	1	-	72	81	95	109	76	112	ENSMUSG00000085408.1:E003	TRUE
ENSMUSG00000085587.1	E003	668.371	0.00122253	0.0369533	0.84756	0.999866	29.3284	29.4015	0.0139377	chrX	10718266	10718266	1	-	616	709	739	635	592	840	ENSMUSG00000085587.1:E003	TRUE
ENSMUSG00000085645.1	E002	141.348	0.00630243	1.38275	0.239634	0.999866	18.0032	18.4698	0.103608	chr11	96292348	96293374	1027	-	122	137	141	160	162	143	ENSMUSG00000085645.1:E002	TRUE
ENSMUSG00000085645.1	E007	229.731	0.0020838	1.95081	0.1625	0.999866	21.3585	21.6531	0.0610647	chr11	96304285	96304981	697	-	192	225	243	279	198	271	ENSMUSG00000085645.1:E007	TRUE
ENSMUSG00000085645.1	E008	120.813	0.0115321	0.0954384	0.757374	0.999866	17.504	17.0014	-0.114642	chr11	96304982	96304982	1	-	112	139	118	138	81	152	ENSMUSG00000085645.1:E008	TRUE
ENSMUSG00000085689.1	E003	19.7487	0.0051936	0.516604	0.472294	0.999866	7.86538	8.28593	0.162963	chr6	65777623	65779119	1497	-	13	20	20	19	23	28	ENSMUSG00000085689.1:E003	TRUE
ENSMUSG00000085689.1	E004	15.8956	0.00593422	0.298916	0.584563	0.999866	7.13448	7.47322	0.1431	chr6	65779120	65779120	1	-	10	16	17	16	17	23	ENSMUSG00000085689.1:E004	TRUE
ENSMUSG00000085696.8	E006	1347.88	0.00722843	0.140783	0.707504	0.999866	34.6977	34.816	0.0220033	chr6	52201292	52204363	3072	+	1217	1454	1339	1428	1212	1636	ENSMUSG00000085696.8:E006	TRUE
ENSMUSG00000085714.1	E002	45.3062	0.00277047	0.185954	0.666306	0.999866	11.7868	11.4869	-0.0871408	chr4	136004037	136004037	1	+	41	48	58	49	39	42	ENSMUSG00000085714.1:E002	TRUE
ENSMUSG00000085714.1	E003	1103.19	0.00172211	0.380835	0.537157	0.999866	33.1062	33.2519	0.0272277	chr4	136004038	136008681	4644	+	1081	1156	1233	1111	1054	1130	ENSMUSG00000085714.1:E003	TRUE
ENSMUSG00000085875.3	E004	127.046	0.00168032	0.00354893	0.952496	0.999866	17.5592	17.5867	0.00620749	chr4	123911237	123911379	143	-	122	119	138	129	127	148	ENSMUSG00000085875.3:E004	TRUE
ENSMUSG00000085875.3	E005	412.271	0.00105257	0.207706	0.648571	0.999866	25.6855	25.8154	0.0254619	chr4	123911380	123914293	2914	-	390	414	420	394	406	525	ENSMUSG00000085875.3:E005	TRUE
ENSMUSG00000085875.3	E006	72.543	0.00421333	1.54565	0.213779	0.999866	14.5515	13.7496	-0.204498	chr4	123914294	123915317	1024	-	76	73	82	79	62	71	ENSMUSG00000085875.3:E006	TRUE
ENSMUSG00000085890.7	E008	219.405	0.0285871	0.0194595	0.889057	0.999866	21.2932	21.1905	-0.021385	chr11	69684674	69687602	2929	+	178	216	255	244	203	254	ENSMUSG00000085890.7:E008	TRUE
ENSMUSG00000086162.1	E008	21.1905	0.139623	1.59466	0.206661	0.999866	7.24821	8.78136	0.599483	chr11	102743241	102747931	4691	+	7	7	24	38	34	19	ENSMUSG00000086162.1:E008	TRUE
ENSMUSG00000086193.1	E003	561.944	0.000641866	0.234984	0.627853	0.999866	28.1365	28.0062	-0.0250369	chr11	88046805	88047908	1104	-	473	579	664	511	563	694	ENSMUSG00000086193.1:E003	TRUE
ENSMUSG00000086193.1	E004	387.878	0.000675535	0.426483	0.51372	0.999866	25.2212	25.4144	0.0380388	chr11	88047909	88047909	1	-	315	402	441	359	400	488	ENSMUSG00000086193.1:E004	TRUE
ENSMUSG00000086224.8	E004	13.9384	0.0916027	0.00147213	0.969394	0.999866	6.91324	6.76403	-0.0667836	chr3	5218799	5218927	129	-	16	13	14	17	15	9	ENSMUSG00000086224.8:E004	TRUE
ENSMUSG00000086370.9+ENSMUSG00000103697.1	E005	10.697	0.0107137	0.525744	0.468402	0.999866	6.21106	5.67206	-0.273972	chrX	103566081	103569565	3485	-	15	12	13	10	6	9	ENSMUSG00000086370.9+ENSMUSG00000103697.1:E005	TRUE
ENSMUSG00000086541.8	E006	9.89364	0.0170021	0.43397	0.510047	0.999866	5.97238	5.50054	-0.247647	chr15	56694077	56694077	1	+	9	15	9	14	4	8	ENSMUSG00000086541.8:E006	TRUE
ENSMUSG00000086541.8	E007	18.0335	0.00897161	0.00268025	0.958711	0.999866	7.72752	7.68499	-0.01715	chr15	56694078	56694297	220	+	18	24	15	19	13	21	ENSMUSG00000086541.8:E007	TRUE
ENSMUSG00000086604.2	E008	21.4466	0.0279834	0.925025	0.336159	0.999866	8.74381	7.95928	-0.295661	chr7	5055719	5056752	1034	-	15	25	33	19	29	10	ENSMUSG00000086604.2:E008	TRUE
ENSMUSG00000086604.2	E009	10.2855	0.00798971	0.190268	0.662694	0.999866	5.77505	6.06985	0.15022	chr7	5056753	5056753	1	-	6	11	13	11	14	8	ENSMUSG00000086604.2:E009	TRUE
ENSMUSG00000086779.1	E003	102.044	0.0111965	0.284344	0.593868	0.999866	16.3319	16.0667	-0.0625164	chr2	26352732	26356672	3941	+	89	110	90	106	107	126	ENSMUSG00000086779.1:E003	TRUE
ENSMUSG00000086839.7	E004	205.349	0.00114087	0.428028	0.512958	0.999866	20.62	20.8684	0.0522012	chr11	6475709	6475709	1	+	234	193	216	213	158	248	ENSMUSG00000086839.7:E004	TRUE
ENSMUSG00000086839.7	E005	215.014	0.00109327	0.408748	0.522606	0.999866	20.9447	21.1819	0.049552	chr11	6475710	6477428	1719	+	247	205	222	220	164	264	ENSMUSG00000086839.7:E005	TRUE
ENSMUSG00000086914.1	E002	30.2844	0.00415093	0.115656	0.733794	0.999866	9.84871	9.65026	-0.0658956	chr9	53667355	53667355	1	+	36	34	35	24	28	29	ENSMUSG00000086914.1:E002	TRUE
ENSMUSG00000086914.1	E003	37.5522	0.00481178	0.267243	0.605187	0.999866	10.5641	10.8762	0.0963288	chr9	53667356	53667789	434	+	41	44	38	36	36	34	ENSMUSG00000086914.1:E003	TRUE
ENSMUSG00000086915.7	E009	12.979	0.157292	0.228568	0.632588	0.999866	7.00928	6.22413	-0.362273	chr10	39611986	39613483	1498	-	8	21	6	18	11	14	ENSMUSG00000086915.7:E009	TRUE
ENSMUSG00000087177.7	E013	30.197	0.00616754	0.520199	0.470757	0.999866	9.9289	9.4887	-0.146674	chr10	39637557	39639474	1918	-	34	33	23	39	25	28	ENSMUSG00000087177.7:E013	TRUE
ENSMUSG00000087177.7	E024	10.3396	0.0293084	0.869254	0.351162	0.999866	5.57007	6.34497	0.393192	chr10	39652278	39653896	1619	-	8	9	9	8	15	16	ENSMUSG00000087177.7:E024	TRUE
ENSMUSG00000087341.4	E011	151.793	0.00156387	0.1242	0.724523	0.999866	18.6456	18.7942	0.0326014	chr6	108657905	108660816	2912	-	142	181	152	136	154	169	ENSMUSG00000087341.4:E011	TRUE
ENSMUSG00000087341.4	E012	83.7521	0.00183215	0.25574	0.613062	0.999866	15.1386	14.8801	-0.0636113	chr6	108660817	108660817	1	-	79	101	91	72	80	93	ENSMUSG00000087341.4:E012	TRUE
ENSMUSG00000087439.1	E004	105.827	0.00527318	1.60434	0.20529	0.999866	16.1732	16.6937	0.121768	chr5	110262275	110264432	2158	+	82	96	125	109	122	120	ENSMUSG00000087439.1:E004	TRUE
ENSMUSG00000087443.1	E002	75.5645	0.00951877	0.25378	0.614426	0.999866	14.2343	14.649	0.104446	chr17	35862190	35863766	1577	-	80	73	77	70	72	95	ENSMUSG00000087443.1:E002	TRUE
ENSMUSG00000087443.1	E003	312.105	0.00250375	0.0783347	0.779567	0.999866	23.7561	23.707	-0.00983793	chr17	35863767	35866816	3050	-	263	336	393	271	319	350	ENSMUSG00000087443.1:E003	TRUE
ENSMUSG00000087443.1	E004	19.393	0.00564432	0.048912	0.824967	0.999866	7.93982	8.09882	0.061967	chr17	35866817	35866817	1	-	14	25	21	15	24	21	ENSMUSG00000087443.1:E004	TRUE
ENSMUSG00000087519.8	E008	227.842	0.00138744	0.0638194	0.800558	0.999866	21.544	21.435	-0.0225882	chr2	120863845	120866294	2450	+	222	227	256	215	222	264	ENSMUSG00000087519.8:E008	TRUE
ENSMUSG00000087623.1	E005	193.794	0.0256059	1.66833	0.196483	0.999866	19.5592	21.151	0.337076	chr4	41522348	41523169	822	+	138	144	242	210	262	202	ENSMUSG00000087623.1:E005	TRUE
ENSMUSG00000089015.1	E002	11.2273	0.0157294	0.437927	0.508125	0.999866	6.24465	6.05573	-0.0930056	chr2	75682616	75686739	4124	-	15	14	6	11	11	11	ENSMUSG00000089015.1:E002	TRUE
ENSMUSG00000089085.1+ENSMUSG00000032409.15	E075	30.2944	0.0122264	0.0213967	0.883703	0.999866	9.67026	9.88503	0.0711562	chr9	95942737	95944261	1525	+	22	35	34	32	37	25	ENSMUSG00000089085.1+ENSMUSG00000032409.15:E075	TRUE
ENSMUSG00000089662.1+ENSMUSG00000027309.18+ENSMUSG00000085566.1	E010	12.441	0.0259061	0.340813	0.55936	0.999866	6.32999	6.70036	0.173127	chr2	130713536	130717260	3725	-	14	7	12	8	22	15	ENSMUSG00000089662.1+ENSMUSG00000027309.18+ENSMUSG00000085566.1:E010	TRUE
ENSMUSG00000089671.1	E002	59.7355	0.0149596	1.61309	0.204058	0.999866	12.6153	13.6385	0.273801	chr15	99720971	99721913	943	-	38	87	49	56	62	76	ENSMUSG00000089671.1:E002	TRUE
ENSMUSG00000090069.2	E007	13.047	0.0162883	0.468621	0.493622	0.999866	6.7928	6.39738	-0.182833	chr17	7940916	7945799	4884	-	15	14	14	17	5	14	ENSMUSG00000090069.2:E007	TRUE
ENSMUSG00000090069.2	E008	9.74811	0.0245484	0.0145481	0.903996	0.999866	5.72265	5.77518	0.0274991	chr17	7945800	7945800	1	-	12	8	10	14	4	11	ENSMUSG00000090069.2:E008	TRUE
ENSMUSG00000090137.8+ENSMUSG00000055553.16	E025	10.2214	0.00728891	0.270547	0.602965	0.999866	6.28977	5.6419	-0.328179	chr8	70512731	70513395	665	-	12	9	13	6	11	13	ENSMUSG00000090137.8+ENSMUSG00000055553.16:E025	TRUE
ENSMUSG00000090256.1	E004	15.8547	0.115961	0.00220248	0.962569	0.999866	7.26189	7.28333	0.00908727	chr6	85727677	85730683	3007	+	12	18	21	19	16	10	ENSMUSG00000090256.1:E004	TRUE
ENSMUSG00000090266.10+ENSMUSG00000020818.16	E021	602.413	0.0010198	1.3228	0.250091	0.999866	28.7717	28.376	-0.0757903	chr11	116850360	116850360	1	+	511	654	778	524	602	657	ENSMUSG00000090266.10+ENSMUSG00000020818.16:E021	TRUE
ENSMUSG00000090266.10+ENSMUSG00000020818.16	E022	2965.06	0.000196648	0.00526031	0.942182	0.999866	40.9002	40.9311	0.00566126	chr11	116850361	116851209	849	+	2661	3032	3606	2689	2975	3371	ENSMUSG00000090266.10+ENSMUSG00000020818.16:E022	TRUE
ENSMUSG00000090386.10	E041	10.3259	0.0106655	0.275453	0.599697	0.999866	5.92851	5.79321	-0.0695931	chr16	77598532	77598603	72	+	11	12	12	12	10	5	ENSMUSG00000090386.10:E041	TRUE
ENSMUSG00000090386.10	E042	10.0209	0.0132118	0.641817	0.423054	0.999866	5.93007	5.58605	-0.179892	chr16	77598604	77598830	227	+	12	12	11	11	10	4	ENSMUSG00000090386.10:E042	TRUE
ENSMUSG00000090626.9	E002	63.8914	0.0212642	0.58061	0.446073	0.999866	13.1271	13.8737	0.196151	chr9	72452097	72455836	3740	-	56	60	84	57	80	57	ENSMUSG00000090626.9:E002	TRUE
ENSMUSG00000090626.9	E014	11.2184	0.0204052	0.542955	0.461211	0.999866	6.40845	5.81462	-0.294218	chr9	72461737	72461855	119	-	17	13	10	9	11	8	ENSMUSG00000090626.9:E014	TRUE
ENSMUSG00000092187.1	E004	16.6591	0.0199422	0.154165	0.694587	0.999866	7.38414	7.60224	0.0900998	chr7	64344878	64345207	330	-	15	11	23	14	22	19	ENSMUSG00000092187.1:E004	TRUE
ENSMUSG00000092187.1	E005	21.7472	0.00795951	0.735009	0.391264	0.999866	8.18451	8.71565	0.19814	chr7	64345208	64345666	459	-	23	14	24	21	26	27	ENSMUSG00000092187.1:E005	TRUE
ENSMUSG00000092812.1+ENSMUSG00000028832.11	E013	21.8931	0.0130387	0.439733	0.507251	0.999866	8.75458	8.2477	-0.188137	chr4	134470839	134470839	1	+	29	24	21	11	20	32	ENSMUSG00000092812.1+ENSMUSG00000028832.11:E013	TRUE
ENSMUSG00000093575.1+ENSMUSG00000005982.14+ENSMUSG00000014232.14	E003	35.0468	0.0131997	2.09423	0.147856	0.999866	9.82246	10.8983	0.341028	chr16	3872582	3877049	4468	+	18	22	43	45	47	42	ENSMUSG00000093575.1+ENSMUSG00000005982.14+ENSMUSG00000014232.14:E003	TRUE
ENSMUSG00000093930.2	E014	31.5763	0.00750364	0.0251428	0.874012	0.999866	9.98436	10.1317	0.0477624	chr13	119703690	119703690	1	+	26	35	32	19	37	50	ENSMUSG00000093930.2:E014	TRUE
ENSMUSG00000095315.2	E006	10.9188	0.00748165	0.00178409	0.966309	0.999866	6.13605	6.141	0.00244399	chr2	150327012	150327012	1	+	8	13	12	9	11	15	ENSMUSG00000095315.2:E006	TRUE
ENSMUSG00000095315.2	E007	101.052	0.00610249	0.0905114	0.763528	0.999866	16.1894	16.0546	-0.0318539	chr2	150327013	150329042	2030	+	98	101	106	117	84	112	ENSMUSG00000095315.2:E007	TRUE
ENSMUSG00000095315.2	E008	86.502	0.00667053	0.00713499	0.932684	0.999866	15.2645	15.1824	-0.0200485	chr2	150329043	150331943	2901	+	78	84	100	81	97	94	ENSMUSG00000095315.2:E008	TRUE
ENSMUSG00000095403.8	E006	12.5675	0.151493	1.27004	0.259758	0.999866	6.76006	6.3476	-0.191791	chr8	20578849	20582006	3158	+	14	8	13	10	14	20	ENSMUSG00000095403.8:E006	TRUE
ENSMUSG00000096401.2	E006	9.19453	0.0399604	0.458733	0.498217	0.999866	5.5089	5.84173	0.17637	chr8	20147717	20150878	3162	+	6	8	13	6	13	12	ENSMUSG00000096401.2:E006	TRUE
ENSMUSG00000096981.2	E003	25.1307	0.00948009	0.0834229	0.772711	0.999866	8.97145	9.09575	0.0438725	chr9	22071164	22071164	1	+	18	18	38	28	24	30	ENSMUSG00000096981.2:E003	TRUE
ENSMUSG00000096981.2	E004	43.2343	0.0161427	0.0173704	0.895145	0.999866	11.6334	11.3398	-0.0861187	chr9	22071165	22071641	477	+	27	39	68	41	46	48	ENSMUSG00000096981.2:E004	TRUE
ENSMUSG00000096992.3	E003	732.729	0.000816243	0.0116004	0.91423	0.999866	30.0509	30.0116	-0.00745613	chr1	34173975	34174427	453	-	679	723	783	782	714	820	ENSMUSG00000096992.3:E003	TRUE
ENSMUSG00000096992.3	E004	805.517	0.000543837	8.32137e-05	0.992722	0.999866	30.7716	30.7449	-0.00505067	chr1	34174428	34175004	577	-	738	800	864	826	812	918	ENSMUSG00000096992.3:E004	TRUE
ENSMUSG00000097000.2	E004	31.0696	0.00383478	9.93735e-05	0.992046	0.999866	9.87784	9.87633	-0.000494881	chr8	72494941	72494941	1	+	22	33	30	34	37	35	ENSMUSG00000097000.2:E004	TRUE
ENSMUSG00000097000.2	E005	31.0696	0.00383478	9.93735e-05	0.992046	0.999866	9.87784	9.87633	-0.000494881	chr8	72494942	72494943	2	+	22	33	30	34	37	35	ENSMUSG00000097000.2:E005	TRUE
ENSMUSG00000097156.7	E009	20.6274	0.020721	0.126462	0.722129	0.999866	8.34466	8.17037	-0.0662675	chr3	88211344	88212911	1568	+	17	20	20	16	27	29	ENSMUSG00000097156.7:E009	TRUE
ENSMUSG00000097156.7	E010	12.2157	0.0500181	0.15032	0.698229	0.999866	6.25422	6.6672	0.194516	chr3	88212912	88213723	812	+	6	9	16	11	11	25	ENSMUSG00000097156.7:E010	TRUE
ENSMUSG00000097167.1	E003	19.8695	0.00446805	1.09239	0.295942	0.999866	8.41785	7.61276	-0.314142	chr3	95218059	95219053	995	+	23	22	25	20	14	17	ENSMUSG00000097167.1:E003	TRUE
ENSMUSG00000097167.1	E005	1193.6	0.000348217	1.59359	0.206814	0.999866	33.649	33.8616	0.0396618	chr3	95219549	95219549	1	+	1154	1325	1315	1186	1092	1247	ENSMUSG00000097167.1:E005	TRUE
ENSMUSG00000097167.1	E006	4649.23	0.000362092	2.06581	0.150635	0.999866	44.5148	44.3366	-0.032537	chr3	95219550	95219819	270	+	4615	5216	5348	4343	4293	4724	ENSMUSG00000097167.1:E006	TRUE
ENSMUSG00000097204.2	E002	41.9628	0.00350107	0.00363938	0.951895	0.999866	11.193	11.3959	0.0602291	chr3	96170871	96171136	266	-	36	43	48	46	36	49	ENSMUSG00000097204.2:E002	TRUE
ENSMUSG00000097204.2	E003	35.3447	0.00370168	0.023775	0.877459	0.999866	10.3471	10.6062	0.0813876	chr3	96171137	96171137	1	-	32	36	38	39	31	41	ENSMUSG00000097204.2:E003	TRUE
ENSMUSG00000097274.2	E001	10.8073	0.0101866	0.588067	0.443168	0.999866	6.38594	5.76798	-0.307776	chr10	34293239	34295911	2673	-	11	9	18	10	7	12	ENSMUSG00000097274.2:E001	TRUE
ENSMUSG00000097276.1	E002	10.2391	0.00946399	0.191821	0.661406	0.999866	5.78147	5.98009	0.101852	chr13	67815316	67817951	2636	-	7	8	11	13	12	12	ENSMUSG00000097276.1:E002	TRUE
ENSMUSG00000097330.2	E002	50.7232	0.00333609	0.0521989	0.81928	0.999866	12.3531	12.2022	-0.0422367	chr18	37751374	37752127	754	-	57	50	60	38	48	62	ENSMUSG00000097330.2:E002	TRUE
ENSMUSG00000097330.2	E003	23.202	0.0193859	0.123597	0.725165	0.999866	8.54101	8.89029	0.12697	chr18	37752128	37752128	1	-	30	19	23	21	17	34	ENSMUSG00000097330.2:E003	TRUE
ENSMUSG00000097330.2	E016	300.875	0.00104094	0.564648	0.452393	0.999866	23.5747	23.2855	-0.0582353	chr18	37765354	37767427	2074	-	282	341	367	268	267	330	ENSMUSG00000097330.2:E016	TRUE
ENSMUSG00000097330.2	E017	52.1545	0.00517163	0.00757173	0.930659	0.999866	12.3472	12.4063	0.0164509	chr18	37767428	37767428	1	-	49	51	67	51	56	46	ENSMUSG00000097330.2:E017	TRUE
ENSMUSG00000097433.1	E002	9.80468	0.0108593	0.21695	0.641373	0.999866	5.69177	5.95096	0.134161	chr1	136260244	136260244	1	+	7	13	8	9	8	16	ENSMUSG00000097433.1:E002	TRUE
ENSMUSG00000097433.1	E003	14.6338	0.00627013	1.24707	0.264114	0.999866	6.66253	7.38226	0.314913	chr1	136260245	136264185	3941	+	13	13	13	16	12	24	ENSMUSG00000097433.1:E003	TRUE
ENSMUSG00000097537.2	E010	1259.01	0.000750604	0.0464741	0.829316	0.999866	34.2071	34.1854	-0.00404279	chr16	11225797	11230797	5001	+	1211	1269	1403	1302	1183	1363	ENSMUSG00000097537.2:E010	TRUE
ENSMUSG00000097591.1	E002	115.26	0.00169608	0.000434277	0.983374	0.999866	16.906	16.9328	0.00617099	chr19	37174033	37174033	1	+	133	110	110	120	111	121	ENSMUSG00000097591.1:E002	TRUE
ENSMUSG00000097591.1	E003	595.698	0.00180228	0.110358	0.739737	0.999866	28.4282	28.5211	0.0178059	chr19	37174034	37175014	981	+	645	618	561	586	561	687	ENSMUSG00000097591.1:E003	TRUE
ENSMUSG00000097591.1	E004	18.1513	0.0237977	0.190495	0.662505	0.999866	7.49291	7.95443	0.185778	chr19	37175015	37175885	871	+	22	11	19	26	14	18	ENSMUSG00000097591.1:E004	TRUE
ENSMUSG00000097622.2+ENSMUSG00000114860.1	E004	933.877	0.00115891	0.0103047	0.919144	0.999866	31.8851	31.9107	0.00480556	chr13	48261216	48261830	615	-	974	998	1039	850	786	1113	ENSMUSG00000097622.2+ENSMUSG00000114860.1:E004	TRUE
ENSMUSG00000097622.2+ENSMUSG00000114860.1	E005	307.545	0.00289772	0.0863047	0.768929	0.999866	23.6835	23.5178	-0.0333042	chr13	48261831	48261831	1	-	280	376	348	274	247	373	ENSMUSG00000097622.2+ENSMUSG00000114860.1:E005	TRUE
ENSMUSG00000097726.7	E002	9.5314	0.00781819	0.404759	0.524642	0.999866	5.4931	5.96719	0.24908	chr5	28458446	28458446	1	+	9	7	8	9	9	18	ENSMUSG00000097726.7:E002	TRUE
ENSMUSG00000097726.7	E003	26.6463	0.00473505	0.312195	0.576336	0.999866	9.12726	9.45412	0.11279	chr5	28458447	28459386	940	+	22	23	26	22	28	47	ENSMUSG00000097726.7:E003	TRUE
ENSMUSG00000097801.1	E002	9.98524	0.00805352	0.428356	0.512797	0.999866	6.04418	5.62838	-0.214776	chr12	80513064	80516472	3409	-	11	10	9	11	9	11	ENSMUSG00000097801.1:E002	TRUE
ENSMUSG00000097877.2	E005	11.602	0.0064871	1.57068	0.210109	0.999866	5.78292	6.71976	0.455214	chr5	104110926	104110926	1	+	10	11	9	15	11	15	ENSMUSG00000097877.2:E005	TRUE
ENSMUSG00000097887.2	E003	28.5885	0.00379427	0.0666387	0.796295	0.999866	9.47524	9.66099	0.0626007	chr11	50237379	50237379	1	+	29	28	33	26	25	36	ENSMUSG00000097887.2:E003	TRUE
ENSMUSG00000098912.7	E010	263.524	0.00126313	0.407512	0.523235	0.999866	22.3515	22.59	0.0486854	chr3	88815614	88819644	4031	-	243	217	263	292	278	333	ENSMUSG00000098912.7:E010	TRUE
ENSMUSG00000099112.1+ENSMUSG00000056851.14	E062	12.2221	0.011653	0.133471	0.71486	0.999866	6.36075	6.64495	0.133057	chr15	102490803	102490803	1	+	11	9	16	11	9	21	ENSMUSG00000099112.1+ENSMUSG00000056851.14:E062	TRUE
ENSMUSG00000099204.2+ENSMUSG00000026200.13	E039	17.5795	0.00632339	0.862404	0.353067	0.999866	8.02038	7.27175	-0.304121	chr1	75205672	75208030	2359	-	15	14	26	21	14	18	ENSMUSG00000099204.2+ENSMUSG00000026200.13:E039	TRUE
ENSMUSG00000101867.1	E006	78.7286	0.00252971	0.599067	0.438934	0.999866	14.5012	14.8678	0.0913824	chr9	96019797	96024029	4233	-	64	81	107	68	82	86	ENSMUSG00000101867.1:E006	TRUE
ENSMUSG00000101867.1	E007	30.198	0.00664245	1.34632	0.245922	0.999866	10.1991	9.39358	-0.266601	chr9	96024030	96024030	1	-	27	36	46	18	24	38	ENSMUSG00000101867.1:E007	TRUE
ENSMUSG00000102411.1+ENSMUSG00000032216.15+ENSMUSG00000102573.1	E057	11.0831	0.0109158	0.155194	0.693621	0.999866	6.27731	5.99048	-0.141559	chr9	72742760	72742760	1	+	9	16	12	8	14	9	ENSMUSG00000102411.1+ENSMUSG00000032216.15+ENSMUSG00000102573.1:E057	TRUE
ENSMUSG00000102411.1+ENSMUSG00000032216.15+ENSMUSG00000102573.1	E060	16.8531	0.00758434	0.0706902	0.790334	0.999866	7.56472	7.36873	-0.0812137	chr9	72743636	72743636	1	+	19	18	18	17	14	17	ENSMUSG00000102411.1+ENSMUSG00000032216.15+ENSMUSG00000102573.1:E060	TRUE
ENSMUSG00000102416.4	E011	25.616	0.00670152	1.94087	0.163574	0.999866	8.87811	9.27481	0.139503	chr1	36733950	36736257	2308	+	19	30	22	28	23	36	ENSMUSG00000102416.4:E011	TRUE
ENSMUSG00000102559.1	E001	28.4318	0.0121329	0.0894082	0.764931	0.999866	9.60073	9.4416	-0.0538423	chr1	66762313	66765625	3313	-	26	28	28	28	34	31	ENSMUSG00000102559.1:E001	TRUE
ENSMUSG00000103651.1	E002	166.01	0.00130994	1.66883	0.196415	0.999866	19.5545	19.0145	-0.116918	chr19	4761896	4762102	207	-	147	169	195	183	159	163	ENSMUSG00000103651.1:E002	TRUE
ENSMUSG00000103651.1	E003	106.963	0.00181417	0.115103	0.734408	0.999866	16.5857	16.4124	-0.0404472	chr19	4762103	4762103	1	-	89	98	136	111	108	118	ENSMUSG00000103651.1:E003	TRUE
ENSMUSG00000103706.1	E001	54.3886	0.0243448	0.00826889	0.927545	0.999866	12.6085	12.6092	0.000165804	chr1	66791089	66793644	2556	-	60	51	74	46	42	64	ENSMUSG00000103706.1:E001	TRUE
ENSMUSG00000103961.1	E004	31.8069	0.0110055	0.058306	0.809194	0.999866	10.0346	9.86502	-0.0554134	chr1	187651693	187651766	74	-	39	29	31	38	32	23	ENSMUSG00000103961.1:E004	TRUE
ENSMUSG00000103961.1	E005	20.8205	0.00530175	0.00291462	0.956945	0.999866	8.23487	8.18191	-0.0202358	chr1	187651767	187651767	1	-	23	19	22	28	14	20	ENSMUSG00000103961.1:E005	TRUE
ENSMUSG00000104494.1	E003	98.4193	0.0132843	0.926741	0.335711	0.999866	16.1541	15.6928	-0.10975	chr9	120183198	120186265	3068	+	117	98	140	61	96	99	ENSMUSG00000104494.1:E003	TRUE
ENSMUSG00000104603.1+ENSMUSG00000027236.8	E010	10.5128	0.00872156	1.43585	0.230812	0.999866	6.30143	5.43198	-0.447579	chr2	122041674	122043019	1346	+	9	16	16	9	7	7	ENSMUSG00000104603.1+ENSMUSG00000027236.8:E010	TRUE
ENSMUSG00000105029.1	E003	11.2617	0.254559	0.167723	0.682144	0.999866	5.79832	6.62662	0.404602	chr5	22739112	22740921	1810	+	15	7	15	11	12	9	ENSMUSG00000105029.1:E003	TRUE
ENSMUSG00000105743.1+ENSMUSG00000104863.1+ENSMUSG00000037236.16+ENSMUSG00000065649.1+ENSMUSG00000117694.1+ENSMUSG00000117869.1+ENSMUSG00000088059.1	E084	16.1245	0.00624248	0.0649172	0.798886	0.999866	7.49293	7.30427	-0.0788013	chr18	35584881	35584881	1	+	17	18	15	9	19	23	ENSMUSG00000105743.1+ENSMUSG00000104863.1+ENSMUSG00000037236.16+ENSMUSG00000065649.1+ENSMUSG00000117694.1+ENSMUSG00000117869.1+ENSMUSG00000088059.1:E084	TRUE
ENSMUSG00000106493.1	E003	16.7151	0.0305146	0.605773	0.436384	0.999866	7.14704	7.7028	0.231504	chr3	88215687	88217358	1672	+	5	18	19	20	23	18	ENSMUSG00000106493.1:E003	TRUE
ENSMUSG00000106493.1	E005	10.0539	0.00879606	0.0270989	0.869245	0.999866	5.90623	5.8229	-0.0428365	chr3	88217946	88219064	1119	+	10	8	10	10	13	11	ENSMUSG00000106493.1:E005	TRUE
ENSMUSG00000106583.1	E004	20.7994	0.0088096	0.644732	0.422002	0.999866	8.07412	8.45708	0.145509	chr3	122792515	122795083	2569	-	20	19	26	20	23	20	ENSMUSG00000106583.1:E004	TRUE
ENSMUSG00000107090.1	E002	16.37	0.010928	0.0871606	0.767818	0.999866	7.42117	7.31513	-0.0444511	chr5	134552369	134552369	1	+	19	23	11	13	17	17	ENSMUSG00000107090.1:E002	TRUE
ENSMUSG00000107090.1	E003	15.7345	0.0102426	0.0978471	0.754429	0.999866	7.28759	7.16896	-0.0505653	chr5	134552370	134554028	1659	+	17	23	11	13	16	16	ENSMUSG00000107090.1:E003	TRUE
ENSMUSG00000107201.1	E003	64.1728	0.00409409	0.0306364	0.861054	0.999866	13.4414	13.4985	0.0150083	chr5	30899581	30901601	2021	+	52	63	60	71	71	78	ENSMUSG00000107201.1:E003	TRUE
ENSMUSG00000107802.1	E003	21.8195	0.0468626	1.21332	0.270676	0.999866	7.70557	9.09301	0.52112	chr6	143203260	143203260	1	-	11	19	23	24	40	17	ENSMUSG00000107802.1:E003	TRUE
ENSMUSG00000109351.1	E002	61.1664	0.00647099	1.14352	0.284909	0.999866	13.4334	12.9362	-0.132602	chr7	29317274	29319024	1751	-	60	67	76	66	49	55	ENSMUSG00000109351.1:E002	TRUE
ENSMUSG00000109876.1	E002	431.155	0.00347111	0.115139	0.734367	0.999866	26.0191	26.1144	0.0186297	chr8	83084634	83086841	2208	-	469	465	440	390	398	491	ENSMUSG00000109876.1:E002	TRUE
ENSMUSG00000109876.1	E003	12.8671	0.00659399	0.587759	0.443287	0.999866	6.27001	6.85336	0.271049	chr8	83086842	83086842	1	-	14	14	9	16	11	14	ENSMUSG00000109876.1:E003	TRUE
ENSMUSG00000110419.1	E003	15.6963	0.00601893	0.0178385	0.89375	0.999866	7.21754	7.30074	0.0353294	chr8	57652950	57652950	1	+	14	20	22	11	9	22	ENSMUSG00000110419.1:E003	TRUE
ENSMUSG00000110419.1	E004	20.3793	0.00511695	0.000769199	0.977874	0.999866	8.16521	8.13769	-0.0105786	chr8	57652951	57654750	1800	+	20	27	26	16	12	25	ENSMUSG00000110419.1:E004	TRUE
ENSMUSG00000110580.1	E003	47.7707	0.00380026	0.660518	0.416377	0.999866	11.4236	11.806	0.111265	chr8	83576317	83579097	2781	+	25	27	47	80	72	38	ENSMUSG00000110580.1:E003	TRUE
ENSMUSG00000110593.1	E002	13.4677	0.0143789	0.785012	0.375613	0.999866	7.05239	6.40761	-0.292923	chr8	75033036	75033738	703	-	7	24	16	9	14	13	ENSMUSG00000110593.1:E002	TRUE
ENSMUSG00000110593.1	E003	14.0104	0.00875173	1.12659	0.288503	0.999866	7.19235	6.49289	-0.313144	chr8	75033739	75033739	1	-	10	24	15	9	16	12	ENSMUSG00000110593.1:E003	TRUE
ENSMUSG00000110615.1	E008	141.638	0.0028691	0.736181	0.390887	0.999866	18.027	18.5264	0.110767	chr8	123952785	123952785	1	+	135	149	134	143	131	181	ENSMUSG00000110615.1:E008	TRUE
ENSMUSG00000110615.1	E009	1514.42	0.000478989	0.0167226	0.897108	0.999866	35.6383	35.6382	-3.01816e-05	chr8	123952786	123954971	2186	+	1440	1532	1683	1494	1476	1699	ENSMUSG00000110615.1:E009	TRUE
ENSMUSG00000111360.1+ENSMUSG00000032517.16+ENSMUSG00000111219.1	E006	154.251	0.00322225	0.101891	0.749572	0.999866	18.7935	18.9672	0.0379539	chr9	120154765	120154765	1	+	160	132	152	137	142	240	ENSMUSG00000111360.1+ENSMUSG00000032517.16+ENSMUSG00000111219.1:E006	TRUE
ENSMUSG00000111360.1+ENSMUSG00000032517.16+ENSMUSG00000111219.1	E015	27.4406	0.0319312	0.0699563	0.7914	0.999866	9.27494	9.54932	0.0936969	chr9	120169379	120171507	2129	+	23	20	35	19	44	31	ENSMUSG00000111360.1+ENSMUSG00000032517.16+ENSMUSG00000111219.1:E015	TRUE
ENSMUSG00000112110.1	E007	41.1837	0.00274275	0.000644851	0.979741	0.999866	11.0544	11.0963	0.0126318	chr10	82193325	82193325	1	+	49	52	51	33	30	37	ENSMUSG00000112110.1:E007	TRUE
ENSMUSG00000112429.1+ENSMUSG00000047090.13	E002	95.0743	0.00426765	0.93182	0.33439	0.999866	15.9335	15.5212	-0.0987607	chr10	128798069	128800035	1967	-	101	110	115	82	75	102	ENSMUSG00000112429.1+ENSMUSG00000047090.13:E002	TRUE
ENSMUSG00000113679.1	E010	276.182	0.000792144	0.0143921	0.904509	0.999866	22.8163	22.7983	-0.00364087	chr12	100300908	100300908	1	+	260	302	304	270	275	284	ENSMUSG00000113679.1:E010	TRUE
ENSMUSG00000113679.1	E011	281.479	0.000794743	0.0784953	0.779347	0.999866	22.9787	22.9014	-0.0156814	chr12	100300909	100300928	20	+	265	310	311	275	279	287	ENSMUSG00000113679.1:E011	TRUE
ENSMUSG00000114014.1	E003	262.429	0.00469305	0.000313295	0.985878	0.999866	22.3865	22.5216	0.0275885	chr13	95018820	95021097	2278	-	238	295	296	280	238	257	ENSMUSG00000114014.1:E003	TRUE
ENSMUSG00000114014.1	E004	1430.41	0.00320917	0.218927	0.639858	0.999866	35.1106	35.306	0.0362708	chr13	95021098	95023592	2495	-	1426	1523	1574	1331	1367	1585	ENSMUSG00000114014.1:E004	TRUE
ENSMUSG00000114014.1	E005	25.5863	0.00348882	1.0834	0.297939	0.999866	9.38821	8.69883	-0.243213	chr13	95023593	95023593	1	-	26	29	33	23	22	24	ENSMUSG00000114014.1:E005	TRUE
ENSMUSG00000114220.1	E004	71.0941	0.00537083	1.25035	0.263485	0.999866	14.2684	13.6219	-0.16636	chr19	8939988	8940651	664	-	54	100	107	60	57	58	ENSMUSG00000114220.1:E004	TRUE
ENSMUSG00000114220.1	E005	36.0066	0.00580061	0.089047	0.765392	0.999866	10.5968	10.4083	-0.0591012	chr19	8940652	8940652	1	-	29	54	45	30	27	36	ENSMUSG00000114220.1:E005	TRUE
ENSMUSG00000115186.1	E010	72.3765	0.00214457	0.306179	0.580035	0.999866	14.0173	14.3811	0.0925789	chr14	70217660	70217988	329	+	72	71	78	64	75	88	ENSMUSG00000115186.1:E010	TRUE
ENSMUSG00000115186.1	E011	114.699	0.00580564	0.120242	0.728772	0.999866	16.8344	17.0935	0.059617	chr14	70217989	70218057	69	+	124	104	127	94	121	142	ENSMUSG00000115186.1:E011	TRUE
ENSMUSG00000115529.1	E006	15.0307	0.00598374	0.00123193	0.972001	0.999866	7.03799	7.13271	0.0410876	chr14	84462459	84463031	573	-	13	17	14	18	11	19	ENSMUSG00000115529.1:E006	TRUE
ENSMUSG00000115529.1	E014	13.1682	0.0675877	1.28013	0.257874	0.999866	6.01852	7.35957	0.614056	chr14	84467134	84470667	3534	-	9	5	18	13	13	26	ENSMUSG00000115529.1:E014	TRUE
ENSMUSG00000115529.1	E022	11.2783	0.0449089	0.379779	0.537722	0.999866	5.85605	6.60007	0.362509	chr14	84475233	84475888	656	-	6	10	14	13	6	22	ENSMUSG00000115529.1:E022	TRUE
ENSMUSG00000116590.1	E005	41.9371	0.00638027	0.00509915	0.943073	0.999866	11.263	11.3209	0.0171925	chr17	17369576	17370386	811	-	42	38	37	42	46	54	ENSMUSG00000116590.1:E005	TRUE
ENSMUSG00000116925.1+ENSMUSG00000005732.14+ENSMUSG00000080452.3+ENSMUSG00000093246.1+ENSMUSG00000022718.12	E016	27.4091	0.00897248	0.617115	0.432121	0.999866	9.6791	9.07585	-0.20666	chr16	18253469	18253947	479	-	26	26	35	27	25	30	ENSMUSG00000116925.1+ENSMUSG00000005732.14+ENSMUSG00000080452.3+ENSMUSG00000093246.1+ENSMUSG00000022718.12:E016	TRUE
ENSMUSG00000116933.1+ENSMUSG00000022956.11+ENSMUSG00000022960.13	E003	216.232	0.00134173	0.123462	0.725309	0.999866	21.0801	21.1412	0.0127644	chr16	91679054	91679264	211	-	180	198	248	227	240	240	ENSMUSG00000116933.1+ENSMUSG00000022956.11+ENSMUSG00000022960.13:E003	TRUE
ENSMUSG00000116933.1+ENSMUSG00000022956.11+ENSMUSG00000022960.13	E004	17.0045	0.00711726	0.0544686	0.815462	0.999866	7.43212	7.56589	0.0552258	chr16	91679265	91679265	1	-	12	21	15	18	21	17	ENSMUSG00000116933.1+ENSMUSG00000022956.11+ENSMUSG00000022960.13:E004	TRUE
ENSMUSG00000117104.1	E003	11.2158	0.0248037	0.393478	0.530477	0.999866	6.16938	6.2011	0.0155348	chr17	48417358	48420516	3159	+	13	10	13	10	12	11	ENSMUSG00000117104.1:E003	TRUE
ENSMUSG00000117557.1	E001	18.9008	0.0167304	0.0677851	0.794589	0.999866	7.91823	7.85755	-0.0239822	chr17	24142058	24145598	3541	-	21	21	21	14	24	15	ENSMUSG00000117557.1:E001	TRUE
ENSMUSG00000117975.1+ENSMUSG00000092966.1+ENSMUSG00000044948.17	E007	25.9372	0.0426153	0.0170962	0.895971	0.999866	9.1986	9.00852	-0.0666731	chr19	47740393	47745276	4884	-	23	40	21	28	20	25	ENSMUSG00000117975.1+ENSMUSG00000092966.1+ENSMUSG00000044948.17:E007	TRUE
ENSMUSG00000118074.1	E007	228.99	0.001679	0.214998	0.642878	0.999866	21.614	21.4493	-0.0341234	chr18	45558057	45559807	1751	-	220	233	238	214	228	282	ENSMUSG00000118074.1:E007	TRUE
ENSMUSG00000118074.1	E008	48.3016	0.00300952	0.784862	0.375658	0.999866	11.7637	12.3084	0.154587	chr18	45559808	45559808	1	-	43	49	45	41	53	70	ENSMUSG00000118074.1:E008	TRUE
ENSMUSG00000002384.2	E010	155.955	0.00282999	2.11398e-05	0.996331	1	18.9078	18.8959	-0.0025812	chr4	123126092	123128046	1955	+	150	179	149	148	152	181	ENSMUSG00000002384.2:E010	TRUE
ENSMUSG00000041697.8	E004	44.4087	0.00276023	3.71013e-06	0.998463	1	11.614	11.6257	0.00341355	chr5	115348565	115348565	1	-	45	47	46	31	54	53	ENSMUSG00000041697.8:E004	TRUE
ENSMUSG00000047557.2	E004	17.7372	0.0183072	3.60879e-06	0.998484	1	7.71476	7.69182	-0.00925408	chr3	67458717	67460921	2205	-	9	18	22	15	24	23	ENSMUSG00000047557.2:E004	TRUE
ENSMUSG00000000056.7	E002	5.15701	0.0208359	0.79176	0.373568	NA	3.96831	4.53832	0.396422	chr11	121237351	121237351	1	+	3	2	7	6	3	12	ENSMUSG00000000056.7:E002	TRUE
ENSMUSG00000000056.7	E003	0.347188	0.150479	1.20426	0.272472	NA	0.0432321	1.42687	10.0931	chr11	121237352	121237627	276	+	0	0	0	1	1	0	ENSMUSG00000000056.7:E003	TRUE
ENSMUSG00000000085.16	E014	0.328721	0.141251	0.00365813	0.951771	NA	1.11127	1.04827	-0.16865	chr4	120456509	120456509	1	+	1	0	0	0	1	0	ENSMUSG00000000085.16:E014	TRUE
ENSMUSG00000000085.16	E015	3.49223	0.087236	0.401394	0.52637	NA	3.13205	3.76816	0.541807	chr4	120456510	120460865	4356	+	3	4	1	4	7	2	ENSMUSG00000000085.16:E015	TRUE
ENSMUSG00000000125.5	E005	0.171925	0.318389	-0.0130535	1	NA	0.92258	0.0323599	-9.6684	chr11	103812768	103812768	1	+	1	0	0	0	0	0	ENSMUSG00000000125.5:E005	TRUE
ENSMUSG00000000125.5	E006	0.171925	0.318389	-0.0130535	1	NA	0.92258	0.0323599	-9.6684	chr11	103812769	103813006	238	+	1	0	0	0	0	0	ENSMUSG00000000125.5:E006	TRUE
ENSMUSG00000000127.15	E008	0.656775	0.187797	0.75579	0.384649	NA	1.87973	1.0703	-1.62953	chr17	63911564	63911564	1	+	0	3	0	0	0	1	ENSMUSG00000000127.15:E008	TRUE
ENSMUSG00000000127.15	E009	0.303348	0.334006	1.15549	0.282403	NA	1.51778	0.0209293	-12.365	chr17	63911565	63914614	3050	+	0	0	2	0	0	0	ENSMUSG00000000127.15:E009	TRUE
ENSMUSG00000000167.14	E015	0	NA	NA	NA	NA	NA	NA	NA	chr9	50618817	50618817	1	+	0	0	0	0	0	0	ENSMUSG00000000167.14:E015	TRUE
ENSMUSG00000000167.14	E016	0	NA	NA	NA	NA	NA	NA	NA	chr9	50618818	50618845	28	+	0	0	0	0	0	0	ENSMUSG00000000167.14:E016	TRUE
ENSMUSG00000000167.14	E017	0	NA	NA	NA	NA	NA	NA	NA	chr9	50618846	50619739	894	+	0	0	0	0	0	0	ENSMUSG00000000167.14:E017	TRUE
ENSMUSG00000000167.14	E020	0.173956	2.67538	0.654844	0.418386	NA	1.21842	0.0119288	-13.3516	chr9	50619878	50619878	1	+	0	1	0	0	0	0	ENSMUSG00000000167.14:E020	TRUE
ENSMUSG00000000167.14	E021	0.173956	2.67538	0.654844	0.418386	NA	1.21842	0.0119288	-13.3516	chr9	50619879	50620819	941	+	0	1	0	0	0	0	ENSMUSG00000000167.14:E021	TRUE
ENSMUSG00000000167.14	E027	0	NA	NA	NA	NA	NA	NA	NA	chr9	50622643	50622643	1	+	0	0	0	0	0	0	ENSMUSG00000000167.14:E027	TRUE
ENSMUSG00000000167.14	E028	0	NA	NA	NA	NA	NA	NA	NA	chr9	50622644	50622655	12	+	0	0	0	0	0	0	ENSMUSG00000000167.14:E028	TRUE
ENSMUSG00000000197.8	E029	0	NA	NA	NA	NA	NA	NA	NA	chr14	123345107	123348761	3655	-	0	0	0	0	0	0	ENSMUSG00000000197.8:E029	TRUE
ENSMUSG00000000197.8	E030	1.51579	0.0615573	0.28555	0.593086	NA	2.16575	2.60185	0.533284	chr14	123348762	123348762	1	-	0	1	3	1	1	4	ENSMUSG00000000197.8:E030	TRUE
ENSMUSG00000000197.8	E038	0	NA	NA	NA	NA	NA	NA	NA	chr14	123455385	123460236	4852	-	0	0	0	0	0	0	ENSMUSG00000000197.8:E038	TRUE
ENSMUSG00000000197.8	E039	0.521869	0.783846	0.960574	0.327042	NA	1.9028	0.0217231	-12.9124	chr14	123460237	123460237	1	-	0	3	0	0	0	0	ENSMUSG00000000197.8:E039	TRUE
ENSMUSG00000000253.13	E010	3.09608	0.017226	0.184515	0.667522	NA	3.55126	3.03541	-0.4593	chr13	45539067	45539067	1	+	3	4	4	2	4	2	ENSMUSG00000000253.13:E010	TRUE
ENSMUSG00000000253.13	E011	0.620424	0.0819142	1.12806	0.288189	NA	1.07942	1.86223	1.57792	chr13	45539068	45541092	2025	+	1	0	0	0	2	1	ENSMUSG00000000253.13:E011	TRUE
ENSMUSG00000000263.15	E005	0.628978	0.504917	3.01843	0.082323	NA	2.26061	0.0586314	-10.5475	chr11	55528866	55532283	3418	-	0	1	3	0	0	0	ENSMUSG00000000263.15:E005	TRUE
ENSMUSG00000000263.15	E006	3.59387	0.0905816	0.00663494	0.93508	NA	3.60102	3.50238	-0.0814673	chr11	55532284	55532284	1	-	3	5	2	2	8	2	ENSMUSG00000000263.15:E006	TRUE
ENSMUSG00000000275.16	E002	0.308862	0.181971	0.177964	0.673129	NA	0.943377	1.22991	0.766476	chr11	89000082	89000082	1	+	0	1	0	0	0	1	ENSMUSG00000000275.16:E002	TRUE
ENSMUSG00000000275.16	E003	0	NA	NA	NA	NA	NA	NA	NA	chr11	89000083	89001152	1070	+	0	0	0	0	0	0	ENSMUSG00000000275.16:E003	TRUE
ENSMUSG00000000276.11	E008	0.173956	0.269258	0.462953	0.496247	NA	1.10253	0.0344088	-10.0061	chr11	89045342	89046560	1219	-	0	1	0	0	0	0	ENSMUSG00000000276.11:E008	TRUE
ENSMUSG00000000276.11	E009	0.151674	0.291645	0.461454	0.496945	NA	1.09596	0.0344087	-9.98883	chr11	89046561	89048848	2288	-	0	0	1	0	0	0	ENSMUSG00000000276.11:E009	TRUE
ENSMUSG00000000276.11	E010	0	NA	NA	NA	NA	NA	NA	NA	chr11	89048849	89048849	1	-	0	0	0	0	0	0	ENSMUSG00000000276.11:E010	TRUE
ENSMUSG00000000278.10	E004	0	NA	NA	NA	NA	NA	NA	NA	chr11	88932646	88933447	802	-	0	0	0	0	0	0	ENSMUSG00000000278.10:E004	TRUE
ENSMUSG00000000278.10	E005	0.495523	0.18486	2.01702	0.155544	NA	1.75805	0.0254756	-12.2233	chr11	88933448	88933448	1	-	2	0	1	0	0	0	ENSMUSG00000000278.10:E005	TRUE
ENSMUSG00000000278.10	E011	0.156797	0.309492	0.626351	0.428697	NA	0.0220861	1.14536	11.3955	chr11	88943651	88943796	146	-	0	0	0	0	1	0	ENSMUSG00000000278.10:E011	TRUE
ENSMUSG00000000278.10	E012	0.28658	0.150832	0.0283054	0.866393	NA	1.01431	1.14064	0.339225	chr11	88943797	88943797	1	-	0	0	1	0	0	1	ENSMUSG00000000278.10:E012	TRUE
ENSMUSG00000000295.13	E010	0	NA	NA	NA	NA	NA	NA	NA	chr10	31317843	31317843	1	+	0	0	0	0	0	0	ENSMUSG00000000295.13:E010	TRUE
ENSMUSG00000000295.13	E011	0	NA	NA	NA	NA	NA	NA	NA	chr10	31317844	31318043	200	+	0	0	0	0	0	0	ENSMUSG00000000295.13:E011	TRUE
ENSMUSG00000000296.8	E005	2.42011	0.36447	1.46804	0.225655	NA	3.49425	1.97235	-1.66588	chr10	31333836	31338184	4349	-	2	4	6	0	3	0	ENSMUSG00000000296.8:E005	TRUE
ENSMUSG00000000296.8	E006	0.32563	0.144375	0.932811	0.334134	NA	1.44228	0.0243812	-11.7768	chr10	31338185	31338185	1	-	0	1	1	0	0	0	ENSMUSG00000000296.8:E006	TRUE
ENSMUSG00000000325.16	E016	0.190391	0.251883	0.459216	0.497991	NA	0.0139418	1.09935	12.6045	chr16	18398611	18398611	1	+	0	0	0	1	0	0	ENSMUSG00000000325.16:E016	TRUE
ENSMUSG00000000325.16	E017	0.190391	0.251883	0.459216	0.497991	NA	0.0139418	1.09935	12.6045	chr16	18398612	18398790	179	+	0	0	0	1	0	0	ENSMUSG00000000325.16:E017	TRUE
ENSMUSG00000000326.13	E009	1.10392	0.112417	0.968923	0.324949	NA	2.4116	1.51391	-1.35009	chr16	18422811	18424303	1493	-	1	0	4	1	0	1	ENSMUSG00000000326.13:E009	TRUE
ENSMUSG00000000326.13	E010	0.803994	0.0652315	1.80002	0.17971	NA	2.16684	1.07063	-2.041	chr16	18424304	18424304	1	-	2	0	2	0	1	0	ENSMUSG00000000326.13:E010	TRUE
ENSMUSG00000000339.14	E004	0.934017	0.325081	1.14277	0.285069	NA	1.13595	2.27949	2.01702	chr3	116493376	116494082	707	-	1	0	0	0	4	1	ENSMUSG00000000339.14:E004	TRUE
ENSMUSG00000000339.14	E005	3.36976	0.0204549	0.0623259	0.802857	NA	3.56203	3.37595	-0.15726	chr3	116494083	116494083	1	-	4	5	1	2	3	6	ENSMUSG00000000339.14:E005	TRUE
ENSMUSG00000000339.14	E014	0.173956	0.269682	0.589023	0.442797	NA	1.13611	0.052629	-8.86666	chr3	116502401	116504344	1944	-	0	1	0	0	0	0	ENSMUSG00000000339.14:E014	TRUE
ENSMUSG00000000339.14	E015	1.94044	0.0343825	0.777373	0.377946	NA	2.98307	2.28968	-0.770228	chr3	116504345	116504345	1	-	3	1	3	1	3	1	ENSMUSG00000000339.14:E015	TRUE
ENSMUSG00000000340.10	E010	0	NA	NA	NA	NA	NA	NA	NA	chr3	116534913	116534913	1	+	0	0	0	0	0	0	ENSMUSG00000000340.10:E010	TRUE
ENSMUSG00000000340.10	E011	0	NA	NA	NA	NA	NA	NA	NA	chr3	116534914	116534940	27	+	0	0	0	0	0	0	ENSMUSG00000000340.10:E011	TRUE
ENSMUSG00000000346.9	E010	4.57512	0.0891772	0.160546	0.688654	NA	4.11726	3.79295	-0.241572	chr15	100618170	100618170	1	+	6	3	5	8	3	2	ENSMUSG00000000346.9:E010	TRUE
ENSMUSG00000000346.9	E011	1.66581	0.117149	0.0264234	0.870871	NA	2.47233	2.35016	-0.14734	chr15	100618171	100619270	1100	+	0	2	3	3	1	1	ENSMUSG00000000346.9:E011	TRUE
ENSMUSG00000000355.13	E010	1.1279	0.0554063	0.232744	0.629497	NA	1.81683	2.20923	0.567228	chrX	38609977	38609977	1	+	0	1	2	2	0	2	ENSMUSG00000000355.13:E010	TRUE
ENSMUSG00000000355.13	E011	4.95454	0.0140827	2.56062	0.109555	NA	4.64291	3.47542	-0.853582	chrX	38609978	38610768	791	+	8	7	5	3	4	3	ENSMUSG00000000355.13:E011	TRUE
ENSMUSG00000000374.8	E003	1.73222	0.0323526	0.742707	0.388795	NA	2.85327	2.13944	-0.837509	chr10	78191728	78193020	1293	-	1	3	3	0	2	2	ENSMUSG00000000374.8:E003	TRUE
ENSMUSG00000000374.8	E004	0.173956	0.266793	0.40354	0.525267	NA	1.08605	0.0242401	-10.9733	chr10	78193021	78193021	1	-	0	1	0	0	0	0	ENSMUSG00000000374.8:E004	TRUE
ENSMUSG00000000378.15	E003	2.31235	0.0699504	0.0490211	0.824775	NA	3.03266	2.82497	-0.206994	chr11	6547029	6547029	1	+	3	3	1	0	2	6	ENSMUSG00000000378.15:E003	TRUE
ENSMUSG00000000378.15	E004	0	NA	NA	NA	NA	NA	NA	NA	chr11	6547030	6547686	657	+	0	0	0	0	0	0	ENSMUSG00000000378.15:E004	TRUE
ENSMUSG00000000378.15	E011	0	NA	NA	NA	NA	NA	NA	NA	chr11	6562952	6562952	1	+	0	0	0	0	0	0	ENSMUSG00000000378.15:E011	TRUE
ENSMUSG00000000378.15	E012	0	NA	NA	NA	NA	NA	NA	NA	chr11	6562953	6565105	2153	+	0	0	0	0	0	0	ENSMUSG00000000378.15:E012	TRUE
ENSMUSG00000000378.15	E014	0.654352	0.0671088	1.40147	0.236478	NA	1.98833	1.01199	-1.95427	chr11	6570137	6570137	1	+	1	1	1	0	1	0	ENSMUSG00000000378.15:E014	TRUE
ENSMUSG00000000378.15	E015	0.500646	0.195107	0.413531	0.520183	NA	1.62866	1.01225	-1.37532	chr11	6570138	6574906	4769	+	2	0	0	0	1	0	ENSMUSG00000000378.15:E015	TRUE
ENSMUSG00000000392.17	E018	0	NA	NA	NA	NA	NA	NA	NA	chr2	62530259	62530707	449	-	0	0	0	0	0	0	ENSMUSG00000000392.17:E018	TRUE
ENSMUSG00000000392.17	E019	0	NA	NA	NA	NA	NA	NA	NA	chr2	62530708	62530708	1	-	0	0	0	0	0	0	ENSMUSG00000000392.17:E019	TRUE
ENSMUSG00000000402.2	E002	0	NA	NA	NA	NA	NA	NA	NA	chrX	166527062	166527313	252	-	0	0	0	0	0	0	ENSMUSG00000000402.2:E002	TRUE
ENSMUSG00000000402.2	E003	1.18846	0.045799	0.715819	0.397519	NA	1.99166	2.31517	0.436924	chrX	166527314	166527314	1	-	1	0	3	0	1	3	ENSMUSG00000000402.2:E003	TRUE
ENSMUSG00000000416.16	E023	0.51399	0.0910314	0.525276	0.4686	NA	1.595	1.03299	-1.25626	chr6	18424847	18426035	1189	-	1	0	1	1	0	0	ENSMUSG00000000416.16:E023	TRUE
ENSMUSG00000000416.16	E024	0.923772	0.0605946	0.0617874	0.803693	NA	1.95067	1.77961	-0.266025	chr6	18426036	18426036	1	-	1	0	2	0	2	1	ENSMUSG00000000416.16:E024	TRUE
ENSMUSG00000000416.16	E028	0.928895	0.0913495	0.262315	0.608534	NA	1.595	2.0528	0.73124	chr6	18428548	18429119	572	-	1	0	1	0	3	1	ENSMUSG00000000416.16:E028	TRUE
ENSMUSG00000000416.16	E029	0.328721	0.140489	0.0213425	0.88385	NA	1.13054	1.03038	-0.268079	chr6	18429120	18429120	1	-	1	0	0	0	1	0	ENSMUSG00000000416.16:E029	TRUE
ENSMUSG00000000420.15	E011	1.96303	0.0471173	0.739626	0.389781	NA	2.24826	2.91081	0.7517	chr18	24246224	24246224	1	+	0	3	1	3	2	3	ENSMUSG00000000420.15:E011	TRUE
ENSMUSG00000000420.15	E012	0	NA	NA	NA	NA	NA	NA	NA	chr18	24246225	24246608	384	+	0	0	0	0	0	0	ENSMUSG00000000420.15:E012	TRUE
ENSMUSG00000000420.15	E022	2.0654	0.0256825	2.67194	0.102132	NA	1.94868	3.24437	1.48362	chr18	24272801	24272801	1	+	2	1	0	2	4	4	ENSMUSG00000000420.15:E022	TRUE
ENSMUSG00000000420.15	E023	0.448499	0.108029	2.26669	0.132182	NA	0.0275369	1.78314	12.0398	chr18	24272802	24275369	2568	+	0	0	0	0	2	1	ENSMUSG00000000420.15:E023	TRUE
ENSMUSG00000000538.18	E008	0	NA	NA	NA	NA	NA	NA	NA	chr11	60237584	60237673	90	-	0	0	0	0	0	0	ENSMUSG00000000538.18:E008	TRUE
ENSMUSG00000000538.18	E009	1.65379	0.0336714	2.73119	0.0984058	NA	1.79894	3.13548	1.61556	chr11	60237674	60238478	805	-	1	0	2	1	2	5	ENSMUSG00000000538.18:E009	TRUE
ENSMUSG00000000538.18	E010	1.0943	0.0450789	0.277387	0.598419	NA	1.79869	2.22874	0.621855	chr11	60238479	60239009	531	-	0	1	2	1	1	2	ENSMUSG00000000538.18:E010	TRUE
ENSMUSG00000000538.18	E011	0.482427	0.0977037	0.193278	0.660203	NA	1.47019	1.11805	-0.791749	chr11	60239010	60239010	1	-	0	1	1	0	1	0	ENSMUSG00000000538.18:E011	TRUE
ENSMUSG00000000538.18	E016	4.69091	0.121408	0.551699	0.457624	NA	4.38591	3.53408	-0.635826	chr11	60239598	60239822	225	-	10	5	3	3	6	1	ENSMUSG00000000538.18:E016	TRUE
ENSMUSG00000000538.18	E017	0.831399	0.181398	0.0631479	0.801588	NA	1.8066	1.58059	-0.387073	chr11	60239823	60240569	747	-	2	1	0	0	2	0	ENSMUSG00000000538.18:E017	TRUE
ENSMUSG00000000538.18	E018	0	NA	NA	NA	NA	NA	NA	NA	chr11	60240570	60240570	1	-	0	0	0	0	0	0	ENSMUSG00000000538.18:E018	TRUE
ENSMUSG00000000555.8	E021	0	NA	NA	NA	NA	NA	NA	NA	chr15	103352723	103352915	193	-	0	0	0	0	0	0	ENSMUSG00000000555.8:E021	TRUE
ENSMUSG00000000555.8	E022	0	NA	NA	NA	NA	NA	NA	NA	chr15	103352916	103352916	1	-	0	0	0	0	0	0	ENSMUSG00000000555.8:E022	TRUE
ENSMUSG00000000563.17	E006	0	NA	NA	NA	NA	NA	NA	NA	chr3	105953640	105953668	29	-	0	0	0	0	0	0	ENSMUSG00000000563.17:E006	TRUE
ENSMUSG00000000563.17	E007	0	NA	NA	NA	NA	NA	NA	NA	chr3	105953669	105953669	1	-	0	0	0	0	0	0	ENSMUSG00000000563.17:E007	TRUE
ENSMUSG00000000567.5	E002	1.99117	0.0761958	1.27208	0.259376	NA	2.04857	2.94315	1.05395	chr11	112783015	112783015	1	+	0	2	1	5	0	4	ENSMUSG00000000567.5:E002	TRUE
ENSMUSG00000000567.5	E003	0.171925	0.276737	0.724093	0.394805	NA	1.18673	0.0511293	-9.07606	chr11	112783016	112783677	662	+	1	0	0	0	0	0	ENSMUSG00000000567.5:E003	TRUE
ENSMUSG00000000568.15	E025	3.46972	0.0172392	0.330511	0.565358	NA	3.78201	3.31423	-0.387229	chr5	99977395	99978391	997	-	5	2	5	2	2	6	ENSMUSG00000000568.15:E025	TRUE
ENSMUSG00000000581.8	E012	0	NA	NA	NA	NA	NA	NA	NA	chr11	17264294	17264294	1	+	0	0	0	0	0	0	ENSMUSG00000000581.8:E012	TRUE
ENSMUSG00000000581.8	E013	0.173956	0.272412	0.482496	0.487294	NA	1.11029	0.0425164	-9.41587	chr11	17264295	17265399	1105	+	0	1	0	0	0	0	ENSMUSG00000000581.8:E013	TRUE
ENSMUSG00000000600.15	E021	0.156797	0.285202	0.511376	0.474544	NA	0.0110338	1.11025	13.308	chr5	3811716	3811716	1	+	0	0	0	0	1	0	ENSMUSG00000000600.15:E021	TRUE
ENSMUSG00000000600.15	E022	0.156797	0.285202	0.511376	0.474544	NA	0.0110338	1.11025	13.308	chr5	3811717	3811731	15	+	0	0	0	0	1	0	ENSMUSG00000000600.15:E022	TRUE
ENSMUSG00000000600.15	E035	0.134906	0.309253	0.485839	0.485789	NA	0.0110438	1.10204	13.2839	chr5	3819952	3819952	1	+	0	0	0	0	0	1	ENSMUSG00000000600.15:E035	TRUE
ENSMUSG00000000600.15	E036	0.134906	0.309253	0.485839	0.485789	NA	0.0110438	1.10204	13.2839	chr5	3819953	3819966	14	+	0	0	0	0	0	1	ENSMUSG00000000600.15:E036	TRUE
ENSMUSG00000000600.15	E053	0.171925	0.269679	0.334622	0.56295	NA	1.05033	0.0102852	-13.3503	chr5	3844303	3844303	1	+	1	0	0	0	0	0	ENSMUSG00000000600.15:E053	TRUE
ENSMUSG00000000600.15	E054	0.979257	0.0599249	0.0186542	0.891362	NA	1.81125	1.92281	0.173249	chr5	3844304	3844519	216	+	1	0	2	1	2	0	ENSMUSG00000000600.15:E054	TRUE
ENSMUSG00000000631.20	E012	0.134906	0.306281	0.250294	0.616868	NA	0.0181367	1.02334	11.6385	chr11	77780195	77780195	1	+	0	0	0	0	0	1	ENSMUSG00000000631.20:E012	TRUE
ENSMUSG00000000631.20	E013	0.463627	0.0925762	0.155821	0.693033	NA	1.1299	1.45326	0.727785	chr11	77780196	77780399	204	+	1	0	0	0	1	1	ENSMUSG00000000631.20:E013	TRUE
ENSMUSG00000000631.20	E049	1.42303	0.0318769	0.00263304	0.959076	NA	2.25188	2.29664	0.0571672	chr11	77832503	77832503	1	+	1	1	2	1	2	2	ENSMUSG00000000631.20:E049	TRUE
ENSMUSG00000000631.20	E050	0.330753	0.138413	0.0197827	0.888146	NA	1.13052	1.03064	-0.2673	chr11	77832504	77834235	1732	+	0	1	0	0	1	0	ENSMUSG00000000631.20:E050	TRUE
ENSMUSG00000000632.13	E009	0.962489	0.0485354	0.829636	0.362378	NA	1.48723	2.20619	1.14289	chr11	77954067	77954067	1	+	1	0	1	1	2	1	ENSMUSG00000000632.13:E009	TRUE
ENSMUSG00000000632.13	E010	0.190391	0.258377	0.527359	0.467719	NA	0.0171161	1.11367	12.05	chr11	77954068	77954661	594	+	0	0	0	1	0	0	ENSMUSG00000000632.13:E010	TRUE
ENSMUSG00000000632.13	E015	0	NA	NA	NA	NA	NA	NA	NA	chr11	77964091	77964091	1	+	0	0	0	0	0	0	ENSMUSG00000000632.13:E015	TRUE
ENSMUSG00000000632.13	E016	0.426608	0.109495	2.95764	0.0854726	NA	0.0183583	1.9023	13.3972	chr11	77964092	77967157	3066	+	0	0	0	0	1	2	ENSMUSG00000000632.13:E016	TRUE
ENSMUSG00000000632.13	E017	0	NA	NA	NA	NA	NA	NA	NA	chr11	77967158	77967615	458	+	0	0	0	0	0	0	ENSMUSG00000000632.13:E017	TRUE
ENSMUSG00000000632.13	E020	0.824492	0.0622818	0.091137	0.762737	NA	1.81871	1.56486	-0.435383	chr11	77969087	77969087	1	+	0	1	2	1	1	0	ENSMUSG00000000632.13:E020	TRUE
ENSMUSG00000000632.13	E021	0	NA	NA	NA	NA	NA	NA	NA	chr11	77969088	77972190	3103	+	0	0	0	0	0	0	ENSMUSG00000000632.13:E021	TRUE
ENSMUSG00000000686.11	E006	0	NA	NA	NA	NA	NA	NA	NA	chr11	77520045	77520045	1	+	0	0	0	0	0	0	ENSMUSG00000000686.11:E006	TRUE
ENSMUSG00000000686.11	E007	0	NA	NA	NA	NA	NA	NA	NA	chr11	77520046	77520432	387	+	0	0	0	0	0	0	ENSMUSG00000000686.11:E007	TRUE
ENSMUSG00000000686.11	E008	0.303348	0.360458	1.14675	0.28423	NA	1.54579	0.0247396	-11.9353	chr11	77520433	77522116	1684	+	0	0	2	0	0	0	ENSMUSG00000000686.11:E008	TRUE
ENSMUSG00000000686.11	E009	0.438254	0.175586	0.28933	0.59065	NA	1.55154	1.05065	-1.12731	chr11	77522117	77524779	2663	+	0	0	2	0	0	1	ENSMUSG00000000686.11:E009	TRUE
ENSMUSG00000000690.5	E002	0.953942	0.0772571	0.19386	0.659724	NA	1.65857	1.97639	0.508045	chr11	96293013	96293013	1	+	0	0	2	2	0	2	ENSMUSG00000000690.5:E002	TRUE
ENSMUSG00000000690.5	E004	4.88185	0.0891926	0.982451	0.321595	NA	3.51501	4.42078	0.675123	chr11	96293590	96295372	1783	+	6	2	1	9	7	4	ENSMUSG00000000690.5:E004	TRUE
ENSMUSG00000000690.5	E005	0	NA	NA	NA	NA	NA	NA	NA	chr11	96295373	96295424	52	+	0	0	0	0	0	0	ENSMUSG00000000690.5:E005	TRUE
ENSMUSG00000000693.10	E006	0.171925	0.267602	0.77892	0.377472	NA	1.19047	7.14507e-05	-28.0511	chr6	83037592	83037592	1	+	1	0	0	0	0	0	ENSMUSG00000000693.10:E006	TRUE
ENSMUSG00000000693.10	E007	0	NA	NA	NA	NA	NA	NA	NA	chr6	83037593	83038026	434	+	0	0	0	0	0	0	ENSMUSG00000000693.10:E007	TRUE
ENSMUSG00000000693.10	E010	0.269812	0.506019	0.546126	0.459905	NA	8.47224e-05	1.35847	27.9413	chr6	83038609	83038609	1	+	0	0	0	0	0	2	ENSMUSG00000000693.10:E010	TRUE
ENSMUSG00000000693.10	E011	0	NA	NA	NA	NA	NA	NA	NA	chr6	83038610	83039539	930	+	0	0	0	0	0	0	ENSMUSG00000000693.10:E011	TRUE
ENSMUSG00000000693.10	E014	0	NA	NA	NA	NA	NA	NA	NA	chr6	83045096	83045096	1	+	0	0	0	0	0	0	ENSMUSG00000000693.10:E014	TRUE
ENSMUSG00000000693.10	E015	0	NA	NA	NA	NA	NA	NA	NA	chr6	83045097	83047706	2610	+	0	0	0	0	0	0	ENSMUSG00000000693.10:E015	TRUE
ENSMUSG00000000708.14	E024	0.171925	0.274681	0.548242	0.459037	NA	1.12412	0.0188997	-11.791	chr17	53663674	53663674	1	+	1	0	0	0	0	0	ENSMUSG00000000708.14:E024	TRUE
ENSMUSG00000000708.14	E025	0.171925	0.274681	0.548242	0.459037	NA	1.12412	0.0188997	-11.791	chr17	53663675	53663688	14	+	1	0	0	0	0	0	ENSMUSG00000000708.14:E025	TRUE
ENSMUSG00000000738.18	E045	0	NA	NA	NA	NA	NA	NA	NA	chr8	123097760	123097760	1	+	0	0	0	0	0	0	ENSMUSG00000000738.18:E045	TRUE
ENSMUSG00000000738.18	E046	0.497555	0.0906849	2.99376	0.0835859	NA	1.9006	0.026056	-12.3842	chr8	123097761	123098959	1199	+	1	1	1	0	0	0	ENSMUSG00000000738.18:E046	TRUE
ENSMUSG00000000739.14	E009	0.190391	NA	NA	NA	NA	NA	NA	NA	chr8	123150194	123153151	2958	-	0	0	0	1	0	0	ENSMUSG00000000739.14:E009	TRUE
ENSMUSG00000000739.14	E010	0	NA	NA	NA	NA	NA	NA	NA	chr8	123153152	123153152	1	-	0	0	0	0	0	0	ENSMUSG00000000739.14:E010	TRUE
ENSMUSG00000000739.14	E012	0	NA	NA	NA	NA	NA	NA	NA	chr8	123154507	123157000	2494	-	0	0	0	0	0	0	ENSMUSG00000000739.14:E012	TRUE
ENSMUSG00000000739.14	E013	0	NA	NA	NA	NA	NA	NA	NA	chr8	123157001	123157001	1	-	0	0	0	0	0	0	ENSMUSG00000000739.14:E013	TRUE
ENSMUSG00000000751.13+ENSMUSG00000106179.1	E021	0	NA	NA	NA	NA	NA	NA	NA	chr11	75339879	75340289	411	-	0	0	0	0	0	0	ENSMUSG00000000751.13+ENSMUSG00000106179.1:E021	TRUE
ENSMUSG00000000751.13+ENSMUSG00000106179.1	E022	1.11765	0.0488457	2.997	0.0834189	NA	1.34573	2.72183	2.04299	chr11	75340290	75340290	1	-	2	0	0	1	2	2	ENSMUSG00000000751.13+ENSMUSG00000106179.1:E022	TRUE
ENSMUSG00000000759.14	E005	0.485518	0.276855	0.382767	0.536126	NA	1.05242	1.56637	1.15	chr8	12620029	12621798	1770	-	1	0	0	0	2	0	ENSMUSG00000000759.14:E005	TRUE
ENSMUSG00000000759.14	E006	1.46004	0.0322727	0.00175502	0.966584	NA	2.34191	2.21047	-0.167802	chr8	12621799	12621799	1	-	2	1	2	1	2	1	ENSMUSG00000000759.14:E006	TRUE
ENSMUSG00000000782.16	E011	0	NA	NA	NA	NA	NA	NA	NA	chr11	52271358	52274816	3459	-	0	0	0	0	0	0	ENSMUSG00000000782.16:E011	TRUE
ENSMUSG00000000782.16	E012	0	NA	NA	NA	NA	NA	NA	NA	chr11	52274817	52274817	1	-	0	0	0	0	0	0	ENSMUSG00000000782.16:E012	TRUE
ENSMUSG00000000794.9	E002	0.151674	0.301379	0.4108	0.521564	NA	1.07425	0.021495	-11.2886	chr3	89521404	89521404	1	+	0	0	1	0	0	0	ENSMUSG00000000794.9:E002	TRUE
ENSMUSG00000000794.9	E003	0	NA	NA	NA	NA	NA	NA	NA	chr3	89521405	89521652	248	+	0	0	0	0	0	0	ENSMUSG00000000794.9:E003	TRUE
ENSMUSG00000000794.9	E009	0.134906	0.322819	0.386144	0.534333	NA	0.0260256	1.07117	10.7284	chr3	89661248	89661248	1	+	0	0	0	0	0	1	ENSMUSG00000000794.9:E009	TRUE
ENSMUSG00000000794.9	E010	0	NA	NA	NA	NA	NA	NA	NA	chr3	89661249	89662172	924	+	0	0	0	0	0	0	ENSMUSG00000000794.9:E010	TRUE
ENSMUSG00000000804.14	E005	0.342065	0.141071	0.0106407	0.917841	NA	1.13363	1.02877	-0.280487	chr11	84987590	84988173	584	-	0	0	1	1	0	0	ENSMUSG00000000804.14:E005	TRUE
ENSMUSG00000000804.14	E006	0	NA	NA	NA	NA	NA	NA	NA	chr11	84988174	84988333	160	-	0	0	0	0	0	0	ENSMUSG00000000804.14:E006	TRUE
ENSMUSG00000000804.14	E007	2.21992	0.0852347	0.100822	0.750846	NA	2.98705	2.69303	-0.302144	chr11	84988334	84988334	1	-	4	0	3	2	1	4	ENSMUSG00000000804.14:E007	TRUE
ENSMUSG00000000804.14	E017	0.465267	0.290772	0.107037	0.743543	NA	1.13156	1.44896	0.714977	chr11	85020299	85022155	1857	-	0	0	1	0	2	0	ENSMUSG00000000804.14:E017	TRUE
ENSMUSG00000000804.14	E018	0.441736	0.148799	0.0970303	0.755423	NA	1.13694	1.43806	0.6794	chr11	85022156	85022156	1	-	1	0	0	0	0	2	ENSMUSG00000000804.14:E018	TRUE
ENSMUSG00000000804.14	E028	0.190391	0.272893	0.290219	0.59008	NA	0.0374545	1.03265	9.57215	chr11	85033480	85034270	791	-	0	0	0	1	0	0	ENSMUSG00000000804.14:E028	TRUE
ENSMUSG00000000804.14	E029	0	NA	NA	NA	NA	NA	NA	NA	chr11	85034271	85034271	1	-	0	0	0	0	0	0	ENSMUSG00000000804.14:E029	TRUE
ENSMUSG00000000823.16+ENSMUSG00000089917.7	E058	0	NA	NA	NA	NA	NA	NA	NA	chr2	181585119	181585177	59	-	0	0	0	0	0	0	ENSMUSG00000000823.16+ENSMUSG00000089917.7:E058	TRUE
ENSMUSG00000000823.16+ENSMUSG00000089917.7	E059	0	NA	NA	NA	NA	NA	NA	NA	chr2	181585178	181585178	1	-	0	0	0	0	0	0	ENSMUSG00000000823.16+ENSMUSG00000089917.7:E059	TRUE
ENSMUSG00000000861.15	E008	0	NA	NA	NA	NA	NA	NA	NA	chr11	24090906	24090906	1	+	0	0	0	0	0	0	ENSMUSG00000000861.15:E008	TRUE
ENSMUSG00000000861.15	E009	0	NA	NA	NA	NA	NA	NA	NA	chr11	24090907	24092542	1636	+	0	0	0	0	0	0	ENSMUSG00000000861.15:E009	TRUE
ENSMUSG00000000884.17+ENSMUSG00000086965.1	E014	0	NA	NA	NA	NA	NA	NA	NA	chr16	18501658	18501658	1	+	0	0	0	0	0	0	ENSMUSG00000000884.17+ENSMUSG00000086965.1:E014	TRUE
ENSMUSG00000000884.17+ENSMUSG00000086965.1	E016	0	NA	NA	NA	NA	NA	NA	NA	chr16	18503096	18503403	308	+	0	0	0	0	0	0	ENSMUSG00000000884.17+ENSMUSG00000086965.1:E016	TRUE
ENSMUSG00000000957.11	E025	1.50877	0.0429281	1.15801	0.281879	NA	2.67188	1.84061	-1.08244	chr14	54441265	54441265	1	+	3	1	2	2	0	1	ENSMUSG00000000957.11:E025	TRUE
ENSMUSG00000000957.11	E026	4.72196	0.291402	0.727317	0.393754	NA	4.61779	3.38817	-0.911988	chr14	54441266	54441467	202	+	12	3	3	6	0	4	ENSMUSG00000000957.11:E026	TRUE
ENSMUSG00000000957.11	E027	6.24564	0.181418	0.692041	0.405471	NA	5.18761	4.01041	-0.763065	chr14	54441468	54441714	247	+	15	3	5	7	5	2	ENSMUSG00000000957.11:E027	TRUE
ENSMUSG00000000957.11	E028	1.94359	0.040609	1.02695	0.310877	NA	2.18718	2.98957	0.909594	chr14	54441715	54442277	563	+	4	0	0	2	3	3	ENSMUSG00000000957.11:E028	TRUE
ENSMUSG00000000957.11	E029	0	NA	NA	NA	NA	NA	NA	NA	chr14	54442278	54442456	179	+	0	0	0	0	0	0	ENSMUSG00000000957.11:E029	TRUE
ENSMUSG00000000959.7	E007	0	NA	NA	NA	NA	NA	NA	NA	chr14	54361892	54361892	1	+	0	0	0	0	0	0	ENSMUSG00000000959.7:E007	TRUE
ENSMUSG00000000959.7	E008	0	NA	NA	NA	NA	NA	NA	NA	chr14	54361893	54362824	932	+	0	0	0	0	0	0	ENSMUSG00000000959.7:E008	TRUE
ENSMUSG00000000959.7	E011	0	NA	NA	NA	NA	NA	NA	NA	chr14	54364495	54364495	1	+	0	0	0	0	0	0	ENSMUSG00000000959.7:E011	TRUE
ENSMUSG00000000959.7	E012	0	NA	NA	NA	NA	NA	NA	NA	chr14	54364496	54364521	26	+	0	0	0	0	0	0	ENSMUSG00000000959.7:E012	TRUE
ENSMUSG00000000976.13	E006	0.190391	0.261483	0.145418	0.702953	NA	0.0158044	0.992698	11.9478	chr11	83754277	83754277	1	+	0	0	0	1	0	0	ENSMUSG00000000976.13:E006	TRUE
ENSMUSG00000000976.13	E007	0.190391	0.261483	0.145418	0.702953	NA	0.0158044	0.992698	11.9478	chr11	83754278	83755202	925	+	0	0	0	1	0	0	ENSMUSG00000000976.13:E007	TRUE
ENSMUSG00000000976.13	E014	0	NA	NA	NA	NA	NA	NA	NA	chr11	83761000	83761000	1	+	0	0	0	0	0	0	ENSMUSG00000000976.13:E014	TRUE
ENSMUSG00000000976.13	E015	0	NA	NA	NA	NA	NA	NA	NA	chr11	83761001	83764179	3179	+	0	0	0	0	0	0	ENSMUSG00000000976.13:E015	TRUE
ENSMUSG00000000976.13	E020	0.448499	0.117805	1.72935	0.188494	NA	0.0174942	1.70027	13.211	chr11	83767255	83767255	1	+	0	0	0	0	2	1	ENSMUSG00000000976.13:E020	TRUE
ENSMUSG00000000976.13	E021	0	NA	NA	NA	NA	NA	NA	NA	chr11	83767256	83768205	950	+	0	0	0	0	0	0	ENSMUSG00000000976.13:E021	TRUE
ENSMUSG00000000976.13	E029	0	NA	NA	NA	NA	NA	NA	NA	chr11	83775835	83775835	1	+	0	0	0	0	0	0	ENSMUSG00000000976.13:E029	TRUE
ENSMUSG00000000976.13	E030	0	NA	NA	NA	NA	NA	NA	NA	chr11	83775836	83775954	119	+	0	0	0	0	0	0	ENSMUSG00000000976.13:E030	TRUE
ENSMUSG00000000976.13	E034	0.190391	0.261483	0.145418	0.702953	NA	0.0158044	0.992698	11.9478	chr11	83777362	83777362	1	+	0	0	0	1	0	0	ENSMUSG00000000976.13:E034	TRUE
ENSMUSG00000000976.13	E035	0.516021	0.0933957	0.772772	0.379361	NA	1.66806	0.987874	-1.51497	chr11	83777363	83777707	345	+	0	1	1	1	0	0	ENSMUSG00000000976.13:E035	TRUE
ENSMUSG00000000976.13	E036	1.41824	0.0394001	5.06851	0.0243643	NA	3.10453	1.39093	-2.33124	chr11	83777708	83778097	390	+	1	2	4	0	1	1	ENSMUSG00000000976.13:E036	TRUE
ENSMUSG00000000982.5	E003	0.710228	0.174979	0.0216372	0.883056	NA	1.6151	1.25752	-0.724015	chr11	83648872	83649201	330	-	1	2	0	1	0	0	ENSMUSG00000000982.5:E003	TRUE
ENSMUSG00000000982.5	E004	0.536272	0.219277	0.0314648	0.859208	NA	1.31861	1.25912	-0.133485	chr11	83649202	83649202	1	-	1	1	0	1	0	0	ENSMUSG00000000982.5:E004	TRUE
ENSMUSG00000001016.12	E015	0.708197	0.0880485	0.519479	0.471064	NA	1.75279	1.15343	-1.21073	chr3	90482351	90482351	1	+	2	1	0	1	0	0	ENSMUSG00000001016.12:E015	TRUE
ENSMUSG00000001016.12	E016	0.880121	0.217473	0.843919	0.358278	NA	2.02908	1.15782	-1.62408	chr3	90482352	90482392	41	+	3	1	0	1	0	0	ENSMUSG00000001016.12:E016	TRUE
ENSMUSG00000001025.8	E009	0	NA	NA	NA	NA	NA	NA	NA	chr3	90614414	90614414	1	+	0	0	0	0	0	0	ENSMUSG00000001025.8:E009	TRUE
ENSMUSG00000001025.8	E010	0.134906	0.329403	0.351815	0.553088	NA	0.0522978	1.06232	8.69077	chr3	90614415	90615423	1009	+	0	0	0	0	0	1	ENSMUSG00000001025.8:E010	TRUE
ENSMUSG00000001036.17	E024	0.610178	0.0796663	1.10463	0.293253	NA	1.94108	1.03284	-1.82562	chr11	61548626	61553509	4884	-	1	0	2	0	0	1	ENSMUSG00000001036.17:E024	TRUE
ENSMUSG00000001036.17	E025	0.343849	0.371845	1.22079	0.269205	NA	1.59538	0.0215464	-12.4254	chr11	61553510	61553510	1	-	2	0	0	0	0	0	ENSMUSG00000001036.17:E025	TRUE
ENSMUSG00000001052.15	E009	1.14433	0.163222	1.11905	0.290124	NA	1.49325	2.45932	1.44684	chr3	129986150	129987686	1537	-	0	0	2	3	0	2	ENSMUSG00000001052.15:E009	TRUE
ENSMUSG00000001052.15	E010	1.12756	0.0960448	3.58388	0.0583428	NA	1.05966	2.68034	2.68913	chr3	129987687	129987687	1	-	0	0	1	3	0	3	ENSMUSG00000001052.15:E010	TRUE
ENSMUSG00000001052.15	E038	0	NA	NA	NA	NA	NA	NA	NA	chr3	130036978	130040281	3304	-	0	0	0	0	0	0	ENSMUSG00000001052.15:E038	TRUE
ENSMUSG00000001052.15	E039	0	NA	NA	NA	NA	NA	NA	NA	chr3	130040282	130040673	392	-	0	0	0	0	0	0	ENSMUSG00000001052.15:E039	TRUE
ENSMUSG00000001052.15	E040	2.03397	0.031028	0.189205	0.663579	NA	2.79618	2.44944	-0.38545	chr3	130040674	130040674	1	-	1	4	2	3	1	1	ENSMUSG00000001052.15:E040	TRUE
ENSMUSG00000001054.9	E013	0.669479	0.0762438	3.4474	0.0633513	NA	2.04832	0.057105	-10.3373	chr11	51629332	51629332	1	-	2	1	1	0	0	0	ENSMUSG00000001054.9:E013	TRUE
ENSMUSG00000001065.15	E023	0.303348	0.3397	1.00404	0.316336	NA	1.49934	0.0262756	-11.6732	chr8	123265643	123265643	1	+	0	0	2	0	0	0	ENSMUSG00000001065.15:E023	TRUE
ENSMUSG00000001065.15	E024	0.763884	0.0775355	1.50574	0.219791	NA	2.12874	1.08606	-1.94815	chr8	123265644	123266304	661	+	0	1	3	0	0	1	ENSMUSG00000001065.15:E024	TRUE
ENSMUSG00000001065.15	E032	0.342065	0.138794	0.00470383	0.94532	NA	1.06724	1.09273	0.0682136	chr8	123269745	123269745	1	+	0	0	1	1	0	0	ENSMUSG00000001065.15:E032	TRUE
ENSMUSG00000001065.15	E034	1.09227	0.043454	0.197964	0.65637	NA	1.8476	2.16979	0.466271	chr8	123270553	123271152	600	+	1	0	2	1	1	2	ENSMUSG00000001065.15:E034	TRUE
ENSMUSG00000001089.14	E008	0	NA	NA	NA	NA	NA	NA	NA	chr4	136521710	136521710	1	+	0	0	0	0	0	0	ENSMUSG00000001089.14:E008	TRUE
ENSMUSG00000001089.14	E009	0	NA	NA	NA	NA	NA	NA	NA	chr4	136521711	136522670	960	+	0	0	0	0	0	0	ENSMUSG00000001089.14:E009	TRUE
ENSMUSG00000001120.15	E013	0.655659	0.104193	0.738721	0.390071	NA	1.11461	1.80898	1.40113	chr10	76782764	76785070	2307	-	0	0	1	1	2	0	ENSMUSG00000001120.15:E013	TRUE
ENSMUSG00000001120.15	E014	1.71952	0.030782	6.83582	0.00893478	NA	1.11644	3.27297	3.12132	chr10	76785071	76785071	1	-	1	0	0	2	4	4	ENSMUSG00000001120.15:E014	TRUE
ENSMUSG00000001127.12	E031	0	NA	NA	NA	NA	NA	NA	NA	chrX	20855510	20855510	1	+	0	0	0	0	0	0	ENSMUSG00000001127.12:E031	TRUE
ENSMUSG00000001127.12	E032	2.87152	0.018906	3.31744	0.0685486	NA	3.85585	2.4006	-1.38453	chrX	20855511	20856620	1110	+	4	3	6	1	1	3	ENSMUSG00000001127.12:E032	TRUE
ENSMUSG00000001127.12	E033	3.30029	0.0164127	2.97188	0.0847234	NA	4.00193	2.63046	-1.22797	chrX	20856621	20857087	467	+	5	5	4	2	2	2	ENSMUSG00000001127.12:E033	TRUE
ENSMUSG00000001138.13	E003	1.1667	0.0431943	1.0804	0.298609	NA	2.40513	1.52535	-1.32051	chr1	36513153	36513153	1	+	3	1	1	1	0	1	ENSMUSG00000001138.13:E003	TRUE
ENSMUSG00000001138.13	E004	0.841404	0.060876	5.13654	0.0234273	NA	2.40571	0.0291272	-12.7469	chr1	36513154	36515811	2658	+	3	1	1	0	0	0	ENSMUSG00000001138.13:E004	TRUE
ENSMUSG00000001150.7	E030	0	NA	NA	NA	NA	NA	NA	NA	chr10	76505060	76505060	1	+	0	0	0	0	0	0	ENSMUSG00000001150.7:E030	TRUE
ENSMUSG00000001150.7	E031	0	NA	NA	NA	NA	NA	NA	NA	chr10	76505061	76505660	600	+	0	0	0	0	0	0	ENSMUSG00000001150.7:E031	TRUE
ENSMUSG00000001150.7	E040	0.47039	0.397591	0.856091	0.354835	NA	0.0173991	1.69018	13.2094	chr10	76512568	76512568	1	+	0	0	0	0	3	0	ENSMUSG00000001150.7:E040	TRUE
ENSMUSG00000001150.7	E041	0	NA	NA	NA	NA	NA	NA	NA	chr10	76512569	76512746	178	+	0	0	0	0	0	0	ENSMUSG00000001150.7:E041	TRUE
ENSMUSG00000001150.7	E042	0	NA	NA	NA	NA	NA	NA	NA	chr10	76512747	76513052	306	+	0	0	0	0	0	0	ENSMUSG00000001150.7:E042	TRUE
ENSMUSG00000001157.13	E020	0.313593	0.498636	0.816956	0.366072	NA	0.0476398	1.4592	9.87776	chr6	86731949	86732910	962	-	0	0	0	0	2	0	ENSMUSG00000001157.13:E020	TRUE
ENSMUSG00000001157.13	E021	1.62032	0.0435395	0.145216	0.70315	NA	2.25349	2.51628	0.320636	chr6	86732911	86732911	1	-	3	1	0	1	3	2	ENSMUSG00000001157.13:E021	TRUE
ENSMUSG00000001158.13	E005	0	NA	NA	NA	NA	NA	NA	NA	chr6	86676527	86680906	4380	-	0	0	0	0	0	0	ENSMUSG00000001158.13:E005	TRUE
ENSMUSG00000001158.13	E006	2.63092	0.113993	0.610309	0.434672	NA	2.59481	3.41457	0.801468	chr6	86680907	86680907	1	-	0	3	2	1	6	5	ENSMUSG00000001158.13:E006	TRUE
ENSMUSG00000001173.15	E007	0	NA	NA	NA	NA	NA	NA	NA	chrX	47915582	47915582	1	+	0	0	0	0	0	0	ENSMUSG00000001173.15:E007	TRUE
ENSMUSG00000001173.15	E008	0	NA	NA	NA	NA	NA	NA	NA	chrX	47915583	47915599	17	+	0	0	0	0	0	0	ENSMUSG00000001173.15:E008	TRUE
ENSMUSG00000001173.15	E030	0.671178	0.0724028	0.0100522	0.920137	NA	1.49352	1.55813	0.122573	chrX	47948360	47948360	1	+	1	1	0	1	0	1	ENSMUSG00000001173.15:E030	TRUE
ENSMUSG00000001173.15	E031	0.28658	0.150673	0.00331384	0.954094	NA	1.05353	1.0982	0.119998	chrX	47948361	47949599	1239	+	0	0	1	0	0	1	ENSMUSG00000001173.15:E031	TRUE
ENSMUSG00000001173.15	E035	0.134906	0.310238	0.490996	0.483483	NA	0.0166865	1.09452	12.0732	chrX	47957092	47957092	1	+	0	0	0	0	0	1	ENSMUSG00000001173.15:E035	TRUE
ENSMUSG00000001173.15	E036	2.85933	0.0589716	0.915317	0.338708	NA	2.7792	3.62634	0.777955	chrX	47957093	47959909	2817	+	3	1	3	1	8	2	ENSMUSG00000001173.15:E036	TRUE
ENSMUSG00000001225.12	E020	0	NA	NA	NA	NA	NA	NA	NA	chr12	31455079	31455079	1	+	0	0	0	0	0	0	ENSMUSG00000001225.12:E020	TRUE
ENSMUSG00000001225.12	E021	0	NA	NA	NA	NA	NA	NA	NA	chr12	31455080	31456886	1807	+	0	0	0	0	0	0	ENSMUSG00000001225.12:E021	TRUE
ENSMUSG00000001227.12	E003	0	NA	NA	NA	NA	NA	NA	NA	chr17	56125110	56125332	223	-	0	0	0	0	0	0	ENSMUSG00000001227.12:E003	TRUE
ENSMUSG00000001227.12	E004	1.0742	0.117821	0.119303	0.729792	NA	2.12076	1.8804	-0.348908	chr17	56125333	56125333	1	-	2	1	1	0	0	3	ENSMUSG00000001227.12:E004	TRUE
ENSMUSG00000001228.14	E010	0.173956	0.359323	0.783222	0.376158	NA	1.15237	0.00976734	-13.7674	chr17	56310836	56310836	1	+	0	1	0	0	0	0	ENSMUSG00000001228.14:E010	TRUE
ENSMUSG00000001228.14	E011	0	NA	NA	NA	NA	NA	NA	NA	chr17	56310837	56311803	967	+	0	0	0	0	0	0	ENSMUSG00000001228.14:E011	TRUE
ENSMUSG00000001248.15	E047	4.33982	0.0366132	0.292927	0.588351	NA	4.04877	3.67468	-0.285192	chr7	31151164	31151836	673	-	6	4	4	5	5	2	ENSMUSG00000001248.15:E047	TRUE
ENSMUSG00000001248.15	E048	0.497222	0.0997035	0.240659	0.62373	NA	1.09292	1.50642	0.927914	chr7	31151837	31151837	1	-	1	0	0	1	0	1	ENSMUSG00000001248.15:E048	TRUE
ENSMUSG00000001260.10	E003	0.156797	0.286066	0.243702	0.621545	NA	0.035978	1.01206	9.63003	chr5	70768922	70769252	331	-	0	0	0	0	1	0	ENSMUSG00000001260.10:E003	TRUE
ENSMUSG00000001260.10	E004	0.443377	0.0957585	0.123977	0.724761	NA	1.14868	1.42664	0.626641	chr5	70769253	70773375	4123	-	0	0	1	0	1	1	ENSMUSG00000001260.10:E004	TRUE
ENSMUSG00000001260.10	E005	0	NA	NA	NA	NA	NA	NA	NA	chr5	70773376	70773376	1	-	0	0	0	0	0	0	ENSMUSG00000001260.10:E005	TRUE
ENSMUSG00000001260.10	E013	0	NA	NA	NA	NA	NA	NA	NA	chr5	70789618	70792434	2817	-	0	0	0	0	0	0	ENSMUSG00000001260.10:E013	TRUE
ENSMUSG00000001260.10	E014	0	NA	NA	NA	NA	NA	NA	NA	chr5	70792435	70793733	1299	-	0	0	0	0	0	0	ENSMUSG00000001260.10:E014	TRUE
ENSMUSG00000001260.10	E015	0	NA	NA	NA	NA	NA	NA	NA	chr5	70793734	70794645	912	-	0	0	0	0	0	0	ENSMUSG00000001260.10:E015	TRUE
ENSMUSG00000001260.10	E016	1.71342	0.0297853	0.491277	0.483358	NA	2.80561	2.25133	-0.640377	chr5	70794646	70794646	1	-	2	2	2	0	2	3	ENSMUSG00000001260.10:E016	TRUE
ENSMUSG00000001285.12+ENSMUSG00000001289.12	E032	0.380782	0.503342	0.85937	0.353915	NA	0.0185911	1.54437	12.7571	chr15	102332718	102332718	1	+	0	0	0	2	0	0	ENSMUSG00000001285.12+ENSMUSG00000001289.12:E032	TRUE
ENSMUSG00000001285.12+ENSMUSG00000001289.12	E033	0.380782	0.503342	0.85937	0.353915	NA	0.0185911	1.54437	12.7571	chr15	102332719	102333040	322	+	0	0	0	2	0	0	ENSMUSG00000001285.12+ENSMUSG00000001289.12:E033	TRUE
ENSMUSG00000001288.15	E008	0	NA	NA	NA	NA	NA	NA	NA	chr15	102240366	102241057	692	-	0	0	0	0	0	0	ENSMUSG00000001288.15:E008	TRUE
ENSMUSG00000001288.15	E009	0.173956	2.22062	0.773574	0.379114	NA	1.21548	0.024235	-11.2994	chr15	102241058	102241058	1	-	0	1	0	0	0	0	ENSMUSG00000001288.15:E009	TRUE
ENSMUSG00000001323.17	E011	0	NA	NA	NA	NA	NA	NA	NA	chr11	74910363	74910366	4	-	0	0	0	0	0	0	ENSMUSG00000001323.17:E011	TRUE
ENSMUSG00000001323.17	E012	0	NA	NA	NA	NA	NA	NA	NA	chr11	74910367	74910367	1	-	0	0	0	0	0	0	ENSMUSG00000001323.17:E012	TRUE
ENSMUSG00000001323.17	E020	0	NA	NA	NA	NA	NA	NA	NA	chr11	74918468	74918729	262	-	0	0	0	0	0	0	ENSMUSG00000001323.17:E020	TRUE
ENSMUSG00000001323.17	E021	0.134906	0.306022	0.393854	0.53028	NA	0.0270586	1.0701	10.6132	chr11	74918730	74919436	707	-	0	0	0	0	0	1	ENSMUSG00000001323.17:E021	TRUE
ENSMUSG00000001323.17	E022	1.69284	0.0292069	0.73366	0.391699	NA	2.15403	2.8329	0.796891	chr11	74919437	74919437	1	-	1	1	2	1	2	4	ENSMUSG00000001323.17:E022	TRUE
ENSMUSG00000001366.14	E006	0.190391	0.252702	0.460053	0.497599	NA	0.0286053	1.10319	10.5408	chr9	78085542	78085697	156	-	0	0	0	1	0	0	ENSMUSG00000001366.14:E006	TRUE
ENSMUSG00000001366.14	E007	0.190391	0.252702	0.460053	0.497599	NA	0.0286053	1.10319	10.5408	chr9	78085698	78085698	1	-	0	0	0	1	0	0	ENSMUSG00000001366.14:E007	TRUE
ENSMUSG00000001376.17	E023	0.151674	0.292313	0.491413	0.483298	NA	1.11071	0.014495	-12.5219	chr6	3555466	3555466	1	+	0	0	1	0	0	0	ENSMUSG00000001376.17:E023	TRUE
ENSMUSG00000001376.17	E024	0	NA	NA	NA	NA	NA	NA	NA	chr6	3555467	3557843	2377	+	0	0	0	0	0	0	ENSMUSG00000001376.17:E024	TRUE
ENSMUSG00000001383.9	E003	4.71535	0.0153577	0.00848004	0.926629	NA	4.10157	4.03048	-0.0515399	chr18	36794390	36794390	1	+	4	3	7	6	4	5	ENSMUSG00000001383.9:E003	TRUE
ENSMUSG00000001383.9	E004	0	NA	NA	NA	NA	NA	NA	NA	chr18	36794391	36794992	602	+	0	0	0	0	0	0	ENSMUSG00000001383.9:E004	TRUE
ENSMUSG00000001415.10	E012	0.480395	0.0943501	0.506325	0.476734	NA	1.61156	1.01966	-1.32368	chr3	88345452	88345452	1	+	1	0	1	0	1	0	ENSMUSG00000001415.10:E012	TRUE
ENSMUSG00000001415.10	E013	0	NA	NA	NA	NA	NA	NA	NA	chr3	88345453	88345939	487	+	0	0	0	0	0	0	ENSMUSG00000001415.10:E013	TRUE
ENSMUSG00000001419.17	E016	1.28305	0.048053	0.388877	0.53289	NA	1.88116	2.38366	0.687173	chr3	88163087	88163087	1	+	1	1	1	2	0	3	ENSMUSG00000001419.17:E016	TRUE
ENSMUSG00000001419.17	E017	4.12812	0.0160743	1.0622	0.302714	NA	4.16747	3.36454	-0.628958	chr3	88163088	88165721	2634	+	3	6	6	4	4	2	ENSMUSG00000001419.17:E017	TRUE
ENSMUSG00000001420.13	E011	1.62545	0.0340519	0.0853692	0.770149	NA	2.26432	2.50203	0.290185	chr3	88334738	88335902	1165	-	1	2	3	2	0	2	ENSMUSG00000001420.13:E011	TRUE
ENSMUSG00000001420.13	E012	0	NA	NA	NA	NA	NA	NA	NA	chr3	88335903	88335903	1	-	0	0	0	0	0	0	ENSMUSG00000001420.13:E012	TRUE
ENSMUSG00000001436.15	E012	0.947753	0.0486701	2.98919	0.0838219	NA	1.07084	2.42159	2.36335	chr10	77038579	77038579	1	+	0	1	0	1	2	2	ENSMUSG00000001436.15:E012	TRUE
ENSMUSG00000001436.15	E013	0	NA	NA	NA	NA	NA	NA	NA	chr10	77038580	77039226	647	+	0	0	0	0	0	0	ENSMUSG00000001436.15:E013	TRUE
ENSMUSG00000001436.15	E028	0	NA	NA	NA	NA	NA	NA	NA	chr10	77050432	77050432	1	+	0	0	0	0	0	0	ENSMUSG00000001436.15:E028	TRUE
ENSMUSG00000001436.15	E029	0	NA	NA	NA	NA	NA	NA	NA	chr10	77050433	77051525	1093	+	0	0	0	0	0	0	ENSMUSG00000001436.15:E029	TRUE
ENSMUSG00000001436.15	E030	3.29792	0.023031	0.470198	0.492896	NA	3.68	3.05961	-0.540622	chr10	77051526	77052194	669	+	6	3	3	3	2	3	ENSMUSG00000001436.15:E030	TRUE
ENSMUSG00000001441.13	E034	0	NA	NA	NA	NA	NA	NA	NA	chr11	97240301	97240928	628	-	0	0	0	0	0	0	ENSMUSG00000001441.13:E034	TRUE
ENSMUSG00000001441.13	E035	2.35753	0.0229697	4.02547	0.0448182	NA	3.66309	2.08125	-1.64842	chr11	97240929	97240929	1	-	3	3	5	0	1	3	ENSMUSG00000001441.13:E035	TRUE
ENSMUSG00000001441.13	E051	0	NA	NA	NA	NA	NA	NA	NA	chr11	97254550	97257377	2828	-	0	0	0	0	0	0	ENSMUSG00000001441.13:E051	TRUE
ENSMUSG00000001441.13	E052	0	NA	NA	NA	NA	NA	NA	NA	chr11	97257378	97257378	1	-	0	0	0	0	0	0	ENSMUSG00000001441.13:E052	TRUE
ENSMUSG00000001472.17	E008	0.134906	0.306038	0.510277	0.475019	NA	0.0400828	1.10445	9.5707	chr8	123374065	123377751	3687	+	0	0	0	0	0	1	ENSMUSG00000001472.17:E008	TRUE
ENSMUSG00000001472.17	E025	0	NA	NA	NA	NA	NA	NA	NA	chr8	123391675	123392606	932	+	0	0	0	0	0	0	ENSMUSG00000001472.17:E025	TRUE
ENSMUSG00000001472.17	E048	0.463627	0.0917797	0.422958	0.515465	NA	1.04693	1.56827	1.1686	chr8	123403835	123403835	1	+	1	0	0	0	1	1	ENSMUSG00000001472.17:E048	TRUE
ENSMUSG00000001472.17	E049	1.05704	0.0605518	0.237658	0.625902	NA	1.8096	2.20976	0.579475	chr8	123403836	123404177	342	+	2	0	1	0	1	3	ENSMUSG00000001472.17:E049	TRUE
ENSMUSG00000001482.15	E031	0	NA	NA	NA	NA	NA	NA	NA	chr8	123463270	123463270	1	+	0	0	0	0	0	0	ENSMUSG00000001482.15:E031	TRUE
ENSMUSG00000001482.15	E032	5.99598	0.0132722	0.0993594	0.7526	NA	4.64695	4.43292	-0.139723	chr8	123463271	123467466	4196	+	4	7	11	6	3	6	ENSMUSG00000001482.15:E032	TRUE
ENSMUSG00000001517.14+ENSMUSG00000079304.5+ENSMUSG00000108011.1+ENSMUSG00000001520.12	E029	0.515688	0.107618	2.39195	0.121961	NA	0.0167062	1.81315	13.5302	chr6	128385144	128385144	1	+	0	0	0	2	0	1	ENSMUSG00000001517.14+ENSMUSG00000079304.5+ENSMUSG00000108011.1+ENSMUSG00000001520.12:E029	TRUE
ENSMUSG00000001517.14+ENSMUSG00000079304.5+ENSMUSG00000108011.1+ENSMUSG00000001520.12	E030	2.06874	0.0259158	8.84447	0.00293978	NA	1.11435	3.59031	3.39786	chr6	128385145	128386061	917	+	0	1	0	3	5	4	ENSMUSG00000001517.14+ENSMUSG00000079304.5+ENSMUSG00000108011.1+ENSMUSG00000001520.12:E030	TRUE
ENSMUSG00000001517.14+ENSMUSG00000079304.5+ENSMUSG00000108011.1+ENSMUSG00000001520.12	E031	1.28648	0.0363632	0.0340408	0.85362	NA	2.22348	2.08302	-0.189438	chr6	128386062	128386534	473	+	2	1	1	1	1	2	ENSMUSG00000001517.14+ENSMUSG00000079304.5+ENSMUSG00000108011.1+ENSMUSG00000001520.12:E031	TRUE
ENSMUSG00000001517.14+ENSMUSG00000079304.5+ENSMUSG00000108011.1+ENSMUSG00000001520.12	E032	2.77696	0.178985	0.206537	0.649495	NA	3.33045	2.94498	-0.359497	chr6	128386535	128387286	752	+	5	2	2	1	6	1	ENSMUSG00000001517.14+ENSMUSG00000079304.5+ENSMUSG00000108011.1+ENSMUSG00000001520.12:E032	TRUE
ENSMUSG00000001517.14+ENSMUSG00000079304.5+ENSMUSG00000108011.1+ENSMUSG00000001520.12	E033	2.30365	0.0897996	3.19396	0.0739106	NA	1.93053	3.56496	1.78678	chr6	128387287	128388435	1149	+	1	2	0	1	5	6	ENSMUSG00000001517.14+ENSMUSG00000079304.5+ENSMUSG00000108011.1+ENSMUSG00000001520.12:E033	TRUE
ENSMUSG00000001518.12	E030	1.69901	0.24799	0.210858	0.646096	NA	2.15271	2.72612	0.686685	chr6	128418982	128422783	3802	-	0	1	4	4	1	0	ENSMUSG00000001518.12:E030	TRUE
ENSMUSG00000001518.12	E031	0.173956	0.266137	0.120455	0.728541	NA	0.975207	0.0397954	-9.23187	chr6	128422784	128422784	1	-	0	1	0	0	0	0	ENSMUSG00000001518.12:E031	TRUE
ENSMUSG00000001521.12	E004	0	NA	NA	NA	NA	NA	NA	NA	chr6	128324307	128324397	91	-	0	0	0	0	0	0	ENSMUSG00000001521.12:E004	TRUE
ENSMUSG00000001521.12	E005	0	NA	NA	NA	NA	NA	NA	NA	chr6	128324398	128324979	582	-	0	0	0	0	0	0	ENSMUSG00000001521.12:E005	TRUE
ENSMUSG00000001521.12	E006	1.158	0.0456577	2.74966	0.0972753	NA	1.18328	2.40615	2.0562	chr6	128324980	128324980	1	-	1	0	0	2	3	1	ENSMUSG00000001521.12:E006	TRUE
ENSMUSG00000001521.12	E021	0.342065	0.143944	0.0216153	0.883115	NA	1.1806	0.987874	-0.515039	chr6	128345429	128348122	2694	-	0	0	1	1	0	0	ENSMUSG00000001521.12:E021	TRUE
ENSMUSG00000001521.12	E022	0	NA	NA	NA	NA	NA	NA	NA	chr6	128348123	128348123	1	-	0	0	0	0	0	0	ENSMUSG00000001521.12:E022	TRUE
ENSMUSG00000001521.12	E024	0	NA	NA	NA	NA	NA	NA	NA	chr6	128350805	128351981	1177	-	0	0	0	0	0	0	ENSMUSG00000001521.12:E024	TRUE
ENSMUSG00000001521.12	E025	0.345881	0.139361	1.96968	0.160481	NA	1.67478	0.0221829	-12.4821	chr6	128351982	128355737	3756	-	1	1	0	0	0	0	ENSMUSG00000001521.12:E025	TRUE
ENSMUSG00000001521.12	E026	0.710228	0.0857592	1.39914	0.236868	NA	2.04915	0.986152	-2.1164	chr6	128355738	128355738	1	-	1	2	0	1	0	0	ENSMUSG00000001521.12:E026	TRUE
ENSMUSG00000001524.14	E024	0	NA	NA	NA	NA	NA	NA	NA	chr17	35671568	35671746	179	-	0	0	0	0	0	0	ENSMUSG00000001524.14:E024	TRUE
ENSMUSG00000001524.14	E025	0.190391	0.268479	0.228634	0.632539	NA	0.0106776	1.02285	13.1657	chr17	35671747	35671747	1	-	0	0	0	1	0	0	ENSMUSG00000001524.14:E025	TRUE
ENSMUSG00000001542.7+ENSMUSG00000077449.1	E005	0.620424	0.0830771	0.975563	0.323297	NA	1.07198	1.87509	1.61786	chr13	75707797	75707797	1	+	1	0	0	0	2	1	ENSMUSG00000001542.7+ENSMUSG00000077449.1:E005	TRUE
ENSMUSG00000001542.7+ENSMUSG00000077449.1	E006	7.33574	0.0110214	7.40455	0.00650592	NA	3.97132	6.00219	1.2299	chr13	75707798	75710333	2536	+	6	4	4	8	11	13	ENSMUSG00000001542.7+ENSMUSG00000077449.1:E006	TRUE
ENSMUSG00000001542.7+ENSMUSG00000077449.1	E022	2.33292	0.0992818	0.699213	0.403048	NA	3.20763	2.42357	-0.817106	chr13	75764115	75764115	1	+	3	5	1	1	3	1	ENSMUSG00000001542.7+ENSMUSG00000077449.1:E022	TRUE
ENSMUSG00000001542.7+ENSMUSG00000077449.1	E023	0	NA	NA	NA	NA	NA	NA	NA	chr13	75764116	75764241	126	+	0	0	0	0	0	0	ENSMUSG00000001542.7+ENSMUSG00000077449.1:E023	TRUE
ENSMUSG00000001555.10	E004	0.482427	0.0933091	0.0151492	0.902042	NA	1.35733	1.21112	-0.329575	chr11	100416025	100416025	1	+	0	1	1	0	1	0	ENSMUSG00000001555.10:E004	TRUE
ENSMUSG00000001555.10	E005	7.2212	0.0167911	0.0429491	0.835821	NA	4.99983	4.78601	-0.130055	chr11	100416026	100419569	3544	+	8	7	13	7	5	4	ENSMUSG00000001555.10:E005	TRUE
ENSMUSG00000001569.10	E003	0.190391	0.397337	0.50009	0.479461	NA	0.0457852	1.11699	9.21955	chr5	29436057	29436057	1	+	0	0	0	1	0	0	ENSMUSG00000001569.10:E003	TRUE
ENSMUSG00000001569.10	E004	0	NA	NA	NA	NA	NA	NA	NA	chr5	29436058	29436513	456	+	0	0	0	0	0	0	ENSMUSG00000001569.10:E004	TRUE
ENSMUSG00000001569.10	E014	0.763884	0.072494	1.55549	0.212327	NA	2.09784	1.10241	-1.86254	chr5	29446945	29446945	1	+	0	1	3	0	0	1	ENSMUSG00000001569.10:E014	TRUE
ENSMUSG00000001569.10	E015	0.630429	0.0996348	0.877211	0.348967	NA	1.82211	1.10171	-1.45572	chr5	29446946	29448620	1675	+	2	0	1	0	0	1	ENSMUSG00000001569.10:E015	TRUE
ENSMUSG00000001569.10	E017	0.65605	0.0755816	1.07116	0.300684	NA	1.05421	1.911	1.72114	chr5	29449691	29449691	1	+	0	1	0	1	1	1	ENSMUSG00000001569.10:E017	TRUE
ENSMUSG00000001569.10	E018	0.308471	0.151591	0.00343622	0.953255	NA	1.05137	1.10469	0.142976	chr5	29449692	29450200	509	+	0	0	1	0	1	0	ENSMUSG00000001569.10:E018	TRUE
ENSMUSG00000001588.12	E032	0	NA	NA	NA	NA	NA	NA	NA	chr11	69895018	69895285	268	-	0	0	0	0	0	0	ENSMUSG00000001588.12:E032	TRUE
ENSMUSG00000001588.12	E033	0	NA	NA	NA	NA	NA	NA	NA	chr11	69895286	69895286	1	-	0	0	0	0	0	0	ENSMUSG00000001588.12:E033	TRUE
ENSMUSG00000001627.12	E008	0.156797	0.289267	0.166359	0.683368	NA	0.0198383	0.98863	11.28	chr12	40206083	40206988	906	-	0	0	0	0	1	0	ENSMUSG00000001627.12:E008	TRUE
ENSMUSG00000001627.12	E009	1.3601	0.045915	2.90962	0.0880529	NA	1.17783	2.61302	2.30948	chr12	40206989	40206989	1	-	1	0	0	4	1	2	ENSMUSG00000001627.12:E009	TRUE
ENSMUSG00000001657.7	E005	3.41567	0.0193667	0.12758	0.720954	NA	3.60917	3.33418	-0.232284	chr15	102994111	102994111	1	+	6	2	3	3	3	4	ENSMUSG00000001657.7:E005	TRUE
ENSMUSG00000001657.7	E006	4.90593	0.0658145	0.0988403	0.753226	NA	3.92347	4.23961	0.228471	chr15	102994112	102994287	176	+	6	4	3	9	3	4	ENSMUSG00000001657.7:E006	TRUE
ENSMUSG00000001674.11	E014	0.173956	0.298647	0.531111	0.46614	NA	1.10924	0.0269315	-10.7306	chr1	121562822	121564492	1671	-	0	1	0	0	0	0	ENSMUSG00000001674.11:E014	TRUE
ENSMUSG00000001674.11	E015	0	NA	NA	NA	NA	NA	NA	NA	chr1	121564493	121564493	1	-	0	0	0	0	0	0	ENSMUSG00000001674.11:E015	TRUE
ENSMUSG00000001687.15	E009	0.347188	0.143501	1.35107	0.245091	NA	0.045939	1.49128	10.0456	chr5	148532606	148535506	2901	-	0	0	0	1	1	0	ENSMUSG00000001687.15:E009	TRUE
ENSMUSG00000001687.15	E010	0.156797	0.281977	0.331413	0.564828	NA	0.0459398	1.0511	9.03413	chr5	148535507	148537523	2017	-	0	0	0	0	1	0	ENSMUSG00000001687.15:E010	TRUE
ENSMUSG00000001687.15	E011	0	NA	NA	NA	NA	NA	NA	NA	chr5	148537524	148537524	1	-	0	0	0	0	0	0	ENSMUSG00000001687.15:E011	TRUE
ENSMUSG00000001750.16	E020	0.460536	0.0971352	0.659	0.416913	NA	1.61963	1.01216	-1.35948	chr19	3900952	3901890	939	-	0	1	1	0	0	1	ENSMUSG00000001750.16:E020	TRUE
ENSMUSG00000001750.16	E021	0.330753	0.145834	0.0517284	0.820083	NA	1.14822	1.01483	-0.356857	chr19	3901891	3901891	1	-	0	1	0	0	1	0	ENSMUSG00000001750.16:E021	TRUE
ENSMUSG00000001751.9	E002	0.156797	0.338773	0.355442	0.551048	NA	0.0215559	1.10656	11.366	chr11	101070501	101070501	1	+	0	0	0	0	1	0	ENSMUSG00000001751.9:E002	TRUE
ENSMUSG00000001751.9	E003	0.47039	0.163712	2.08381	0.148868	NA	0.0226334	1.91392	12.8108	chr11	101070502	101070870	369	+	0	0	0	0	3	0	ENSMUSG00000001751.9:E003	TRUE
ENSMUSG00000001767.5	E003	6.28417	0.0141039	1.99088	0.158249	NA	4.94377	3.84826	-0.740985	chr2	145920183	145920596	414	-	11	7	10	4	4	2	ENSMUSG00000001767.5:E003	TRUE
ENSMUSG00000001767.5	E004	1.42099	0.0374495	1.12503	0.288839	NA	1.89332	2.72981	1.06309	chr2	145920597	145920597	1	-	2	0	2	1	2	2	ENSMUSG00000001767.5:E004	TRUE
ENSMUSG00000001767.5	E007	2.27125	0.126561	1.02807	0.310613	NA	3.13595	2.10847	-1.15561	chr2	145922494	145923615	1122	-	1	7	3	0	1	2	ENSMUSG00000001767.5:E007	TRUE
ENSMUSG00000001767.5	E008	0.502678	0.0908327	0.0139341	0.906034	NA	1.34288	1.22639	-0.262393	chr2	145923616	145923843	228	-	1	1	0	0	1	0	ENSMUSG00000001767.5:E008	TRUE
ENSMUSG00000001767.5	E009	1.00332	0.235984	0.0273712	0.868596	NA	1.90454	1.73373	-0.27232	chr2	145923844	145923844	1	-	3	1	0	0	2	0	ENSMUSG00000001767.5:E009	TRUE
ENSMUSG00000001768.16	E016	0	NA	NA	NA	NA	NA	NA	NA	chr2	145787327	145787327	1	+	0	0	0	0	0	0	ENSMUSG00000001768.16:E016	TRUE
ENSMUSG00000001768.16	E017	0.173956	0.284168	0.612641	0.433795	NA	1.10489	0.00977553	-13.6433	chr2	145787328	145790119	2792	+	0	1	0	0	0	0	ENSMUSG00000001768.16:E017	TRUE
ENSMUSG00000001773.14	E003	0	NA	NA	NA	NA	NA	NA	NA	chr7	86722825	86723275	451	-	0	0	0	0	0	0	ENSMUSG00000001773.14:E003	TRUE
ENSMUSG00000001773.14	E004	0.655659	0.108548	0.530185	0.466529	NA	1.22274	1.64945	0.866059	chr7	86723276	86723276	1	-	0	0	1	1	2	0	ENSMUSG00000001773.14:E004	TRUE
ENSMUSG00000001773.14	E009	0	NA	NA	NA	NA	NA	NA	NA	chr7	86731534	86731725	192	-	0	0	0	0	0	0	ENSMUSG00000001773.14:E009	TRUE
ENSMUSG00000001773.14	E010	0.171925	0.286437	0.656337	0.417856	NA	1.22684	0.0169302	-12.3613	chr7	86731726	86731726	1	-	1	0	0	0	0	0	ENSMUSG00000001773.14:E010	TRUE
ENSMUSG00000001773.14	E013	0	NA	NA	NA	NA	NA	NA	NA	chr7	86734186	86736448	2263	-	0	0	0	0	0	0	ENSMUSG00000001773.14:E013	TRUE
ENSMUSG00000001773.14	E014	0	NA	NA	NA	NA	NA	NA	NA	chr7	86736449	86736449	1	-	0	0	0	0	0	0	ENSMUSG00000001773.14:E014	TRUE
ENSMUSG00000001773.14	E019	0	NA	NA	NA	NA	NA	NA	NA	chr7	86746655	86746699	45	-	0	0	0	0	0	0	ENSMUSG00000001773.14:E019	TRUE
ENSMUSG00000001773.14	E020	0	NA	NA	NA	NA	NA	NA	NA	chr7	86746700	86746700	1	-	0	0	0	0	0	0	ENSMUSG00000001773.14:E020	TRUE
ENSMUSG00000001773.14	E027	0	NA	NA	NA	NA	NA	NA	NA	chr7	86767928	86768135	208	-	0	0	0	0	0	0	ENSMUSG00000001773.14:E027	TRUE
ENSMUSG00000001773.14	E028	0.733439	0.0760017	0.998576	0.317655	NA	1.2252	1.88742	1.25071	chr7	86768136	86768136	1	-	1	0	0	0	1	3	ENSMUSG00000001773.14:E028	TRUE
ENSMUSG00000001783.3	E008	0.173956	0.2675	0.580628	0.446066	NA	1.13611	0.0497746	-9.02754	chr10	85947492	85948859	1368	-	0	1	0	0	0	0	ENSMUSG00000001783.3:E008	TRUE
ENSMUSG00000001783.3	E009	0	NA	NA	NA	NA	NA	NA	NA	chr10	85948860	85948860	1	-	0	0	0	0	0	0	ENSMUSG00000001783.3:E009	TRUE
ENSMUSG00000001783.3	E016	0	NA	NA	NA	NA	NA	NA	NA	chr10	85956950	85957614	665	-	0	0	0	0	0	0	ENSMUSG00000001783.3:E016	TRUE
ENSMUSG00000001783.3	E017	1.88362	0.0296849	0.604766	0.436765	NA	2.2622	2.88451	0.707265	chr10	85957615	85957615	1	-	1	2	1	2	1	5	ENSMUSG00000001783.3:E017	TRUE
ENSMUSG00000001794.13	E011	0.171925	0.268697	0.561903	0.453495	NA	1.12598	0.020377	-11.5786	chr7	30190240	30190478	239	-	1	0	0	0	0	0	ENSMUSG00000001794.13:E011	TRUE
ENSMUSG00000001794.13	E012	7.90184	0.0108965	4.47739	0.0343462	NA	4.30864	5.90176	0.938465	chr7	30190479	30190479	1	-	6	8	1	9	11	14	ENSMUSG00000001794.13:E012	TRUE
ENSMUSG00000001794.13	E015	0.48755	0.354085	0.126505	0.722084	NA	1.12722	1.46431	0.756556	chr7	30190798	30192161	1364	-	0	1	0	0	2	0	ENSMUSG00000001794.13:E015	TRUE
ENSMUSG00000001833.17	E013	0	NA	NA	NA	NA	NA	NA	NA	chr9	25265781	25265781	1	+	0	0	0	0	0	0	ENSMUSG00000001833.17:E013	TRUE
ENSMUSG00000001833.17	E014	0.151674	0.286808	0.336875	0.561639	NA	1.05839	0.0321938	-10.08	chr9	25265782	25266984	1203	+	0	0	1	0	0	0	ENSMUSG00000001833.17:E014	TRUE
ENSMUSG00000001833.17	E026	3.14529	0.193069	2.69997	0.10035	NA	2.35228	4.12338	1.64123	chr9	25293803	25296003	2201	+	0	1	4	7	4	3	ENSMUSG00000001833.17:E026	TRUE
ENSMUSG00000001844.10	E010	0.421486	0.125154	0.0569072	0.811453	NA	1.13065	1.44354	0.70645	chr5	143322487	143324131	1645	-	0	0	1	0	0	2	ENSMUSG00000001844.10:E010	TRUE
ENSMUSG00000001844.10	E011	0.898457	0.0742933	0.263631	0.607636	NA	1.59716	2.04449	0.715559	chr5	143324132	143324132	1	-	0	0	2	1	0	3	ENSMUSG00000001844.10:E011	TRUE
ENSMUSG00000001847.14	E007	4.27623	0.0147492	0.957083	0.327923	NA	3.53476	4.2823	0.564588	chr5	143511334	143514668	3335	-	2	4	5	3	7	6	ENSMUSG00000001847.14:E007	TRUE
ENSMUSG00000001870.16	E006	0	NA	NA	NA	NA	NA	NA	NA	chr17	75008799	75008799	1	+	0	0	0	0	0	0	ENSMUSG00000001870.16:E006	TRUE
ENSMUSG00000001870.16	E007	0.156797	0.382972	0.467335	0.494216	NA	0.0125533	1.06087	12.8042	chr17	75008800	75009879	1080	+	0	0	0	0	1	0	ENSMUSG00000001870.16:E007	TRUE
ENSMUSG00000001891.16	E007	0	NA	NA	NA	NA	NA	NA	NA	chr11	21326813	21327083	271	-	0	0	0	0	0	0	ENSMUSG00000001891.16:E007	TRUE
ENSMUSG00000001891.16	E008	0.825943	0.0618823	0.086239	0.769014	NA	1.58725	1.79397	0.354566	chr11	21327084	21328870	1787	-	2	0	0	1	1	1	ENSMUSG00000001891.16:E008	TRUE
ENSMUSG00000001891.16	E009	3.84773	0.0150511	0.123146	0.725647	NA	3.85481	3.56129	-0.232633	chr11	21328871	21328871	1	-	6	3	3	2	5	5	ENSMUSG00000001891.16:E009	TRUE
ENSMUSG00000001909.16	E005	1.40665	0.0887195	0.780777	0.376904	NA	1.83634	2.66625	1.08304	chr8	84687127	84687127	1	+	1	2	0	1	1	4	ENSMUSG00000001909.16:E005	TRUE
ENSMUSG00000001909.16	E007	1.31001	0.0659104	1.04541e-05	0.99742	NA	2.11299	2.19592	0.111761	chr8	84688220	84688656	437	+	1	1	2	1	3	0	ENSMUSG00000001909.16:E007	TRUE
ENSMUSG00000001909.16	E071	0.687946	0.0645618	0.956902	0.327969	NA	1.8328	1.10022	-1.4766	chr8	84698469	84698469	1	+	1	1	1	1	0	0	ENSMUSG00000001909.16:E071	TRUE
ENSMUSG00000001909.16	E072	0.503985	0.117431	2.74661	0.0974608	NA	0.015123	1.90605	13.9623	chr8	84698470	84699041	572	+	0	0	0	1	2	0	ENSMUSG00000001909.16:E072	TRUE
ENSMUSG00000001911.16	E003	2.7999	0.0639819	1.55736	0.212052	NA	2.63326	3.68674	0.983592	chr8	84704712	84704712	1	-	3	0	3	3	2	7	ENSMUSG00000001911.16:E003	TRUE
ENSMUSG00000001911.16	E018	0	NA	NA	NA	NA	NA	NA	NA	chr8	84715683	84716140	458	-	0	0	0	0	0	0	ENSMUSG00000001911.16:E018	TRUE
ENSMUSG00000001911.16	E019	0.595051	0.107086	0.000272358	0.986833	NA	1.52244	1.51836	-0.00777094	chr8	84716141	84716141	1	-	0	0	2	0	1	1	ENSMUSG00000001911.16:E019	TRUE
ENSMUSG00000001911.16	E021	0.933777	0.0943187	2.38337	0.122633	NA	2.40301	1.07444	-2.33128	chr8	84716647	84721642	4996	-	2	0	3	0	0	1	ENSMUSG00000001911.16:E021	TRUE
ENSMUSG00000001911.16	E022	2.71554	0.0246012	2.77201	0.0959254	NA	2.40689	3.7027	1.25779	chr8	84721643	84721643	1	-	2	0	3	3	6	3	ENSMUSG00000001911.16:E022	TRUE
ENSMUSG00000001948.10	E005	0.493739	0.121898	0.0474403	0.827579	NA	1.41332	1.16406	-0.561084	chr9	37607760	37611766	4007	-	0	0	2	1	0	0	ENSMUSG00000001948.10:E005	TRUE
ENSMUSG00000001948.10	E006	0	NA	NA	NA	NA	NA	NA	NA	chr9	37611767	37611767	1	-	0	0	0	0	0	0	ENSMUSG00000001948.10:E006	TRUE
ENSMUSG00000001964.14+ENSMUSG00000081375.1	E016	0.173956	0.304622	0.238093	0.625587	NA	1.00474	0.0403734	-9.27647	chrX	74257887	74257887	1	+	0	1	0	0	0	0	ENSMUSG00000001964.14+ENSMUSG00000081375.1:E016	TRUE
ENSMUSG00000001964.14+ENSMUSG00000081375.1	E017	0.634493	0.12334	0.594195	0.440801	NA	1.73438	1.15743	-1.17015	chrX	74257888	74260748	2861	+	0	2	1	0	0	1	ENSMUSG00000001964.14+ENSMUSG00000081375.1:E017	TRUE
ENSMUSG00000001983.7	E002	2.04288	0.0347401	0.119724	0.729334	NA	2.86794	2.60139	-0.28423	chr11	106066518	106066518	1	+	3	0	4	2	0	4	ENSMUSG00000001983.7:E002	TRUE
ENSMUSG00000001983.7	E003	3.84074	0.0252955	1.27281	0.259241	NA	3.24787	4.09289	0.678981	chr11	106066519	106068402	1884	+	1	3	5	5	4	6	ENSMUSG00000001983.7:E003	TRUE
ENSMUSG00000001985.9	E014	0.65605	0.0668069	1.30897	0.252582	NA	1.04527	1.92701	1.76994	chr4	125694179	125694179	1	+	0	1	0	1	1	1	ENSMUSG00000001985.9:E014	TRUE
ENSMUSG00000001985.9	E015	0.364347	0.133937	0.0168955	0.89658	NA	1.04586	1.11829	0.193506	chr4	125694180	125696044	1865	+	0	1	0	1	0	0	ENSMUSG00000001985.9:E015	TRUE
ENSMUSG00000001986.16+ENSMUSG00000093206.2	E024	0	NA	NA	NA	NA	NA	NA	NA	chrX	41613554	41613554	1	+	0	0	0	0	0	0	ENSMUSG00000001986.16+ENSMUSG00000093206.2:E024	TRUE
ENSMUSG00000001986.16+ENSMUSG00000093206.2	E025	0	NA	NA	NA	NA	NA	NA	NA	chrX	41613555	41613557	3	+	0	0	0	0	0	0	ENSMUSG00000001986.16+ENSMUSG00000093206.2:E025	TRUE
ENSMUSG00000001986.16+ENSMUSG00000093206.2	E026	0	NA	NA	NA	NA	NA	NA	NA	chrX	41613558	41615762	2205	+	0	0	0	0	0	0	ENSMUSG00000001986.16+ENSMUSG00000093206.2:E026	TRUE
ENSMUSG00000001986.16+ENSMUSG00000093206.2	E027	0.151674	0.288318	0.486068	0.485687	NA	1.09675	0.0235017	-11.0909	chrX	41615763	41618022	2260	+	0	0	1	0	0	0	ENSMUSG00000001986.16+ENSMUSG00000093206.2:E027	TRUE
ENSMUSG00000001986.16+ENSMUSG00000093206.2	E030	0	NA	NA	NA	NA	NA	NA	NA	chrX	41621262	41621262	1	+	0	0	0	0	0	0	ENSMUSG00000001986.16+ENSMUSG00000093206.2:E030	TRUE
ENSMUSG00000001986.16+ENSMUSG00000093206.2	E031	0	NA	NA	NA	NA	NA	NA	NA	chrX	41621263	41625747	4485	+	0	0	0	0	0	0	ENSMUSG00000001986.16+ENSMUSG00000093206.2:E031	TRUE
ENSMUSG00000001988.9	E015	0.190391	0.255846	1.30748	0.252851	NA	0.0187812	1.34313	12.3237	chr7	16472817	16474428	1612	-	0	0	0	1	0	0	ENSMUSG00000001988.9:E015	TRUE
ENSMUSG00000001988.9	E016	0	NA	NA	NA	NA	NA	NA	NA	chr7	16474429	16474429	1	-	0	0	0	0	0	0	ENSMUSG00000001988.9:E016	TRUE
ENSMUSG00000001995.9	E016	0	NA	NA	NA	NA	NA	NA	NA	chr8	125462650	125464151	1502	-	0	0	0	0	0	0	ENSMUSG00000001995.9:E016	TRUE
ENSMUSG00000001995.9	E017	0.985105	0.0615995	0.819762	0.36525	NA	2.22903	1.47295	-1.20073	chr8	125464152	125464152	1	-	1	2	1	0	2	0	ENSMUSG00000001995.9:E017	TRUE
ENSMUSG00000001995.9	E027	0	NA	NA	NA	NA	NA	NA	NA	chr8	125512914	125516931	4018	-	0	0	0	0	0	0	ENSMUSG00000001995.9:E027	TRUE
ENSMUSG00000001995.9	E028	0	NA	NA	NA	NA	NA	NA	NA	chr8	125516932	125516932	1	-	0	0	0	0	0	0	ENSMUSG00000001995.9:E028	TRUE
ENSMUSG00000001998.15	E012	0.171925	0.303443	0.375013	0.540285	NA	1.07575	0.00938894	-13.6825	chr2	127014293	127014293	1	+	1	0	0	0	0	0	ENSMUSG00000001998.15:E012	TRUE
ENSMUSG00000001998.15	E013	0.151674	0.319371	0.366939	0.544677	NA	1.06928	0.00937765	-13.6686	chr2	127014294	127017808	3515	+	0	0	1	0	0	0	ENSMUSG00000001998.15:E013	TRUE
ENSMUSG00000001999.15	E015	0	NA	NA	NA	NA	NA	NA	NA	chr2	127090349	127090349	1	+	0	0	0	0	0	0	ENSMUSG00000001999.15:E015	TRUE
ENSMUSG00000001999.15	E016	0	NA	NA	NA	NA	NA	NA	NA	chr2	127090350	127090773	424	+	0	0	0	0	0	0	ENSMUSG00000001999.15:E016	TRUE
ENSMUSG00000002006.12	E005	3.79148	0.0168142	6.90191	0.00861038	NA	2.43104	4.47947	1.79027	chrX	73797375	73798193	819	-	2	2	1	7	6	5	ENSMUSG00000002006.12:E005	TRUE
ENSMUSG00000002006.12	E006	1.65252	0.0335536	1.37674	0.240657	NA	1.88697	2.81298	1.1603	chrX	73798194	73798194	1	-	1	2	0	3	1	3	ENSMUSG00000002006.12:E006	TRUE
ENSMUSG00000002012.13	E015	0	NA	NA	NA	NA	NA	NA	NA	chrX	73658409	73658687	279	-	0	0	0	0	0	0	ENSMUSG00000002012.13:E015	TRUE
ENSMUSG00000002012.13	E016	1.23815	0.0781144	0.220426	0.638716	NA	1.91581	2.33455	0.573756	chrX	73658688	73658688	1	-	1	2	0	0	2	3	ENSMUSG00000002012.13:E016	TRUE
ENSMUSG00000002017.10	E013	0	NA	NA	NA	NA	NA	NA	NA	chr17	75550939	75551740	802	-	0	0	0	0	0	0	ENSMUSG00000002017.10:E013	TRUE
ENSMUSG00000002017.10	E014	0.485518	0.512069	0.0315542	0.85901	NA	1.19272	1.38459	0.431346	chr17	75551741	75551741	1	-	1	0	0	0	2	0	ENSMUSG00000002017.10:E014	TRUE
ENSMUSG00000002028.13	E002	0	NA	NA	NA	NA	NA	NA	NA	chr9	44808201	44809063	863	-	0	0	0	0	0	0	ENSMUSG00000002028.13:E002	TRUE
ENSMUSG00000002028.13	E003	0.722847	0.478253	0.368596	0.543771	NA	1.07865	1.915	1.66097	chr9	44809064	44809064	1	-	0	0	1	3	0	0	ENSMUSG00000002028.13:E003	TRUE
ENSMUSG00000002028.13	E008	0.323599	0.136174	1.52043	0.217555	NA	1.53179	0.0143091	-13.4887	chr9	44811392	44812986	1595	-	1	0	1	0	0	0	ENSMUSG00000002028.13:E008	TRUE
ENSMUSG00000002028.13	E009	0.59341	0.0937305	0.000111509	0.991575	NA	1.53218	1.50886	-0.0443841	chr9	44812987	44812987	1	-	1	0	1	0	0	2	ENSMUSG00000002028.13:E009	TRUE
ENSMUSG00000002031.13	E022	0.190391	0.255372	0.0773196	0.780963	NA	0.016829	0.984666	11.7431	chr9	44776461	44776461	1	+	0	0	0	1	0	0	ENSMUSG00000002031.13:E022	TRUE
ENSMUSG00000002031.13	E023	0.190391	0.255372	0.0773196	0.780963	NA	0.016829	0.984666	11.7431	chr9	44776462	44776680	219	+	0	0	0	1	0	0	ENSMUSG00000002031.13:E023	TRUE
ENSMUSG00000002043.17	E009	0.156797	0.302461	0.653064	0.419019	NA	0.0180233	1.20072	12.1185	chr7	19508916	19508916	1	+	0	0	0	0	1	0	ENSMUSG00000002043.17:E009	TRUE
ENSMUSG00000002043.17	E010	1.85252	0.306645	0.0745264	0.784857	NA	2.58238	2.3991	-0.214136	chr7	19508917	19509285	369	+	2	5	0	1	2	1	ENSMUSG00000002043.17:E010	TRUE
ENSMUSG00000002043.17	E011	1.27937	0.316184	0.139011	0.709266	NA	1.68646	2.4643	1.10048	chr7	19509286	19509484	199	+	2	1	0	4	0	0	ENSMUSG00000002043.17:E011	TRUE
ENSMUSG00000002052.6	E007	0.829282	0.0616631	5.11087	0.0237764	NA	0.0297927	2.38444	12.6559	chr11	78211297	78211796	500	-	0	0	0	2	2	1	ENSMUSG00000002052.6:E007	TRUE
ENSMUSG00000002052.6	E008	0.97631	0.0578489	2.91741	0.0876283	NA	2.43288	1.06542	-2.39156	chr11	78211797	78211797	1	-	3	1	1	0	0	1	ENSMUSG00000002052.6:E008	TRUE
ENSMUSG00000002052.6	E013	0	NA	NA	NA	NA	NA	NA	NA	chr11	78215109	78216204	1096	-	0	0	0	0	0	0	ENSMUSG00000002052.6:E013	TRUE
ENSMUSG00000002052.6	E014	1.13717	0.0474544	1.41122	0.234854	NA	2.43294	1.50617	-1.39056	chr11	78216205	78216205	1	-	1	3	1	0	1	1	ENSMUSG00000002052.6:E014	TRUE
ENSMUSG00000002058.13	E005	0.925862	0.054892	1.83641	0.175373	NA	1.15195	2.24896	1.93744	chr11	78343786	78343786	1	+	0	1	0	1	1	3	ENSMUSG00000002058.13:E005	TRUE
ENSMUSG00000002058.13	E006	0.32563	0.150776	2.02384	0.154847	NA	1.62575	0.0564344	-9.70178	chr11	78343787	78344619	833	+	0	1	1	0	0	0	ENSMUSG00000002058.13:E006	TRUE
ENSMUSG00000002064.10	E005	0	NA	NA	NA	NA	NA	NA	NA	chr11	78250545	78250545	1	+	0	0	0	0	0	0	ENSMUSG00000002064.10:E005	TRUE
ENSMUSG00000002064.10	E006	0.51399	0.0905097	0.469715	0.493118	NA	1.59447	1.03332	-1.25437	chr11	78250546	78250835	290	+	1	0	1	1	0	0	ENSMUSG00000002064.10:E006	TRUE
ENSMUSG00000002064.10	E009	1.48021	0.0331036	2.04397	0.152811	NA	1.59516	2.71921	1.54816	chr11	78251212	78251212	1	+	0	1	1	3	2	2	ENSMUSG00000002064.10:E009	TRUE
ENSMUSG00000002064.10	E010	0.134906	0.308288	0.266414	0.605747	NA	0.0283026	1.02339	10.3545	chr11	78251213	78253064	1852	+	0	0	0	0	0	1	ENSMUSG00000002064.10:E010	TRUE
ENSMUSG00000002105.15	E024	1.12107	0.717821	0.192175	0.661112	NA	1.86087	2.15939	0.431569	chr2	91067649	91068430	782	-	3	0	0	0	3	1	ENSMUSG00000002105.15:E024	TRUE
ENSMUSG00000002105.15	E025	0.620424	0.0987479	1.16037	0.281388	NA	1.06733	1.88292	1.64249	chr2	91068431	91068431	1	-	1	0	0	0	2	1	ENSMUSG00000002105.15:E025	TRUE
ENSMUSG00000002109.14	E016	2.07743	0.0239174	0.378885	0.5382	NA	2.46741	2.957	0.527306	chr2	91235435	91236689	1255	-	2	2	1	2	2	4	ENSMUSG00000002109.14:E016	TRUE
ENSMUSG00000002109.14	E017	2.0754	0.0258306	0.3762	0.539644	NA	2.46737	2.95685	0.527203	chr2	91236690	91236690	1	-	3	1	1	2	2	4	ENSMUSG00000002109.14:E017	TRUE
ENSMUSG00000002147.18	E018	0.190391	0.265436	0.403736	0.525166	NA	0.00816924	1.24756	14.5123	chr10	127655503	127655503	1	+	0	0	0	1	0	0	ENSMUSG00000002147.18:E018	TRUE
ENSMUSG00000002147.18	E019	0	NA	NA	NA	NA	NA	NA	NA	chr10	127655504	127656749	1246	+	0	0	0	0	0	0	ENSMUSG00000002147.18:E019	TRUE
ENSMUSG00000002227.15	E008	0	NA	NA	NA	NA	NA	NA	NA	chr3	104798972	104799391	420	-	0	0	0	0	0	0	ENSMUSG00000002227.15:E008	TRUE
ENSMUSG00000002227.15	E009	0.308471	0.392718	0.0308088	0.860668	NA	1.15512	1.00299	-0.408109	chr3	104799392	104799392	1	-	0	0	1	0	1	0	ENSMUSG00000002227.15:E009	TRUE
ENSMUSG00000002250.16	E019	0	NA	NA	NA	NA	NA	NA	NA	chr17	28297287	28297287	1	+	0	0	0	0	0	0	ENSMUSG00000002250.16:E019	TRUE
ENSMUSG00000002250.16	E020	0.151674	0.292309	0.597536	0.43952	NA	1.12579	0.029224	-10.5377	chr17	28297288	28298011	724	+	0	0	1	0	0	0	ENSMUSG00000002250.16:E020	TRUE
ENSMUSG00000002279.19	E028	0	NA	NA	NA	NA	NA	NA	NA	chr17	25656479	25656479	1	+	0	0	0	0	0	0	ENSMUSG00000002279.19:E028	TRUE
ENSMUSG00000002279.19	E029	0.59341	0.110421	0.284261	0.593922	NA	1.7213	1.34187	-0.720716	chr17	25656480	25657644	1165	+	1	0	1	0	0	2	ENSMUSG00000002279.19:E029	TRUE
ENSMUSG00000002307.16	E013	0	NA	NA	NA	NA	NA	NA	NA	chr17	33910765	33910765	1	+	0	0	0	0	0	0	ENSMUSG00000002307.16:E013	TRUE
ENSMUSG00000002307.16	E014	0.156797	0.308355	0.878606	0.348584	NA	0.0218794	1.21499	11.5933	chr17	33910766	33911105	340	+	0	0	0	0	1	0	ENSMUSG00000002307.16:E014	TRUE
ENSMUSG00000002325.15+ENSMUSG00000047098.18	E047	0.455022	0.468419	1.05199	0.305049	NA	1.88162	0.0104188	-15	chr14	55605232	55605232	1	+	0	0	3	0	0	0	ENSMUSG00000002325.15+ENSMUSG00000047098.18:E047	TRUE
ENSMUSG00000002325.15+ENSMUSG00000047098.18	E048	0.134906	0.311817	0.553859	0.456745	NA	0.0106317	1.04784	13.2479	chr14	55605233	55605505	273	+	0	0	0	0	0	1	ENSMUSG00000002325.15+ENSMUSG00000047098.18:E048	TRUE
ENSMUSG00000002341.8	E004	0	NA	NA	NA	NA	NA	NA	NA	chr8	70099951	70100232	282	-	0	0	0	0	0	0	ENSMUSG00000002341.8:E004	TRUE
ENSMUSG00000002341.8	E005	8.45854	0.00758487	0.515002	0.472981	NA	5.70248	5.19559	-0.279006	chr8	70100233	70100233	1	-	7	10	11	5	9	11	ENSMUSG00000002341.8:E005	TRUE
ENSMUSG00000002365.10	E003	1.47543	0.0841945	0.0611862	0.804631	NA	2.48427	2.30218	-0.221286	chr17	5841546	5841546	1	+	1	1	3	0	0	5	ENSMUSG00000002365.10:E003	TRUE
ENSMUSG00000002365.10	E004	0.610178	0.078988	1.11731	0.290498	NA	1.92816	1.03981	-1.7868	chr17	5841547	5842019	473	+	1	0	2	0	0	1	ENSMUSG00000002365.10:E004	TRUE
ENSMUSG00000002365.10	E005	0	NA	NA	NA	NA	NA	NA	NA	chr17	5842020	5842066	47	+	0	0	0	0	0	0	ENSMUSG00000002365.10:E005	TRUE
ENSMUSG00000002384.2	E009	0	NA	NA	NA	NA	NA	NA	NA	chr4	123126091	123126091	1	+	0	0	0	0	0	0	ENSMUSG00000002384.2:E009	TRUE
ENSMUSG00000002413.15	E002	2.08217	0.194036	0.0759529	0.782859	NA	2.73462	2.72492	-0.0103471	chr6	39610894	39611727	834	-	0	2	5	3	0	3	ENSMUSG00000002413.15:E002	TRUE
ENSMUSG00000002413.15	E003	6.70816	0.0109489	2.23937	0.134536	NA	4.49907	5.24392	0.455718	chr6	39611728	39614111	2384	-	4	8	7	6	6	11	ENSMUSG00000002413.15:E003	TRUE
ENSMUSG00000002413.15	E004	0.747116	0.093678	0.0131927	0.908556	NA	1.80475	1.56615	-0.41068	chr6	39614112	39614112	1	-	0	1	2	0	0	2	ENSMUSG00000002413.15:E004	TRUE
ENSMUSG00000002413.15	E026	0	NA	NA	NA	NA	NA	NA	NA	chr6	39660093	39660872	780	-	0	0	0	0	0	0	ENSMUSG00000002413.15:E026	TRUE
ENSMUSG00000002413.15	E027	0.746725	0.0957656	0.00538355	0.94151	NA	1.80107	1.56977	-0.39807	chr6	39660873	39660873	1	-	0	0	3	0	1	1	ENSMUSG00000002413.15:E027	TRUE
ENSMUSG00000002413.15	E030	0	NA	NA	NA	NA	NA	NA	NA	chr6	39663316	39663392	77	-	0	0	0	0	0	0	ENSMUSG00000002413.15:E030	TRUE
ENSMUSG00000002413.15	E031	0.766975	0.0633596	0.0129365	0.909445	NA	1.80545	1.5708	-0.403214	chr6	39663393	39664764	1372	-	1	0	2	0	1	1	ENSMUSG00000002413.15:E031	TRUE
ENSMUSG00000002413.15	E032	0	NA	NA	NA	NA	NA	NA	NA	chr6	39664765	39665003	239	-	0	0	0	0	0	0	ENSMUSG00000002413.15:E032	TRUE
ENSMUSG00000002413.15	E033	0.291703	0.140123	2.06982	0.150239	NA	0.00308616	1.56843	17.9832	chr6	39665004	39665004	1	-	0	0	0	0	1	1	ENSMUSG00000002413.15:E033	TRUE
ENSMUSG00000002413.15	E040	0.498862	0.0938595	0.651258	0.419663	NA	1.04383	1.57771	1.19454	chr6	39684950	39688243	3294	-	0	0	1	1	1	0	ENSMUSG00000002413.15:E040	TRUE
ENSMUSG00000002413.15	E041	0.808057	0.0642217	1.02397	0.311578	NA	2.08463	1.1133	-1.81579	chr6	39688244	39688244	1	-	0	2	2	0	1	0	ENSMUSG00000002413.15:E041	TRUE
ENSMUSG00000002413.15	E043	0.325297	0.136436	2.09106	0.148163	NA	0.00307743	1.57441	18.0024	chr6	39721917	39725106	3190	-	0	0	0	1	0	1	ENSMUSG00000002413.15:E043	TRUE
ENSMUSG00000002413.15	E044	0.876305	0.296778	0.017559	0.894581	NA	1.80775	1.59857	-0.356169	chr6	39725107	39725107	1	-	2	0	1	2	0	0	ENSMUSG00000002413.15:E044	TRUE
ENSMUSG00000002416.13+ENSMUSG00000107071.1+ENSMUSG00000046947.12	E013	0.156797	0.281305	0.378481	0.538417	NA	0.0185534	1.07143	11.7056	chr6	39582089	39582089	1	+	0	0	0	0	1	0	ENSMUSG00000002416.13+ENSMUSG00000107071.1+ENSMUSG00000046947.12:E013	TRUE
ENSMUSG00000002416.13+ENSMUSG00000107071.1+ENSMUSG00000046947.12	E014	0.156797	0.281305	0.378481	0.538417	NA	0.0185534	1.07143	11.7056	chr6	39582090	39582190	101	+	0	0	0	0	1	0	ENSMUSG00000002416.13+ENSMUSG00000107071.1+ENSMUSG00000046947.12:E014	TRUE
ENSMUSG00000002416.13+ENSMUSG00000107071.1+ENSMUSG00000046947.12	E026	0.667362	0.0850312	0.883216	0.347322	NA	1.08519	1.85772	1.55547	chr6	39588769	39588769	1	+	0	0	1	2	0	1	ENSMUSG00000002416.13+ENSMUSG00000107071.1+ENSMUSG00000046947.12:E026	TRUE
ENSMUSG00000002416.13+ENSMUSG00000107071.1+ENSMUSG00000046947.12	E039	0	NA	NA	NA	NA	NA	NA	NA	chr6	39599292	39599292	1	+	0	0	0	0	0	0	ENSMUSG00000002416.13+ENSMUSG00000107071.1+ENSMUSG00000046947.12:E039	TRUE
ENSMUSG00000002416.13+ENSMUSG00000107071.1+ENSMUSG00000046947.12	E040	0	NA	NA	NA	NA	NA	NA	NA	chr6	39599293	39599307	15	+	0	0	0	0	0	0	ENSMUSG00000002416.13+ENSMUSG00000107071.1+ENSMUSG00000046947.12:E040	TRUE
ENSMUSG00000002455.14	E005	1.12132	0.0612209	0.578298	0.44698	NA	1.63039	2.24965	0.933522	chr2	181601531	181601531	1	+	0	1	1	1	3	1	ENSMUSG00000002455.14:E005	TRUE
ENSMUSG00000002455.14	E006	0	NA	NA	NA	NA	NA	NA	NA	chr2	181601532	181604557	3026	+	0	0	0	0	0	0	ENSMUSG00000002455.14:E006	TRUE
ENSMUSG00000002459.17	E006	4.59977	0.0358016	0.545521	0.460154	NA	3.61428	4.22532	0.459753	chr1	4913443	4916896	3454	-	7	1	3	9	5	2	ENSMUSG00000002459.17:E006	TRUE
ENSMUSG00000002459.17	E007	0.362316	0.136747	-0.000582824	1	NA	1.09871	1.06436	-0.0918116	chr1	4916897	4916897	1	-	1	0	0	1	0	0	ENSMUSG00000002459.17:E007	TRUE
ENSMUSG00000002477.5	E011	0	NA	NA	NA	NA	NA	NA	NA	chr18	10628230	10628230	1	+	0	0	0	0	0	0	ENSMUSG00000002477.5:E011	TRUE
ENSMUSG00000002477.5	E012	0	NA	NA	NA	NA	NA	NA	NA	chr18	10628231	10628653	423	+	0	0	0	0	0	0	ENSMUSG00000002477.5:E012	TRUE
ENSMUSG00000002524.17	E010	0.171925	0.267183	0.412602	0.520652	NA	1.08357	0.0202144	-11.4908	chr15	76072050	76072232	183	-	1	0	0	0	0	0	ENSMUSG00000002524.17:E010	TRUE
ENSMUSG00000002524.17	E011	4.44974	0.111253	1.26534	0.260642	NA	3.39933	4.41622	0.770141	chr15	76072233	76072233	1	-	7	0	3	7	5	5	ENSMUSG00000002524.17:E011	TRUE
ENSMUSG00000002578.18	E008	0	NA	NA	NA	NA	NA	NA	NA	chr10	128636129	128636640	512	-	0	0	0	0	0	0	ENSMUSG00000002578.18:E008	TRUE
ENSMUSG00000002578.18	E009	0	NA	NA	NA	NA	NA	NA	NA	chr10	128636641	128636641	1	-	0	0	0	0	0	0	ENSMUSG00000002578.18:E009	TRUE
ENSMUSG00000002578.18	E011	0.190391	0.308549	-0.078708	1	NA	0.0109735	0.975738	12.9506	chr10	128637598	128640140	2543	-	0	0	0	1	0	0	ENSMUSG00000002578.18:E011	TRUE
ENSMUSG00000002578.18	E012	0.347188	0.150125	0.29252	0.58861	NA	0.0111835	1.37304	13.8833	chr10	128640141	128640141	1	-	0	0	0	1	1	0	ENSMUSG00000002578.18:E012	TRUE
ENSMUSG00000002578.18	E034	0	NA	NA	NA	NA	NA	NA	NA	chr10	128668428	128668566	139	-	0	0	0	0	0	0	ENSMUSG00000002578.18:E034	TRUE
ENSMUSG00000002578.18	E035	0	NA	NA	NA	NA	NA	NA	NA	chr10	128668567	128669022	456	-	0	0	0	0	0	0	ENSMUSG00000002578.18:E035	TRUE
ENSMUSG00000002578.18	E036	0.151674	0.296098	1.33732	0.247507	NA	1.19861	0.0100363	-13.8027	chr10	128669023	128669023	1	-	0	0	1	0	0	0	ENSMUSG00000002578.18:E036	TRUE
ENSMUSG00000002602.16	E022	0.380782	0.744289	0.610547	0.434582	NA	0.0211415	1.51362	12.3279	chr7	25775813	25778369	2557	-	0	0	0	2	0	0	ENSMUSG00000002602.16:E022	TRUE
ENSMUSG00000002602.16	E023	1.55806	0.222047	0.16782	0.682057	NA	2.51783	2.09278	-0.537232	chr7	25778370	25778370	1	-	3	2	0	2	2	0	ENSMUSG00000002602.16:E023	TRUE
ENSMUSG00000002602.16	E027	0	NA	NA	NA	NA	NA	NA	NA	chr7	25784564	25785833	1270	-	0	0	0	0	0	0	ENSMUSG00000002602.16:E027	TRUE
ENSMUSG00000002602.16	E028	1.90715	0.0270309	0.741248	0.389261	NA	2.23909	2.91676	0.76953	chr7	25785834	25785834	1	-	0	2	2	2	3	3	ENSMUSG00000002602.16:E028	TRUE
ENSMUSG00000002617.14	E008	0	NA	NA	NA	NA	NA	NA	NA	chr17	23179131	23182147	3017	-	0	0	0	0	0	0	ENSMUSG00000002617.14:E008	TRUE
ENSMUSG00000002617.14	E009	0.578674	0.441127	0.22623	0.634334	NA	1.11961	1.76396	1.31516	chr17	23182148	23182148	1	-	0	1	0	0	0	3	ENSMUSG00000002617.14:E009	TRUE
ENSMUSG00000002625.10	E009	1.61034	0.468392	0.128278	0.720224	NA	2.46466	2.46312	-0.00180839	chr17	32332479	32332479	1	-	1	1	3	0	0	6	ENSMUSG00000002625.10:E009	TRUE
ENSMUSG00000002635.11	E003	0	NA	NA	NA	NA	NA	NA	NA	chr7	34185200	34185897	698	-	0	0	0	0	0	0	ENSMUSG00000002635.11:E003	TRUE
ENSMUSG00000002635.11	E004	0	NA	NA	NA	NA	NA	NA	NA	chr7	34185898	34186293	396	-	0	0	0	0	0	0	ENSMUSG00000002635.11:E004	TRUE
ENSMUSG00000002635.11	E005	0.269812	0.286083	0.706638	0.400562	NA	0.0373095	1.40372	10.4709	chr7	34186294	34186294	1	-	0	0	0	0	0	2	ENSMUSG00000002635.11:E005	TRUE
ENSMUSG00000002660.8	E007	2.29067	0.136841	1.26979	0.259805	NA	3.24421	2.1754	-1.16414	chr17	56991390	56991390	1	+	7	1	1	4	0	0	ENSMUSG00000002660.8:E007	TRUE
ENSMUSG00000002660.8	E008	0	NA	NA	NA	NA	NA	NA	NA	chr17	56991391	56991704	314	+	0	0	0	0	0	0	ENSMUSG00000002660.8:E008	TRUE
ENSMUSG00000002660.8	E009	0.617724	0.601212	0.00428418	0.947813	NA	1.5428	1.48637	-0.107846	chr17	56991705	56992264	560	+	0	2	0	0	0	2	ENSMUSG00000002660.8:E009	TRUE
ENSMUSG00000002660.8	E012	6.13856	0.0113136	0.141415	0.706878	NA	4.41474	4.74342	0.212882	chr17	56993553	56993553	1	+	7	5	5	9	5	6	ENSMUSG00000002660.8:E012	TRUE
ENSMUSG00000002660.8	E013	0.665664	0.104172	1.0271	0.31084	NA	1.86988	1.07736	-1.59533	chr17	56993554	56995347	1794	+	1	0	2	1	0	0	ENSMUSG00000002660.8:E013	TRUE
ENSMUSG00000002679.14	E007	6.62079	0.0271478	3.22166	0.0726698	NA	5.39871	4.06865	-0.839871	chr12	81576232	81579569	3338	-	3	14	10	2	7	5	ENSMUSG00000002679.14:E007	TRUE
ENSMUSG00000002679.14	E008	0.769398	0.065331	0.147668	0.700774	NA	1.8304	1.54901	-0.483428	chr12	81579570	81579570	1	-	0	2	1	0	0	2	ENSMUSG00000002679.14:E008	TRUE
ENSMUSG00000002679.14	E011	3.58026	0.0224707	1.0229	0.311833	NA	3.15792	3.92883	0.640578	chr12	81580624	81581677	1054	-	2	5	2	4	4	5	ENSMUSG00000002679.14:E011	TRUE
ENSMUSG00000002679.14	E012	0.330753	0.146383	0.000314796	0.985844	NA	1.05942	1.09991	0.108398	chr12	81581678	81581678	1	-	0	1	0	0	1	0	ENSMUSG00000002679.14:E012	TRUE
ENSMUSG00000002688.8	E003	0.173956	0.683293	1.36829	0.242106	NA	1.3018	0.0119028	-13.5493	chr12	50361065	50364511	3447	-	0	1	0	0	0	0	ENSMUSG00000002688.8:E003	TRUE
ENSMUSG00000002688.8	E004	0	NA	NA	NA	NA	NA	NA	NA	chr12	50364512	50364512	1	-	0	0	0	0	0	0	ENSMUSG00000002688.8:E004	TRUE
ENSMUSG00000002728.14	E008	3.22737	0.0268362	0.848488	0.35698	NA	3.02802	3.77071	0.642472	chr2	145903362	145903362	1	+	5	3	1	3	2	6	ENSMUSG00000002728.14:E008	TRUE
ENSMUSG00000002728.14	E009	0.954275	0.0877661	0.222912	0.63683	NA	2.0177	1.62296	-0.630892	chr2	145903363	145903732	370	+	0	1	3	1	0	1	ENSMUSG00000002728.14:E009	TRUE
ENSMUSG00000002731.6	E003	0	NA	NA	NA	NA	NA	NA	NA	chr2	76636741	76636794	54	-	0	0	0	0	0	0	ENSMUSG00000002731.6:E003	TRUE
ENSMUSG00000002731.6	E004	0.475273	0.140179	0.845463	0.357839	NA	1.54989	0.0260574	-11.7932	chr2	76636795	76636795	1	-	1	0	2	0	0	0	ENSMUSG00000002731.6:E004	TRUE
ENSMUSG00000002731.6	E006	0.173956	0.343658	-0.0541867	1	NA	0.9006	0.0260572	-10.2238	chr2	76636945	76639199	2255	-	0	1	0	0	0	0	ENSMUSG00000002731.6:E006	TRUE
ENSMUSG00000002731.6	E007	1.13311	0.0483291	0.000404508	0.983954	NA	2.00543	1.82792	-0.268704	chr2	76639200	76639200	1	-	3	1	1	0	1	1	ENSMUSG00000002731.6:E007	TRUE
ENSMUSG00000002733.8	E004	0.979401	0.0986607	0.521434	0.470231	NA	2.1791	1.50609	-1.07056	chr2	76682885	76682885	1	+	4	0	0	0	1	1	ENSMUSG00000002733.8:E004	TRUE
ENSMUSG00000002733.8	E005	0	NA	NA	NA	NA	NA	NA	NA	chr2	76682886	76684046	1161	+	0	0	0	0	0	0	ENSMUSG00000002733.8:E005	TRUE
ENSMUSG00000002733.8	E006	0	NA	NA	NA	NA	NA	NA	NA	chr2	76684047	76684279	233	+	0	0	0	0	0	0	ENSMUSG00000002733.8:E006	TRUE
ENSMUSG00000002733.8	E009	0.849865	0.0702891	0.140086	0.708196	NA	1.5411	1.85145	0.531382	chr2	76687446	76687446	1	+	1	1	0	1	2	0	ENSMUSG00000002733.8:E009	TRUE
ENSMUSG00000002733.8	E010	0	NA	NA	NA	NA	NA	NA	NA	chr2	76687447	76687523	77	+	0	0	0	0	0	0	ENSMUSG00000002733.8:E010	TRUE
ENSMUSG00000002733.8	E011	0.323599	0.135365	1.6165	0.20358	NA	1.53809	0.0286009	-11.5024	chr2	76687524	76689731	2208	+	1	0	1	0	0	0	ENSMUSG00000002733.8:E011	TRUE
ENSMUSG00000002763.16	E003	0	NA	NA	NA	NA	NA	NA	NA	chr17	46712384	46712384	1	+	0	0	0	0	0	0	ENSMUSG00000002763.16:E003	TRUE
ENSMUSG00000002763.16	E004	0.807333	0.0713118	0.0494879	0.823957	NA	1.57265	1.80897	0.405464	chr17	46712385	46712899	515	+	0	0	2	1	2	0	ENSMUSG00000002763.16:E004	TRUE
ENSMUSG00000002763.16	E006	1.27411	0.205782	0.471773	0.492173	NA	2.4936	1.79022	-0.961899	chr17	46714071	46714071	1	+	0	4	1	0	1	2	ENSMUSG00000002763.16:E006	TRUE
ENSMUSG00000002763.16	E007	0	NA	NA	NA	NA	NA	NA	NA	chr17	46714072	46714248	177	+	0	0	0	0	0	0	ENSMUSG00000002763.16:E007	TRUE
ENSMUSG00000002808.7	E004	0.480787	0.0975739	0.527929	0.467479	NA	1.59781	1.02801	-1.27533	chr13	19593614	19594446	833	-	1	1	0	0	0	1	ENSMUSG00000002808.7:E004	TRUE
ENSMUSG00000002808.7	E005	0.735471	0.0754751	1.19161	0.275005	NA	1.12984	2.04651	1.71961	chr13	19594447	19594447	1	-	0	1	0	0	1	3	ENSMUSG00000002808.7:E005	TRUE
ENSMUSG00000002808.7	E008	0	NA	NA	NA	NA	NA	NA	NA	chr13	19618934	19619293	360	-	0	0	0	0	0	0	ENSMUSG00000002808.7:E008	TRUE
ENSMUSG00000002808.7	E009	2.05297	0.0694129	0.00468542	0.945427	NA	2.75556	2.70863	-0.050049	chr13	19619294	19619294	1	-	0	4	2	0	5	2	ENSMUSG00000002808.7:E009	TRUE
ENSMUSG00000002820.6	E015	0.156797	0.281805	0.373254	0.541236	NA	0.0237534	1.0601	10.962	chr9	21269427	21269427	1	+	0	0	0	0	1	0	ENSMUSG00000002820.6:E015	TRUE
ENSMUSG00000002820.6	E016	0.347188	0.135602	1.43821	0.230429	NA	0.0225631	1.50369	12.1211	chr9	21269428	21269735	308	+	0	0	0	1	1	0	ENSMUSG00000002820.6:E016	TRUE
ENSMUSG00000002825.8	E018	0.519837	0.117849	3.2982	0.0693559	NA	1.94218	0.0156811	-13.9122	chr9	21412531	21412531	1	+	1	2	0	0	0	0	ENSMUSG00000002825.8:E018	TRUE
ENSMUSG00000002825.8	E019	0	NA	NA	NA	NA	NA	NA	NA	chr9	21412532	21412768	237	+	0	0	0	0	0	0	ENSMUSG00000002825.8:E019	TRUE
ENSMUSG00000002825.8	E020	0	NA	NA	NA	NA	NA	NA	NA	chr9	21412769	21413204	436	+	0	0	0	0	0	0	ENSMUSG00000002825.8:E020	TRUE
ENSMUSG00000002845.14	E013	0.493739	0.173646	0.0732317	0.786688	NA	1.37857	1.19381	-0.416108	chr16	38575826	38575826	1	+	0	0	2	1	0	0	ENSMUSG00000002845.14:E013	TRUE
ENSMUSG00000002845.14	E014	0.303348	0.321786	0.7798	0.377202	NA	1.37438	0.0128017	-13.4962	chr16	38575827	38576132	306	+	0	0	2	0	0	0	ENSMUSG00000002845.14:E014	TRUE
ENSMUSG00000002845.14	E015	1.13441	0.0469373	0.54046	0.462242	NA	1.69475	2.36972	0.972487	chr16	38576133	38578609	2477	+	2	0	1	1	2	1	ENSMUSG00000002845.14:E015	TRUE
ENSMUSG00000002846.9	E008	0.134906	0.348641	-0.0621125	1	NA	0.0514302	0.874738	8.17777	chr16	38521931	38522340	410	-	0	0	0	0	0	1	ENSMUSG00000002846.9:E008	TRUE
ENSMUSG00000002846.9	E009	0.617	0.0804157	1.55579	0.212283	NA	0.0514301	1.75831	10.1967	chr16	38522341	38522341	1	-	0	0	0	1	1	2	ENSMUSG00000002846.9:E009	TRUE
ENSMUSG00000002847.7	E007	0	NA	NA	NA	NA	NA	NA	NA	chr16	38411962	38412085	124	-	0	0	0	0	0	0	ENSMUSG00000002847.7:E007	TRUE
ENSMUSG00000002847.7	E008	0	NA	NA	NA	NA	NA	NA	NA	chr16	38412086	38412086	1	-	0	0	0	0	0	0	ENSMUSG00000002847.7:E008	TRUE
ENSMUSG00000002908.17	E023	0.269812	0.496482	0.55149	0.45771	NA	0.0174012	1.39203	12.6474	chr8	70860487	70861664	1178	-	0	0	0	0	0	2	ENSMUSG00000002908.17:E023	TRUE
ENSMUSG00000002908.17	E024	0.171925	0.275088	0.771728	0.379683	NA	1.1621	0.0144419	-12.6632	chr8	70861665	70861665	1	-	1	0	0	0	0	0	ENSMUSG00000002908.17:E024	TRUE
ENSMUSG00000002944.15	E006	0.156797	12	0.104626	0.746347	NA	0.00489131	2.9988	18.5369	chr5	17783410	17785721	2312	-	0	0	0	0	1	0	ENSMUSG00000002944.15:E006	TRUE
ENSMUSG00000002944.15	E007	0	NA	NA	NA	NA	NA	NA	NA	chr5	17785722	17785722	1	-	0	0	0	0	0	0	ENSMUSG00000002944.15:E007	TRUE
ENSMUSG00000002957.11	E010	0	NA	NA	NA	NA	NA	NA	NA	chr7	141603156	141603156	1	+	0	0	0	0	0	0	ENSMUSG00000002957.11:E010	TRUE
ENSMUSG00000002957.11	E011	0	NA	NA	NA	NA	NA	NA	NA	chr7	141603157	141603319	163	+	0	0	0	0	0	0	ENSMUSG00000002957.11:E011	TRUE
ENSMUSG00000002963.17	E020	0.48755	0.142682	0.0443235	0.833253	NA	1.08106	1.52353	0.992119	chr7	44858749	44858749	1	+	0	1	0	0	2	0	ENSMUSG00000002963.17:E020	TRUE
ENSMUSG00000002963.17	E021	0.156797	0.292863	0.119201	0.729902	NA	0.0114644	1.07813	13.1127	chr7	44858750	44859185	436	+	0	0	0	0	1	0	ENSMUSG00000002963.17:E021	TRUE
ENSMUSG00000002981.10	E018	0	NA	NA	NA	NA	NA	NA	NA	chr7	19642072	19643051	980	-	0	0	0	0	0	0	ENSMUSG00000002981.10:E018	TRUE
ENSMUSG00000002981.10	E025	0	NA	NA	NA	NA	NA	NA	NA	chr7	19654494	19655555	1062	-	0	0	0	0	0	0	ENSMUSG00000002981.10:E025	TRUE
ENSMUSG00000002981.10	E026	0	NA	NA	NA	NA	NA	NA	NA	chr7	19655556	19655556	1	-	0	0	0	0	0	0	ENSMUSG00000002981.10:E026	TRUE
ENSMUSG00000002983.17	E021	0.151674	12	0.0542887	0.815762	NA	0.777193	0.0171492	-11.0053	chr7	19624880	19627922	3043	-	0	0	1	0	0	0	ENSMUSG00000002983.17:E021	TRUE
ENSMUSG00000002983.17	E022	0	NA	NA	NA	NA	NA	NA	NA	chr7	19627923	19627923	1	-	0	0	0	0	0	0	ENSMUSG00000002983.17:E022	TRUE
ENSMUSG00000002984.17	E004	0.156797	0.283481	0.56102	0.45385	NA	0.0207907	1.12471	11.5173	chr7	19702126	19702664	539	-	0	0	0	0	1	0	ENSMUSG00000002984.17:E004	TRUE
ENSMUSG00000002984.17	E005	0.156797	0.283481	0.56102	0.45385	NA	0.0207907	1.12471	11.5173	chr7	19702665	19702665	1	-	0	0	0	0	1	0	ENSMUSG00000002984.17:E005	TRUE
ENSMUSG00000002984.17	E014	1.69736	0.172862	0.60583	0.436362	NA	2.73958	1.95416	-0.981796	chr7	19706074	19710262	4189	-	1	5	1	1	2	0	ENSMUSG00000002984.17:E014	TRUE
ENSMUSG00000002984.17	E015	0.173956	0.267749	0.267298	0.60515	NA	1.0373	0.0231268	-10.9763	chr7	19710263	19710732	470	-	0	1	0	0	0	0	ENSMUSG00000002984.17:E015	TRUE
ENSMUSG00000002984.17	E016	3.34172	0.0574478	0.0537724	0.816624	NA	3.56232	3.33663	-0.191798	chr7	19710733	19710733	1	-	7	2	3	1	3	5	ENSMUSG00000002984.17:E016	TRUE
ENSMUSG00000002984.17	E020	0	NA	NA	NA	NA	NA	NA	NA	chr7	19711196	19711413	218	-	0	0	0	0	0	0	ENSMUSG00000002984.17:E020	TRUE
ENSMUSG00000002984.17	E021	0	NA	NA	NA	NA	NA	NA	NA	chr7	19711414	19711414	1	-	0	0	0	0	0	0	ENSMUSG00000002984.17:E021	TRUE
ENSMUSG00000002997.15	E010	0.347913	0.535736	0.670571	0.412853	NA	1.49	0.0646936	-9.05529	chr12	31975674	31975918	245	-	0	2	0	0	0	0	ENSMUSG00000002997.15:E010	TRUE
ENSMUSG00000002997.15	E011	1.81479	0.076641	1.15562	0.282375	NA	2.09398	3.09777	1.13984	chr12	31975919	31975919	1	-	2	2	0	0	2	6	ENSMUSG00000002997.15:E011	TRUE
ENSMUSG00000002997.15	E016	0	NA	NA	NA	NA	NA	NA	NA	chr12	32060044	32060315	272	-	0	0	0	0	0	0	ENSMUSG00000002997.15:E016	TRUE
ENSMUSG00000002997.15	E017	0	NA	NA	NA	NA	NA	NA	NA	chr12	32060316	32060316	1	-	0	0	0	0	0	0	ENSMUSG00000002997.15:E017	TRUE
ENSMUSG00000003062.13	E020	0	NA	NA	NA	NA	NA	NA	NA	chr13	19375435	19376378	944	-	0	0	0	0	0	0	ENSMUSG00000003062.13:E020	TRUE
ENSMUSG00000003062.13	E021	1.76766	0.30786	0.193111	0.66034	NA	2.65974	2.37009	-0.335449	chr13	19376379	19376379	1	-	3	3	0	1	0	4	ENSMUSG00000003062.13:E021	TRUE
ENSMUSG00000003119.14	E004	0.768674	0.0601396	1.03371	0.309289	NA	1.16974	1.98202	1.52643	chr11	98204410	98204410	1	+	0	0	1	1	1	2	ENSMUSG00000003119.14:E004	TRUE
ENSMUSG00000003119.14	E005	0	NA	NA	NA	NA	NA	NA	NA	chr11	98204411	98206706	2296	+	0	0	0	0	0	0	ENSMUSG00000003119.14:E005	TRUE
ENSMUSG00000003119.14	E014	0	NA	NA	NA	NA	NA	NA	NA	chr11	98225522	98225522	1	+	0	0	0	0	0	0	ENSMUSG00000003119.14:E014	TRUE
ENSMUSG00000003119.14	E015	0.763551	0.0923342	0.0100457	0.920163	NA	1.6501	1.71654	0.11431	chr11	98225523	98229526	4004	+	0	0	2	1	0	2	ENSMUSG00000003119.14:E015	TRUE
ENSMUSG00000003119.14	E025	0	NA	NA	NA	NA	NA	NA	NA	chr11	98246704	98246704	1	+	0	0	0	0	0	0	ENSMUSG00000003119.14:E025	TRUE
ENSMUSG00000003119.14	E026	0	NA	NA	NA	NA	NA	NA	NA	chr11	98246705	98247002	298	+	0	0	0	0	0	0	ENSMUSG00000003119.14:E026	TRUE
ENSMUSG00000003119.14	E027	0	NA	NA	NA	NA	NA	NA	NA	chr11	98247003	98247648	646	+	0	0	0	0	0	0	ENSMUSG00000003119.14:E027	TRUE
ENSMUSG00000003119.14	E032	0	NA	NA	NA	NA	NA	NA	NA	chr11	98251564	98251564	1	+	0	0	0	0	0	0	ENSMUSG00000003119.14:E032	TRUE
ENSMUSG00000003119.14	E033	1.9685	0.0475861	0.0360983	0.849313	NA	2.61076	2.78149	0.184521	chr11	98251565	98253538	1974	+	1	3	1	0	2	6	ENSMUSG00000003119.14:E033	TRUE
ENSMUSG00000003119.14	E039	0	NA	NA	NA	NA	NA	NA	NA	chr11	98268011	98268011	1	+	0	0	0	0	0	0	ENSMUSG00000003119.14:E039	TRUE
ENSMUSG00000003119.14	E040	0	NA	NA	NA	NA	NA	NA	NA	chr11	98268012	98269338	1327	+	0	0	0	0	0	0	ENSMUSG00000003119.14:E040	TRUE
ENSMUSG00000003123.15	E005	3.24042	0.0172814	2.20101	0.137921	NA	2.51867	3.65727	1.08952	chr7	25382956	25383150	195	-	0	2	2	5	7	4	ENSMUSG00000003123.15:E005	TRUE
ENSMUSG00000003123.15	E006	2.02017	0.0371086	0.136531	0.711755	NA	2.51819	2.74511	0.251206	chr7	25383151	25383151	1	-	0	2	2	2	2	5	ENSMUSG00000003123.15:E006	TRUE
ENSMUSG00000003131.7	E014	0.583405	0.0782042	3.67173	0.0553428	NA	0.0178575	2.10876	13.7759	chr9	45981462	45983577	2116	-	0	0	0	0	2	2	ENSMUSG00000003131.7:E014	TRUE
ENSMUSG00000003131.7	E015	0.156797	0.28187	0.3564	0.550512	NA	0.0202115	1.06064	11.4294	chr9	45983578	45983578	1	-	0	0	0	0	1	0	ENSMUSG00000003131.7:E015	TRUE
ENSMUSG00000003134.10	E007	0.347913	0.343194	0.353394	0.552198	NA	1.29588	0.0135283	-13.1668	chr1	39373311	39373315	5	-	0	2	0	0	0	0	ENSMUSG00000003134.10:E007	TRUE
ENSMUSG00000003134.10	E008	0.347913	0.343194	0.353394	0.552198	NA	1.29588	0.0135283	-13.1668	chr1	39373316	39373316	1	-	0	2	0	0	0	0	ENSMUSG00000003134.10:E008	TRUE
ENSMUSG00000003134.10	E012	1.71119	0.0576693	6.47859	0.0109182	NA	2.87915	0.0134899	-15.4909	chr1	39375250	39376423	1174	-	3	6	1	0	0	0	ENSMUSG00000003134.10:E012	TRUE
ENSMUSG00000003134.10	E013	0.521869	0.61087	0.445636	0.504415	NA	1.59445	0.0142327	-13.6202	chr1	39376424	39376424	1	-	0	3	0	0	0	0	ENSMUSG00000003134.10:E013	TRUE
ENSMUSG00000003190.12	E015	0	NA	NA	NA	NA	NA	NA	NA	chr7	44997388	44997462	75	-	0	0	0	0	0	0	ENSMUSG00000003190.12:E015	TRUE
ENSMUSG00000003190.12	E016	0	NA	NA	NA	NA	NA	NA	NA	chr7	44997463	44997463	1	-	0	0	0	0	0	0	ENSMUSG00000003190.12:E016	TRUE
ENSMUSG00000003226.7	E031	1.17037	0.0401303	1.43388	0.231132	NA	2.46956	1.48575	-1.47349	chr10	58488674	58488674	1	+	1	2	2	1	1	0	ENSMUSG00000003226.7:E031	TRUE
ENSMUSG00000003226.7	E032	0.32563	0.131046	1.64338	0.199863	NA	1.56485	0.0240709	-12.0498	chr10	58488675	58489482	808	+	0	1	1	0	0	0	ENSMUSG00000003226.7:E032	TRUE
ENSMUSG00000003233.12	E022	1.66005	0.221968	0.775471	0.37853	NA	2.81152	1.89834	-1.14136	chr16	20527419	20527419	1	+	3	0	4	2	1	0	ENSMUSG00000003233.12:E022	TRUE
ENSMUSG00000003233.12	E023	0.313593	0.480774	0.965521	0.3258	NA	0.0292314	1.53429	11.4323	chr16	20527420	20529472	2053	+	0	0	0	0	2	0	ENSMUSG00000003233.12:E023	TRUE
ENSMUSG00000003271.17	E017	0.903521	0.190153	0.109946	0.740205	NA	2.06443	1.6686	-0.61702	chr7	45780355	45782607	2253	-	0	0	3	0	2	1	ENSMUSG00000003271.17:E017	TRUE
ENSMUSG00000003271.17	E018	0	NA	NA	NA	NA	NA	NA	NA	chr7	45782608	45782608	1	-	0	0	0	0	0	0	ENSMUSG00000003271.17:E018	TRUE
ENSMUSG00000003279.17	E037	1.83953	0.242581	0.0851477	0.770439	NA	2.62695	2.55077	-0.085664	chr17	70766089	70766089	1	+	4	1	2	0	0	5	ENSMUSG00000003279.17:E037	TRUE
ENSMUSG00000003279.17	E038	0.171925	0.268397	0.158482	0.690558	NA	0.997113	0.0199606	-11.2869	chr17	70766090	70767790	1701	+	1	0	0	0	0	0	ENSMUSG00000003279.17:E038	TRUE
ENSMUSG00000003279.17	E041	0	NA	NA	NA	NA	NA	NA	NA	chr17	70787392	70787392	1	+	0	0	0	0	0	0	ENSMUSG00000003279.17:E041	TRUE
ENSMUSG00000003279.17	E042	0	NA	NA	NA	NA	NA	NA	NA	chr17	70787393	70787434	42	+	0	0	0	0	0	0	ENSMUSG00000003279.17:E042	TRUE
ENSMUSG00000003308.15	E010	0	NA	NA	NA	NA	NA	NA	NA	chr9	21236095	21236122	28	-	0	0	0	0	0	0	ENSMUSG00000003308.15:E010	TRUE
ENSMUSG00000003308.15	E011	0	NA	NA	NA	NA	NA	NA	NA	chr9	21236123	21236123	1	-	0	0	0	0	0	0	ENSMUSG00000003308.15:E011	TRUE
ENSMUSG00000003316.14	E013	0	NA	NA	NA	NA	NA	NA	NA	chr8	111168307	111168660	354	-	0	0	0	0	0	0	ENSMUSG00000003316.14:E013	TRUE
ENSMUSG00000003316.14	E014	1.88632	0.0264799	2.03968	0.153242	NA	1.93913	3.09303	1.35822	chr8	111168661	111168661	1	-	2	0	1	2	3	4	ENSMUSG00000003316.14:E014	TRUE
ENSMUSG00000003316.14	E016	0	NA	NA	NA	NA	NA	NA	NA	chr8	111169143	111169487	345	-	0	0	0	0	0	0	ENSMUSG00000003316.14:E016	TRUE
ENSMUSG00000003316.14	E017	2.59688	0.0214808	0.108754	0.741567	NA	3.15502	2.91993	-0.226127	chr8	111169488	111169488	1	-	3	3	2	2	3	3	ENSMUSG00000003316.14:E017	TRUE
ENSMUSG00000003316.14	E029	0	NA	NA	NA	NA	NA	NA	NA	chr8	111186111	111187713	1603	-	0	0	0	0	0	0	ENSMUSG00000003316.14:E029	TRUE
ENSMUSG00000003316.14	E030	1.80579	0.0332196	0.0792627	0.778299	NA	2.73222	2.52506	-0.229575	chr8	111187714	111187714	1	-	1	1	4	0	2	4	ENSMUSG00000003316.14:E030	TRUE
ENSMUSG00000003354.6	E007	0.362316	0.148476	0.127335	0.721212	NA	1.17817	0.992974	-0.4942	chr15	98718850	98718850	1	+	1	0	0	1	0	0	ENSMUSG00000003354.6:E007	TRUE
ENSMUSG00000003354.6	E008	0.726663	0.0957555	0.247564	0.618795	NA	1.66541	1.40513	-0.491867	chr15	98718851	98720349	1499	+	1	1	0	2	0	0	ENSMUSG00000003354.6:E008	TRUE
ENSMUSG00000003363.15	E023	0.343849	0.463897	1.40654	0.235631	NA	1.66734	0.0187423	-12.9555	chr7	27544691	27544828	138	-	2	0	0	0	0	0	ENSMUSG00000003363.15:E023	TRUE
ENSMUSG00000003363.15	E024	0.343849	0.463897	1.40654	0.235631	NA	1.66734	0.0187423	-12.9555	chr7	27544829	27545187	359	-	2	0	0	0	0	0	ENSMUSG00000003363.15:E024	TRUE
ENSMUSG00000003363.15	E025	0.463627	0.0920467	0.0871699	0.767806	NA	1.17491	1.39765	0.501985	chr7	27545188	27545188	1	-	1	0	0	0	1	1	ENSMUSG00000003363.15:E025	TRUE
ENSMUSG00000003363.15	E028	0.151674	0.288018	0.6949	0.404503	NA	1.16982	0.0187425	-11.9302	chr7	27548344	27549009	666	-	0	0	1	0	0	0	ENSMUSG00000003363.15:E028	TRUE
ENSMUSG00000003363.15	E029	0	NA	NA	NA	NA	NA	NA	NA	chr7	27549010	27549010	1	-	0	0	0	0	0	0	ENSMUSG00000003363.15:E029	TRUE
ENSMUSG00000003363.15	E031	0.156797	0.281855	0.186348	0.665974	NA	0.0216985	0.99139	11.0294	chr7	27549159	27552997	3839	-	0	0	0	0	1	0	ENSMUSG00000003363.15:E031	TRUE
ENSMUSG00000003363.15	E032	0.190391	0.255384	0.203884	0.651604	NA	0.0216983	0.998408	11.0498	chr7	27552998	27552998	1	-	0	0	0	1	0	0	ENSMUSG00000003363.15:E032	TRUE
ENSMUSG00000003378.9	E002	2.11818	0.0273713	0.805846	0.369351	NA	2.2973	3.01753	0.794099	chr7	25011063	25013585	2523	-	1	3	0	3	2	4	ENSMUSG00000003378.9:E002	TRUE
ENSMUSG00000003378.9	E003	2.13968	0.0265352	0.827463	0.363007	NA	2.29588	3.02147	0.799706	chr7	25013586	25013586	1	-	1	2	1	3	4	2	ENSMUSG00000003378.9:E003	TRUE
ENSMUSG00000003378.9	E006	0	NA	NA	NA	NA	NA	NA	NA	chr7	25015062	25015304	243	-	0	0	0	0	0	0	ENSMUSG00000003378.9:E006	TRUE
ENSMUSG00000003378.9	E007	5.83042	0.0359849	1.83997	0.174954	NA	5.07816	3.88897	-0.789959	chr7	25015305	25015305	1	-	7	10	3	5	6	4	ENSMUSG00000003378.9:E007	TRUE
ENSMUSG00000003378.9	E013	1.1204	0.058709	0.467466	0.494155	NA	2.2995	1.74447	-0.801317	chr7	25043884	25046173	2290	-	1	3	0	0	1	2	ENSMUSG00000003378.9:E013	TRUE
ENSMUSG00000003378.9	E014	2.92972	0.0744	0.987653	0.320317	NA	2.56343	3.52002	0.926028	chr7	25046174	25046174	1	-	1	2	2	8	2	2	ENSMUSG00000003378.9:E014	TRUE
ENSMUSG00000003378.9	E031	0.364347	0.133265	0.0306683	0.860982	NA	1.15192	1.0153	-0.364846	chr7	25067077	25067984	908	-	0	1	0	1	0	0	ENSMUSG00000003378.9:E031	TRUE
ENSMUSG00000003378.9	E032	0	NA	NA	NA	NA	NA	NA	NA	chr7	25067985	25067985	1	-	0	0	0	0	0	0	ENSMUSG00000003378.9:E032	TRUE
ENSMUSG00000003380.11	E007	0.328721	0.139681	0.0610953	0.804773	NA	1.18176	0.985707	-0.52421	chr7	24970718	24971498	781	-	1	0	0	0	1	0	ENSMUSG00000003380.11:E007	TRUE
ENSMUSG00000003380.11	E008	0	NA	NA	NA	NA	NA	NA	NA	chr7	24971499	24971499	1	-	0	0	0	0	0	0	ENSMUSG00000003380.11:E008	TRUE
ENSMUSG00000003410.8+ENSMUSG00000038895.16+ENSMUSG00000111842.1	E004	3.17235	0.108408	0.10803	0.742398	NA	3.25277	3.4995	0.214108	chr9	22019843	22020224	382	-	4	0	5	2	6	3	ENSMUSG00000003410.8+ENSMUSG00000038895.16+ENSMUSG00000111842.1:E004	TRUE
ENSMUSG00000003410.8+ENSMUSG00000038895.16+ENSMUSG00000111842.1	E005	1.95596	0.0268626	1.39049	0.238323	NA	3.08091	2.12002	-1.08801	chr9	22020225	22020630	406	-	4	2	2	1	1	2	ENSMUSG00000003410.8+ENSMUSG00000038895.16+ENSMUSG00000111842.1:E005	TRUE
ENSMUSG00000003410.8+ENSMUSG00000038895.16+ENSMUSG00000111842.1	E006	5.14471	0.155877	0.118733	0.730413	NA	4.02499	4.41551	0.273412	chr9	22020631	22022810	2180	-	2	3	9	10	3	4	ENSMUSG00000003410.8+ENSMUSG00000038895.16+ENSMUSG00000111842.1:E006	TRUE
ENSMUSG00000003410.8+ENSMUSG00000038895.16+ENSMUSG00000111842.1	E007	0.498862	0.0970285	0.28749	0.591833	NA	1.09325	1.50658	0.92734	chr9	22022811	22022811	1	-	0	0	1	1	1	0	ENSMUSG00000003410.8+ENSMUSG00000038895.16+ENSMUSG00000111842.1:E007	TRUE
ENSMUSG00000003410.8+ENSMUSG00000038895.16+ENSMUSG00000111842.1	E019	3.51505	0.0245831	0.541945	0.461628	NA	3.25941	3.80198	0.45152	chr9	22054275	22055410	1136	-	1	2	6	4	5	4	ENSMUSG00000003410.8+ENSMUSG00000038895.16+ENSMUSG00000111842.1:E019	TRUE
ENSMUSG00000003410.8+ENSMUSG00000038895.16+ENSMUSG00000111842.1	E020	0.654018	0.0660643	0.894833	0.344171	NA	1.09522	1.83916	1.49979	chr9	22055411	22055411	1	-	1	0	0	1	1	1	ENSMUSG00000003410.8+ENSMUSG00000038895.16+ENSMUSG00000111842.1:E020	TRUE
ENSMUSG00000003410.8+ENSMUSG00000038895.16+ENSMUSG00000111842.1	E027	1.83585	0.448871	0.48911	0.484324	NA	3.20128	1.82592	-1.63315	chr9	22056841	22057286	446	-	0	1	8	0	2	1	ENSMUSG00000003410.8+ENSMUSG00000038895.16+ENSMUSG00000111842.1:E027	TRUE
ENSMUSG00000003410.8+ENSMUSG00000038895.16+ENSMUSG00000111842.1	E028	1.10449	0.550049	0.00124785	0.971821	NA	1.88044	2.12375	0.352932	chr9	22057287	22057287	1	-	0	1	2	0	4	0	ENSMUSG00000003410.8+ENSMUSG00000038895.16+ENSMUSG00000111842.1:E028	TRUE
ENSMUSG00000003436.11	E005	0.308471	0.207716	0.369799	0.543114	NA	1.25767	0.922866	-0.894495	chr7	28294126	28294343	218	-	0	0	1	0	1	0	ENSMUSG00000003436.11:E005	TRUE
ENSMUSG00000003436.11	E006	0.291703	0.175145	0.292813	0.588424	NA	0.0278634	1.29926	11.0896	chr7	28294344	28294344	1	-	0	0	0	0	1	1	ENSMUSG00000003436.11:E006	TRUE
ENSMUSG00000003452.15	E007	0	NA	NA	NA	NA	NA	NA	NA	chr6	149419328	149419328	1	+	0	0	0	0	0	0	ENSMUSG00000003452.15:E007	TRUE
ENSMUSG00000003452.15	E008	0	NA	NA	NA	NA	NA	NA	NA	chr6	149419329	149419343	15	+	0	0	0	0	0	0	ENSMUSG00000003452.15:E008	TRUE
ENSMUSG00000003452.15	E009	0	NA	NA	NA	NA	NA	NA	NA	chr6	149419344	149420771	1428	+	0	0	0	0	0	0	ENSMUSG00000003452.15:E009	TRUE
ENSMUSG00000003452.15	E021	0	NA	NA	NA	NA	NA	NA	NA	chr6	149519313	149519313	1	+	0	0	0	0	0	0	ENSMUSG00000003452.15:E021	TRUE
ENSMUSG00000003452.15	E022	0	NA	NA	NA	NA	NA	NA	NA	chr6	149519314	149519335	22	+	0	0	0	0	0	0	ENSMUSG00000003452.15:E022	TRUE
ENSMUSG00000003452.15	E023	0	NA	NA	NA	NA	NA	NA	NA	chr6	149519336	149519551	216	+	0	0	0	0	0	0	ENSMUSG00000003452.15:E023	TRUE
ENSMUSG00000003452.15	E024	0.134906	0.310928	0.311617	0.57669	NA	0.0188579	1.03885	11.5694	chr6	149519552	149520321	770	+	0	0	0	0	0	1	ENSMUSG00000003452.15:E024	TRUE
ENSMUSG00000003452.15	E030	1.12132	0.0444446	0.930133	0.334828	NA	1.5713	2.33369	1.14695	chr6	149550425	149550425	1	+	0	1	1	1	3	1	ENSMUSG00000003452.15:E030	TRUE
ENSMUSG00000003452.15	E031	0.151674	0.289513	0.494962	0.481722	NA	1.10809	0.0149097	-12.4337	chr6	149550426	149552945	2520	+	0	0	1	0	0	0	ENSMUSG00000003452.15:E031	TRUE
ENSMUSG00000003458.12	E023	0.28658	0.150008	0.00612736	0.937607	NA	1.10901	1.04328	-0.176562	chr1	172076826	172080739	3914	-	0	0	1	0	0	1	ENSMUSG00000003458.12:E023	TRUE
ENSMUSG00000003458.12	E024	0	NA	NA	NA	NA	NA	NA	NA	chr1	172080740	172080740	1	-	0	0	0	0	0	0	ENSMUSG00000003458.12:E024	TRUE
ENSMUSG00000003464.13	E011	0	NA	NA	NA	NA	NA	NA	NA	chr1	172130195	172130195	1	+	0	0	0	0	0	0	ENSMUSG00000003464.13:E011	TRUE
ENSMUSG00000003464.13	E012	0	NA	NA	NA	NA	NA	NA	NA	chr1	172130196	172130241	46	+	0	0	0	0	0	0	ENSMUSG00000003464.13:E012	TRUE
ENSMUSG00000003464.13	E015	0.134906	0.296513	0.237612	0.625936	NA	0.0167254	1.02257	11.87	chr1	172131011	172131011	1	+	0	0	0	0	0	1	ENSMUSG00000003464.13:E015	TRUE
ENSMUSG00000003464.13	E016	0.134906	0.296513	0.237612	0.625936	NA	0.0167254	1.02257	11.87	chr1	172131012	172131015	4	+	0	0	0	0	0	1	ENSMUSG00000003464.13:E016	TRUE
ENSMUSG00000003464.13	E017	1.0655	0.0494613	6.55854	0.0104382	NA	0.0167255	2.70796	14.6919	chr1	172131016	172132810	1795	+	0	0	0	1	3	3	ENSMUSG00000003464.13:E017	TRUE
ENSMUSG00000003476.16	E010	0	NA	NA	NA	NA	NA	NA	NA	chr6	55098605	55098626	22	-	0	0	0	0	0	0	ENSMUSG00000003476.16:E010	TRUE
ENSMUSG00000003476.16	E011	0	NA	NA	NA	NA	NA	NA	NA	chr6	55098627	55098627	1	-	0	0	0	0	0	0	ENSMUSG00000003476.16:E011	TRUE
ENSMUSG00000003526.12	E022	0.30683	0.149903	5.02909e-06	0.998211	NA	1.06807	1.08658	0.0496587	chr16	18080716	18080925	210	-	1	0	0	0	0	1	ENSMUSG00000003526.12:E022	TRUE
ENSMUSG00000003526.12	E023	0	NA	NA	NA	NA	NA	NA	NA	chr16	18080926	18080926	1	-	0	0	0	0	0	0	ENSMUSG00000003526.12:E023	TRUE
ENSMUSG00000003534.17	E005	0.465267	0.261588	0.0607627	0.805295	NA	1.15858	1.4156	0.579351	chr17	35683103	35683436	334	-	0	0	1	0	2	0	ENSMUSG00000003534.17:E005	TRUE
ENSMUSG00000003534.17	E006	1.75141	0.027921	1.03813	0.308258	NA	2.01	2.81749	0.981819	chr17	35683437	35683437	1	-	2	0	1	2	3	3	ENSMUSG00000003534.17:E006	TRUE
ENSMUSG00000003534.17	E023	0.308862	0.144577	0.0528228	0.818222	NA	1.16397	0.997375	-0.446373	chr17	35692341	35692855	515	-	0	1	0	0	0	1	ENSMUSG00000003534.17:E023	TRUE
ENSMUSG00000003534.17	E024	3.95857	0.0138223	0.0181401	0.892861	NA	3.82106	3.71131	-0.0856503	chr17	35692856	35692856	1	-	4	2	5	3	5	6	ENSMUSG00000003534.17:E024	TRUE
ENSMUSG00000003534.17	E030	0.323599	0.13041	2.06941	0.150279	NA	1.64122	0.0109169	-14.4692	chr17	35694658	35695370	713	-	1	0	1	0	0	0	ENSMUSG00000003534.17:E030	TRUE
ENSMUSG00000003534.17	E031	1.05704	0.0529176	0.000792274	0.977545	NA	2.01	1.99058	-0.0281663	chr17	35695371	35697674	2304	-	2	0	1	0	1	3	ENSMUSG00000003534.17:E031	TRUE
ENSMUSG00000003534.17	E032	2.55232	0.0204945	0.312402	0.57621	NA	3.26639	2.81755	-0.431677	chr17	35697675	35697675	1	-	3	1	4	2	3	3	ENSMUSG00000003534.17:E032	TRUE
ENSMUSG00000003534.17	E036	0.498862	0.0974309	0.10177	0.749715	NA	1.16097	1.41882	0.57998	chr17	35701149	35701822	674	-	0	0	1	1	1	0	ENSMUSG00000003534.17:E036	TRUE
ENSMUSG00000003534.17	E037	0	NA	NA	NA	NA	NA	NA	NA	chr17	35701823	35701823	1	-	0	0	0	0	0	0	ENSMUSG00000003534.17:E037	TRUE
ENSMUSG00000003549.9	E028	1.6384	0.0892359	1.5627	0.21127	NA	1.83862	2.89208	1.3164	chr7	19355474	19355474	1	+	2	0	1	2	4	1	ENSMUSG00000003549.9:E028	TRUE
ENSMUSG00000003549.9	E029	2.41219	0.0512552	5.30817	0.0212256	NA	1.83862	3.76449	2.08809	chr7	19355475	19355794	320	+	2	0	1	3	6	3	ENSMUSG00000003549.9:E029	TRUE
ENSMUSG00000003573.15	E011	0	NA	NA	NA	NA	NA	NA	NA	chr8	70286530	70286530	1	+	0	0	0	0	0	0	ENSMUSG00000003573.15:E011	TRUE
ENSMUSG00000003573.15	E012	0	NA	NA	NA	NA	NA	NA	NA	chr8	70286531	70286543	13	+	0	0	0	0	0	0	ENSMUSG00000003573.15:E012	TRUE
ENSMUSG00000003573.15	E013	0	NA	NA	NA	NA	NA	NA	NA	chr8	70286544	70287697	1154	+	0	0	0	0	0	0	ENSMUSG00000003573.15:E013	TRUE
ENSMUSG00000003573.15	E014	0	NA	NA	NA	NA	NA	NA	NA	chr8	70287698	70288095	398	+	0	0	0	0	0	0	ENSMUSG00000003573.15:E014	TRUE
ENSMUSG00000003573.15	E024	0.475273	0.109452	2.88712	0.0892903	NA	1.88863	0.0199701	-13.1335	chr8	70291738	70291738	1	+	1	0	2	0	0	0	ENSMUSG00000003573.15:E024	TRUE
ENSMUSG00000003573.15	E025	1.33848	0.0421986	0.554804	0.456362	NA	2.43696	1.84356	-0.809997	chr8	70291739	70292295	557	+	1	1	3	2	1	0	ENSMUSG00000003573.15:E025	TRUE
ENSMUSG00000003575.13	E016	0.556392	0.498543	0.217076	0.641277	NA	1.11357	1.75347	1.31352	chr8	70404307	70404848	542	-	0	0	1	0	0	3	ENSMUSG00000003575.13:E016	TRUE
ENSMUSG00000003575.13	E017	0.421486	0.141126	0.143046	0.705271	NA	1.11815	1.45841	0.768237	chr8	70404849	70404849	1	-	0	0	1	0	0	2	ENSMUSG00000003575.13:E017	TRUE
ENSMUSG00000003585.13	E003	0	NA	NA	NA	NA	NA	NA	NA	chr11	4100479	4103387	2909	-	0	0	0	0	0	0	ENSMUSG00000003585.13:E003	TRUE
ENSMUSG00000003585.13	E004	0.902651	0.92535	0.0111078	0.916064	NA	1.85895	1.6092	-0.417925	chr11	4103388	4103388	1	-	0	3	0	2	0	0	ENSMUSG00000003585.13:E004	TRUE
ENSMUSG00000003604.14	E003	1.21421	0.0658354	0.0146812	0.90356	NA	2.03176	1.98749	-0.0638947	chr2	112514627	112514627	1	+	1	2	0	2	2	0	ENSMUSG00000003604.14:E003	TRUE
ENSMUSG00000003604.14	E004	6.48957	0.0202932	2.33827	0.126229	NA	5.52621	3.93657	-1.00706	chr2	112514628	112518563	3936	+	6	11	6	7	4	5	ENSMUSG00000003604.14:E004	TRUE
ENSMUSG00000003617.16	E046	0	NA	NA	NA	NA	NA	NA	NA	chr3	19989627	19989627	1	+	0	0	0	0	0	0	ENSMUSG00000003617.16:E046	TRUE
ENSMUSG00000003617.16	E047	0	NA	NA	NA	NA	NA	NA	NA	chr3	19989628	19991081	1454	+	0	0	0	0	0	0	ENSMUSG00000003617.16:E047	TRUE
ENSMUSG00000003617.16	E051	0	NA	NA	NA	NA	NA	NA	NA	chr3	19993138	19993138	1	+	0	0	0	0	0	0	ENSMUSG00000003617.16:E051	TRUE
ENSMUSG00000003617.16	E056	0.498862	0.0918393	0.341163	0.559159	NA	1.07244	1.53565	1.03821	chr3	20007609	20007609	1	+	0	0	1	1	1	0	ENSMUSG00000003617.16:E056	TRUE
ENSMUSG00000003617.16	E057	2.14905	0.137776	0.0111935	0.915742	NA	2.83034	2.65686	-0.184316	chr3	20007610	20008240	631	+	5	0	2	2	3	1	ENSMUSG00000003617.16:E057	TRUE
ENSMUSG00000003680.16	E010	0.151674	0.291929	0.405793	0.524112	NA	1.10753	0.0119395	-13.0732	chr19	8777569	8777914	346	-	0	0	1	0	0	0	ENSMUSG00000003680.16:E010	TRUE
ENSMUSG00000003680.16	E011	0	NA	NA	NA	NA	NA	NA	NA	chr19	8777915	8777915	1	-	0	0	0	0	0	0	ENSMUSG00000003680.16:E011	TRUE
ENSMUSG00000003680.16	E020	0.448499	0.101479	2.48875	0.114663	NA	0.0196475	1.80669	13.0519	chr19	8780524	8781810	1287	-	0	0	0	0	2	1	ENSMUSG00000003680.16:E020	TRUE
ENSMUSG00000003680.16	E021	0.156797	0.276415	0.352319	0.552804	NA	0.0181216	1.04711	11.7072	chr19	8781811	8781811	1	-	0	0	0	0	1	0	ENSMUSG00000003680.16:E021	TRUE
ENSMUSG00000003721.14	E014	1.31414	0.575335	0.579251	0.446606	NA	1.58529	2.65683	1.49852	chr1	121308278	121311844	3567	-	0	2	0	0	1	6	ENSMUSG00000003721.14:E014	TRUE
ENSMUSG00000003721.14	E015	0	NA	NA	NA	NA	NA	NA	NA	chr1	121311845	121311845	1	-	0	0	0	0	0	0	ENSMUSG00000003721.14:E015	TRUE
ENSMUSG00000003731.13	E019	0.347188	0.131954	0.922221	0.336892	NA	0.0384422	1.40206	10.3811	chr4	129658757	129660996	2240	-	0	0	0	1	1	0	ENSMUSG00000003731.13:E019	TRUE
ENSMUSG00000003731.13	E020	0	NA	NA	NA	NA	NA	NA	NA	chr4	129660997	129660997	1	-	0	0	0	0	0	0	ENSMUSG00000003731.13:E020	TRUE
ENSMUSG00000003778.14	E004	0.460145	0.125445	0.514064	0.473385	NA	1.62172	1.01065	-1.36752	chr18	34601036	34601160	125	-	0	0	2	0	1	0	ENSMUSG00000003778.14:E004	TRUE
ENSMUSG00000003778.14	E005	0.151674	0.285501	0.655757	0.418062	NA	1.14725	0.0274253	-10.7755	chr18	34601161	34601174	14	-	0	0	1	0	0	0	ENSMUSG00000003778.14:E005	TRUE
ENSMUSG00000003778.14	E006	0.151674	0.285501	0.655757	0.418062	NA	1.14725	0.0274253	-10.7755	chr18	34601175	34601175	1	-	0	0	1	0	0	0	ENSMUSG00000003778.14:E006	TRUE
ENSMUSG00000003808.18	E010	0.907395	0.052411	0.0584579	0.80895	NA	1.72595	1.89617	0.272557	chr8	84861430	84861430	1	+	1	1	0	0	1	3	ENSMUSG00000003808.18:E010	TRUE
ENSMUSG00000003808.18	E011	0	NA	NA	NA	NA	NA	NA	NA	chr8	84861431	84862700	1270	+	0	0	0	0	0	0	ENSMUSG00000003808.18:E011	TRUE
ENSMUSG00000003810.13	E036	0.151674	0.288613	0.649439	0.420313	NA	1.14626	0.0122007	-13.1101	chr4	116321357	116322263	907	-	0	0	1	0	0	0	ENSMUSG00000003810.13:E036	TRUE
ENSMUSG00000003810.13	E037	0.648896	0.0689055	0.069265	0.79241	NA	1.62492	1.4298	-0.370236	chr4	116322264	116322264	1	-	1	0	1	1	0	1	ENSMUSG00000003810.13:E037	TRUE
ENSMUSG00000003812.13	E024	2.7081	0.114234	0.123838	0.724909	NA	2.87891	3.21089	0.318727	chr8	84914521	84914521	1	+	0	4	3	5	3	1	ENSMUSG00000003812.13:E024	TRUE
ENSMUSG00000003812.13	E025	8.43394	0.0073415	0.121346	0.72758	NA	5.26612	5.52336	0.142836	chr8	84914522	84914813	292	+	7	8	9	9	9	10	ENSMUSG00000003812.13:E025	TRUE
ENSMUSG00000003813.15	E008	2.01822	0.0820765	0.0369901	0.847485	NA	2.78647	2.66763	-0.126987	chr8	84837460	84837460	1	-	4	1	2	0	2	4	ENSMUSG00000003813.15:E008	TRUE
ENSMUSG00000003813.15	E024	1.28681	0.0350327	1.75776	0.184905	NA	2.58035	1.554	-1.47119	chr8	84840146	84840493	348	-	2	2	2	0	1	1	ENSMUSG00000003813.15:E024	TRUE
ENSMUSG00000003813.15	E025	0.882022	0.324581	0.00493155	0.944015	NA	1.81981	1.86968	0.0783511	chr8	84840494	84840494	1	-	0	1	2	0	0	3	ENSMUSG00000003813.15:E025	TRUE
ENSMUSG00000003847.16	E008	0	NA	NA	NA	NA	NA	NA	NA	chr8	107329307	107329307	1	+	0	0	0	0	0	0	ENSMUSG00000003847.16:E008	TRUE
ENSMUSG00000003847.16	E009	0	NA	NA	NA	NA	NA	NA	NA	chr8	107329308	107331076	1769	+	0	0	0	0	0	0	ENSMUSG00000003847.16:E009	TRUE
ENSMUSG00000003847.16	E016	0.156797	0.283391	0.388942	0.532856	NA	0.0148428	1.07116	12.3487	chr8	107339367	107339367	1	+	0	0	0	0	1	0	ENSMUSG00000003847.16:E016	TRUE
ENSMUSG00000003847.16	E017	0.28658	0.149859	0.000235602	0.987753	NA	1.08456	1.06681	-0.0476815	chr8	107339368	107341511	2144	+	0	0	1	0	0	1	ENSMUSG00000003847.16:E017	TRUE
ENSMUSG00000003847.16	E018	0.308471	0.144574	-0.000504726	1	NA	1.08463	1.0709	-0.0368292	chr8	107341512	107344269	2758	+	0	0	1	0	1	0	ENSMUSG00000003847.16:E018	TRUE
ENSMUSG00000003847.16	E027	0.485518	0.337454	0.178101	0.67301	NA	1.0891	1.5144	0.953314	chr8	107358766	107358766	1	+	1	0	0	0	2	0	ENSMUSG00000003847.16:E027	TRUE
ENSMUSG00000003847.16	E028	0.745084	0.0720698	0.20803	0.648316	NA	1.87674	1.50776	-0.634	chr8	107358767	107361079	2313	+	1	0	2	0	0	2	ENSMUSG00000003847.16:E028	TRUE
ENSMUSG00000003848.14	E007	0.53424	0.483939	0.137992	0.710285	NA	1.58706	1.05548	-1.17959	chr8	107417322	107417694	373	-	2	0	0	1	0	0	ENSMUSG00000003848.14:E007	TRUE
ENSMUSG00000003848.14	E008	0	NA	NA	NA	NA	NA	NA	NA	chr8	107417695	107417695	1	-	0	0	0	0	0	0	ENSMUSG00000003848.14:E008	TRUE
ENSMUSG00000003863.18	E039	0	NA	NA	NA	NA	NA	NA	NA	chr7	45359719	45360059	341	-	0	0	0	0	0	0	ENSMUSG00000003863.18:E039	TRUE
ENSMUSG00000003863.18	E040	2.42332	0.021738	0.0202582	0.886818	NA	2.98162	2.89179	-0.0892618	chr7	45360060	45360060	1	-	3	3	1	2	2	4	ENSMUSG00000003863.18:E040	TRUE
ENSMUSG00000003865.16	E005	0.308862	0.145754	0.00235087	0.961329	NA	1.05515	1.10024	0.120927	chr7	45438293	45438293	1	+	0	1	0	0	0	1	ENSMUSG00000003865.16:E005	TRUE
ENSMUSG00000003865.16	E006	0	NA	NA	NA	NA	NA	NA	NA	chr7	45438294	45439147	854	+	0	0	0	0	0	0	ENSMUSG00000003865.16:E006	TRUE
ENSMUSG00000003865.16	E009	0.173956	0.270164	0.357748	0.54976	NA	1.05618	0.0204138	-11.3885	chr7	45440049	45440049	1	+	0	1	0	0	0	0	ENSMUSG00000003865.16:E009	TRUE
ENSMUSG00000003865.16	E010	0.711535	0.0805281	1.08742	0.297043	NA	1.05457	1.91863	1.73171	chr7	45440050	45442115	2066	+	0	1	0	2	1	0	ENSMUSG00000003865.16:E010	TRUE
ENSMUSG00000003865.16	E016	0.992992	0.0556366	0.00790105	0.929171	NA	1.82078	1.91311	0.143386	chr7	45444857	45444857	1	+	0	1	2	2	0	1	ENSMUSG00000003865.16:E016	TRUE
ENSMUSG00000003865.16	E017	0.347188	0.135558	1.67003	0.196255	NA	0.026437	1.56673	11.7828	chr7	45444858	45447097	2240	+	0	0	0	1	1	0	ENSMUSG00000003865.16:E017	TRUE
ENSMUSG00000003865.16	E018	0	NA	NA	NA	NA	NA	NA	NA	chr7	45447098	45447452	355	+	0	0	0	0	0	0	ENSMUSG00000003865.16:E018	TRUE
ENSMUSG00000003865.16	E031	0	NA	NA	NA	NA	NA	NA	NA	chr7	45452116	45452116	1	+	0	0	0	0	0	0	ENSMUSG00000003865.16:E031	TRUE
ENSMUSG00000003865.16	E032	0.291703	0.149416	1.65621	0.198115	NA	0.0264502	1.55531	11.7602	chr7	45452117	45453281	1165	+	0	0	0	0	1	1	ENSMUSG00000003865.16:E032	TRUE
ENSMUSG00000003873.11+ENSMUSG00000011382.8+ENSMUSG00000109926.1	E006	0.156797	0.283771	0.487154	0.4852	NA	0.0321339	1.10953	10.2218	chr7	45465078	45465188	111	-	0	0	0	0	1	0	ENSMUSG00000003873.11+ENSMUSG00000011382.8+ENSMUSG00000109926.1:E006	TRUE
ENSMUSG00000003873.11+ENSMUSG00000011382.8+ENSMUSG00000109926.1	E007	2.36835	0.0243366	2.06042	0.151168	NA	2.33773	3.48181	1.16205	chr7	45465189	45465189	1	-	2	0	3	2	5	3	ENSMUSG00000003873.11+ENSMUSG00000011382.8+ENSMUSG00000109926.1:E007	TRUE
ENSMUSG00000003873.11+ENSMUSG00000011382.8+ENSMUSG00000109926.1	E021	0.903913	0.0619649	0.00814478	0.92809	NA	1.81255	1.91238	0.1554	chr7	45468847	45470986	2140	-	0	1	2	0	1	2	ENSMUSG00000003873.11+ENSMUSG00000011382.8+ENSMUSG00000109926.1:E021	TRUE
ENSMUSG00000003873.11+ENSMUSG00000011382.8+ENSMUSG00000109926.1	E022	0	NA	NA	NA	NA	NA	NA	NA	chr7	45470987	45470987	1	-	0	0	0	0	0	0	ENSMUSG00000003873.11+ENSMUSG00000011382.8+ENSMUSG00000109926.1:E022	TRUE
ENSMUSG00000003873.11+ENSMUSG00000011382.8+ENSMUSG00000109926.1	E026	0.313593	0.328771	1.26874	0.260004	NA	0.0321342	1.56854	11.223	chr7	45478293	45479008	716	-	0	0	0	0	2	0	ENSMUSG00000003873.11+ENSMUSG00000011382.8+ENSMUSG00000109926.1:E026	TRUE
ENSMUSG00000003873.11+ENSMUSG00000011382.8+ENSMUSG00000109926.1	E027	0.480787	0.0958217	0.22312	0.636673	NA	1.48482	1.10638	-0.850752	chr7	45479009	45479009	1	-	1	1	0	0	0	1	ENSMUSG00000003873.11+ENSMUSG00000011382.8+ENSMUSG00000109926.1:E027	TRUE
ENSMUSG00000003949.16	E005	0.151674	0.293344	0.580142	0.446257	NA	1.13114	0.0385334	-9.75348	chr11	90343434	90345547	2114	-	0	0	1	0	0	0	ENSMUSG00000003949.16:E005	TRUE
ENSMUSG00000003949.16	E006	0	NA	NA	NA	NA	NA	NA	NA	chr11	90345548	90345548	1	-	0	0	0	0	0	0	ENSMUSG00000003949.16:E006	TRUE
ENSMUSG00000003992.15	E012	0	NA	NA	NA	NA	NA	NA	NA	chr13	91524866	91524866	1	+	0	0	0	0	0	0	ENSMUSG00000003992.15:E012	TRUE
ENSMUSG00000003992.15	E013	0	NA	NA	NA	NA	NA	NA	NA	chr13	91524867	91527702	2836	+	0	0	0	0	0	0	ENSMUSG00000003992.15:E013	TRUE
ENSMUSG00000003992.15	E020	0	NA	NA	NA	NA	NA	NA	NA	chr13	91565210	91565210	1	+	0	0	0	0	0	0	ENSMUSG00000003992.15:E020	TRUE
ENSMUSG00000003992.15	E021	0	NA	NA	NA	NA	NA	NA	NA	chr13	91565211	91565227	17	+	0	0	0	0	0	0	ENSMUSG00000003992.15:E021	TRUE
ENSMUSG00000003992.15	E024	0	NA	NA	NA	NA	NA	NA	NA	chr13	91657776	91657776	1	+	0	0	0	0	0	0	ENSMUSG00000003992.15:E024	TRUE
ENSMUSG00000003992.15	E025	0	NA	NA	NA	NA	NA	NA	NA	chr13	91657777	91659347	1571	+	0	0	0	0	0	0	ENSMUSG00000003992.15:E025	TRUE
ENSMUSG00000003992.15	E042	1.92479	0.0320126	1.57999	0.208762	NA	3.15462	2.06811	-1.22905	chr13	91694117	91694117	1	+	3	4	1	0	1	3	ENSMUSG00000003992.15:E042	TRUE
ENSMUSG00000003992.15	E043	0	NA	NA	NA	NA	NA	NA	NA	chr13	91694118	91694195	78	+	0	0	0	0	0	0	ENSMUSG00000003992.15:E043	TRUE
ENSMUSG00000004040.16	E052	0.842711	0.0682155	0.140038	0.708243	NA	1.83844	1.5501	-0.494086	chr11	100935117	100939255	4139	-	2	0	1	1	1	0	ENSMUSG00000004040.16:E052	TRUE
ENSMUSG00000004040.16	E053	1.54802	0.038785	3.21867	0.0728028	NA	2.98645	1.54376	-1.91635	chr11	100939256	100939256	1	-	1	2	5	0	0	2	ENSMUSG00000004040.16:E053	TRUE
ENSMUSG00000004044.9	E002	0	NA	NA	NA	NA	NA	NA	NA	chr11	100962768	100964406	1639	-	0	0	0	0	0	0	ENSMUSG00000004044.9:E002	TRUE
ENSMUSG00000004044.9	E003	0	NA	NA	NA	NA	NA	NA	NA	chr11	100964407	100964407	1	-	0	0	0	0	0	0	ENSMUSG00000004044.9:E003	TRUE
ENSMUSG00000004056.15	E007	0	NA	NA	NA	NA	NA	NA	NA	chr7	27597255	27597255	1	+	0	0	0	0	0	0	ENSMUSG00000004056.15:E007	TRUE
ENSMUSG00000004056.15	E008	0.134906	0.309197	0.377584	0.538899	NA	0.0175247	1.06103	11.842	chr7	27597256	27599497	2242	+	0	0	0	0	0	1	ENSMUSG00000004056.15:E008	TRUE
ENSMUSG00000004056.15	E032	1.07458	0.287121	0.335886	0.562214	NA	2.1883	1.53366	-1.03028	chr7	27633267	27633267	1	+	1	3	0	2	0	0	ENSMUSG00000004056.15:E032	TRUE
ENSMUSG00000004056.15	E033	0	NA	NA	NA	NA	NA	NA	NA	chr7	27633268	27634316	1049	+	0	0	0	0	0	0	ENSMUSG00000004056.15:E033	TRUE
ENSMUSG00000004056.15	E036	0	NA	NA	NA	NA	NA	NA	NA	chr7	27634811	27634811	1	+	0	0	0	0	0	0	ENSMUSG00000004056.15:E036	TRUE
ENSMUSG00000004056.15	E037	0.171925	0.271257	0.432795	0.510621	NA	1.09094	0.0176058	-11.909	chr7	27634812	27635618	807	+	1	0	0	0	0	0	ENSMUSG00000004056.15:E037	TRUE
ENSMUSG00000004071.13	E003	4.1873	0.0574467	0.154785	0.694004	NA	3.9849	3.81179	-0.130697	chr16	4765461	4765461	1	-	3	5	7	1	3	8	ENSMUSG00000004071.13:E003	TRUE
ENSMUSG00000004085.14	E017	0.156797	0.314524	0.315298	0.574447	NA	0.0104121	1.16762	13.6209	chr2	72384205	72384205	1	+	0	0	0	0	1	0	ENSMUSG00000004085.14:E017	TRUE
ENSMUSG00000004085.14	E018	0	NA	NA	NA	NA	NA	NA	NA	chr2	72384206	72386265	2060	+	0	0	0	0	0	0	ENSMUSG00000004085.14:E018	TRUE
ENSMUSG00000004085.14	E019	0	NA	NA	NA	NA	NA	NA	NA	chr2	72386266	72387417	1152	+	0	0	0	0	0	0	ENSMUSG00000004085.14:E019	TRUE
ENSMUSG00000004085.14	E033	0	NA	NA	NA	NA	NA	NA	NA	chr2	72438352	72438352	1	+	0	0	0	0	0	0	ENSMUSG00000004085.14:E033	TRUE
ENSMUSG00000004085.14	E034	0	NA	NA	NA	NA	NA	NA	NA	chr2	72438353	72439573	1221	+	0	0	0	0	0	0	ENSMUSG00000004085.14:E034	TRUE
ENSMUSG00000004096.9	E005	0	NA	NA	NA	NA	NA	NA	NA	chr9	14501301	14501301	1	+	0	0	0	0	0	0	ENSMUSG00000004096.9:E005	TRUE
ENSMUSG00000004096.9	E006	0	NA	NA	NA	NA	NA	NA	NA	chr9	14501302	14501490	189	+	0	0	0	0	0	0	ENSMUSG00000004096.9:E006	TRUE
ENSMUSG00000004110.17	E053	0.151674	0.287808	0.569685	0.450384	NA	1.13141	0.0136014	-12.7589	chr1	154629305	154633553	4249	-	0	0	1	0	0	0	ENSMUSG00000004110.17:E053	TRUE
ENSMUSG00000004110.17	E054	0.313593	0.439918	0.745632	0.387863	NA	0.018865	1.44954	12.5315	chr1	154633554	154633554	1	-	0	0	0	0	2	0	ENSMUSG00000004110.17:E054	TRUE
ENSMUSG00000004113.18	E035	0.134906	0.307791	0.302808	0.582128	NA	0.0277919	1.03313	10.4344	chr2	24652017	24652903	887	-	0	0	0	0	0	1	ENSMUSG00000004113.18:E035	TRUE
ENSMUSG00000004113.18	E036	1.49624	0.506264	0.213407	0.64411	NA	1.95157	2.5628	0.791405	chr2	24652904	24652904	1	-	0	3	0	1	5	0	ENSMUSG00000004113.18:E036	TRUE
ENSMUSG00000004127.12	E008	0.156797	0.287518	0.434668	0.509707	NA	0.0169857	1.11069	12.0643	chr3	138143995	138143995	1	+	0	0	0	0	1	0	ENSMUSG00000004127.12:E008	TRUE
ENSMUSG00000004127.12	E009	0.485518	0.182355	0.248604	0.61806	NA	1.04936	1.56966	1.16445	chr3	138143996	138144216	221	+	1	0	0	0	2	0	ENSMUSG00000004127.12:E009	TRUE
ENSMUSG00000004127.12	E016	0.313593	0.357475	1.15169	0.283195	NA	0.016986	1.57024	13.0657	chr3	138148513	138148513	1	+	0	0	0	0	2	0	ENSMUSG00000004127.12:E016	TRUE
ENSMUSG00000004127.12	E017	0	NA	NA	NA	NA	NA	NA	NA	chr3	138148514	138149249	736	+	0	0	0	0	0	0	ENSMUSG00000004127.12:E017	TRUE
ENSMUSG00000004231.15	E010	0.51399	0.0906732	0.489087	0.484335	NA	1.59831	1.03084	-1.26827	chr19	44790802	44790802	1	+	1	0	1	1	0	0	ENSMUSG00000004231.15:E010	TRUE
ENSMUSG00000004231.15	E011	0.190391	0.272737	0.234802	0.627986	NA	0.0403432	1.03628	9.36793	chr19	44790803	44795693	4891	+	0	0	0	1	0	0	ENSMUSG00000004231.15:E011	TRUE
ENSMUSG00000004233.14	E013	0.190391	3.51098	-0.00668349	1	NA	0.015767	1.26327	12.6512	chr3	99214774	99214774	1	+	0	0	0	1	0	0	ENSMUSG00000004233.14:E013	TRUE
ENSMUSG00000004233.14	E014	0	NA	NA	NA	NA	NA	NA	NA	chr3	99214775	99215135	361	+	0	0	0	0	0	0	ENSMUSG00000004233.14:E014	TRUE
ENSMUSG00000004233.14	E015	0	NA	NA	NA	NA	NA	NA	NA	chr3	99215136	99215425	290	+	0	0	0	0	0	0	ENSMUSG00000004233.14:E015	TRUE
ENSMUSG00000004233.14	E019	0	NA	NA	NA	NA	NA	NA	NA	chr3	99220203	99220203	1	+	0	0	0	0	0	0	ENSMUSG00000004233.14:E019	TRUE
ENSMUSG00000004233.14	E020	0.67257	0.205175	1.31172	0.252084	NA	1.68707	1.19777	-0.991002	chr3	99220204	99221828	1625	+	3	0	0	0	1	0	ENSMUSG00000004233.14:E020	TRUE
ENSMUSG00000004233.14	E021	1.2306	0.0545534	0.184304	0.6677	NA	1.93844	2.38242	0.5987	chr3	99221829	99224008	2180	+	2	0	2	0	2	2	ENSMUSG00000004233.14:E021	TRUE
ENSMUSG00000004233.14	E022	0	NA	NA	NA	NA	NA	NA	NA	chr3	99224009	99224140	132	+	0	0	0	0	0	0	ENSMUSG00000004233.14:E022	TRUE
ENSMUSG00000004263.15+ENSMUSG00000072772.3+ENSMUSG00000107478.1+ENSMUSG00000089083.1	E027	0.308471	0.144381	0.00964602	0.921762	NA	1.11014	1.04629	-0.171181	chr6	124754904	124755983	1080	-	0	0	1	0	1	0	ENSMUSG00000004263.15+ENSMUSG00000072772.3+ENSMUSG00000107478.1+ENSMUSG00000089083.1:E027	TRUE
ENSMUSG00000004263.15+ENSMUSG00000072772.3+ENSMUSG00000107478.1+ENSMUSG00000089083.1	E028	0.308471	0.144381	0.00964602	0.921762	NA	1.11014	1.04629	-0.171181	chr6	124755984	124755984	1	-	0	0	1	0	1	0	ENSMUSG00000004263.15+ENSMUSG00000072772.3+ENSMUSG00000107478.1+ENSMUSG00000089083.1:E028	TRUE
ENSMUSG00000004319.15	E012	0.190391	0.255251	0.431557	0.511226	NA	0.0203071	1.08511	11.4816	chr8	60928277	60928294	18	-	0	0	0	1	0	0	ENSMUSG00000004319.15:E012	TRUE
ENSMUSG00000004319.15	E013	0.190391	0.255251	0.431557	0.511226	NA	0.0203071	1.08511	11.4816	chr8	60928295	60928295	1	-	0	0	0	1	0	0	ENSMUSG00000004319.15:E013	TRUE
ENSMUSG00000004319.15	E019	0	NA	NA	NA	NA	NA	NA	NA	chr8	60933688	60934484	797	-	0	0	0	0	0	0	ENSMUSG00000004319.15:E019	TRUE
ENSMUSG00000004319.15	E020	3.41934	0.0155243	0.0451571	0.831715	NA	3.55621	3.38405	-0.14544	chr8	60934485	60934485	1	-	4	3	4	3	4	3	ENSMUSG00000004319.15:E020	TRUE
ENSMUSG00000004319.15	E031	0	NA	NA	NA	NA	NA	NA	NA	chr8	60971737	60975731	3995	-	0	0	0	0	0	0	ENSMUSG00000004319.15:E031	TRUE
ENSMUSG00000004319.15	E032	0.792348	0.129218	0.16375	0.685727	NA	1.52929	1.85806	0.563986	chr8	60975732	60975732	1	-	2	0	0	0	2	1	ENSMUSG00000004319.15:E032	TRUE
ENSMUSG00000004328.15	E015	0.134906	0.353048	0.0392325	0.842989	NA	0.0205512	0.936795	11.0225	chr7	17051493	17051921	429	-	0	0	0	0	0	1	ENSMUSG00000004328.15:E015	TRUE
ENSMUSG00000004328.15	E016	0.269812	0.331586	0.408871	0.522543	NA	0.0208226	1.31683	11.9688	chr7	17051922	17051922	1	-	0	0	0	0	0	2	ENSMUSG00000004328.15:E016	TRUE
ENSMUSG00000004328.15	E022	0	NA	NA	NA	NA	NA	NA	NA	chr7	17055829	17056259	431	-	0	0	0	0	0	0	ENSMUSG00000004328.15:E022	TRUE
ENSMUSG00000004328.15	E023	0	NA	NA	NA	NA	NA	NA	NA	chr7	17056260	17056260	1	-	0	0	0	0	0	0	ENSMUSG00000004328.15:E023	TRUE
ENSMUSG00000004347.17	E005	0.730348	0.350561	0.0347642	0.852091	NA	1.54751	1.80051	0.438518	chr6	56077676	56077842	167	-	0	1	1	0	0	3	ENSMUSG00000004347.17:E005	TRUE
ENSMUSG00000004347.17	E006	0.28658	0.155793	0.000599073	0.980473	NA	1.09441	1.05699	-0.100551	chr6	56077843	56077843	1	-	0	0	1	0	0	1	ENSMUSG00000004347.17:E006	TRUE
ENSMUSG00000004462.7	E004	0.443377	0.0998783	0.0278697	0.867415	NA	1.18486	1.38293	0.446989	chr16	22814040	22814807	768	-	0	0	1	0	1	1	ENSMUSG00000004462.7:E004	TRUE
ENSMUSG00000004462.7	E005	0	NA	NA	NA	NA	NA	NA	NA	chr16	22814808	22814808	1	-	0	0	0	0	0	0	ENSMUSG00000004462.7:E005	TRUE
ENSMUSG00000004508.6	E003	0.595109	0.105415	4.53963	0.0331188	NA	0.0301003	2.30554	12.5284	chr7	97081906	97081906	1	+	0	0	0	1	0	3	ENSMUSG00000004508.6:E003	TRUE
ENSMUSG00000004508.6	E004	0.751905	0.0636666	6.30044	0.0120708	NA	0.0307316	2.57942	12.795	chr7	97081907	97086519	4613	+	0	0	0	1	1	3	ENSMUSG00000004508.6:E004	TRUE
ENSMUSG00000004552.16	E003	0	NA	NA	NA	NA	NA	NA	NA	chr1	131638557	131638557	1	+	0	0	0	0	0	0	ENSMUSG00000004552.16:E003	TRUE
ENSMUSG00000004552.16	E004	0.134906	12	0.0444303	0.833055	NA	0.158113	0.146931	-0.21163	chr1	131638558	131643240	4683	+	0	0	0	0	0	1	ENSMUSG00000004552.16:E004	TRUE
ENSMUSG00000004562.16	E016	0	NA	NA	NA	NA	NA	NA	NA	chr14	51986072	51986072	1	+	0	0	0	0	0	0	ENSMUSG00000004562.16:E016	TRUE
ENSMUSG00000004562.16	E017	0.190391	0.253286	0.398754	0.527733	NA	0.0176282	1.08094	11.8787	chr14	51986073	51986723	651	+	0	0	0	1	0	0	ENSMUSG00000004562.16:E017	TRUE
ENSMUSG00000004565.15	E039	0	NA	NA	NA	NA	NA	NA	NA	chr8	3525207	3525207	1	+	0	0	0	0	0	0	ENSMUSG00000004565.15:E039	TRUE
ENSMUSG00000004565.15	E040	0	NA	NA	NA	NA	NA	NA	NA	chr8	3525208	3525270	63	+	0	0	0	0	0	0	ENSMUSG00000004565.15:E040	TRUE
ENSMUSG00000004565.15	E067	0	NA	NA	NA	NA	NA	NA	NA	chr8	3540370	3540370	1	+	0	0	0	0	0	0	ENSMUSG00000004565.15:E067	TRUE
ENSMUSG00000004565.15	E068	0	NA	NA	NA	NA	NA	NA	NA	chr8	3540371	3540374	4	+	0	0	0	0	0	0	ENSMUSG00000004565.15:E068	TRUE
ENSMUSG00000004568.13	E032	0.303348	0.361687	1.04046	0.307714	NA	1.45992	0.0115048	-13.9791	chr8	3434997	3434997	1	+	0	0	2	0	0	0	ENSMUSG00000004568.13:E032	TRUE
ENSMUSG00000004568.13	E033	0.347913	0.470705	0.943951	0.331264	NA	1.48139	0.0117238	-13.9669	chr8	3434998	3436936	1939	+	0	2	0	0	0	0	ENSMUSG00000004568.13:E033	TRUE
ENSMUSG00000004591.16	E026	0	NA	NA	NA	NA	NA	NA	NA	chr3	142819513	142819681	169	-	0	0	0	0	0	0	ENSMUSG00000004591.16:E026	TRUE
ENSMUSG00000004591.16	E027	0	NA	NA	NA	NA	NA	NA	NA	chr3	142819682	142820536	855	-	0	0	0	0	0	0	ENSMUSG00000004591.16:E027	TRUE
ENSMUSG00000004591.16	E028	0.325297	0.161332	1.51116	0.218963	NA	0.0168868	1.53417	13.0153	chr3	142820537	142820537	1	-	0	0	0	1	0	1	ENSMUSG00000004591.16:E028	TRUE
ENSMUSG00000004631.15	E022	0.325297	0.16327	1.51349	0.218607	NA	0.0161052	1.53449	13.1526	chr6	4725591	4730005	4415	-	0	0	0	1	0	1	ENSMUSG00000004631.15:E022	TRUE
ENSMUSG00000004631.15	E023	0	NA	NA	NA	NA	NA	NA	NA	chr6	4730006	4730006	1	-	0	0	0	0	0	0	ENSMUSG00000004631.15:E023	TRUE
ENSMUSG00000004631.15	E025	2.10517	0.0662374	0.877019	0.349019	NA	2.1388	3.08565	1.06691	chr6	4733961	4736757	2797	-	1	1	2	6	2	0	ENSMUSG00000004631.15:E025	TRUE
ENSMUSG00000004631.15	E026	0	NA	NA	NA	NA	NA	NA	NA	chr6	4736758	4737141	384	-	0	0	0	0	0	0	ENSMUSG00000004631.15:E026	TRUE
ENSMUSG00000004631.15	E027	0	NA	NA	NA	NA	NA	NA	NA	chr6	4737142	4737142	1	-	0	0	0	0	0	0	ENSMUSG00000004631.15:E027	TRUE
ENSMUSG00000004633.17	E017	0	NA	NA	NA	NA	NA	NA	NA	chr6	54222550	54222550	1	+	0	0	0	0	0	0	ENSMUSG00000004633.17:E017	TRUE
ENSMUSG00000004633.17	E018	0.190391	0.254474	0.456431	0.499297	NA	0.0253938	1.09728	10.8689	chr6	54222551	54224045	1495	+	0	0	0	1	0	0	ENSMUSG00000004633.17:E018	TRUE
ENSMUSG00000004633.17	E026	2.33239	0.0314375	0.0479811	0.826614	NA	3.00421	2.86251	-0.140986	chr6	54286178	54286178	1	+	1	3	4	0	4	3	ENSMUSG00000004633.17:E026	TRUE
ENSMUSG00000004633.17	E027	1.70461	0.0349832	1.41298	0.234562	NA	2.81506	1.88748	-1.16166	chr6	54286179	54289906	3728	+	3	2	2	2	1	0	ENSMUSG00000004633.17:E027	TRUE
ENSMUSG00000004633.17	E030	4.95164	0.0309121	0.336116	0.56208	NA	4.35154	3.90363	-0.320402	chr6	54293115	54293115	1	+	6	4	7	5	6	2	ENSMUSG00000004633.17:E030	TRUE
ENSMUSG00000004633.17	E031	0.770458	0.147699	0.148751	0.699732	NA	1.51265	1.87196	0.617245	chr6	54293116	54294142	1027	+	2	0	0	0	1	2	ENSMUSG00000004633.17:E031	TRUE
ENSMUSG00000004651.6	E005	0	NA	NA	NA	NA	NA	NA	NA	chr7	87479148	87483820	4673	-	0	0	0	0	0	0	ENSMUSG00000004651.6:E005	TRUE
ENSMUSG00000004651.6	E006	0	NA	NA	NA	NA	NA	NA	NA	chr7	87483821	87483821	1	-	0	0	0	0	0	0	ENSMUSG00000004651.6:E006	TRUE
ENSMUSG00000004665.10	E003	0.571173	0.284217	0.255954	0.612913	NA	0.0269567	1.53623	11.6697	chr10	79988740	79988740	1	+	0	0	0	3	0	0	ENSMUSG00000004665.10:E003	TRUE
ENSMUSG00000004665.10	E004	0.465659	0.129042	0.153553	0.695163	NA	1.34061	1.22462	-0.261673	chr10	79988741	79990497	1757	+	0	1	0	0	1	1	ENSMUSG00000004665.10:E004	TRUE
ENSMUSG00000004665.10	E005	0.190391	0.299104	-0.0869408	1	NA	0.025656	0.876365	10.1898	chr10	79990498	79990646	149	+	0	0	0	1	0	0	ENSMUSG00000004665.10:E005	TRUE
ENSMUSG00000004677.17	E011	1.77331	0.0596967	0.508754	0.475679	NA	2.84733	2.22074	-0.723147	chr8	71325942	71325942	1	+	0	1	5	3	0	2	ENSMUSG00000004677.17:E011	TRUE
ENSMUSG00000004677.17	E012	0	NA	NA	NA	NA	NA	NA	NA	chr8	71325943	71326799	857	+	0	0	0	0	0	0	ENSMUSG00000004677.17:E012	TRUE
ENSMUSG00000004768.14	E009	0	NA	NA	NA	NA	NA	NA	NA	chr1	33721712	33721712	1	+	0	0	0	0	0	0	ENSMUSG00000004768.14:E009	TRUE
ENSMUSG00000004768.14	E010	0	NA	NA	NA	NA	NA	NA	NA	chr1	33721713	33722968	1256	+	0	0	0	0	0	0	ENSMUSG00000004768.14:E010	TRUE
ENSMUSG00000004788.11	E014	1.26629	0.0535129	2.27124	0.131795	NA	1.46298	2.73937	1.82003	chr12	85221640	85221640	1	+	1	1	0	2	0	4	ENSMUSG00000004788.11:E014	TRUE
ENSMUSG00000004788.11	E015	0.308471	0.147715	0.0152286	0.901787	NA	1.03229	1.12515	0.248921	chr12	85221641	85222083	443	+	0	0	1	0	1	0	ENSMUSG00000004788.11:E015	TRUE
ENSMUSG00000004789.10	E008	0	NA	NA	NA	NA	NA	NA	NA	chr12	85114077	85114077	1	+	0	0	0	0	0	0	ENSMUSG00000004789.10:E008	TRUE
ENSMUSG00000004789.10	E009	0.364347	0.134704	0.00756571	0.930687	NA	1.11191	1.0519	-0.16031	chr12	85114078	85114567	490	+	0	1	0	1	0	0	ENSMUSG00000004789.10:E009	TRUE
ENSMUSG00000004798.14	E004	0	NA	NA	NA	NA	NA	NA	NA	chr11	61780855	61781326	472	-	0	0	0	0	0	0	ENSMUSG00000004798.14:E004	TRUE
ENSMUSG00000004798.14	E005	0	NA	NA	NA	NA	NA	NA	NA	chr11	61781327	61781591	265	-	0	0	0	0	0	0	ENSMUSG00000004798.14:E005	TRUE
ENSMUSG00000004798.14	E006	2.10275	0.0274744	0.0118188	0.913429	NA	2.79026	2.68106	-0.116333	chr11	61781592	61781592	1	-	3	2	1	1	4	2	ENSMUSG00000004798.14:E006	TRUE
ENSMUSG00000004798.14	E009	0.190391	0.268027	0.283272	0.594564	NA	0.0244364	1.0258	10.7851	chr11	61782763	61783536	774	-	0	0	0	1	0	0	ENSMUSG00000004798.14:E009	TRUE
ENSMUSG00000004798.14	E010	1.06077	0.0538399	2.61	0.106192	NA	1.14377	2.4767	2.23839	chr11	61783537	61783537	1	-	0	1	0	1	1	4	ENSMUSG00000004798.14:E010	TRUE
ENSMUSG00000004798.14	E012	0.303348	0.489074	1.20547	0.27223	NA	1.59884	0.0211534	-12.4848	chr11	61784682	61785174	493	-	0	0	2	0	0	0	ENSMUSG00000004798.14:E012	TRUE
ENSMUSG00000004798.14	E013	0.628978	0.212146	3.97745	0.0461133	NA	2.26821	0.0212186	-13.4899	chr11	61785175	61787428	2254	-	0	1	3	0	0	0	ENSMUSG00000004798.14:E013	TRUE
ENSMUSG00000004798.14	E014	2.1347	0.0378028	0.00727149	0.932044	NA	2.79298	2.68114	-0.119077	chr11	61787429	61787429	1	-	4	2	0	2	2	3	ENSMUSG00000004798.14:E014	TRUE
ENSMUSG00000004798.14	E016	0.269812	0.316313	0.851346	0.356172	NA	0.0247432	1.42007	11.6894	chr11	61788952	61791433	2482	-	0	0	0	0	0	2	ENSMUSG00000004798.14:E016	TRUE
ENSMUSG00000004798.14	E017	0.761852	0.115391	2.14191	0.143324	NA	2.27264	1.01488	-2.33395	chr11	61791434	61791434	1	-	1	0	3	0	0	1	ENSMUSG00000004798.14:E017	TRUE
ENSMUSG00000004798.14	E023	0	NA	NA	NA	NA	NA	NA	NA	chr11	61802908	61803641	734	-	0	0	0	0	0	0	ENSMUSG00000004798.14:E023	TRUE
ENSMUSG00000004798.14	E024	1.61645	0.221268	0.0665182	0.796475	NA	2.53623	2.28369	-0.304935	chr11	61803642	61803642	1	-	2	0	3	1	4	0	ENSMUSG00000004798.14:E024	TRUE
ENSMUSG00000004798.14	E027	0.345881	0.135136	1.90048	0.168025	NA	1.61861	0.0209212	-12.5523	chr11	61807528	61808061	534	-	1	1	0	0	0	0	ENSMUSG00000004798.14:E027	TRUE
ENSMUSG00000004798.14	E028	1.63414	0.17687	1.53149	0.215888	NA	3.02926	1.74792	-1.59825	chr11	61808062	61808062	1	-	5	2	0	0	1	2	ENSMUSG00000004798.14:E028	TRUE
ENSMUSG00000004849.14	E007	0.500646	0.150119	0.180274	0.671138	NA	1.48917	1.10658	-0.85868	chr5	137040971	137041768	798	-	2	0	0	0	1	0	ENSMUSG00000004849.14:E007	TRUE
ENSMUSG00000004849.14	E008	4.86686	0.0362899	1.08512	0.297555	NA	4.52517	3.64081	-0.641068	chr5	137041769	137041769	1	-	10	2	7	3	4	4	ENSMUSG00000004849.14:E008	TRUE
ENSMUSG00000004865.16	E010	0	NA	NA	NA	NA	NA	NA	NA	chr17	28595446	28595462	17	-	0	0	0	0	0	0	ENSMUSG00000004865.16:E010	TRUE
ENSMUSG00000004865.16	E011	0	NA	NA	NA	NA	NA	NA	NA	chr17	28595463	28595463	1	-	0	0	0	0	0	0	ENSMUSG00000004865.16:E011	TRUE
ENSMUSG00000004865.16	E033	0	NA	NA	NA	NA	NA	NA	NA	chr17	28617201	28619303	2103	-	0	0	0	0	0	0	ENSMUSG00000004865.16:E033	TRUE
ENSMUSG00000004865.16	E034	0	NA	NA	NA	NA	NA	NA	NA	chr17	28619304	28619304	1	-	0	0	0	0	0	0	ENSMUSG00000004865.16:E034	TRUE
ENSMUSG00000004872.15	E008	0	NA	NA	NA	NA	NA	NA	NA	chr1	78183447	78183455	9	-	0	0	0	0	0	0	ENSMUSG00000004872.15:E008	TRUE
ENSMUSG00000004872.15	E009	0	NA	NA	NA	NA	NA	NA	NA	chr1	78183456	78183456	1	-	0	0	0	0	0	0	ENSMUSG00000004872.15:E009	TRUE
ENSMUSG00000004902.7	E007	3.07114	0.0629887	0.00424034	0.94808	NA	3.20042	3.24021	0.0361391	chr6	120789471	120789471	1	+	1	6	3	5	2	1	ENSMUSG00000004902.7:E007	TRUE
ENSMUSG00000004902.7	E008	4.35216	0.0188328	0.240806	0.623624	NA	3.6395	4.09162	0.344465	chr6	120789472	120790213	742	+	3	6	4	7	2	4	ENSMUSG00000004902.7:E008	TRUE
ENSMUSG00000004902.7	E009	7.06629	0.0136956	0.362799	0.546956	NA	5.00793	4.66655	-0.209948	chr6	120790214	120791431	1218	+	9	8	8	10	3	4	ENSMUSG00000004902.7:E009	TRUE
ENSMUSG00000004933.17	E002	0.269812	0.40278	0.977223	0.322885	NA	0.0362508	1.48827	10.7232	chr10	81253278	81253278	1	+	0	0	0	0	0	2	ENSMUSG00000004933.17:E002	TRUE
ENSMUSG00000004933.17	E003	0.460536	0.0992614	0.369594	0.543225	NA	1.53648	1.06698	-1.05453	chr10	81253279	81256317	3039	+	0	1	1	0	0	1	ENSMUSG00000004933.17:E003	TRUE
ENSMUSG00000004936.8	E010	0	NA	NA	NA	NA	NA	NA	NA	chr9	64190656	64190871	216	-	0	0	0	0	0	0	ENSMUSG00000004936.8:E010	TRUE
ENSMUSG00000004936.8	E011	0	NA	NA	NA	NA	NA	NA	NA	chr9	64190872	64191266	395	-	0	0	0	0	0	0	ENSMUSG00000004936.8:E011	TRUE
ENSMUSG00000004936.8	E012	3.06887	0.0298263	0.308285	0.578734	NA	3.5218	3.05831	-0.412919	chr9	64191267	64191267	1	-	6	3	2	2	1	5	ENSMUSG00000004936.8:E012	TRUE
ENSMUSG00000004945.15	E002	0	NA	NA	NA	NA	NA	NA	NA	chr17	5431851	5432294	444	-	0	0	0	0	0	0	ENSMUSG00000004945.15:E002	TRUE
ENSMUSG00000004945.15	E003	0	NA	NA	NA	NA	NA	NA	NA	chr17	5432295	5432295	1	-	0	0	0	0	0	0	ENSMUSG00000004945.15:E003	TRUE
ENSMUSG00000004980.16	E005	5.02521	0.0674467	1.88506	0.16976	NA	4.8043	3.45305	-0.973979	chr6	51461866	51461919	54	-	9	7	3	5	2	4	ENSMUSG00000004980.16:E005	TRUE
ENSMUSG00000004980.16	E006	5.38232	0.121995	0.558605	0.454823	NA	4.67953	3.9159	-0.52643	chr6	51461920	51461920	1	-	7	7	4	8	1	5	ENSMUSG00000004980.16:E006	TRUE
ENSMUSG00000004994.12	E021	0	NA	NA	NA	NA	NA	NA	NA	chr8	84268197	84270341	2145	-	0	0	0	0	0	0	ENSMUSG00000004994.12:E021	TRUE
ENSMUSG00000004994.12	E022	0.269812	0.217684	1.39185	0.238093	NA	0.0122031	1.69585	14.2427	chr8	84270342	84270342	1	-	0	0	0	0	0	2	ENSMUSG00000004994.12:E022	TRUE
ENSMUSG00000004996.9	E004	0.985496	0.054832	0.899113	0.34302	NA	2.12289	1.54632	-0.918398	chr8	84253523	84253862	340	-	1	3	0	0	1	1	ENSMUSG00000004996.9:E004	TRUE
ENSMUSG00000004996.9	E005	0.926587	0.421631	0.00707513	0.932966	NA	1.85133	1.85434	0.0047035	chr8	84253863	84253863	1	-	0	3	0	0	0	3	ENSMUSG00000004996.9:E005	TRUE
ENSMUSG00000004996.9	E011	1.9593	0.0400064	0.111147	0.738842	NA	2.59207	2.67502	0.0917125	chr8	84254443	84255791	1349	-	2	2	2	2	2	2	ENSMUSG00000004996.9:E011	TRUE
ENSMUSG00000004996.9	E012	0	NA	NA	NA	NA	NA	NA	NA	chr8	84255792	84255792	1	-	0	0	0	0	0	0	ENSMUSG00000004996.9:E012	TRUE
ENSMUSG00000005034.15	E012	0.28658	0.149491	-5.88922e-05	1	NA	1.06589	1.08551	0.052703	chr3	146750764	146751446	683	-	0	0	1	0	0	1	ENSMUSG00000005034.15:E012	TRUE
ENSMUSG00000005034.15	E013	5.67922	0.0131569	0.154318	0.694443	NA	4.59595	4.30882	-0.19097	chr3	146751447	146751447	1	-	7	6	6	3	9	4	ENSMUSG00000005034.15:E013	TRUE
ENSMUSG00000005057.13	E011	0	NA	NA	NA	NA	NA	NA	NA	chr5	136226673	136227366	694	-	0	0	0	0	0	0	ENSMUSG00000005057.13:E011	TRUE
ENSMUSG00000005057.13	E012	0	NA	NA	NA	NA	NA	NA	NA	chr5	136227367	136227367	1	-	0	0	0	0	0	0	ENSMUSG00000005057.13:E012	TRUE
ENSMUSG00000005087.17	E009	0	NA	NA	NA	NA	NA	NA	NA	chr2	102827866	102828541	676	-	0	0	0	0	0	0	ENSMUSG00000005087.17:E009	TRUE
ENSMUSG00000005087.17	E010	0.465659	0.100295	0.00044806	0.983112	NA	1.26783	1.29534	0.0620776	chr2	102828542	102828542	1	-	0	1	0	0	1	1	ENSMUSG00000005087.17:E010	TRUE
ENSMUSG00000005089.15	E007	0.156797	0.28144	0.335945	0.562179	NA	0.0147282	1.0482	12.3085	chr2	102659302	102664203	4902	+	0	0	0	0	1	0	ENSMUSG00000005089.15:E007	TRUE
ENSMUSG00000005089.15	E010	0.342065	0.137348	0.00416814	0.948523	NA	1.10849	1.05205	-0.151011	chr2	102686269	102686269	1	+	0	0	1	1	0	0	ENSMUSG00000005089.15:E010	TRUE
ENSMUSG00000005089.15	E011	0.156797	0.28144	0.335945	0.562179	NA	0.0147282	1.0482	12.3085	chr2	102686270	102687881	1612	+	0	0	0	0	1	0	ENSMUSG00000005089.15:E011	TRUE
ENSMUSG00000005089.15	E032	0.482094	0.0845829	2.56097	0.109531	NA	0.0106176	1.81328	14.8382	chr2	102767068	102771112	4045	+	0	0	0	1	1	1	ENSMUSG00000005089.15:E032	TRUE
ENSMUSG00000005089.15	E037	0	NA	NA	NA	NA	NA	NA	NA	chr2	102778106	102778106	1	+	0	0	0	0	0	0	ENSMUSG00000005089.15:E037	TRUE
ENSMUSG00000005089.15	E038	1.57957	0.254679	0.00264583	0.958977	NA	2.48152	2.31754	-0.198744	chr2	102778107	102779569	1463	+	4	0	1	0	3	2	ENSMUSG00000005089.15:E038	TRUE
ENSMUSG00000005102.13	E006	0	NA	NA	NA	NA	NA	NA	NA	chr2	118401340	118401340	1	+	0	0	0	0	0	0	ENSMUSG00000005102.13:E006	TRUE
ENSMUSG00000005102.13	E007	0	NA	NA	NA	NA	NA	NA	NA	chr2	118401341	118401652	312	+	0	0	0	0	0	0	ENSMUSG00000005102.13:E007	TRUE
ENSMUSG00000005102.13	E010	0.77413	0.0621641	0.0162593	0.898535	NA	1.64745	1.72345	0.130628	chr2	118408504	118408504	1	+	0	1	1	0	2	1	ENSMUSG00000005102.13:E010	TRUE
ENSMUSG00000005102.13	E011	0	NA	NA	NA	NA	NA	NA	NA	chr2	118408505	118409070	566	+	0	0	0	0	0	0	ENSMUSG00000005102.13:E011	TRUE
ENSMUSG00000005102.13	E030	0.171925	0.272806	0.6411	0.423313	NA	1.1684	0.0099283	-13.7601	chr2	118443226	118443226	1	+	1	0	0	0	0	0	ENSMUSG00000005102.13:E030	TRUE
ENSMUSG00000005102.13	E031	0.151674	0.293393	0.636515	0.424976	NA	1.16193	0.00993005	-13.7436	chr2	118443227	118446226	3000	+	0	0	1	0	0	0	ENSMUSG00000005102.13:E031	TRUE
ENSMUSG00000005102.13	E035	0.460145	0.229198	0.49141	0.483299	NA	1.63878	0.997974	-1.43431	chr2	118450385	118450385	1	+	0	0	2	0	1	0	ENSMUSG00000005102.13:E035	TRUE
ENSMUSG00000005102.13	E036	0.622064	0.126852	0.411991	0.520961	NA	1.16431	1.72669	1.14014	chr2	118450386	118450874	489	+	0	0	1	0	3	0	ENSMUSG00000005102.13:E036	TRUE
ENSMUSG00000005102.13	E039	0	NA	NA	NA	NA	NA	NA	NA	chr2	118452290	118452290	1	+	0	0	0	0	0	0	ENSMUSG00000005102.13:E039	TRUE
ENSMUSG00000005102.13	E040	0	NA	NA	NA	NA	NA	NA	NA	chr2	118452291	118452301	11	+	0	0	0	0	0	0	ENSMUSG00000005102.13:E040	TRUE
ENSMUSG00000005103.12	E029	0	NA	NA	NA	NA	NA	NA	NA	chr5	38557298	38557634	337	-	0	0	0	0	0	0	ENSMUSG00000005103.12:E029	TRUE
ENSMUSG00000005103.12	E030	0	NA	NA	NA	NA	NA	NA	NA	chr5	38557635	38557635	1	-	0	0	0	0	0	0	ENSMUSG00000005103.12:E030	TRUE
ENSMUSG00000005131.4	E002	0	NA	NA	NA	NA	NA	NA	NA	chr9	53402812	53402812	1	+	0	0	0	0	0	0	ENSMUSG00000005131.4:E002	TRUE
ENSMUSG00000005131.4	E003	0.134906	NA	NA	NA	NA	NA	NA	NA	chr9	53402813	53403044	232	+	0	0	0	0	0	1	ENSMUSG00000005131.4:E003	TRUE
ENSMUSG00000005161.15	E017	0.330753	0.139191	-0.000487797	1	NA	1.07098	1.08796	0.0454566	chr8	84972103	84972103	1	+	0	1	0	0	1	0	ENSMUSG00000005161.15:E017	TRUE
ENSMUSG00000005161.15	E018	0.504709	0.265068	0.20443	0.651169	NA	1.51779	1.0882	-0.962166	chr8	84972104	84972728	625	+	0	2	0	0	1	0	ENSMUSG00000005161.15:E018	TRUE
ENSMUSG00000005161.15	E019	0.519112	0.0917256	0.335058	0.562696	NA	1.07037	1.54152	1.0548	chr8	84972729	84973610	882	+	1	0	0	1	1	0	ENSMUSG00000005161.15:E019	TRUE
ENSMUSG00000005198.15	E035	0	NA	NA	NA	NA	NA	NA	NA	chr11	69747543	69747980	438	-	0	0	0	0	0	0	ENSMUSG00000005198.15:E035	TRUE
ENSMUSG00000005198.15	E036	0.482094	0.0869626	1.75633	0.185082	NA	0.03933	1.67838	10.8359	chr11	69747981	69747981	1	-	0	0	0	1	1	1	ENSMUSG00000005198.15:E036	TRUE
ENSMUSG00000005198.15	E038	0.57316	0.44224	0.095098	0.757793	NA	1.67943	1.34767	-0.636918	chr11	69754502	69758130	3629	-	0	0	2	0	0	2	ENSMUSG00000005198.15:E038	TRUE
ENSMUSG00000005198.15	E039	0.600173	0.0778221	0.315148	0.574538	NA	1.19875	1.67464	0.967224	chr11	69758131	69758131	1	-	0	0	1	0	2	1	ENSMUSG00000005198.15:E039	TRUE
ENSMUSG00000005204.12	E027	2.45237	0.0239793	1.08283	0.298066	NA	2.37548	3.22331	0.889627	chr11	69681067	69681662	596	-	2	0	2	5	2	4	ENSMUSG00000005204.12:E027	TRUE
ENSMUSG00000005204.12	E028	3.20054	0.0216682	1.60287	0.205498	NA	3.91405	2.91348	-0.864762	chr11	69681663	69681663	1	-	2	4	5	3	1	5	ENSMUSG00000005204.12:E028	TRUE
ENSMUSG00000005237.14	E010	0	NA	NA	NA	NA	NA	NA	NA	chr11	69428584	69429301	718	-	0	0	0	0	0	0	ENSMUSG00000005237.14:E010	TRUE
ENSMUSG00000005237.14	E011	0	NA	NA	NA	NA	NA	NA	NA	chr11	69429302	69429302	1	-	0	0	0	0	0	0	ENSMUSG00000005237.14:E011	TRUE
ENSMUSG00000005237.14	E016	0.134906	0.329039	0.710261	0.399357	NA	0.0128734	1.15759	12.9837	chr11	69432606	69432853	248	-	0	0	0	0	0	1	ENSMUSG00000005237.14:E016	TRUE
ENSMUSG00000005237.14	E017	0.134906	0.329039	0.710261	0.399357	NA	0.0128734	1.15759	12.9837	chr11	69432854	69432854	1	-	0	0	0	0	0	1	ENSMUSG00000005237.14:E017	TRUE
ENSMUSG00000005237.14	E042	0	NA	NA	NA	NA	NA	NA	NA	chr11	69456963	69457340	378	-	0	0	0	0	0	0	ENSMUSG00000005237.14:E042	TRUE
ENSMUSG00000005237.14	E043	0	NA	NA	NA	NA	NA	NA	NA	chr11	69457341	69457341	1	-	0	0	0	0	0	0	ENSMUSG00000005237.14:E043	TRUE
ENSMUSG00000005237.14	E049	0	NA	NA	NA	NA	NA	NA	NA	chr11	69462479	69463315	837	-	0	0	0	0	0	0	ENSMUSG00000005237.14:E049	TRUE
ENSMUSG00000005237.14	E050	0	NA	NA	NA	NA	NA	NA	NA	chr11	69463316	69463316	1	-	0	0	0	0	0	0	ENSMUSG00000005237.14:E050	TRUE
ENSMUSG00000005237.14	E053	0	NA	NA	NA	NA	NA	NA	NA	chr11	69464376	69464609	234	-	0	0	0	0	0	0	ENSMUSG00000005237.14:E053	TRUE
ENSMUSG00000005237.14	E054	0	NA	NA	NA	NA	NA	NA	NA	chr11	69464610	69464610	1	-	0	0	0	0	0	0	ENSMUSG00000005237.14:E054	TRUE
ENSMUSG00000005237.14	E062	0.171925	0.31099	0.136617	0.711668	NA	0.999768	0.00992514	-13.3106	chr11	69472329	69473351	1023	-	1	0	0	0	0	0	ENSMUSG00000005237.14:E062	TRUE
ENSMUSG00000005237.14	E063	0	NA	NA	NA	NA	NA	NA	NA	chr11	69473352	69473352	1	-	0	0	0	0	0	0	ENSMUSG00000005237.14:E063	TRUE
ENSMUSG00000005237.14	E082	0	NA	NA	NA	NA	NA	NA	NA	chr11	69488547	69491502	2956	-	0	0	0	0	0	0	ENSMUSG00000005237.14:E082	TRUE
ENSMUSG00000005237.14	E083	0	NA	NA	NA	NA	NA	NA	NA	chr11	69491503	69491503	1	-	0	0	0	0	0	0	ENSMUSG00000005237.14:E083	TRUE
ENSMUSG00000005237.14	E108	0	NA	NA	NA	NA	NA	NA	NA	chr11	69525875	69528248	2374	-	0	0	0	0	0	0	ENSMUSG00000005237.14:E108	TRUE
ENSMUSG00000005237.14	E109	0	NA	NA	NA	NA	NA	NA	NA	chr11	69528249	69529382	1134	-	0	0	0	0	0	0	ENSMUSG00000005237.14:E109	TRUE
ENSMUSG00000005237.14	E110	0	NA	NA	NA	NA	NA	NA	NA	chr11	69529383	69529383	1	-	0	0	0	0	0	0	ENSMUSG00000005237.14:E110	TRUE
ENSMUSG00000005262.13	E032	0	NA	NA	NA	NA	NA	NA	NA	chr16	18828455	18828455	1	+	0	0	0	0	0	0	ENSMUSG00000005262.13:E032	TRUE
ENSMUSG00000005262.13	E033	2.47156	0.0305981	0.452415	0.50119	NA	2.56976	3.17668	0.618375	chr16	18828456	18829919	1464	+	1	2	2	5	1	4	ENSMUSG00000005262.13:E033	TRUE
ENSMUSG00000005267.13	E003	0	NA	NA	NA	NA	NA	NA	NA	chr11	62710935	62711250	316	-	0	0	0	0	0	0	ENSMUSG00000005267.13:E003	TRUE
ENSMUSG00000005267.13	E004	0	NA	NA	NA	NA	NA	NA	NA	chr11	62711251	62711251	1	-	0	0	0	0	0	0	ENSMUSG00000005267.13:E004	TRUE
ENSMUSG00000005267.13	E010	0	NA	NA	NA	NA	NA	NA	NA	chr11	62719849	62721256	1408	-	0	0	0	0	0	0	ENSMUSG00000005267.13:E010	TRUE
ENSMUSG00000005267.13	E011	0	NA	NA	NA	NA	NA	NA	NA	chr11	62721257	62721579	323	-	0	0	0	0	0	0	ENSMUSG00000005267.13:E011	TRUE
ENSMUSG00000005267.13	E012	0	NA	NA	NA	NA	NA	NA	NA	chr11	62721580	62721580	1	-	0	0	0	0	0	0	ENSMUSG00000005267.13:E012	TRUE
ENSMUSG00000005267.13	E024	0.323599	0.182927	1.43275	0.231317	NA	1.48792	0.0118539	-13.9478	chr11	62729452	62731666	2215	-	1	0	1	0	0	0	ENSMUSG00000005267.13:E024	TRUE
ENSMUSG00000005267.13	E025	0.151674	0.322839	0.353311	0.552245	NA	1.04977	0.0106174	-13.2571	chr11	62731667	62731667	1	-	0	0	1	0	0	0	ENSMUSG00000005267.13:E025	TRUE
ENSMUSG00000005354.16	E007	0.156797	0.281774	0.485744	0.485832	NA	0.0246572	1.09814	10.9561	chr15	77917130	77917515	386	-	0	0	0	0	1	0	ENSMUSG00000005354.16:E007	TRUE
ENSMUSG00000005354.16	E008	0.308862	0.145807	-0.00309321	1	NA	1.06137	1.09379	0.0869287	chr15	77917516	77919533	2018	-	0	1	0	0	0	1	ENSMUSG00000005354.16:E008	TRUE
ENSMUSG00000005354.16	E009	0.173956	0.270476	0.313208	0.575718	NA	1.06242	0.0261431	-10.6917	chr15	77919534	77919534	1	-	0	1	0	0	0	0	ENSMUSG00000005354.16:E009	TRUE
ENSMUSG00000005354.16	E013	0	NA	NA	NA	NA	NA	NA	NA	chr15	77925749	77926397	649	-	0	0	0	0	0	0	ENSMUSG00000005354.16:E013	TRUE
ENSMUSG00000005354.16	E014	0	NA	NA	NA	NA	NA	NA	NA	chr15	77926398	77926398	1	-	0	0	0	0	0	0	ENSMUSG00000005354.16:E014	TRUE
ENSMUSG00000005360.14	E003	0.330753	0.140048	0.00306304	0.955864	NA	1.09847	1.06074	-0.101014	chr15	8637713	8639055	1343	-	0	1	0	0	1	0	ENSMUSG00000005360.14:E003	TRUE
ENSMUSG00000005360.14	E004	5.91535	0.0117748	0.3168	0.573537	NA	4.33807	4.7893	0.293289	chr15	8639056	8639056	1	-	4	6	6	4	10	7	ENSMUSG00000005360.14:E004	TRUE
ENSMUSG00000005360.14	E011	0	NA	NA	NA	NA	NA	NA	NA	chr15	8646245	8649542	3298	-	0	0	0	0	0	0	ENSMUSG00000005360.14:E011	TRUE
ENSMUSG00000005360.14	E012	4.85639	0.114821	0.191644	0.661552	NA	4.43581	3.81995	-0.440888	chr15	8649543	8649543	1	-	4	2	11	6	3	4	ENSMUSG00000005360.14:E012	TRUE
ENSMUSG00000005360.14	E017	0.632127	0.0847096	0.811124	0.367788	NA	1.09779	1.83155	1.48099	chr15	8677379	8678789	1411	-	1	0	0	1	0	2	ENSMUSG00000005360.14:E017	TRUE
ENSMUSG00000005360.14	E018	0.497222	0.0949099	0.251705	0.615877	NA	1.09787	1.49954	0.901608	chr15	8678790	8678835	46	-	1	0	0	1	0	1	ENSMUSG00000005360.14:E018	TRUE
ENSMUSG00000005360.14	E019	0.497222	0.0949099	0.251705	0.615877	NA	1.09787	1.49954	0.901608	chr15	8678836	8678915	80	-	1	0	0	1	0	1	ENSMUSG00000005360.14:E019	TRUE
ENSMUSG00000005360.14	E020	0.30683	0.144787	0.00283956	0.957503	NA	1.09823	1.05682	-0.111072	chr15	8678916	8678999	84	-	1	0	0	0	0	1	ENSMUSG00000005360.14:E020	TRUE
ENSMUSG00000005360.14	E021	0.325297	0.141429	1.40614	0.235699	NA	0.0237442	1.5	11.9668	chr15	8679000	8679282	283	-	0	0	0	1	0	1	ENSMUSG00000005360.14:E021	TRUE
ENSMUSG00000005360.14	E022	0.134906	0.307099	0.34316	0.558011	NA	0.0252651	1.05321	10.7651	chr15	8679283	8679611	329	-	0	0	0	0	0	1	ENSMUSG00000005360.14:E022	TRUE
ENSMUSG00000005360.14	E023	0	NA	NA	NA	NA	NA	NA	NA	chr15	8679612	8680302	691	-	0	0	0	0	0	0	ENSMUSG00000005360.14:E023	TRUE
ENSMUSG00000005360.14	E024	0.156797	0.282097	0.355069	0.551258	NA	0.0250141	1.061	10.8152	chr15	8680303	8680520	218	-	0	0	0	0	1	0	ENSMUSG00000005360.14:E024	TRUE
ENSMUSG00000005360.14	E025	0	NA	NA	NA	NA	NA	NA	NA	chr15	8680521	8680521	1	-	0	0	0	0	0	0	ENSMUSG00000005360.14:E025	TRUE
ENSMUSG00000005360.14	E027	0	NA	NA	NA	NA	NA	NA	NA	chr15	8682139	8684967	2829	-	0	0	0	0	0	0	ENSMUSG00000005360.14:E027	TRUE
ENSMUSG00000005360.14	E028	0	NA	NA	NA	NA	NA	NA	NA	chr15	8684968	8685806	839	-	0	0	0	0	0	0	ENSMUSG00000005360.14:E028	TRUE
ENSMUSG00000005360.14	E029	0	NA	NA	NA	NA	NA	NA	NA	chr15	8685807	8686015	209	-	0	0	0	0	0	0	ENSMUSG00000005360.14:E029	TRUE
ENSMUSG00000005360.14	E030	0	NA	NA	NA	NA	NA	NA	NA	chr15	8686016	8686016	1	-	0	0	0	0	0	0	ENSMUSG00000005360.14:E030	TRUE
ENSMUSG00000005360.14	E032	0	NA	NA	NA	NA	NA	NA	NA	chr15	8686630	8687391	762	-	0	0	0	0	0	0	ENSMUSG00000005360.14:E032	TRUE
ENSMUSG00000005360.14	E033	0	NA	NA	NA	NA	NA	NA	NA	chr15	8687392	8687710	319	-	0	0	0	0	0	0	ENSMUSG00000005360.14:E033	TRUE
ENSMUSG00000005360.14	E034	0	NA	NA	NA	NA	NA	NA	NA	chr15	8687711	8687711	1	-	0	0	0	0	0	0	ENSMUSG00000005360.14:E034	TRUE
ENSMUSG00000005360.14	E038	0	NA	NA	NA	NA	NA	NA	NA	chr15	8705726	8705895	170	-	0	0	0	0	0	0	ENSMUSG00000005360.14:E038	TRUE
ENSMUSG00000005360.14	E039	0	NA	NA	NA	NA	NA	NA	NA	chr15	8705896	8707609	1714	-	0	0	0	0	0	0	ENSMUSG00000005360.14:E039	TRUE
ENSMUSG00000005360.14	E040	0	NA	NA	NA	NA	NA	NA	NA	chr15	8707610	8707610	1	-	0	0	0	0	0	0	ENSMUSG00000005360.14:E040	TRUE
ENSMUSG00000005362.14	E008	1.86238	0.0456098	2.08643	0.148613	NA	1.85036	3.07288	1.47497	chr6	106785902	106788747	2846	-	2	0	1	4	3	1	ENSMUSG00000005362.14:E008	TRUE
ENSMUSG00000005362.14	E009	0.151674	0.286467	0.401386	0.526374	NA	1.06596	0.0287031	-10.4318	chr6	106788748	106788748	1	-	0	0	1	0	0	0	ENSMUSG00000005362.14:E009	TRUE
ENSMUSG00000005371.15	E016	0.960791	0.0900031	0.272999	0.601327	NA	2.05092	1.59863	-0.722007	chr17	88000994	88002751	1758	-	2	0	2	0	2	0	ENSMUSG00000005371.15:E016	TRUE
ENSMUSG00000005371.15	E017	3.01091	0.0289337	1.24489	0.264532	NA	3.67784	2.75366	-0.846265	chr17	88002752	88002752	1	-	7	1	5	0	3	3	ENSMUSG00000005371.15:E017	TRUE
ENSMUSG00000005397.8	E017	0	NA	NA	NA	NA	NA	NA	NA	chr13	13501464	13501464	1	+	0	0	0	0	0	0	ENSMUSG00000005397.8:E017	TRUE
ENSMUSG00000005397.8	E018	0	NA	NA	NA	NA	NA	NA	NA	chr13	13501465	13501482	18	+	0	0	0	0	0	0	ENSMUSG00000005397.8:E018	TRUE
ENSMUSG00000005417.17	E021	3.61723	0.0160352	0.119693	0.729368	NA	3.76153	3.49274	-0.217601	chr11	59748636	59748636	1	+	4	4	4	1	4	6	ENSMUSG00000005417.17:E021	TRUE
ENSMUSG00000005417.17	E022	0.156797	0.281663	0.368579	0.54378	NA	0.0172412	1.06309	11.8947	chr11	59748637	59748786	150	+	0	0	0	0	1	0	ENSMUSG00000005417.17:E022	TRUE
ENSMUSG00000005417.17	E026	2.78932	0.038436	0.0686407	0.793326	NA	3.08244	3.32275	0.219522	chr11	59753060	59753060	1	+	3	3	2	1	2	7	ENSMUSG00000005417.17:E026	TRUE
ENSMUSG00000005417.17	E027	0	NA	NA	NA	NA	NA	NA	NA	chr11	59753061	59753130	70	+	0	0	0	0	0	0	ENSMUSG00000005417.17:E027	TRUE
ENSMUSG00000005417.17	E028	0	NA	NA	NA	NA	NA	NA	NA	chr11	59753131	59753705	575	+	0	0	0	0	0	0	ENSMUSG00000005417.17:E028	TRUE
ENSMUSG00000005417.17	E034	4.20403	0.0233096	6.27525	0.0122436	NA	2.66934	4.69603	1.65812	chr11	59765525	59765525	1	+	1	1	4	8	5	7	ENSMUSG00000005417.17:E034	TRUE
ENSMUSG00000005417.17	E035	1.52887	0.138057	0.0970147	0.755442	NA	2.43373	2.14497	-0.366928	chr11	59765526	59766141	616	+	1	1	3	3	1	0	ENSMUSG00000005417.17:E035	TRUE
ENSMUSG00000005469.10	E003	0.628978	0.32297	3.04756	0.0808586	NA	2.15287	0.0550919	-10.5853	chr8	83973233	83974116	884	+	0	1	3	0	0	0	ENSMUSG00000005469.10:E003	TRUE
ENSMUSG00000005493.15	E004	0	NA	NA	NA	NA	NA	NA	NA	chr3	153858586	153860887	2302	-	0	0	0	0	0	0	ENSMUSG00000005493.15:E004	TRUE
ENSMUSG00000005493.15	E005	0	NA	NA	NA	NA	NA	NA	NA	chr3	153860888	153860888	1	-	0	0	0	0	0	0	ENSMUSG00000005493.15:E005	TRUE
ENSMUSG00000005501.14	E006	0.672485	0.0688716	3.4409	0.0636009	NA	0.0198968	2.03339	13.3583	chr1	87949539	87949698	160	-	0	0	0	2	1	1	ENSMUSG00000005501.14:E006	TRUE
ENSMUSG00000005501.14	E007	0.347188	0.125443	1.16126	0.281204	NA	0.0184719	1.4417	12.5765	chr1	87949699	87949699	1	-	0	0	0	1	1	0	ENSMUSG00000005501.14:E007	TRUE
ENSMUSG00000005506.16	E020	1.37715	0.0904939	1.22465	0.26845	NA	2.76279	1.76412	-1.30291	chr2	91004862	91004862	1	+	2	0	4	0	1	2	ENSMUSG00000005506.16:E020	TRUE
ENSMUSG00000005506.16	E021	0	NA	NA	NA	NA	NA	NA	NA	chr2	91004863	91005078	216	+	0	0	0	0	0	0	ENSMUSG00000005506.16:E021	TRUE
ENSMUSG00000005506.16	E024	1.38267	0.0371795	0.32995	0.565689	NA	2.53182	2.03842	-0.629728	chr2	91006695	91006695	1	+	2	1	2	0	1	3	ENSMUSG00000005506.16:E024	TRUE
ENSMUSG00000005506.16	E025	1.20699	0.0780994	3.33818	0.0676892	NA	1.13505	2.68764	2.49841	chr2	91006696	91007458	763	+	0	0	1	2	0	5	ENSMUSG00000005506.16:E025	TRUE
ENSMUSG00000005510.9	E012	4.21009	0.0517135	0.785276	0.375533	NA	3.43149	4.16829	0.571824	chr2	90902363	90902363	1	-	6	4	1	6	5	3	ENSMUSG00000005510.9:E012	TRUE
ENSMUSG00000005534.10	E013	0.173956	0.269546	0.551155	0.457846	NA	1.11523	0.0251288	-10.9461	chr8	3169218	3169708	491	-	0	1	0	0	0	0	ENSMUSG00000005534.10:E013	TRUE
ENSMUSG00000005534.10	E014	0.151674	0.289233	0.498395	0.480206	NA	1.10861	0.0252082	-10.9198	chr8	3169709	3169709	1	-	0	0	1	0	0	0	ENSMUSG00000005534.10:E014	TRUE
ENSMUSG00000005534.10	E023	0.134906	0.310462	0.291229	0.589434	NA	0.0323332	1.03837	10.0124	chr8	3186236	3189124	2889	-	0	0	0	0	0	1	ENSMUSG00000005534.10:E023	TRUE
ENSMUSG00000005534.10	E024	0	NA	NA	NA	NA	NA	NA	NA	chr8	3189125	3189125	1	-	0	0	0	0	0	0	ENSMUSG00000005534.10:E024	TRUE
ENSMUSG00000005534.10	E034	0	NA	NA	NA	NA	NA	NA	NA	chr8	3257980	3258382	403	-	0	0	0	0	0	0	ENSMUSG00000005534.10:E034	TRUE
ENSMUSG00000005534.10	E035	0.659474	0.100061	0.0212846	0.884006	NA	1.57476	1.47819	-0.183166	chr8	3258383	3258383	1	-	1	1	0	0	2	0	ENSMUSG00000005534.10:E035	TRUE
ENSMUSG00000005580.11	E003	0	NA	NA	NA	NA	NA	NA	NA	chr16	4289964	4290020	57	-	0	0	0	0	0	0	ENSMUSG00000005580.11:E003	TRUE
ENSMUSG00000005580.11	E004	1.15452	0.38363	0.834388	0.361007	NA	1.48755	2.48258	1.48529	chr16	4290021	4294662	4642	-	0	0	2	2	3	0	ENSMUSG00000005580.11:E004	TRUE
ENSMUSG00000005580.11	E005	0.460145	0.152262	0.24701	0.619188	NA	1.49449	1.09621	-0.896225	chr16	4294663	4294663	1	-	0	0	2	0	1	0	ENSMUSG00000005580.11:E005	TRUE
ENSMUSG00000005583.16	E030	0.325297	0.130099	1.34833	0.245569	NA	0.010434	1.5024	14.3439	chr13	83578409	83578409	1	+	0	0	0	1	0	1	ENSMUSG00000005583.16:E030	TRUE
ENSMUSG00000005583.16	E031	5.31222	0.132017	0.880032	0.348193	NA	3.77755	4.73194	0.665294	chr13	83578410	83583285	4876	+	7	3	2	7	9	4	ENSMUSG00000005583.16:E031	TRUE
ENSMUSG00000005621.11	E008	0.519112	0.104612	0.072262	0.788071	NA	1.1634	1.41908	0.574455	chr7	81025509	81025509	1	+	1	0	0	1	1	0	ENSMUSG00000005621.11:E008	TRUE
ENSMUSG00000005621.11	E009	0.134906	0.312483	0.129168	0.719296	NA	0.0189057	0.993819	11.4341	chr7	81025510	81027475	1966	+	0	0	0	0	0	1	ENSMUSG00000005621.11:E009	TRUE
ENSMUSG00000005656.9	E006	0.151674	0.292869	0.266975	0.605368	NA	1.04622	0.019486	-11.4953	chr12	54756841	54756874	34	-	0	0	1	0	0	0	ENSMUSG00000005656.9:E006	TRUE
ENSMUSG00000005656.9	E007	0.151674	0.292869	0.266975	0.605368	NA	1.04622	0.019486	-11.4953	chr12	54756875	54756875	1	-	0	0	1	0	0	0	ENSMUSG00000005656.9:E007	TRUE
ENSMUSG00000005667.8	E021	0.156797	0.300376	0.0557341	0.81337	NA	0.0243913	0.954165	10.5813	chr6	83325599	83325714	116	-	0	0	0	0	1	0	ENSMUSG00000005667.8:E021	TRUE
ENSMUSG00000005667.8	E022	0.156797	0.300376	0.0557341	0.81337	NA	0.0243913	0.954165	10.5813	chr6	83325715	83325715	1	-	0	0	0	0	1	0	ENSMUSG00000005667.8:E022	TRUE
ENSMUSG00000005683.8	E009	3.99892	0.109816	0.196351	0.657682	NA	3.47358	3.94066	0.370573	chr10	128353211	128353211	1	+	2	3	5	6	7	1	ENSMUSG00000005683.8:E009	TRUE
ENSMUSG00000005683.8	E010	6.42539	0.0188023	0.235619	0.627388	NA	4.51376	4.86189	0.220534	chr10	128353212	128355990	2779	+	4	6	7	10	5	7	ENSMUSG00000005683.8:E010	TRUE
ENSMUSG00000005683.8	E011	1.10562	0.321257	0.105568	0.745247	NA	1.89811	2.10162	0.295419	chr10	128355991	128356399	409	+	0	0	3	2	0	2	ENSMUSG00000005683.8:E011	TRUE
ENSMUSG00000005683.8	E012	2.20919	0.0233941	0.465674	0.494984	NA	3.11742	2.55866	-0.575934	chr10	128356400	128357817	1418	+	1	3	4	1	2	3	ENSMUSG00000005683.8:E012	TRUE
ENSMUSG00000005698.15	E014	1.3659	0.0807611	0.0531132	0.817732	NA	2.1763	2.36362	0.239857	chr8	105675029	105675029	1	+	2	1	1	0	1	4	ENSMUSG00000005698.15:E014	TRUE
ENSMUSG00000005698.15	E015	0	NA	NA	NA	NA	NA	NA	NA	chr8	105675030	105675374	345	+	0	0	0	0	0	0	ENSMUSG00000005698.15:E015	TRUE
ENSMUSG00000005705.10+ENSMUSG00000098120.1	E012	5.03939	0.0240672	0.226331	0.634258	NA	4.20131	4.24886	0.033232	chr8	105637116	105637116	1	-	2	3	8	4	8	7	ENSMUSG00000005705.10+ENSMUSG00000098120.1:E012	TRUE
ENSMUSG00000005871.15	E007	0.171925	0.26758	0.471588	0.492258	NA	1.09667	0.0173823	-11.961	chr18	34247734	34247734	1	+	1	0	0	0	0	0	ENSMUSG00000005871.15:E007	TRUE
ENSMUSG00000005871.15	E008	0.173956	0.265905	0.473538	0.491364	NA	1.09717	0.01737	-11.9644	chr18	34247735	34252140	4406	+	0	1	0	0	0	0	ENSMUSG00000005871.15:E008	TRUE
ENSMUSG00000005871.15	E021	0	NA	NA	NA	NA	NA	NA	NA	chr18	34290345	34290345	1	+	0	0	0	0	0	0	ENSMUSG00000005871.15:E021	TRUE
ENSMUSG00000005871.15	E022	0.583405	0.0820375	3.67661	0.0551809	NA	0.0218837	2.11377	13.1961	chr18	34290346	34294183	3838	+	0	0	0	0	2	2	ENSMUSG00000005871.15:E022	TRUE
ENSMUSG00000005871.15	E031	2.31605	0.132048	1.18042	0.27727	NA	3.42054	2.35169	-1.09273	chr18	34306379	34306379	1	+	4	0	6	0	2	3	ENSMUSG00000005871.15:E031	TRUE
ENSMUSG00000005871.15	E032	0.632461	0.0665009	1.13543	0.28662	NA	1.89343	1.06103	-1.67574	chr18	34306380	34308125	1746	+	1	1	1	0	0	1	ENSMUSG00000005871.15:E032	TRUE
ENSMUSG00000005881.13	E014	4.19826	0.017585	0.747308	0.38733	NA	3.4947	4.13933	0.497762	chr2	156011406	156011406	1	+	4	3	3	4	7	5	ENSMUSG00000005881.13:E014	TRUE
ENSMUSG00000005881.13	E015	1.42651	0.0348185	0.628001	0.42809	NA	1.92593	2.5486	0.813583	chr2	156011407	156012747	1341	+	2	1	0	1	2	3	ENSMUSG00000005881.13:E015	TRUE
ENSMUSG00000005882.18	E016	0.325297	0.148409	1.44754	0.228924	NA	0.017463	1.51376	12.8797	chr2	155868404	155870236	1833	-	0	0	0	1	0	1	ENSMUSG00000005882.18:E016	TRUE
ENSMUSG00000005882.18	E017	0.134906	0.312479	0.356019	0.550726	NA	0.0174243	1.06272	11.8632	chr2	155870237	155870763	527	-	0	0	0	0	0	1	ENSMUSG00000005882.18:E017	TRUE
ENSMUSG00000005882.18	E018	0	NA	NA	NA	NA	NA	NA	NA	chr2	155870764	155870764	1	-	0	0	0	0	0	0	ENSMUSG00000005882.18:E018	TRUE
ENSMUSG00000005886.14	E017	0	NA	NA	NA	NA	NA	NA	NA	chr1	13159421	13160160	740	-	0	0	0	0	0	0	ENSMUSG00000005886.14:E017	TRUE
ENSMUSG00000005886.14	E018	0	NA	NA	NA	NA	NA	NA	NA	chr1	13160161	13160161	1	-	0	0	0	0	0	0	ENSMUSG00000005886.14:E018	TRUE
ENSMUSG00000005886.14	E021	0	NA	NA	NA	NA	NA	NA	NA	chr1	13164482	13164500	19	-	0	0	0	0	0	0	ENSMUSG00000005886.14:E021	TRUE
ENSMUSG00000005886.14	E022	0	NA	NA	NA	NA	NA	NA	NA	chr1	13164501	13164501	1	-	0	0	0	0	0	0	ENSMUSG00000005886.14:E022	TRUE
ENSMUSG00000005886.14	E027	0.578674	0.506617	0.363118	0.54678	NA	1.07541	1.83309	1.54295	chr1	13169928	13171531	1604	-	0	1	0	0	0	3	ENSMUSG00000005886.14:E027	TRUE
ENSMUSG00000005886.14	E028	1.7518	0.0319867	2.32104	0.127634	NA	1.85396	3.05283	1.45022	chr1	13171532	13174078	2547	-	2	1	0	2	2	4	ENSMUSG00000005886.14:E028	TRUE
ENSMUSG00000005886.14	E029	0.654352	0.0658579	0.902131	0.342211	NA	1.85285	1.08625	-1.54506	chr1	13174079	13174079	1	-	1	1	1	0	1	0	ENSMUSG00000005886.14:E029	TRUE
ENSMUSG00000005893.14	E013	1.59016	0.0305762	3.06175	0.0801555	NA	2.97137	1.55493	-1.88071	chr6	92145793	92145793	1	+	2	2	4	0	1	1	ENSMUSG00000005893.14:E013	TRUE
ENSMUSG00000005893.14	E014	8.33644	0.0686993	4.33908	0.0372471	NA	6.31896	4.07196	-1.31189	chr6	92145794	92146319	526	+	8	10	20	5	1	8	ENSMUSG00000005893.14:E014	TRUE
ENSMUSG00000005897.14	E013	0.362316	0.160135	0.0489813	0.824845	NA	1.08459	1.07912	-0.0146176	chr10	94172137	94172137	1	+	1	0	0	1	0	0	ENSMUSG00000005897.14:E013	TRUE
ENSMUSG00000005897.14	E014	0.156797	0.358032	0.209003	0.64755	NA	0.0139149	1.07457	12.5442	chr10	94172138	94173660	1523	+	0	0	0	0	1	0	ENSMUSG00000005897.14:E014	TRUE
ENSMUSG00000005947.11	E020	0.151674	0.322151	0.642731	0.422724	NA	1.07545	0.0145194	-12.4238	chr11	73125387	73125387	1	+	0	0	1	0	0	0	ENSMUSG00000005947.11:E020	TRUE
ENSMUSG00000005947.11	E021	0.901881	0.082308	0.0823074	0.774194	NA	1.86454	1.85663	-0.012327	chr11	73125388	73126600	1213	+	1	0	2	0	1	2	ENSMUSG00000005947.11:E021	TRUE
ENSMUSG00000005949.9	E012	5.03561	0.0394549	0.402516	0.525793	NA	4.471	3.89708	-0.405473	chr11	73189404	73191310	1907	-	7	3	8	5	3	5	ENSMUSG00000005949.9:E012	TRUE
ENSMUSG00000005949.9	E013	0	NA	NA	NA	NA	NA	NA	NA	chr11	73191311	73191311	1	-	0	0	0	0	0	0	ENSMUSG00000005949.9:E013	TRUE
ENSMUSG00000005949.9	E017	0	NA	NA	NA	NA	NA	NA	NA	chr11	73192955	73193054	100	-	0	0	0	0	0	0	ENSMUSG00000005949.9:E017	TRUE
ENSMUSG00000005949.9	E018	0.362316	0.136744	0.00191164	0.965126	NA	1.06916	1.09378	0.0657989	chr11	73193055	73193055	1	-	1	0	0	1	0	0	ENSMUSG00000005949.9:E018	TRUE
ENSMUSG00000005986.16	E015	0.313593	0.196722	1.1606	0.28134	NA	0.0310502	1.49833	11.1895	chr19	4277389	4277443	55	-	0	0	0	0	2	0	ENSMUSG00000005986.16:E015	TRUE
ENSMUSG00000005986.16	E016	1.15452	0.135939	0.979624	0.322292	NA	1.54627	2.38064	1.25132	chr19	4277444	4279465	2022	-	0	0	2	2	3	0	ENSMUSG00000005986.16:E016	TRUE
ENSMUSG00000005986.16	E017	0	NA	NA	NA	NA	NA	NA	NA	chr19	4279466	4279466	1	-	0	0	0	0	0	0	ENSMUSG00000005986.16:E017	TRUE
ENSMUSG00000006005.18	E064	0.616941	0.503668	0.00725109	0.93214	NA	1.56029	1.47524	-0.162211	chr1	150443429	150443429	1	+	0	0	2	0	2	0	ENSMUSG00000006005.18:E064	TRUE
ENSMUSG00000006005.18	E065	0	NA	NA	NA	NA	NA	NA	NA	chr1	150443430	150444100	671	+	0	0	0	0	0	0	ENSMUSG00000006005.18:E065	TRUE
ENSMUSG00000006010.14	E006	0	NA	NA	NA	NA	NA	NA	NA	chr1	150370724	150372028	1305	-	0	0	0	0	0	0	ENSMUSG00000006010.14:E006	TRUE
ENSMUSG00000006010.14	E007	2.26643	0.0787774	1.24724	0.264079	NA	2.26636	3.22345	1.02641	chr1	150372029	150372029	1	-	0	3	1	4	1	5	ENSMUSG00000006010.14:E007	TRUE
ENSMUSG00000006021.5	E013	0	NA	NA	NA	NA	NA	NA	NA	chr7	16121524	16121524	1	+	0	0	0	0	0	0	ENSMUSG00000006021.5:E013	TRUE
ENSMUSG00000006021.5	E014	0	NA	NA	NA	NA	NA	NA	NA	chr7	16121525	16121809	285	+	0	0	0	0	0	0	ENSMUSG00000006021.5:E014	TRUE
ENSMUSG00000006021.5	E015	0.308471	0.155284	0.0105627	0.918142	NA	0.973289	1.19323	0.588763	chr7	16121810	16122701	892	+	0	0	1	0	1	0	ENSMUSG00000006021.5:E015	TRUE
ENSMUSG00000006058.10	E008	0.190391	0.252509	1.00946	0.315032	NA	0.0246465	1.2466	11.3239	chr11	96039878	96039878	1	+	0	0	0	1	0	0	ENSMUSG00000006058.10:E008	TRUE
ENSMUSG00000006058.10	E009	1.33993	0.0444326	0.572659	0.449204	NA	1.87787	2.47141	0.797375	chr11	96039879	96041582	1704	+	3	0	1	2	1	1	ENSMUSG00000006058.10:E009	TRUE
ENSMUSG00000006058.10	E011	2.93731	0.0194523	1.30429	0.253432	NA	2.80929	3.68271	0.79185	chr11	96041729	96041729	1	+	4	3	2	3	2	4	ENSMUSG00000006058.10:E011	TRUE
ENSMUSG00000006058.10	E012	0.426608	0.140808	4.39366	0.0360727	NA	0.0248859	2.12641	12.8425	chr11	96041730	96043045	1316	+	0	0	0	0	1	2	ENSMUSG00000006058.10:E012	TRUE
ENSMUSG00000006058.10	E015	0.171925	0.268224	0.0414418	0.838688	NA	0.941932	0.0219647	-10.8464	chr11	96043661	96043661	1	+	1	0	0	0	0	0	ENSMUSG00000006058.10:E015	TRUE
ENSMUSG00000006058.10	E016	1.03001	0.0532236	0.0246379	0.875273	NA	1.87617	1.75375	-0.195527	chr11	96043662	96044541	880	+	1	1	2	2	0	0	ENSMUSG00000006058.10:E016	TRUE
ENSMUSG00000006127.9	E017	1.91005	0.278581	0.00124186	0.971888	NA	2.46951	2.62636	0.179192	chr11	75645617	75645617	1	+	1	2	2	5	0	1	ENSMUSG00000006127.9:E017	TRUE
ENSMUSG00000006127.9	E018	1.21711	0.120456	0.255515	0.613218	NA	1.90839	2.336	0.586814	chr11	75645618	75646035	418	+	0	0	3	0	4	1	ENSMUSG00000006127.9:E018	TRUE
ENSMUSG00000006127.9	E019	0.313593	0.389993	0.927849	0.335422	NA	0.0267131	1.48473	11.5972	chr11	75646036	75646439	404	+	0	0	0	0	2	0	ENSMUSG00000006127.9:E019	TRUE
ENSMUSG00000006191.17	E003	0	NA	NA	NA	NA	NA	NA	NA	chr13	29324186	29325300	1115	-	0	0	0	0	0	0	ENSMUSG00000006191.17:E003	TRUE
ENSMUSG00000006191.17	E004	0	NA	NA	NA	NA	NA	NA	NA	chr13	29325301	29325301	1	-	0	0	0	0	0	0	ENSMUSG00000006191.17:E004	TRUE
ENSMUSG00000006191.17	E029	0.173956	0.301556	0.940232	0.332218	NA	1.16877	0.015882	-12.4055	chr13	29835952	29836994	1043	-	0	1	0	0	0	0	ENSMUSG00000006191.17:E029	TRUE
ENSMUSG00000006191.17	E030	0	NA	NA	NA	NA	NA	NA	NA	chr13	29836995	29836995	1	-	0	0	0	0	0	0	ENSMUSG00000006191.17:E030	TRUE
ENSMUSG00000006219.12	E004	0.498862	0.111122	0.126253	0.722349	NA	1.09334	1.50683	0.92759	chr4	141583677	141584695	1019	-	0	0	1	1	1	0	ENSMUSG00000006219.12:E004	TRUE
ENSMUSG00000006219.12	E005	0.156797	0.321184	0.231025	0.630765	NA	0.0112384	1.06315	13.1297	chr4	141584696	141584696	1	-	0	0	0	0	1	0	ENSMUSG00000006219.12:E005	TRUE
ENSMUSG00000006273.14	E022	0	NA	NA	NA	NA	NA	NA	NA	chr8	69107363	69107363	1	+	0	0	0	0	0	0	ENSMUSG00000006273.14:E022	TRUE
ENSMUSG00000006273.14	E023	0	NA	NA	NA	NA	NA	NA	NA	chr8	69107364	69107380	17	+	0	0	0	0	0	0	ENSMUSG00000006273.14:E023	TRUE
ENSMUSG00000006273.14	E028	0.156797	0.281368	0.432192	0.510915	NA	0.026109	1.09289	10.7772	chr8	69108388	69108558	171	+	0	0	0	0	1	0	ENSMUSG00000006273.14:E028	TRUE
ENSMUSG00000006289.14	E023	2.16913	0.0858272	5.40292	0.0201031	NA	1.23692	3.25996	2.81344	chr14	50920495	50923395	2901	-	0	0	1	6	3	3	ENSMUSG00000006289.14:E023	TRUE
ENSMUSG00000006289.14	E024	0.345881	0.134435	2.50451	0.113521	NA	1.75306	0.0219181	-12.649	chr14	50923396	50924357	962	-	1	1	0	0	0	0	ENSMUSG00000006289.14:E024	TRUE
ENSMUSG00000006289.14	E025	0	NA	NA	NA	NA	NA	NA	NA	chr14	50924358	50924535	178	-	0	0	0	0	0	0	ENSMUSG00000006289.14:E025	TRUE
ENSMUSG00000006289.14	E026	0	NA	NA	NA	NA	NA	NA	NA	chr14	50924536	50924536	1	-	0	0	0	0	0	0	ENSMUSG00000006289.14:E026	TRUE
ENSMUSG00000006304.14	E009	0.156797	0.282819	0.291545	0.589232	NA	0.0317383	1.02381	10.0251	chr1	74237047	74237047	1	+	0	0	0	0	1	0	ENSMUSG00000006304.14:E009	TRUE
ENSMUSG00000006304.14	E010	0.308471	0.144853	0.0127682	0.910034	NA	1.13478	1.02356	-0.298099	chr1	74237048	74241919	4872	+	0	0	1	0	1	0	ENSMUSG00000006304.14:E010	TRUE
ENSMUSG00000006304.14	E016	3.92792	0.0208999	0.144546	0.703803	NA	3.90843	3.51712	-0.30988	chr1	74256051	74256051	1	+	5	6	1	3	4	5	ENSMUSG00000006304.14:E016	TRUE
ENSMUSG00000006304.14	E017	0.536272	0.0897345	0.457174	0.498948	NA	1.6088	1.0261	-1.30053	chr1	74256052	74257985	1934	+	1	1	0	1	0	0	ENSMUSG00000006304.14:E017	TRUE
ENSMUSG00000006344.17	E023	0	NA	NA	NA	NA	NA	NA	NA	chr10	75609657	75609657	1	+	0	0	0	0	0	0	ENSMUSG00000006344.17:E023	TRUE
ENSMUSG00000006344.17	E024	0	NA	NA	NA	NA	NA	NA	NA	chr10	75609658	75609672	15	+	0	0	0	0	0	0	ENSMUSG00000006344.17:E024	TRUE
ENSMUSG00000006386.15	E028	0.465659	0.0941962	0.297531	0.585435	NA	1.08285	1.51654	0.974029	chr4	94865519	94865519	1	+	0	1	0	0	1	1	ENSMUSG00000006386.15:E028	TRUE
ENSMUSG00000006386.15	E029	1.4329	1.23614	-1.85346e-05	1	NA	2.34534	2.282	-0.0795523	chr4	94865520	94866697	1178	+	0	0	5	0	0	5	ENSMUSG00000006386.15:E029	TRUE
ENSMUSG00000006386.15	E030	0.443377	0.0961013	0.30657	0.579792	NA	1.08054	1.51648	0.980112	chr4	94866698	94866968	271	+	0	0	1	0	1	1	ENSMUSG00000006386.15:E030	TRUE
ENSMUSG00000006403.13	E007	5.52677	0.254447	0.651538	0.419563	NA	4.78101	4.071	-0.475728	chr1	171254063	171254063	1	+	7	8	4	3	0	13	ENSMUSG00000006403.13:E007	TRUE
ENSMUSG00000006403.13	E008	0.536272	0.0904795	0.385824	0.534503	NA	1.56443	1.05529	-1.13851	chr1	171254064	171254879	816	+	1	1	0	1	0	0	ENSMUSG00000006403.13:E008	TRUE
ENSMUSG00000006403.13	E009	1.17719	0.0491601	1.01672	0.313298	NA	1.56361	2.35095	1.18256	chr1	171254880	171255413	534	+	0	2	0	2	2	1	ENSMUSG00000006403.13:E009	TRUE
ENSMUSG00000006418.17	E002	0	NA	NA	NA	NA	NA	NA	NA	chr2	167493343	167493343	1	+	0	0	0	0	0	0	ENSMUSG00000006418.17:E002	TRUE
ENSMUSG00000006418.17	E003	0.173956	0.266521	0.451964	0.501404	NA	1.09687	0.0351631	-9.92865	chr2	167493344	167493823	480	+	0	1	0	0	0	0	ENSMUSG00000006418.17:E003	TRUE
ENSMUSG00000006418.17	E008	0.919041	0.0526127	0.72779	0.393601	NA	2.18248	1.49848	-1.0897	chr2	167503601	167503601	1	+	1	1	2	0	0	2	ENSMUSG00000006418.17:E008	TRUE
ENSMUSG00000006418.17	E009	2.46861	0.0809127	0.656168	0.417916	NA	2.66335	3.32765	0.650059	chr2	167503602	167505936	2335	+	0	2	4	1	5	4	ENSMUSG00000006418.17:E009	TRUE
ENSMUSG00000006476.19	E017	0	NA	NA	NA	NA	NA	NA	NA	chr2	25056875	25056875	1	+	0	0	0	0	0	0	ENSMUSG00000006476.19:E017	TRUE
ENSMUSG00000006476.19	E018	0	NA	NA	NA	NA	NA	NA	NA	chr2	25056876	25056923	48	+	0	0	0	0	0	0	ENSMUSG00000006476.19:E018	TRUE
ENSMUSG00000006476.19	E029	1.98085	0.0272229	0.138742	0.709535	NA	2.42023	2.70435	0.323035	chr2	25058321	25058321	1	+	2	1	1	3	3	2	ENSMUSG00000006476.19:E029	TRUE
[truncated: 21,577 more rows]
