# Supplementary material for: The Clp1 R140H mutation alters tRNA metabolism and mRNA 3′ processing in mouse models of pontocerebellar hypoplasia
Source: Proc Natl Acad Sci U S A. 2021 Sep 21;118(39):e2110730118. doi: 10.1073/pnas.2110730118 (PMC8488643; doi:10.1073/pnas.2110730118)
Supplement: Supplementary File [file pnas.2110730118.sd06.xlsx]

## Sheet: Proximal-shifted genes
APA_region	microRNA	seeds_per_transcript	fraction_transcripts_with_seed	detectable_SC.ChAT	detectable_SC.Syn	stringtie_gene	ref_genes	ref_gene_names
chr7_141407794_141408189_MSTRG.21716:1p-3d_-	mmu-miR-883b-5p	2	1	TRUE	FALSE	MSTRG.21716	ENSMUSG00000051007.15	Gatd1
chr7_141407794_141408189_MSTRG.21716:1p-3d_-	mmu-miR-3094-3p	1	1	not_assayed	not_assayed	MSTRG.21716	ENSMUSG00000051007.15	Gatd1
chr7_141407794_141408189_MSTRG.21716:1p-3d_-	mmu-let-7j	2	1	not_assayed	not_assayed	MSTRG.21716	ENSMUSG00000051007.15	Gatd1
chr7_141407794_141408189_MSTRG.21716:1p-3d_-	mmu-miR-202-3p	2	1	FALSE	FALSE	MSTRG.21716	ENSMUSG00000051007.15	Gatd1
chr2_60750193_60751952_MSTRG.12508:2p-3d_-	mmu-miR-5101	2	1	not_assayed	not_assayed	MSTRG.12508	ENSMUSG00000026970.16	Rbms1
chr2_60750193_60751952_MSTRG.12508:2p-3d_-	mmu-miR-7116-3p	5	1	not_assayed	not_assayed	MSTRG.12508	ENSMUSG00000026970.16	Rbms1
chr2_60750193_60751952_MSTRG.12508:2p-3d_-	mmu-miR-6951-3p	5	1	not_assayed	not_assayed	MSTRG.12508	ENSMUSG00000026970.16	Rbms1
chr2_60750193_60751952_MSTRG.12508:2p-3d_-	mmu-miR-7041-3p	2	1	not_assayed	not_assayed	MSTRG.12508	ENSMUSG00000026970.16	Rbms1
chr2_60750193_60751952_MSTRG.12508:2p-3d_-	mmu-miR-7010-3p	2	1	not_assayed	not_assayed	MSTRG.12508	ENSMUSG00000026970.16	Rbms1
chr2_60750193_60751952_MSTRG.12508:2p-3d_-	mmu-miR-463-5p	2	1	TRUE	FALSE	MSTRG.12508	ENSMUSG00000026970.16	Rbms1
chr2_60750193_60751952_MSTRG.12508:2p-3d_-	mmu-miR-3061-3p	1	1	not_assayed	not_assayed	MSTRG.12508	ENSMUSG00000026970.16	Rbms1
chr2_60750193_60751952_MSTRG.12508:2p-3d_-	mmu-miR-183-5p	1	1	TRUE	TRUE	MSTRG.12508	ENSMUSG00000026970.16	Rbms1
chr2_60750193_60751952_MSTRG.12508:2p-3d_-	mmu-miR-294-5p	2	1	FALSE	FALSE	MSTRG.12508	ENSMUSG00000026970.16	Rbms1
chr2_60750193_60751952_MSTRG.12508:2p-3d_-	mmu-miR-292b-5p	2	1	not_assayed	not_assayed	MSTRG.12508	ENSMUSG00000026970.16	Rbms1
chr2_60750193_60751952_MSTRG.12508:2p-3d_-	mmu-miR-1966-5p	1	1	FALSE	FALSE	MSTRG.12508	ENSMUSG00000026970.16	Rbms1
chr2_60750193_60751952_MSTRG.12508:2p-3d_-	mmu-miR-1936	2	1	FALSE	FALSE	MSTRG.12508	ENSMUSG00000026970.16	Rbms1
chr2_60750193_60751952_MSTRG.12508:2p-3d_-	mmu-miR-6926-3p	2	1	not_assayed	not_assayed	MSTRG.12508	ENSMUSG00000026970.16	Rbms1
chr2_60750193_60751952_MSTRG.12508:2p-3d_-	mmu-let-7g-3p	1	1	TRUE	TRUE	MSTRG.12508	ENSMUSG00000026970.16	Rbms1
chr2_60750193_60751952_MSTRG.12508:2p-3d_-	mmu-miR-7014-3p	1	1	not_assayed	not_assayed	MSTRG.12508	ENSMUSG00000026970.16	Rbms1
chr2_60750193_60751952_MSTRG.12508:2p-3d_-	mmu-miR-130b-5p	1	1	TRUE	TRUE	MSTRG.12508	ENSMUSG00000026970.16	Rbms1
chr9_15908939_15910194_MSTRG.23255:1p-3d_-	mmu-miR-881-5p	4	1	FALSE	FALSE	MSTRG.23255	ENSMUSG00000074505.6	Fat3
chr9_15908939_15910194_MSTRG.23255:1p-3d_-	mmu-miR-7212-3p	1	1	not_assayed	not_assayed	MSTRG.23255	ENSMUSG00000074505.6	Fat3
chr9_15908939_15910194_MSTRG.23255:1p-3d_-	mmu-miR-12196-5p	2	1	not_assayed	not_assayed	MSTRG.23255	ENSMUSG00000074505.6	Fat3
chr7_89139714_89140518_MSTRG.20963:3p-6d_-	mmu-miR-511-5p	1	1	FALSE	FALSE	MSTRG.20963	ENSMUSG00000039428.11	Tmem135
chr7_89139714_89140518_MSTRG.20963:3p-6d_-	mmu-miR-7119-3p	3	1	not_assayed	not_assayed	MSTRG.20963	ENSMUSG00000039428.11	Tmem135
chr7_89139714_89140518_MSTRG.20963:3p-6d_-	mmu-miR-335-3p	1	1	TRUE	TRUE	MSTRG.20963	ENSMUSG00000039428.11	Tmem135
chr7_89139714_89140518_MSTRG.20963:3p-6d_-	mmu-miR-7218-3p	1	1	not_assayed	not_assayed	MSTRG.20963	ENSMUSG00000039428.11	Tmem135
chr7_89139714_89140518_MSTRG.20963:3p-6d_-	mmu-miR-7229-3p	2	1	not_assayed	not_assayed	MSTRG.20963	ENSMUSG00000039428.11	Tmem135
chr7_89139714_89140518_MSTRG.20963:3p-6d_-	mmu-miR-7014-3p	2	1	not_assayed	not_assayed	MSTRG.20963	ENSMUSG00000039428.11	Tmem135
chr7_89139714_89140518_MSTRG.20963:3p-6d_-	mmu-miR-130b-5p	2	1	TRUE	TRUE	MSTRG.20963	ENSMUSG00000039428.11	Tmem135
chr3_151544338_151545086_MSTRG.15129:2b-3d_+	mmu-miR-5124a	1	1	not_assayed	not_assayed	MSTRG.15129	ENSMUSG00000039167.12	Adgrl4
chr3_151544338_151545086_MSTRG.15129:2b-3d_+	mmu-miR-741-3p	2	1	FALSE	FALSE	MSTRG.15129	ENSMUSG00000039167.12	Adgrl4
chr3_151544338_151545086_MSTRG.15129:2b-3d_+	mmu-miR-7646-5p	1	1	not_assayed	not_assayed	MSTRG.15129	ENSMUSG00000039167.12	Adgrl4
chr3_151544338_151545086_MSTRG.15129:2b-3d_+	mmu-miR-6936-5p	1	1	not_assayed	not_assayed	MSTRG.15129	ENSMUSG00000039167.12	Adgrl4
chr3_151544338_151545086_MSTRG.15129:2b-3d_+	mmu-miR-7224-3p	1	1	not_assayed	not_assayed	MSTRG.15129	ENSMUSG00000039167.12	Adgrl4
chr2_180034657_180035470_MSTRG.13747:1p-3d_+	mmu-miR-344f-5p	1	1	not_assayed	not_assayed	MSTRG.13747	ENSMUSG00000039108.14	Lsm14b
chr2_180034657_180035470_MSTRG.13747:1p-3d_+	mmu-miR-149-5p	3	1	TRUE	TRUE	MSTRG.13747	ENSMUSG00000039108.14	Lsm14b
chr2_180034657_180035470_MSTRG.13747:1p-3d_+	mmu-miR-3473g	1	1	not_assayed	not_assayed	MSTRG.13747	ENSMUSG00000039108.14	Lsm14b
chr10_100573192_100574554_MSTRG.2593:2p-4d_+	mmu-miR-694	2	1	FALSE	FALSE	MSTRG.2593	ENSMUSG00000019971.10	Cep290
chr10_100573192_100574554_MSTRG.2593:2p-4d_+	mmu-miR-7030-5p	1	1	not_assayed	not_assayed	MSTRG.2593	ENSMUSG00000019971.10	Cep290
chr10_100573192_100574554_MSTRG.2593:2p-4d_+	mmu-miR-7076-5p	1	1	not_assayed	not_assayed	MSTRG.2593	ENSMUSG00000019971.10	Cep290
chr10_100573192_100574554_MSTRG.2593:2p-4d_+	mmu-miR-7075-5p	1	1	not_assayed	not_assayed	MSTRG.2593	ENSMUSG00000019971.10	Cep290
chr10_100573192_100574554_MSTRG.2593:2p-4d_+	mmu-miR-6926-3p	1	1	not_assayed	not_assayed	MSTRG.2593	ENSMUSG00000019971.10	Cep290
chr10_100573192_100574554_MSTRG.2593:2p-4d_+	mmu-miR-193a-5p	1	1	TRUE	TRUE	MSTRG.2593	ENSMUSG00000019971.10	Cep290
chr10_100573192_100574554_MSTRG.2593:2p-4d_+	mmu-miR-338-5p	1	1	TRUE	TRUE	MSTRG.2593	ENSMUSG00000019971.10	Cep290
chr18_34319875_34322200_MSTRG.10668:3p-5d_+	mmu-miR-6951-5p	3	1	not_assayed	not_assayed	MSTRG.10668	ENSMUSG00000005871.15	Apc
chr18_34319875_34322200_MSTRG.10668:3p-5d_+	mmu-miR-7229-3p	2	1	not_assayed	not_assayed	MSTRG.10668	ENSMUSG00000005871.15	Apc
chr18_34319875_34322200_MSTRG.10668:3p-5d_+	mmu-miR-5621-5p	2	1	not_assayed	not_assayed	MSTRG.10668	ENSMUSG00000005871.15	Apc
chr18_34319875_34322200_MSTRG.10668:3p-5d_+	mmu-miR-5113	3	1	not_assayed	not_assayed	MSTRG.10668	ENSMUSG00000005871.15	Apc
chr18_34319875_34322200_MSTRG.10668:3p-5d_+	mmu-miR-6991-5p	1	1	not_assayed	not_assayed	MSTRG.10668	ENSMUSG00000005871.15	Apc
chr18_34319875_34322200_MSTRG.10668:3p-5d_+	mmu-miR-12190-3p	1	1	not_assayed	not_assayed	MSTRG.10668	ENSMUSG00000005871.15	Apc
chr18_34319875_34322200_MSTRG.10668:3p-5d_+	mmu-miR-7056-5p	2	1	not_assayed	not_assayed	MSTRG.10668	ENSMUSG00000005871.15	Apc
chr1_135371052_135385120_MSTRG.1063:1p-11d_-	mmu-miR-290b-5p	0.75	0.25	not_assayed	not_assayed	MSTRG.1063	ENSMUSG00000041879.13_ENSMUSG00000041889.7	Ipo9,Shisa4
chr1_135371052_135385120_MSTRG.1063:1p-11d_-	mmu-miR-7116-3p	0.75	0.25	not_assayed	not_assayed	MSTRG.1063	ENSMUSG00000041879.13_ENSMUSG00000041889.7	Ipo9,Shisa4
chr1_135371052_135385120_MSTRG.1063:1p-11d_-	mmu-miR-6951-3p	0.75	0.25	not_assayed	not_assayed	MSTRG.1063	ENSMUSG00000041879.13_ENSMUSG00000041889.7	Ipo9,Shisa4
chr1_135371052_135385120_MSTRG.1063:1p-11d_-	mmu-miR-496a-3p	0.5	0.25	not_assayed	not_assayed	MSTRG.1063	ENSMUSG00000041879.13_ENSMUSG00000041889.7	Ipo9,Shisa4
chr1_135371052_135385120_MSTRG.1063:1p-11d_-	mmu-miR-3473d	1.5	0.25	not_assayed	not_assayed	MSTRG.1063	ENSMUSG00000041879.13_ENSMUSG00000041889.7	Ipo9,Shisa4
chr1_135371052_135385120_MSTRG.1063:1p-11d_-	mmu-miR-6377	0.5	0.25	not_assayed	not_assayed	MSTRG.1063	ENSMUSG00000041879.13_ENSMUSG00000041889.7	Ipo9,Shisa4
chr1_135371052_135385120_MSTRG.1063:1p-11d_-	mmu-miR-674-5p	1.5	0.25	TRUE	TRUE	MSTRG.1063	ENSMUSG00000041879.13_ENSMUSG00000041889.7	Ipo9,Shisa4
chr1_135371052_135385120_MSTRG.1063:1p-11d_-	mmu-miR-1947-3p	1.5	0.25	not_assayed	not_assayed	MSTRG.1063	ENSMUSG00000041879.13_ENSMUSG00000041889.7	Ipo9,Shisa4
chr1_135371052_135385120_MSTRG.1063:1p-11d_-	mmu-miR-6381	0.5	0.25	not_assayed	not_assayed	MSTRG.1063	ENSMUSG00000041879.13_ENSMUSG00000041889.7	Ipo9,Shisa4
chr1_135371052_135385120_MSTRG.1063:1p-11d_-	mmu-miR-124b-3p	0.5	0.5	not_assayed	not_assayed	MSTRG.1063	ENSMUSG00000041879.13_ENSMUSG00000041889.7	Ipo9,Shisa4
chr1_135371052_135385120_MSTRG.1063:1p-11d_-	mmu-miR-9b-3p	1.5	0.5	not_assayed	not_assayed	MSTRG.1063	ENSMUSG00000041879.13_ENSMUSG00000041889.7	Ipo9,Shisa4
chr1_135371052_135385120_MSTRG.1063:1p-11d_-	mmu-miR-6906-5p	0.5	0.5	not_assayed	not_assayed	MSTRG.1063	ENSMUSG00000041879.13_ENSMUSG00000041889.7	Ipo9,Shisa4
chr1_135371052_135385120_MSTRG.1063:1p-11d_-	mmu-miR-6983-5p	0.5	0.5	not_assayed	not_assayed	MSTRG.1063	ENSMUSG00000041879.13_ENSMUSG00000041889.7	Ipo9,Shisa4
chr1_135371052_135385120_MSTRG.1063:1p-11d_-	mmu-miR-702-3p	1.5	0.25	not_assayed	not_assayed	MSTRG.1063	ENSMUSG00000041879.13_ENSMUSG00000041889.7	Ipo9,Shisa4
chr1_135371052_135385120_MSTRG.1063:1p-11d_-	mmu-miR-546	0.75	0.25	FALSE	FALSE	MSTRG.1063	ENSMUSG00000041879.13_ENSMUSG00000041889.7	Ipo9,Shisa4
chr1_135371052_135385120_MSTRG.1063:1p-11d_-	mmu-miR-214-5p	0.25	0.25	FALSE	FALSE	MSTRG.1063	ENSMUSG00000041879.13_ENSMUSG00000041889.7	Ipo9,Shisa4
chr4_150855816_150868901_MSTRG.16546:1p-4d_+	mmu-miR-6965-3p	1	1	not_assayed	not_assayed	MSTRG.16546	ENSMUSG00000028967.10	Errfi1
chr4_150855816_150868901_MSTRG.16546:1p-4d_+	mmu-miR-152-3p	1	1	TRUE	TRUE	MSTRG.16546	ENSMUSG00000028967.10	Errfi1
chr4_150855816_150868901_MSTRG.16546:1p-4d_+	mmu-miR-148b-3p	1	1	TRUE	TRUE	MSTRG.16546	ENSMUSG00000028967.10	Errfi1
chr4_150855816_150868901_MSTRG.16546:1p-4d_+	mmu-miR-148a-3p	1	1	TRUE	TRUE	MSTRG.16546	ENSMUSG00000028967.10	Errfi1
chr2_175290666_175291522_MSTRG.13677:1p-2d_+	mmu-miR-339-5p	2	1	TRUE	TRUE	MSTRG.13677	ENSMUSG00000078901.8	Gm14440
chr2_175290666_175291522_MSTRG.13677:1p-2d_+	mmu-miR-669d-3p	1	1	not_assayed	not_assayed	MSTRG.13677	ENSMUSG00000078901.8	Gm14440
chr2_175290666_175291522_MSTRG.13677:1p-2d_+	mmu-miR-467g	1	1	not_assayed	not_assayed	MSTRG.13677	ENSMUSG00000078901.8	Gm14440
chr2_175290666_175291522_MSTRG.13677:1p-2d_+	mmu-miR-466e-3p	1	1	TRUE	TRUE	MSTRG.13677	ENSMUSG00000078901.8	Gm14440
chr2_175290666_175291522_MSTRG.13677:1p-2d_+	mmu-miR-466d-3p	1	1	not_assayed	not_assayed	MSTRG.13677	ENSMUSG00000078901.8	Gm14440
chr2_175290666_175291522_MSTRG.13677:1p-2d_+	mmu-miR-466a-3p	1	1	TRUE	TRUE	MSTRG.13677	ENSMUSG00000078901.8	Gm14440
chr2_175290666_175291522_MSTRG.13677:1p-2d_+	mmu-miR-297c-3p	1	1	not_assayed	not_assayed	MSTRG.13677	ENSMUSG00000078901.8	Gm14440
chr2_175290666_175291522_MSTRG.13677:1p-2d_+	mmu-miR-297b-3p	1	1	not_assayed	not_assayed	MSTRG.13677	ENSMUSG00000078901.8	Gm14440
chr2_175290666_175291522_MSTRG.13677:1p-2d_+	mmu-miR-297a-3p	1	1	not_assayed	not_assayed	MSTRG.13677	ENSMUSG00000078901.8	Gm14440
chr2_175290666_175291522_MSTRG.13677:1p-2d_+	mmu-miR-7030-5p	1	1	not_assayed	not_assayed	MSTRG.13677	ENSMUSG00000078901.8	Gm14440
chr2_175290666_175291522_MSTRG.13677:1p-2d_+	mmu-miR-7076-5p	1	1	not_assayed	not_assayed	MSTRG.13677	ENSMUSG00000078901.8	Gm14440
chr2_175290666_175291522_MSTRG.13677:1p-2d_+	mmu-miR-7075-5p	1	1	not_assayed	not_assayed	MSTRG.13677	ENSMUSG00000078901.8	Gm14440
chr17_47599065_47599692_MSTRG.10160:4b-5d_+	mmu-miR-6240	3	1	not_assayed	not_assayed	MSTRG.10160	ENSMUSG00000034165.16	Ccnd3
chr17_47599065_47599692_MSTRG.10160:4b-5d_+	mmu-miR-330-3p	3	1	FALSE	TRUE	MSTRG.10160	ENSMUSG00000034165.16	Ccnd3
chr17_47599065_47599692_MSTRG.10160:4b-5d_+	mmu-miR-12186-5p	1	1	not_assayed	not_assayed	MSTRG.10160	ENSMUSG00000034165.16	Ccnd3
chr17_47599065_47599692_MSTRG.10160:4b-5d_+	mmu-miR-7227-5p	1	1	not_assayed	not_assayed	MSTRG.10160	ENSMUSG00000034165.16	Ccnd3
chr17_47599065_47599692_MSTRG.10160:4b-5d_+	mmu-miR-6939-5p	1	1	not_assayed	not_assayed	MSTRG.10160	ENSMUSG00000034165.16	Ccnd3
chr5_125455155_125460371_MSTRG.18037:2p-3d_+	mmu-miR-7116-3p	6	1	not_assayed	not_assayed	MSTRG.18037	ENSMUSG00000037905.13	Bri3bp
chr5_125455155_125460371_MSTRG.18037:2p-3d_+	mmu-miR-6951-3p	6	1	not_assayed	not_assayed	MSTRG.18037	ENSMUSG00000037905.13	Bri3bp
chr5_125455155_125460371_MSTRG.18037:2p-3d_+	mmu-miR-495-3p	3	1	TRUE	TRUE	MSTRG.18037	ENSMUSG00000037905.13	Bri3bp
chr5_125455155_125460371_MSTRG.18037:2p-3d_+	mmu-miR-12200-5p	3	1	not_assayed	not_assayed	MSTRG.18037	ENSMUSG00000037905.13	Bri3bp
chr5_125455155_125460371_MSTRG.18037:2p-3d_+	mmu-miR-1192	3	1	FALSE	FALSE	MSTRG.18037	ENSMUSG00000037905.13	Bri3bp
chr5_125455155_125460371_MSTRG.18037:2p-3d_+	mmu-miR-6912-5p	2	1	not_assayed	not_assayed	MSTRG.18037	ENSMUSG00000037905.13	Bri3bp
chr5_125455155_125460371_MSTRG.18037:2p-3d_+	mmu-miR-8118	4	1	not_assayed	not_assayed	MSTRG.18037	ENSMUSG00000037905.13	Bri3bp
chr5_125455155_125460371_MSTRG.18037:2p-3d_+	mmu-miR-669f-3p	3	1	not_assayed	not_assayed	MSTRG.18037	ENSMUSG00000037905.13	Bri3bp
chr5_125455155_125460371_MSTRG.18037:2p-3d_+	mmu-miR-669b-3p	3	1	not_assayed	not_assayed	MSTRG.18037	ENSMUSG00000037905.13	Bri3bp
chr5_125455155_125460371_MSTRG.18037:2p-3d_+	mmu-miR-467a-3p	3	1	not_assayed	not_assayed	MSTRG.18037	ENSMUSG00000037905.13	Bri3bp
chr5_125455155_125460371_MSTRG.18037:2p-3d_+	mmu-miR-7119-3p	6	1	not_assayed	not_assayed	MSTRG.18037	ENSMUSG00000037905.13	Bri3bp
chr13_90924400_90924736_MSTRG.6431:2p-4d_+	mmu-miR-670-3p	1	1	not_assayed	not_assayed	MSTRG.6431	ENSMUSG00000049517.8	Rps23
chr6_34156723_34158084_MSTRG.18672:1p-2d_-	mmu-miR-6911-3p	2	1	not_assayed	not_assayed	MSTRG.18672	ENSMUSG00000018999.14	Slc35b4
chr6_34156723_34158084_MSTRG.18672:1p-2d_-	mmu-miR-3097-5p	2	1	not_assayed	not_assayed	MSTRG.18672	ENSMUSG00000018999.14	Slc35b4
chr6_34156723_34158084_MSTRG.18672:1p-2d_-	mmu-miR-194-5p	1	1	TRUE	TRUE	MSTRG.18672	ENSMUSG00000018999.14	Slc35b4
chr6_34156723_34158084_MSTRG.18672:1p-2d_-	mmu-miR-12196-5p	1	1	not_assayed	not_assayed	MSTRG.18672	ENSMUSG00000018999.14	Slc35b4
chr6_34156723_34158084_MSTRG.18672:1p-2d_-	mmu-miR-6914-5p	2	1	not_assayed	not_assayed	MSTRG.18672	ENSMUSG00000018999.14	Slc35b4
chr6_34156723_34158084_MSTRG.18672:1p-2d_-	mmu-miR-20a-3p	1	1	FALSE	TRUE	MSTRG.18672	ENSMUSG00000018999.14	Slc35b4
chr6_34156723_34158084_MSTRG.18672:1p-2d_-	mmu-miR-411-3p	2	1	TRUE	TRUE	MSTRG.18672	ENSMUSG00000018999.14	Slc35b4
chr6_34156723_34158084_MSTRG.18672:1p-2d_-	mmu-miR-379-3p	2	1	not_assayed	not_assayed	MSTRG.18672	ENSMUSG00000018999.14	Slc35b4
chr13_100496507_100497764_MSTRG.6542:1p-2d_-	mmu-miR-6999-3p	2	1	not_assayed	not_assayed	MSTRG.6542	ENSMUSG00000021638.12	Ocln
chr13_100496507_100497764_MSTRG.6542:1p-2d_-	mmu-miR-471-3p	1	1	not_assayed	not_assayed	MSTRG.6542	ENSMUSG00000021638.12	Ocln
chr13_100496507_100497764_MSTRG.6542:1p-2d_-	mmu-miR-7002-5p	2	1	not_assayed	not_assayed	MSTRG.6542	ENSMUSG00000021638.12	Ocln
chr13_100496507_100497764_MSTRG.6542:1p-2d_-	mmu-miR-6411	2	1	not_assayed	not_assayed	MSTRG.6542	ENSMUSG00000021638.12	Ocln
chr13_100496507_100497764_MSTRG.6542:1p-2d_-	mmu-miR-590-3p	3	1	FALSE	FALSE	MSTRG.6542	ENSMUSG00000021638.12	Ocln
chr13_100496507_100497764_MSTRG.6542:1p-2d_-	mmu-miR-7057-3p	2	1	not_assayed	not_assayed	MSTRG.6542	ENSMUSG00000021638.12	Ocln
chr13_100496507_100497764_MSTRG.6542:1p-2d_-	mmu-miR-6953-3p	1	1	not_assayed	not_assayed	MSTRG.6542	ENSMUSG00000021638.12	Ocln
chr13_100496507_100497764_MSTRG.6542:1p-2d_-	mmu-miR-6945-5p	2	1	not_assayed	not_assayed	MSTRG.6542	ENSMUSG00000021638.12	Ocln
chr13_100496507_100497764_MSTRG.6542:1p-2d_-	mmu-miR-183-5p	1	1	TRUE	TRUE	MSTRG.6542	ENSMUSG00000021638.12	Ocln
chr13_100496507_100497764_MSTRG.6542:1p-2d_-	mmu-miR-9769-5p	1	1	not_assayed	not_assayed	MSTRG.6542	ENSMUSG00000021638.12	Ocln
chr4_96568429_96576292_MSTRG.15767:1p-2d_-	mmu-miR-7649-5p	1	1	not_assayed	not_assayed	MSTRG.15767	ENSMUSG00000015224.10	Cyp2j9
chr2_33450287_33453522_MSTRG.12340:1p-2d_-	mmu-miR-297c-5p	3	1	FALSE	TRUE	MSTRG.12340	ENSMUSG00000026788.13	Zbtb43
chr2_33450287_33453522_MSTRG.12340:1p-2d_-	mmu-miR-297b-5p	3	1	FALSE	FALSE	MSTRG.12340	ENSMUSG00000026788.13	Zbtb43
chr2_33450287_33453522_MSTRG.12340:1p-2d_-	mmu-miR-297a-5p	3	1	not_assayed	not_assayed	MSTRG.12340	ENSMUSG00000026788.13	Zbtb43
chr2_33450287_33453522_MSTRG.12340:1p-2d_-	mmu-miR-7236-5p	2	1	not_assayed	not_assayed	MSTRG.12340	ENSMUSG00000026788.13	Zbtb43
chr2_33450287_33453522_MSTRG.12340:1p-2d_-	mmu-miR-6980-3p	1	1	not_assayed	not_assayed	MSTRG.12340	ENSMUSG00000026788.13	Zbtb43
chr2_33450287_33453522_MSTRG.12340:1p-2d_-	mmu-miR-485-3p	1	1	TRUE	TRUE	MSTRG.12340	ENSMUSG00000026788.13	Zbtb43
chr2_33450287_33453522_MSTRG.12340:1p-2d_-	mmu-miR-6378	2	1	not_assayed	not_assayed	MSTRG.12340	ENSMUSG00000026788.13	Zbtb43
chr2_33450287_33453522_MSTRG.12340:1p-2d_-	mmu-miR-7225-3p	2	1	not_assayed	not_assayed	MSTRG.12340	ENSMUSG00000026788.13	Zbtb43
chr2_33450287_33453522_MSTRG.12340:1p-2d_-	mmu-miR-6969-5p	1	1	not_assayed	not_assayed	MSTRG.12340	ENSMUSG00000026788.13	Zbtb43
chr2_33450287_33453522_MSTRG.12340:1p-2d_-	mmu-miR-7229-5p	1	1	not_assayed	not_assayed	MSTRG.12340	ENSMUSG00000026788.13	Zbtb43
chr2_33450287_33453522_MSTRG.12340:1p-2d_-	mmu-miR-411-5p	1	1	TRUE	TRUE	MSTRG.12340	ENSMUSG00000026788.13	Zbtb43
chr2_33450287_33453522_MSTRG.12340:1p-2d_-	mmu-miR-3544-3p	2	1	not_assayed	not_assayed	MSTRG.12340	ENSMUSG00000026788.13	Zbtb43
chr2_33450287_33453522_MSTRG.12340:1p-2d_-	mmu-miR-543-3p	2	1	TRUE	TRUE	MSTRG.12340	ENSMUSG00000026788.13	Zbtb43
chr10_84726275_84727180_MSTRG.2454:2b-3d_+	mmu-miR-6967-3p	1	1	not_assayed	not_assayed	MSTRG.2454	ENSMUSG00000034453.8	Polr3b
chr10_84726275_84727180_MSTRG.2454:2b-3d_+	mmu-miR-5113	1	1	not_assayed	not_assayed	MSTRG.2454	ENSMUSG00000034453.8	Polr3b
chr10_84726275_84727180_MSTRG.2454:2b-3d_+	mmu-miR-7031-5p	2	1	not_assayed	not_assayed	MSTRG.2454	ENSMUSG00000034453.8	Polr3b
chr10_84726275_84727180_MSTRG.2454:2b-3d_+	mmu-miR-12204-5p	1	1	not_assayed	not_assayed	MSTRG.2454	ENSMUSG00000034453.8	Polr3b
chr10_84726275_84727180_MSTRG.2454:2b-3d_+	mmu-miR-1191b-3p	2	1	not_assayed	not_assayed	MSTRG.2454	ENSMUSG00000034453.8	Polr3b
chr10_84726275_84727180_MSTRG.2454:2b-3d_+	mmu-miR-7235-3p	3	1	not_assayed	not_assayed	MSTRG.2454	ENSMUSG00000034453.8	Polr3b
chr6_128384516_128408933_MSTRG.19622:7b-8d_+	mmu-miR-5124b	7.6667	0.8333	not_assayed	not_assayed	MSTRG.19622	ENSMUSG00000001520.12_ENSMUSG00000079304.5_ENSMUSG00000001517.14_ENSMUSG00000108011.1	Nrip2,Tex52,Foxm1,Gm44596
chr6_128384516_128408933_MSTRG.19622:7b-8d_+	mmu-miR-3093-3p	4	0.6667	not_assayed	not_assayed	MSTRG.19622	ENSMUSG00000001520.12_ENSMUSG00000079304.5_ENSMUSG00000001517.14_ENSMUSG00000108011.1	Nrip2,Tex52,Foxm1,Gm44596
chr6_128384516_128408933_MSTRG.19622:7b-8d_+	mmu-miR-6413	7.6667	0.8333	not_assayed	not_assayed	MSTRG.19622	ENSMUSG00000001520.12_ENSMUSG00000079304.5_ENSMUSG00000001517.14_ENSMUSG00000108011.1	Nrip2,Tex52,Foxm1,Gm44596
chr6_128384516_128408933_MSTRG.19622:7b-8d_+	mmu-miR-6410	7.6667	0.8333	not_assayed	not_assayed	MSTRG.19622	ENSMUSG00000001520.12_ENSMUSG00000079304.5_ENSMUSG00000001517.14_ENSMUSG00000108011.1	Nrip2,Tex52,Foxm1,Gm44596
chr6_128384516_128408933_MSTRG.19622:7b-8d_+	mmu-miR-6369	7.6667	0.8333	not_assayed	not_assayed	MSTRG.19622	ENSMUSG00000001520.12_ENSMUSG00000079304.5_ENSMUSG00000001517.14_ENSMUSG00000108011.1	Nrip2,Tex52,Foxm1,Gm44596
chr6_128384516_128408933_MSTRG.19622:7b-8d_+	mmu-miR-6361	7.6667	0.8333	not_assayed	not_assayed	MSTRG.19622	ENSMUSG00000001520.12_ENSMUSG00000079304.5_ENSMUSG00000001517.14_ENSMUSG00000108011.1	Nrip2,Tex52,Foxm1,Gm44596
chr6_128384516_128408933_MSTRG.19622:7b-8d_+	mmu-miR-24-3p	7.6667	0.8333	TRUE	TRUE	MSTRG.19622	ENSMUSG00000001520.12_ENSMUSG00000079304.5_ENSMUSG00000001517.14_ENSMUSG00000108011.1	Nrip2,Tex52,Foxm1,Gm44596
chr6_128384516_128408933_MSTRG.19622:7b-8d_+	mmu-miR-1843b-5p	3.5	0.6667	not_assayed	not_assayed	MSTRG.19622	ENSMUSG00000001520.12_ENSMUSG00000079304.5_ENSMUSG00000001517.14_ENSMUSG00000108011.1	Nrip2,Tex52,Foxm1,Gm44596
chr6_128384516_128408933_MSTRG.19622:7b-8d_+	mmu-miR-214-3p	6.1667	0.8333	FALSE	FALSE	MSTRG.19622	ENSMUSG00000001520.12_ENSMUSG00000079304.5_ENSMUSG00000001517.14_ENSMUSG00000108011.1	Nrip2,Tex52,Foxm1,Gm44596
chr6_128384516_128408933_MSTRG.19622:7b-8d_+	mmu-miR-761	6.1667	0.8333	FALSE	FALSE	MSTRG.19622	ENSMUSG00000001520.12_ENSMUSG00000079304.5_ENSMUSG00000001517.14_ENSMUSG00000108011.1	Nrip2,Tex52,Foxm1,Gm44596
chr6_128384516_128408933_MSTRG.19622:7b-8d_+	mmu-miR-466l-3p	2.3333	0.8333	not_assayed	not_assayed	MSTRG.19622	ENSMUSG00000001520.12_ENSMUSG00000079304.5_ENSMUSG00000001517.14_ENSMUSG00000108011.1	Nrip2,Tex52,Foxm1,Gm44596
chr6_128384516_128408933_MSTRG.19622:7b-8d_+	mmu-miR-6396	1.3333	0.6667	not_assayed	not_assayed	MSTRG.19622	ENSMUSG00000001520.12_ENSMUSG00000079304.5_ENSMUSG00000001517.14_ENSMUSG00000108011.1	Nrip2,Tex52,Foxm1,Gm44596
chr6_128384516_128408933_MSTRG.19622:7b-8d_+	mmu-miR-546	2	0.6667	FALSE	FALSE	MSTRG.19622	ENSMUSG00000001520.12_ENSMUSG00000079304.5_ENSMUSG00000001517.14_ENSMUSG00000108011.1	Nrip2,Tex52,Foxm1,Gm44596
chr6_128384516_128408933_MSTRG.19622:7b-8d_+	mmu-miR-1934-5p	1	0.1667	FALSE	FALSE	MSTRG.19622	ENSMUSG00000001520.12_ENSMUSG00000079304.5_ENSMUSG00000001517.14_ENSMUSG00000108011.1	Nrip2,Tex52,Foxm1,Gm44596
chr6_128384516_128408933_MSTRG.19622:7b-8d_+	mmu-miR-449a-5p	0.6667	0.1667	TRUE	TRUE	MSTRG.19622	ENSMUSG00000001520.12_ENSMUSG00000079304.5_ENSMUSG00000001517.14_ENSMUSG00000108011.1	Nrip2,Tex52,Foxm1,Gm44596
chr6_128384516_128408933_MSTRG.19622:7b-8d_+	mmu-miR-34a-5p	0.6667	0.1667	TRUE	TRUE	MSTRG.19622	ENSMUSG00000001520.12_ENSMUSG00000079304.5_ENSMUSG00000001517.14_ENSMUSG00000108011.1	Nrip2,Tex52,Foxm1,Gm44596
chr6_128384516_128408933_MSTRG.19622:7b-8d_+	mmu-miR-1231-5p	1.3333	0.6667	not_assayed	not_assayed	MSTRG.19622	ENSMUSG00000001520.12_ENSMUSG00000079304.5_ENSMUSG00000001517.14_ENSMUSG00000108011.1	Nrip2,Tex52,Foxm1,Gm44596
chr6_128384516_128408933_MSTRG.19622:7b-8d_+	mmu-miR-449c-5p	0.6667	0.1667	TRUE	TRUE	MSTRG.19622	ENSMUSG00000001520.12_ENSMUSG00000079304.5_ENSMUSG00000001517.14_ENSMUSG00000108011.1	Nrip2,Tex52,Foxm1,Gm44596
chr6_128384516_128408933_MSTRG.19622:7b-8d_+	mmu-miR-449b	0.6667	0.1667	FALSE	FALSE	MSTRG.19622	ENSMUSG00000001520.12_ENSMUSG00000079304.5_ENSMUSG00000001517.14_ENSMUSG00000108011.1	Nrip2,Tex52,Foxm1,Gm44596
chr6_128384516_128408933_MSTRG.19622:7b-8d_+	mmu-miR-34c-5p	0.6667	0.1667	TRUE	TRUE	MSTRG.19622	ENSMUSG00000001520.12_ENSMUSG00000079304.5_ENSMUSG00000001517.14_ENSMUSG00000108011.1	Nrip2,Tex52,Foxm1,Gm44596
chr6_128384516_128408933_MSTRG.19622:7b-8d_+	mmu-miR-34b-5p	0.6667	0.1667	TRUE	TRUE	MSTRG.19622	ENSMUSG00000001520.12_ENSMUSG00000079304.5_ENSMUSG00000001517.14_ENSMUSG00000108011.1	Nrip2,Tex52,Foxm1,Gm44596
chr6_128384516_128408933_MSTRG.19622:7b-8d_+	mmu-miR-669c-3p	0.3333	0.1667	not_assayed	not_assayed	MSTRG.19622	ENSMUSG00000001520.12_ENSMUSG00000079304.5_ENSMUSG00000001517.14_ENSMUSG00000108011.1	Nrip2,Tex52,Foxm1,Gm44596
chr6_128384516_128408933_MSTRG.19622:7b-8d_+	mmu-miR-7057-3p	1	0.5	not_assayed	not_assayed	MSTRG.19622	ENSMUSG00000001520.12_ENSMUSG00000079304.5_ENSMUSG00000001517.14_ENSMUSG00000108011.1	Nrip2,Tex52,Foxm1,Gm44596
chr6_128384516_128408933_MSTRG.19622:7b-8d_+	mmu-miR-6905-5p	0.6667	0.3333	not_assayed	not_assayed	MSTRG.19622	ENSMUSG00000001520.12_ENSMUSG00000079304.5_ENSMUSG00000001517.14_ENSMUSG00000108011.1	Nrip2,Tex52,Foxm1,Gm44596
chr6_128384516_128408933_MSTRG.19622:7b-8d_+	mmu-miR-3069-5p	0.6667	0.1667	not_assayed	not_assayed	MSTRG.19622	ENSMUSG00000001520.12_ENSMUSG00000079304.5_ENSMUSG00000001517.14_ENSMUSG00000108011.1	Nrip2,Tex52,Foxm1,Gm44596
chr6_128384516_128408933_MSTRG.19622:7b-8d_+	mmu-miR-12193-5p	0.3333	0.1667	not_assayed	not_assayed	MSTRG.19622	ENSMUSG00000001520.12_ENSMUSG00000079304.5_ENSMUSG00000001517.14_ENSMUSG00000108011.1	Nrip2,Tex52,Foxm1,Gm44596
chr6_128384516_128408933_MSTRG.19622:7b-8d_+	mmu-miR-12185-5p	1	0.6667	not_assayed	not_assayed	MSTRG.19622	ENSMUSG00000001520.12_ENSMUSG00000079304.5_ENSMUSG00000001517.14_ENSMUSG00000108011.1	Nrip2,Tex52,Foxm1,Gm44596
chr6_128384516_128408933_MSTRG.19622:7b-8d_+	mmu-miR-709	2.6667	0.3333	not_assayed	not_assayed	MSTRG.19622	ENSMUSG00000001520.12_ENSMUSG00000079304.5_ENSMUSG00000001517.14_ENSMUSG00000108011.1	Nrip2,Tex52,Foxm1,Gm44596
chr6_128384516_128408933_MSTRG.19622:7b-8d_+	mmu-miR-6990-3p	2	0.3333	not_assayed	not_assayed	MSTRG.19622	ENSMUSG00000001520.12_ENSMUSG00000079304.5_ENSMUSG00000001517.14_ENSMUSG00000108011.1	Nrip2,Tex52,Foxm1,Gm44596
chr6_128384516_128408933_MSTRG.19622:7b-8d_+	mmu-miR-9768-3p	1.6667	0.3333	not_assayed	not_assayed	MSTRG.19622	ENSMUSG00000001520.12_ENSMUSG00000079304.5_ENSMUSG00000001517.14_ENSMUSG00000108011.1	Nrip2,Tex52,Foxm1,Gm44596
chr6_128384516_128408933_MSTRG.19622:7b-8d_+	mmu-miR-6379	1.3333	0.3333	not_assayed	not_assayed	MSTRG.19622	ENSMUSG00000001520.12_ENSMUSG00000079304.5_ENSMUSG00000001517.14_ENSMUSG00000108011.1	Nrip2,Tex52,Foxm1,Gm44596
chr6_128384516_128408933_MSTRG.19622:7b-8d_+	mmu-miR-6898-5p	2	0.3333	not_assayed	not_assayed	MSTRG.19622	ENSMUSG00000001520.12_ENSMUSG00000079304.5_ENSMUSG00000001517.14_ENSMUSG00000108011.1	Nrip2,Tex52,Foxm1,Gm44596
chr6_128384516_128408933_MSTRG.19622:7b-8d_+	mmu-miR-292b-3p	0.6667	0.3333	not_assayed	not_assayed	MSTRG.19622	ENSMUSG00000001520.12_ENSMUSG00000079304.5_ENSMUSG00000001517.14_ENSMUSG00000108011.1	Nrip2,Tex52,Foxm1,Gm44596
chr6_128384516_128408933_MSTRG.19622:7b-8d_+	mmu-miR-7119-5p	1.3333	0.3333	not_assayed	not_assayed	MSTRG.19622	ENSMUSG00000001520.12_ENSMUSG00000079304.5_ENSMUSG00000001517.14_ENSMUSG00000108011.1	Nrip2,Tex52,Foxm1,Gm44596
chr6_128384516_128408933_MSTRG.19622:7b-8d_+	mmu-miR-6941-5p	1.3333	0.3333	not_assayed	not_assayed	MSTRG.19622	ENSMUSG00000001520.12_ENSMUSG00000079304.5_ENSMUSG00000001517.14_ENSMUSG00000108011.1	Nrip2,Tex52,Foxm1,Gm44596
chr6_128384516_128408933_MSTRG.19622:7b-8d_+	mmu-miR-7023-5p	1.3333	0.3333	not_assayed	not_assayed	MSTRG.19622	ENSMUSG00000001520.12_ENSMUSG00000079304.5_ENSMUSG00000001517.14_ENSMUSG00000108011.1	Nrip2,Tex52,Foxm1,Gm44596
chr6_128384516_128408933_MSTRG.19622:7b-8d_+	mmu-miR-5621-5p	2	0.3333	not_assayed	not_assayed	MSTRG.19622	ENSMUSG00000001520.12_ENSMUSG00000079304.5_ENSMUSG00000001517.14_ENSMUSG00000108011.1	Nrip2,Tex52,Foxm1,Gm44596
chr6_128384516_128408933_MSTRG.19622:7b-8d_+	mmu-miR-6939-5p	1.3333	0.3333	not_assayed	not_assayed	MSTRG.19622	ENSMUSG00000001520.12_ENSMUSG00000079304.5_ENSMUSG00000001517.14_ENSMUSG00000108011.1	Nrip2,Tex52,Foxm1,Gm44596
chr6_128384516_128408933_MSTRG.19622:7b-8d_+	mmu-miR-7024-5p	1.3333	0.3333	not_assayed	not_assayed	MSTRG.19622	ENSMUSG00000001520.12_ENSMUSG00000079304.5_ENSMUSG00000001517.14_ENSMUSG00000108011.1	Nrip2,Tex52,Foxm1,Gm44596
chr6_128384516_128408933_MSTRG.19622:7b-8d_+	mmu-miR-1b-3p	0.6667	0.3333	not_assayed	not_assayed	MSTRG.19622	ENSMUSG00000001520.12_ENSMUSG00000079304.5_ENSMUSG00000001517.14_ENSMUSG00000108011.1	Nrip2,Tex52,Foxm1,Gm44596
chr6_128384516_128408933_MSTRG.19622:7b-8d_+	mmu-miR-466i-5p	0.1667	0.1667	not_assayed	not_assayed	MSTRG.19622	ENSMUSG00000001520.12_ENSMUSG00000079304.5_ENSMUSG00000001517.14_ENSMUSG00000108011.1	Nrip2,Tex52,Foxm1,Gm44596
chr6_128384516_128408933_MSTRG.19622:7b-8d_+	mmu-miR-466k	0.1667	0.1667	FALSE	FALSE	MSTRG.19622	ENSMUSG00000001520.12_ENSMUSG00000079304.5_ENSMUSG00000001517.14_ENSMUSG00000108011.1	Nrip2,Tex52,Foxm1,Gm44596
chr6_128384516_128408933_MSTRG.19622:7b-8d_+	mmu-miR-466d-5p	0.1667	0.1667	FALSE	FALSE	MSTRG.19622	ENSMUSG00000001520.12_ENSMUSG00000079304.5_ENSMUSG00000001517.14_ENSMUSG00000108011.1	Nrip2,Tex52,Foxm1,Gm44596
chr6_128384516_128408933_MSTRG.19622:7b-8d_+	mmu-miR-466l-5p	0.3333	0.1667	not_assayed	not_assayed	MSTRG.19622	ENSMUSG00000001520.12_ENSMUSG00000079304.5_ENSMUSG00000001517.14_ENSMUSG00000108011.1	Nrip2,Tex52,Foxm1,Gm44596
chr6_128384516_128408933_MSTRG.19622:7b-8d_+	mmu-miR-485-5p	0.3333	0.1667	FALSE	FALSE	MSTRG.19622	ENSMUSG00000001520.12_ENSMUSG00000079304.5_ENSMUSG00000001517.14_ENSMUSG00000108011.1	Nrip2,Tex52,Foxm1,Gm44596
chr6_128384516_128408933_MSTRG.19622:7b-8d_+	mmu-miR-1962	0.3333	0.1667	FALSE	FALSE	MSTRG.19622	ENSMUSG00000001520.12_ENSMUSG00000079304.5_ENSMUSG00000001517.14_ENSMUSG00000108011.1	Nrip2,Tex52,Foxm1,Gm44596
chr6_128384516_128408933_MSTRG.19622:7b-8d_+	mmu-miR-7036b-3p	0.1667	0.1667	not_assayed	not_assayed	MSTRG.19622	ENSMUSG00000001520.12_ENSMUSG00000079304.5_ENSMUSG00000001517.14_ENSMUSG00000108011.1	Nrip2,Tex52,Foxm1,Gm44596
chr6_128384516_128408933_MSTRG.19622:7b-8d_+	mmu-miR-7068-5p	0.3333	0.1667	not_assayed	not_assayed	MSTRG.19622	ENSMUSG00000001520.12_ENSMUSG00000079304.5_ENSMUSG00000001517.14_ENSMUSG00000108011.1	Nrip2,Tex52,Foxm1,Gm44596
chr6_128384516_128408933_MSTRG.19622:7b-8d_+	mmu-miR-7014-3p	0.3333	0.1667	not_assayed	not_assayed	MSTRG.19622	ENSMUSG00000001520.12_ENSMUSG00000079304.5_ENSMUSG00000001517.14_ENSMUSG00000108011.1	Nrip2,Tex52,Foxm1,Gm44596
chr6_128384516_128408933_MSTRG.19622:7b-8d_+	mmu-miR-130b-5p	0.3333	0.1667	TRUE	TRUE	MSTRG.19622	ENSMUSG00000001520.12_ENSMUSG00000079304.5_ENSMUSG00000001517.14_ENSMUSG00000108011.1	Nrip2,Tex52,Foxm1,Gm44596
chr14_64811601_64822218_MSTRG.7400:1p-5d_-	mmu-miR-466i-5p	9	1	not_assayed	not_assayed	MSTRG.7400	ENSMUSG00000021972.14	Hmbox1
chr14_64811601_64822218_MSTRG.7400:1p-5d_-	mmu-miR-466k	9	1	FALSE	FALSE	MSTRG.7400	ENSMUSG00000021972.14	Hmbox1
chr14_64811601_64822218_MSTRG.7400:1p-5d_-	mmu-miR-466d-5p	9	1	FALSE	FALSE	MSTRG.7400	ENSMUSG00000021972.14	Hmbox1
chr14_64811601_64822218_MSTRG.7400:1p-5d_-	mmu-miR-669c-3p	15	1	not_assayed	not_assayed	MSTRG.7400	ENSMUSG00000021972.14	Hmbox1
chr14_64811601_64822218_MSTRG.7400:1p-5d_-	mmu-miR-466l-5p	10.5	1	not_assayed	not_assayed	MSTRG.7400	ENSMUSG00000021972.14	Hmbox1
chr14_64811601_64822218_MSTRG.7400:1p-5d_-	mmu-miR-6903-3p	10.5	1	not_assayed	not_assayed	MSTRG.7400	ENSMUSG00000021972.14	Hmbox1
chr14_64811601_64822218_MSTRG.7400:1p-5d_-	mmu-miR-7684-5p	5	1	not_assayed	not_assayed	MSTRG.7400	ENSMUSG00000021972.14	Hmbox1
chr14_64811601_64822218_MSTRG.7400:1p-5d_-	mmu-miR-204-3p	5	1	not_assayed	not_assayed	MSTRG.7400	ENSMUSG00000021972.14	Hmbox1
chr14_64811601_64822218_MSTRG.7400:1p-5d_-	mmu-miR-6986-3p	4.5	1	not_assayed	not_assayed	MSTRG.7400	ENSMUSG00000021972.14	Hmbox1
chr14_64811601_64822218_MSTRG.7400:1p-5d_-	mmu-miR-672-3p	17.5	1	not_assayed	not_assayed	MSTRG.7400	ENSMUSG00000021972.14	Hmbox1
chr14_64811601_64822218_MSTRG.7400:1p-5d_-	mmu-miR-7055-3p	3.5	1	not_assayed	not_assayed	MSTRG.7400	ENSMUSG00000021972.14	Hmbox1
chr14_64811601_64822218_MSTRG.7400:1p-5d_-	mmu-miR-12201-5p	7.5	1	not_assayed	not_assayed	MSTRG.7400	ENSMUSG00000021972.14	Hmbox1
chr14_64811601_64822218_MSTRG.7400:1p-5d_-	mmu-miR-1249-5p	12	1	not_assayed	not_assayed	MSTRG.7400	ENSMUSG00000021972.14	Hmbox1
chr14_64811601_64822218_MSTRG.7400:1p-5d_-	mmu-miR-6965-5p	11.5	1	not_assayed	not_assayed	MSTRG.7400	ENSMUSG00000021972.14	Hmbox1
chr14_64811601_64822218_MSTRG.7400:1p-5d_-	mmu-miR-7047-5p	11.5	1	not_assayed	not_assayed	MSTRG.7400	ENSMUSG00000021972.14	Hmbox1
chr14_64811601_64822218_MSTRG.7400:1p-5d_-	mmu-miR-7235-5p	11.5	1	not_assayed	not_assayed	MSTRG.7400	ENSMUSG00000021972.14	Hmbox1
chr14_64811601_64822218_MSTRG.7400:1p-5d_-	mmu-miR-3103-5p	11.5	1	not_assayed	not_assayed	MSTRG.7400	ENSMUSG00000021972.14	Hmbox1
chr14_64811601_64822218_MSTRG.7400:1p-5d_-	mmu-miR-187-5p	6	1	not_assayed	not_assayed	MSTRG.7400	ENSMUSG00000021972.14	Hmbox1
chr14_64811601_64822218_MSTRG.7400:1p-5d_-	mmu-miR-7041-5p	6	1	not_assayed	not_assayed	MSTRG.7400	ENSMUSG00000021972.14	Hmbox1
chr14_64811601_64822218_MSTRG.7400:1p-5d_-	mmu-miR-29a-5p	3.5	1	TRUE	TRUE	MSTRG.7400	ENSMUSG00000021972.14	Hmbox1
chr14_64811601_64822218_MSTRG.7400:1p-5d_-	mmu-miR-3106-5p	3.5	1	not_assayed	not_assayed	MSTRG.7400	ENSMUSG00000021972.14	Hmbox1
chr14_64811601_64822218_MSTRG.7400:1p-5d_-	mmu-miR-6338	4	1	not_assayed	not_assayed	MSTRG.7400	ENSMUSG00000021972.14	Hmbox1
chr14_64811601_64822218_MSTRG.7400:1p-5d_-	mmu-miR-29b-2-5p	4	1	not_assayed	not_assayed	MSTRG.7400	ENSMUSG00000021972.14	Hmbox1
chr14_64811601_64822218_MSTRG.7400:1p-5d_-	mmu-miR-6989-5p	6	1	not_assayed	not_assayed	MSTRG.7400	ENSMUSG00000021972.14	Hmbox1
chr14_64811601_64822218_MSTRG.7400:1p-5d_-	mmu-miR-3473a	10.5	1	not_assayed	not_assayed	MSTRG.7400	ENSMUSG00000021972.14	Hmbox1
chr14_64811601_64822218_MSTRG.7400:1p-5d_-	mmu-miR-26b-5p	1	1	TRUE	TRUE	MSTRG.7400	ENSMUSG00000021972.14	Hmbox1
chr14_64811601_64822218_MSTRG.7400:1p-5d_-	mmu-miR-26a-5p	1	1	TRUE	TRUE	MSTRG.7400	ENSMUSG00000021972.14	Hmbox1
chr14_64811601_64822218_MSTRG.7400:1p-5d_-	mmu-miR-6997-5p	4.5	1	not_assayed	not_assayed	MSTRG.7400	ENSMUSG00000021972.14	Hmbox1
chr14_64811601_64822218_MSTRG.7400:1p-5d_-	mmu-miR-224-5p	3.5	1	TRUE	TRUE	MSTRG.7400	ENSMUSG00000021972.14	Hmbox1
chr14_64811601_64822218_MSTRG.7400:1p-5d_-	mmu-miR-5120	4.5	1	not_assayed	not_assayed	MSTRG.7400	ENSMUSG00000021972.14	Hmbox1
chr14_64811601_64822218_MSTRG.7400:1p-5d_-	mmu-miR-7016-5p	9	1	not_assayed	not_assayed	MSTRG.7400	ENSMUSG00000021972.14	Hmbox1
chr14_64811601_64822218_MSTRG.7400:1p-5d_-	mmu-miR-6967-5p	9	1	not_assayed	not_assayed	MSTRG.7400	ENSMUSG00000021972.14	Hmbox1
chr14_64811601_64822218_MSTRG.7400:1p-5d_-	mmu-miR-1943-5p	9	1	FALSE	TRUE	MSTRG.7400	ENSMUSG00000021972.14	Hmbox1
chr14_64811601_64822218_MSTRG.7400:1p-5d_-	mmu-miR-872-3p	2	1	TRUE	TRUE	MSTRG.7400	ENSMUSG00000021972.14	Hmbox1
chr14_64811601_64822218_MSTRG.7400:1p-5d_-	mmu-let-7g-3p	0.5	0.5	TRUE	TRUE	MSTRG.7400	ENSMUSG00000021972.14	Hmbox1
chr14_64811601_64822218_MSTRG.7400:1p-5d_-	mmu-miR-3095-5p	1.5	0.5	not_assayed	not_assayed	MSTRG.7400	ENSMUSG00000021972.14	Hmbox1
chr14_64811601_64822218_MSTRG.7400:1p-5d_-	mmu-miR-23b-3p	0.5	0.5	TRUE	TRUE	MSTRG.7400	ENSMUSG00000021972.14	Hmbox1
chr14_64811601_64822218_MSTRG.7400:1p-5d_-	mmu-miR-23a-3p	0.5	0.5	FALSE	FALSE	MSTRG.7400	ENSMUSG00000021972.14	Hmbox1
chr3_126921612_126923324_MSTRG.14935:2p-3d_-	mmu-miR-466i-5p	4	1	not_assayed	not_assayed	MSTRG.14935	ENSMUSG00000032826.19_ENSMUSG00000105322.1_ENSMUSG00000105939.1_ENSMUSG00000106612.1	Ank2,Gm43751,Gm43322,Gm43750
chr3_126921612_126923324_MSTRG.14935:2p-3d_-	mmu-miR-466k	4	1	FALSE	FALSE	MSTRG.14935	ENSMUSG00000032826.19_ENSMUSG00000105322.1_ENSMUSG00000105939.1_ENSMUSG00000106612.1	Ank2,Gm43751,Gm43322,Gm43750
chr3_126921612_126923324_MSTRG.14935:2p-3d_-	mmu-miR-466d-5p	4	1	FALSE	FALSE	MSTRG.14935	ENSMUSG00000032826.19_ENSMUSG00000105322.1_ENSMUSG00000105939.1_ENSMUSG00000106612.1	Ank2,Gm43751,Gm43322,Gm43750
chr3_126921612_126923324_MSTRG.14935:2p-3d_-	mmu-miR-466l-5p	6	1	not_assayed	not_assayed	MSTRG.14935	ENSMUSG00000032826.19_ENSMUSG00000105322.1_ENSMUSG00000105939.1_ENSMUSG00000106612.1	Ank2,Gm43751,Gm43322,Gm43750
chr3_126921612_126923324_MSTRG.14935:2p-3d_-	mmu-miR-6903-3p	5	1	not_assayed	not_assayed	MSTRG.14935	ENSMUSG00000032826.19_ENSMUSG00000105322.1_ENSMUSG00000105939.1_ENSMUSG00000106612.1	Ank2,Gm43751,Gm43322,Gm43750
chr3_126921612_126923324_MSTRG.14935:2p-3d_-	mmu-miR-669e-3p	3	1	not_assayed	not_assayed	MSTRG.14935	ENSMUSG00000032826.19_ENSMUSG00000105322.1_ENSMUSG00000105939.1_ENSMUSG00000106612.1	Ank2,Gm43751,Gm43322,Gm43750
chr3_126921612_126923324_MSTRG.14935:2p-3d_-	mmu-miR-383-3p	1	1	not_assayed	not_assayed	MSTRG.14935	ENSMUSG00000032826.19_ENSMUSG00000105322.1_ENSMUSG00000105939.1_ENSMUSG00000106612.1	Ank2,Gm43751,Gm43322,Gm43750
chr3_126921612_126923324_MSTRG.14935:2p-3d_-	mmu-miR-3084-5p	1	1	not_assayed	not_assayed	MSTRG.14935	ENSMUSG00000032826.19_ENSMUSG00000105322.1_ENSMUSG00000105939.1_ENSMUSG00000106612.1	Ank2,Gm43751,Gm43322,Gm43750
chr3_126921612_126923324_MSTRG.14935:2p-3d_-	mmu-miR-3086-3p	1	1	not_assayed	not_assayed	MSTRG.14935	ENSMUSG00000032826.19_ENSMUSG00000105322.1_ENSMUSG00000105939.1_ENSMUSG00000106612.1	Ank2,Gm43751,Gm43322,Gm43750
chr3_126921612_126923324_MSTRG.14935:2p-3d_-	mmu-miR-122b-5p	3	1	not_assayed	not_assayed	MSTRG.14935	ENSMUSG00000032826.19_ENSMUSG00000105322.1_ENSMUSG00000105939.1_ENSMUSG00000106612.1	Ank2,Gm43751,Gm43322,Gm43750
chr3_126921612_126923324_MSTRG.14935:2p-3d_-	mmu-miR-684	2	1	FALSE	FALSE	MSTRG.14935	ENSMUSG00000032826.19_ENSMUSG00000105322.1_ENSMUSG00000105939.1_ENSMUSG00000106612.1	Ank2,Gm43751,Gm43322,Gm43750
chr3_126921612_126923324_MSTRG.14935:2p-3d_-	mmu-miR-3961	1	1	not_assayed	not_assayed	MSTRG.14935	ENSMUSG00000032826.19_ENSMUSG00000105322.1_ENSMUSG00000105939.1_ENSMUSG00000106612.1	Ank2,Gm43751,Gm43322,Gm43750
chr3_126921612_126923324_MSTRG.14935:2p-3d_-	mmu-miR-361-3p	1	1	not_assayed	not_assayed	MSTRG.14935	ENSMUSG00000032826.19_ENSMUSG00000105322.1_ENSMUSG00000105939.1_ENSMUSG00000106612.1	Ank2,Gm43751,Gm43322,Gm43750
chr3_126921612_126923324_MSTRG.14935:2p-3d_-	mmu-miR-1903	1	1	FALSE	FALSE	MSTRG.14935	ENSMUSG00000032826.19_ENSMUSG00000105322.1_ENSMUSG00000105939.1_ENSMUSG00000106612.1	Ank2,Gm43751,Gm43322,Gm43750
chr3_126921612_126923324_MSTRG.14935:2p-3d_-	mmu-miR-12183-5p	1	1	not_assayed	not_assayed	MSTRG.14935	ENSMUSG00000032826.19_ENSMUSG00000105322.1_ENSMUSG00000105939.1_ENSMUSG00000106612.1	Ank2,Gm43751,Gm43322,Gm43750
chr3_126921612_126923324_MSTRG.14935:2p-3d_-	mmu-miR-139-5p	2	1	TRUE	TRUE	MSTRG.14935	ENSMUSG00000032826.19_ENSMUSG00000105322.1_ENSMUSG00000105939.1_ENSMUSG00000106612.1	Ank2,Gm43751,Gm43322,Gm43750
chr3_126921612_126923324_MSTRG.14935:2p-3d_-	mmu-miR-669m-3p	1	1	TRUE	TRUE	MSTRG.14935	ENSMUSG00000032826.19_ENSMUSG00000105322.1_ENSMUSG00000105939.1_ENSMUSG00000106612.1	Ank2,Gm43751,Gm43322,Gm43750
chr3_126921612_126923324_MSTRG.14935:2p-3d_-	mmu-miR-669l-3p	1	1	not_assayed	not_assayed	MSTRG.14935	ENSMUSG00000032826.19_ENSMUSG00000105322.1_ENSMUSG00000105939.1_ENSMUSG00000106612.1	Ank2,Gm43751,Gm43322,Gm43750
chr3_126921612_126923324_MSTRG.14935:2p-3d_-	mmu-miR-669d-2-3p	1	1	not_assayed	not_assayed	MSTRG.14935	ENSMUSG00000032826.19_ENSMUSG00000105322.1_ENSMUSG00000105939.1_ENSMUSG00000106612.1	Ank2,Gm43751,Gm43322,Gm43750
chr3_126921612_126923324_MSTRG.14935:2p-3d_-	mmu-miR-467e-3p	1	1	FALSE	FALSE	MSTRG.14935	ENSMUSG00000032826.19_ENSMUSG00000105322.1_ENSMUSG00000105939.1_ENSMUSG00000106612.1	Ank2,Gm43751,Gm43322,Gm43750
chr3_126921612_126923324_MSTRG.14935:2p-3d_-	mmu-miR-467d-3p	1	1	TRUE	TRUE	MSTRG.14935	ENSMUSG00000032826.19_ENSMUSG00000105322.1_ENSMUSG00000105939.1_ENSMUSG00000106612.1	Ank2,Gm43751,Gm43322,Gm43750
chr3_126921612_126923324_MSTRG.14935:2p-3d_-	mmu-miR-467c-3p	1	1	not_assayed	not_assayed	MSTRG.14935	ENSMUSG00000032826.19_ENSMUSG00000105322.1_ENSMUSG00000105939.1_ENSMUSG00000106612.1	Ank2,Gm43751,Gm43322,Gm43750
chr3_126921612_126923324_MSTRG.14935:2p-3d_-	mmu-miR-467b-3p	1	1	FALSE	FALSE	MSTRG.14935	ENSMUSG00000032826.19_ENSMUSG00000105322.1_ENSMUSG00000105939.1_ENSMUSG00000106612.1	Ank2,Gm43751,Gm43322,Gm43750
chr3_126921612_126923324_MSTRG.14935:2p-3d_-	mmu-miR-6360	2	1	not_assayed	not_assayed	MSTRG.14935	ENSMUSG00000032826.19_ENSMUSG00000105322.1_ENSMUSG00000105939.1_ENSMUSG00000106612.1	Ank2,Gm43751,Gm43322,Gm43750
chr3_126921612_126923324_MSTRG.14935:2p-3d_-	mmu-miR-7217-3p	1	1	not_assayed	not_assayed	MSTRG.14935	ENSMUSG00000032826.19_ENSMUSG00000105322.1_ENSMUSG00000105939.1_ENSMUSG00000106612.1	Ank2,Gm43751,Gm43322,Gm43750
chr3_126921612_126923324_MSTRG.14935:2p-3d_-	mmu-miR-3102-5p.2-5p	1	1	not_assayed	not_assayed	MSTRG.14935	ENSMUSG00000032826.19_ENSMUSG00000105322.1_ENSMUSG00000105939.1_ENSMUSG00000106612.1	Ank2,Gm43751,Gm43322,Gm43750
chr3_98313170_98334522_MSTRG.14639:1p-2d_-	mmu-miR-5125	0.5	0.25	not_assayed	not_assayed	MSTRG.14639	ENSMUSG00000053398.11	Phgdh
chr3_98313170_98334522_MSTRG.14639:1p-2d_-	mmu-miR-1193-3p	0.25	0.25	TRUE	TRUE	MSTRG.14639	ENSMUSG00000053398.11	Phgdh
chr3_98313170_98334522_MSTRG.14639:1p-2d_-	mmu-miR-370-5p	0.25	0.25	FALSE	FALSE	MSTRG.14639	ENSMUSG00000053398.11	Phgdh
chr3_98313170_98334522_MSTRG.14639:1p-2d_-	mmu-miR-7052-3p	0.75	0.5	not_assayed	not_assayed	MSTRG.14639	ENSMUSG00000053398.11	Phgdh
chr5_140753311_140761441_MSTRG.18310:1p-4d_+	mmu-miR-466i-5p	3	1	not_assayed	not_assayed	MSTRG.18310	ENSMUSG00000050022.16	Amz1
chr5_140753311_140761441_MSTRG.18310:1p-4d_+	mmu-miR-466k	3	1	FALSE	FALSE	MSTRG.18310	ENSMUSG00000050022.16	Amz1
chr5_140753311_140761441_MSTRG.18310:1p-4d_+	mmu-miR-466d-5p	3	1	FALSE	FALSE	MSTRG.18310	ENSMUSG00000050022.16	Amz1
chr5_140753311_140761441_MSTRG.18310:1p-4d_+	mmu-miR-466l-5p	4	1	not_assayed	not_assayed	MSTRG.18310	ENSMUSG00000050022.16	Amz1
chr5_140753311_140761441_MSTRG.18310:1p-4d_+	mmu-miR-6903-3p	4	1	not_assayed	not_assayed	MSTRG.18310	ENSMUSG00000050022.16	Amz1
chr5_140753311_140761441_MSTRG.18310:1p-4d_+	mmu-miR-6985-3p	1.5	1	not_assayed	not_assayed	MSTRG.18310	ENSMUSG00000050022.16	Amz1
chr5_140753311_140761441_MSTRG.18310:1p-4d_+	mmu-miR-673-5p	1.5	1	FALSE	FALSE	MSTRG.18310	ENSMUSG00000050022.16	Amz1
chr5_140753311_140761441_MSTRG.18310:1p-4d_+	mmu-miR-669c-3p	5	1	not_assayed	not_assayed	MSTRG.18310	ENSMUSG00000050022.16	Amz1
chr5_140753311_140761441_MSTRG.18310:1p-4d_+	mmu-miR-3089-5p	1	0.5	not_assayed	not_assayed	MSTRG.18310	ENSMUSG00000050022.16	Amz1
chr5_140753311_140761441_MSTRG.18310:1p-4d_+	mmu-miR-6946-3p	0.5	0.5	not_assayed	not_assayed	MSTRG.18310	ENSMUSG00000050022.16	Amz1
chr5_140753311_140761441_MSTRG.18310:1p-4d_+	mmu-miR-7087-3p	2	0.5	not_assayed	not_assayed	MSTRG.18310	ENSMUSG00000050022.16	Amz1
chr5_140753311_140761441_MSTRG.18310:1p-4d_+	mmu-miR-664-3p	0.5	0.5	not_assayed	not_assayed	MSTRG.18310	ENSMUSG00000050022.16	Amz1
chr4_70427064_70428842_MSTRG.15660:5p-6d_-	mmu-miR-7079-3p	3	1	not_assayed	not_assayed	MSTRG.15660	ENSMUSG00000039270.9	Megf9
chr4_70427064_70428842_MSTRG.15660:5p-6d_-	mmu-miR-6918-5p	3	1	not_assayed	not_assayed	MSTRG.15660	ENSMUSG00000039270.9	Megf9
chr4_70427064_70428842_MSTRG.15660:5p-6d_-	mmu-miR-203b-3p	3	1	not_assayed	not_assayed	MSTRG.15660	ENSMUSG00000039270.9	Megf9
chr4_70427064_70428842_MSTRG.15660:5p-6d_-	mmu-miR-1894-5p	1	1	FALSE	FALSE	MSTRG.15660	ENSMUSG00000039270.9	Megf9
chr4_70427064_70428842_MSTRG.15660:5p-6d_-	mmu-miR-5116	2	1	not_assayed	not_assayed	MSTRG.15660	ENSMUSG00000039270.9	Megf9
chr4_70427064_70428842_MSTRG.15660:5p-6d_-	mmu-miR-7116-5p	1	1	not_assayed	not_assayed	MSTRG.15660	ENSMUSG00000039270.9	Megf9
chr4_70427064_70428842_MSTRG.15660:5p-6d_-	mmu-miR-374c-5p	1	1	not_assayed	not_assayed	MSTRG.15660	ENSMUSG00000039270.9	Megf9
chr4_70427064_70428842_MSTRG.15660:5p-6d_-	mmu-miR-1981-3p	1	1	not_assayed	not_assayed	MSTRG.15660	ENSMUSG00000039270.9	Megf9
chr4_70427064_70428842_MSTRG.15660:5p-6d_-	mmu-miR-6942-5p	1	1	not_assayed	not_assayed	MSTRG.15660	ENSMUSG00000039270.9	Megf9
chr17_24896499_24897527_MSTRG.9673:2b-3d_+	mmu-miR-3065-3p	1.75	0.75	not_assayed	not_assayed	MSTRG.9673	ENSMUSG00000073435.10_ENSMUSG00000038880.13	Nme3,Mrps34
chr17_24896499_24897527_MSTRG.9673:2b-3d_+	mmu-miR-7032-3p	0.75	0.25	not_assayed	not_assayed	MSTRG.9673	ENSMUSG00000073435.10_ENSMUSG00000038880.13	Nme3,Mrps34
chr17_24896499_24897527_MSTRG.9673:2b-3d_+	mmu-miR-7677-3p	1.75	0.75	not_assayed	not_assayed	MSTRG.9673	ENSMUSG00000073435.10_ENSMUSG00000038880.13	Nme3,Mrps34
chr17_24896499_24897527_MSTRG.9673:2b-3d_+	mmu-miR-324-3p	0.75	0.25	TRUE	TRUE	MSTRG.9673	ENSMUSG00000073435.10_ENSMUSG00000038880.13	Nme3,Mrps34
chr17_24896499_24897527_MSTRG.9673:2b-3d_+	mmu-miR-20b-3p	1	1	FALSE	FALSE	MSTRG.9673	ENSMUSG00000073435.10_ENSMUSG00000038880.13	Nme3,Mrps34
chr17_24896499_24897527_MSTRG.9673:2b-3d_+	mmu-miR-17-3p	1	1	FALSE	FALSE	MSTRG.9673	ENSMUSG00000073435.10_ENSMUSG00000038880.13	Nme3,Mrps34
chr17_24896499_24897527_MSTRG.9673:2b-3d_+	mmu-miR-106a-3p	1	1	not_assayed	not_assayed	MSTRG.9673	ENSMUSG00000073435.10_ENSMUSG00000038880.13	Nme3,Mrps34
chr17_24896499_24897527_MSTRG.9673:2b-3d_+	mmu-miR-6516-3p	0.75	0.25	not_assayed	not_assayed	MSTRG.9673	ENSMUSG00000073435.10_ENSMUSG00000038880.13	Nme3,Mrps34
chr1_58522806_58527020_MSTRG.426:1p-2d_-	mmu-miR-7116-3p	5	1	not_assayed	not_assayed	MSTRG.426	ENSMUSG00000038174.14	Fam126b
chr1_58522806_58527020_MSTRG.426:1p-2d_-	mmu-miR-6951-3p	5	1	not_assayed	not_assayed	MSTRG.426	ENSMUSG00000038174.14	Fam126b
chr1_58522806_58527020_MSTRG.426:1p-2d_-	mmu-miR-216a-3p	3	1	not_assayed	not_assayed	MSTRG.426	ENSMUSG00000038174.14	Fam126b
chr1_58522806_58527020_MSTRG.426:1p-2d_-	mmu-miR-742-3p	2	1	FALSE	FALSE	MSTRG.426	ENSMUSG00000038174.14	Fam126b
chr1_58522806_58527020_MSTRG.426:1p-2d_-	mmu-miR-6386	3	1	not_assayed	not_assayed	MSTRG.426	ENSMUSG00000038174.14	Fam126b
chr1_58522806_58527020_MSTRG.426:1p-2d_-	mmu-miR-532-5p	3	1	TRUE	TRUE	MSTRG.426	ENSMUSG00000038174.14	Fam126b
chr1_58522806_58527020_MSTRG.426:1p-2d_-	mmu-miR-6339	3	1	not_assayed	not_assayed	MSTRG.426	ENSMUSG00000038174.14	Fam126b
chr1_58522806_58527020_MSTRG.426:1p-2d_-	mmu-miR-335-3p	5	1	TRUE	TRUE	MSTRG.426	ENSMUSG00000038174.14	Fam126b
chr1_58522806_58527020_MSTRG.426:1p-2d_-	mmu-miR-539-5p	2	1	TRUE	TRUE	MSTRG.426	ENSMUSG00000038174.14	Fam126b
chr1_58522806_58527020_MSTRG.426:1p-2d_-	mmu-miR-6946-5p	2	1	not_assayed	not_assayed	MSTRG.426	ENSMUSG00000038174.14	Fam126b
chr1_58522806_58527020_MSTRG.426:1p-2d_-	mmu-miR-8118	3	1	not_assayed	not_assayed	MSTRG.426	ENSMUSG00000038174.14	Fam126b
chr1_58522806_58527020_MSTRG.426:1p-2d_-	mmu-let-7g-3p	2	1	TRUE	TRUE	MSTRG.426	ENSMUSG00000038174.14	Fam126b
chr1_58522806_58527020_MSTRG.426:1p-2d_-	mmu-miR-421-5p	1	1	not_assayed	not_assayed	MSTRG.426	ENSMUSG00000038174.14	Fam126b
chr1_58522806_58527020_MSTRG.426:1p-2d_-	mmu-miR-873b	2	1	not_assayed	not_assayed	MSTRG.426	ENSMUSG00000038174.14	Fam126b
chr1_58522806_58527020_MSTRG.426:1p-2d_-	mmu-miR-6924-3p	4	1	not_assayed	not_assayed	MSTRG.426	ENSMUSG00000038174.14	Fam126b
chr1_58522806_58527020_MSTRG.426:1p-2d_-	mmu-miR-883a-5p	1	1	FALSE	FALSE	MSTRG.426	ENSMUSG00000038174.14	Fam126b
chr1_58522806_58527020_MSTRG.426:1p-2d_-	mmu-miR-6402	2	1	not_assayed	not_assayed	MSTRG.426	ENSMUSG00000038174.14	Fam126b
chr1_58522806_58527020_MSTRG.426:1p-2d_-	mmu-miR-5626-3p	2	1	not_assayed	not_assayed	MSTRG.426	ENSMUSG00000038174.14	Fam126b
chr6_39334768_39335986_MSTRG.18728:1p-2d_-	mmu-miR-7650-3p	1	1	not_assayed	not_assayed	MSTRG.18728	ENSMUSG00000029924.12	Slc37a3
chr6_39334768_39335986_MSTRG.18728:1p-2d_-	mmu-miR-696	2	1	FALSE	FALSE	MSTRG.18728	ENSMUSG00000029924.12	Slc37a3
chr6_39334768_39335986_MSTRG.18728:1p-2d_-	mmu-miR-1904	1	1	FALSE	FALSE	MSTRG.18728	ENSMUSG00000029924.12	Slc37a3
chr6_39334768_39335986_MSTRG.18728:1p-2d_-	mmu-miR-493-3p	1	1	FALSE	FALSE	MSTRG.18728	ENSMUSG00000029924.12	Slc37a3
chr6_39334768_39335986_MSTRG.18728:1p-2d_-	mmu-miR-205-3p	2	1	not_assayed	not_assayed	MSTRG.18728	ENSMUSG00000029924.12	Slc37a3
chr13_24902163_24905368_MSTRG.5833:2p-3d_+	mmu-miR-466i-5p	10	1	not_assayed	not_assayed	MSTRG.5833	ENSMUSG00000006711.15	D130043K22Rik
chr13_24902163_24905368_MSTRG.5833:2p-3d_+	mmu-miR-466k	10	1	FALSE	FALSE	MSTRG.5833	ENSMUSG00000006711.15	D130043K22Rik
chr13_24902163_24905368_MSTRG.5833:2p-3d_+	mmu-miR-466d-5p	10	1	FALSE	FALSE	MSTRG.5833	ENSMUSG00000006711.15	D130043K22Rik
chr13_24902163_24905368_MSTRG.5833:2p-3d_+	mmu-miR-466l-5p	12	1	not_assayed	not_assayed	MSTRG.5833	ENSMUSG00000006711.15	D130043K22Rik
chr13_24902163_24905368_MSTRG.5833:2p-3d_+	mmu-miR-7661-5p	10	1	not_assayed	not_assayed	MSTRG.5833	ENSMUSG00000006711.15	D130043K22Rik
chr13_24902163_24905368_MSTRG.5833:2p-3d_+	mmu-miR-6903-3p	12	1	not_assayed	not_assayed	MSTRG.5833	ENSMUSG00000006711.15	D130043K22Rik
chr13_24902163_24905368_MSTRG.5833:2p-3d_+	mmu-miR-5101	8	1	not_assayed	not_assayed	MSTRG.5833	ENSMUSG00000006711.15	D130043K22Rik
chr13_24902163_24905368_MSTRG.5833:2p-3d_+	mmu-miR-7054-5p	6	1	not_assayed	not_assayed	MSTRG.5833	ENSMUSG00000006711.15	D130043K22Rik
chr13_24902163_24905368_MSTRG.5833:2p-3d_+	mmu-miR-6999-5p	6	1	not_assayed	not_assayed	MSTRG.5833	ENSMUSG00000006711.15	D130043K22Rik
chr13_24902163_24905368_MSTRG.5833:2p-3d_+	mmu-miR-881-5p	7	1	FALSE	FALSE	MSTRG.5833	ENSMUSG00000006711.15	D130043K22Rik
chr13_24902163_24905368_MSTRG.5833:2p-3d_+	mmu-miR-12201-5p	5	1	not_assayed	not_assayed	MSTRG.5833	ENSMUSG00000006711.15	D130043K22Rik
chr13_24902163_24905368_MSTRG.5833:2p-3d_+	mmu-miR-7078-3p	4	1	not_assayed	not_assayed	MSTRG.5833	ENSMUSG00000006711.15	D130043K22Rik
chr13_24902163_24905368_MSTRG.5833:2p-3d_+	mmu-miR-6402	1	1	not_assayed	not_assayed	MSTRG.5833	ENSMUSG00000006711.15	D130043K22Rik
chr13_24902163_24905368_MSTRG.5833:2p-3d_+	mmu-miR-5626-3p	1	1	not_assayed	not_assayed	MSTRG.5833	ENSMUSG00000006711.15	D130043K22Rik
chr13_24902163_24905368_MSTRG.5833:2p-3d_+	mmu-miR-6917-5p	2	1	not_assayed	not_assayed	MSTRG.5833	ENSMUSG00000006711.15	D130043K22Rik
chr13_24902163_24905368_MSTRG.5833:2p-3d_+	mmu-miR-669b-5p	3	1	not_assayed	not_assayed	MSTRG.5833	ENSMUSG00000006711.15	D130043K22Rik
chr13_24902163_24905368_MSTRG.5833:2p-3d_+	mmu-miR-582-5p	3	1	not_assayed	not_assayed	MSTRG.5833	ENSMUSG00000006711.15	D130043K22Rik
chr13_24902163_24905368_MSTRG.5833:2p-3d_+	mmu-miR-5112	1	1	not_assayed	not_assayed	MSTRG.5833	ENSMUSG00000006711.15	D130043K22Rik
chr13_24902163_24905368_MSTRG.5833:2p-3d_+	mmu-miR-3074-1-3p	1	1	not_assayed	not_assayed	MSTRG.5833	ENSMUSG00000006711.15	D130043K22Rik
chr13_24902163_24905368_MSTRG.5833:2p-3d_+	mmu-miR-7234-5p	7	1	not_assayed	not_assayed	MSTRG.5833	ENSMUSG00000006711.15	D130043K22Rik
chr13_24902163_24905368_MSTRG.5833:2p-3d_+	mmu-miR-7115-3p	1	1	not_assayed	not_assayed	MSTRG.5833	ENSMUSG00000006711.15	D130043K22Rik
chr1_58405602_58406564_MSTRG.419:5b-7d_+	mmu-miR-6989-3p	1	1	not_assayed	not_assayed	MSTRG.419	ENSMUSG00000051223.14	Bzw1
chr1_58405602_58406564_MSTRG.419:5b-7d_+	mmu-miR-7229-3p	1	1	not_assayed	not_assayed	MSTRG.419	ENSMUSG00000051223.14	Bzw1
chr16_36768146_36771875_MSTRG.9042:1p-2d_-	mmu-miR-7678-3p	2	1	not_assayed	not_assayed	MSTRG.9042	ENSMUSG00000022899.9	Slc15a2
chr16_36768146_36771875_MSTRG.9042:1p-2d_-	mmu-miR-5616-5p	3	1	not_assayed	not_assayed	MSTRG.9042	ENSMUSG00000022899.9	Slc15a2
chr16_36768146_36771875_MSTRG.9042:1p-2d_-	mmu-miR-3059-5p	3	1	not_assayed	not_assayed	MSTRG.9042	ENSMUSG00000022899.9	Slc15a2
chr16_36768146_36771875_MSTRG.9042:1p-2d_-	mmu-miR-7035-3p	1	1	not_assayed	not_assayed	MSTRG.9042	ENSMUSG00000022899.9	Slc15a2
chr16_36768146_36771875_MSTRG.9042:1p-2d_-	mmu-miR-3094-3p	1	1	not_assayed	not_assayed	MSTRG.9042	ENSMUSG00000022899.9	Slc15a2
chr17_7259390_7303315_MSTRG.9456:8b-9d_+	mmu-miR-6939-5p	0.6667	0.3333	not_assayed	not_assayed	MSTRG.9456	ENSMUSG00000094724.8_ENSMUSG00000116876.1_ENSMUSG00000023809.10_ENSMUSG00000094083.2	Rnaset2b,Gm49721,Rps6ka2,Gm1604b
chr17_7259390_7303315_MSTRG.9456:8b-9d_+	mmu-miR-669l-5p	0.3333	0.3333	FALSE	TRUE	MSTRG.9456	ENSMUSG00000094724.8_ENSMUSG00000116876.1_ENSMUSG00000023809.10_ENSMUSG00000094083.2	Rnaset2b,Gm49721,Rps6ka2,Gm1604b
chr17_7259390_7303315_MSTRG.9456:8b-9d_+	mmu-miR-669p-5p	0.3333	0.3333	not_assayed	not_assayed	MSTRG.9456	ENSMUSG00000094724.8_ENSMUSG00000116876.1_ENSMUSG00000023809.10_ENSMUSG00000094083.2	Rnaset2b,Gm49721,Rps6ka2,Gm1604b
chr17_7259390_7303315_MSTRG.9456:8b-9d_+	mmu-miR-669f-5p	0.3333	0.3333	not_assayed	not_assayed	MSTRG.9456	ENSMUSG00000094724.8_ENSMUSG00000116876.1_ENSMUSG00000023809.10_ENSMUSG00000094083.2	Rnaset2b,Gm49721,Rps6ka2,Gm1604b
chr17_7259390_7303315_MSTRG.9456:8b-9d_+	mmu-miR-669a-5p	0.3333	0.3333	not_assayed	not_assayed	MSTRG.9456	ENSMUSG00000094724.8_ENSMUSG00000116876.1_ENSMUSG00000023809.10_ENSMUSG00000094083.2	Rnaset2b,Gm49721,Rps6ka2,Gm1604b
chr17_7259390_7303315_MSTRG.9456:8b-9d_+	mmu-miR-7050-3p	0.3333	0.3333	not_assayed	not_assayed	MSTRG.9456	ENSMUSG00000094724.8_ENSMUSG00000116876.1_ENSMUSG00000023809.10_ENSMUSG00000094083.2	Rnaset2b,Gm49721,Rps6ka2,Gm1604b
chr17_7259390_7303315_MSTRG.9456:8b-9d_+	mmu-miR-7084-3p	1.6667	0.6667	not_assayed	not_assayed	MSTRG.9456	ENSMUSG00000094724.8_ENSMUSG00000116876.1_ENSMUSG00000023809.10_ENSMUSG00000094083.2	Rnaset2b,Gm49721,Rps6ka2,Gm1604b
chr17_7259390_7303315_MSTRG.9456:8b-9d_+	mmu-miR-1953	0.6667	0.3333	FALSE	FALSE	MSTRG.9456	ENSMUSG00000094724.8_ENSMUSG00000116876.1_ENSMUSG00000023809.10_ENSMUSG00000094083.2	Rnaset2b,Gm49721,Rps6ka2,Gm1604b
chr17_7259390_7303315_MSTRG.9456:8b-9d_+	mmu-miR-7067-5p	1.6667	0.3333	not_assayed	not_assayed	MSTRG.9456	ENSMUSG00000094724.8_ENSMUSG00000116876.1_ENSMUSG00000023809.10_ENSMUSG00000094083.2	Rnaset2b,Gm49721,Rps6ka2,Gm1604b
chr17_7259390_7303315_MSTRG.9456:8b-9d_+	mmu-miR-7212-5p	0.6667	0.3333	not_assayed	not_assayed	MSTRG.9456	ENSMUSG00000094724.8_ENSMUSG00000116876.1_ENSMUSG00000023809.10_ENSMUSG00000094083.2	Rnaset2b,Gm49721,Rps6ka2,Gm1604b
chr17_7259390_7303315_MSTRG.9456:8b-9d_+	mmu-miR-7117-5p	0.6667	0.3333	not_assayed	not_assayed	MSTRG.9456	ENSMUSG00000094724.8_ENSMUSG00000116876.1_ENSMUSG00000023809.10_ENSMUSG00000094083.2	Rnaset2b,Gm49721,Rps6ka2,Gm1604b
chr17_7259390_7303315_MSTRG.9456:8b-9d_+	mmu-miR-881-5p	2.6667	0.3333	FALSE	FALSE	MSTRG.9456	ENSMUSG00000094724.8_ENSMUSG00000116876.1_ENSMUSG00000023809.10_ENSMUSG00000094083.2	Rnaset2b,Gm49721,Rps6ka2,Gm1604b
chr17_7259390_7303315_MSTRG.9456:8b-9d_+	mmu-miR-7065-3p	0.3333	0.3333	not_assayed	not_assayed	MSTRG.9456	ENSMUSG00000094724.8_ENSMUSG00000116876.1_ENSMUSG00000023809.10_ENSMUSG00000094083.2	Rnaset2b,Gm49721,Rps6ka2,Gm1604b
chr17_21028868_21043060_MSTRG.9570:4b-5d_+	mmu-miR-219b-5p	1	0.5	not_assayed	not_assayed	MSTRG.9570	ENSMUSG00000067942.6	Zfp160
chr17_21028868_21043060_MSTRG.9570:4b-5d_+	mmu-miR-6945-5p	0.5	0.5	not_assayed	not_assayed	MSTRG.9570	ENSMUSG00000067942.6	Zfp160
chr17_21028868_21043060_MSTRG.9570:4b-5d_+	mmu-miR-1936	0.5	0.5	FALSE	FALSE	MSTRG.9570	ENSMUSG00000067942.6	Zfp160
chr17_21028868_21043060_MSTRG.9570:4b-5d_+	mmu-miR-3474	0.5	0.5	not_assayed	not_assayed	MSTRG.9570	ENSMUSG00000067942.6	Zfp160
chr17_21028868_21043060_MSTRG.9570:4b-5d_+	mmu-miR-496b	0.5	0.5	not_assayed	not_assayed	MSTRG.9570	ENSMUSG00000067942.6	Zfp160
chr17_21028868_21043060_MSTRG.9570:4b-5d_+	mmu-miR-218-1-3p	0.5	0.5	TRUE	TRUE	MSTRG.9570	ENSMUSG00000067942.6	Zfp160
chr17_21028868_21043060_MSTRG.9570:4b-5d_+	mmu-miR-3473a	0.5	0.5	not_assayed	not_assayed	MSTRG.9570	ENSMUSG00000067942.6	Zfp160
chr17_21028868_21043060_MSTRG.9570:4b-5d_+	mmu-miR-185-5p	0.5	0.5	TRUE	TRUE	MSTRG.9570	ENSMUSG00000067942.6	Zfp160
chr17_21028868_21043060_MSTRG.9570:4b-5d_+	mmu-miR-6961-3p	1.5	0.5	not_assayed	not_assayed	MSTRG.9570	ENSMUSG00000067942.6	Zfp160
chr17_21028868_21043060_MSTRG.9570:4b-5d_+	mmu-miR-882	0.5	0.5	FALSE	FALSE	MSTRG.9570	ENSMUSG00000067942.6	Zfp160
chr17_21028868_21043060_MSTRG.9570:4b-5d_+	mmu-miR-7685-3p	0.5	0.5	not_assayed	not_assayed	MSTRG.9570	ENSMUSG00000067942.6	Zfp160
chr17_21028868_21043060_MSTRG.9570:4b-5d_+	mmu-miR-183-5p	0.5	0.5	TRUE	TRUE	MSTRG.9570	ENSMUSG00000067942.6	Zfp160
chr17_23736631_23737308_MSTRG.9614:5b-7d_-	mmu-miR-7239-3p	1	1	not_assayed	not_assayed	MSTRG.9614	ENSMUSG00000040097.16_ENSMUSG00000023909.4	Flywch1,Paqr4
chr17_23736631_23737308_MSTRG.9614:5b-7d_-	mmu-miR-3113-3p	1	1	not_assayed	not_assayed	MSTRG.9614	ENSMUSG00000040097.16_ENSMUSG00000023909.4	Flywch1,Paqr4
chr17_23736631_23737308_MSTRG.9614:5b-7d_-	mmu-miR-760-3p	1	1	not_assayed	not_assayed	MSTRG.9614	ENSMUSG00000040097.16_ENSMUSG00000023909.4	Flywch1,Paqr4
chr17_23736631_23737308_MSTRG.9614:5b-7d_-	mmu-miR-3085-3p	2	1	not_assayed	not_assayed	MSTRG.9614	ENSMUSG00000040097.16_ENSMUSG00000023909.4	Flywch1,Paqr4
chr17_23736631_23737308_MSTRG.9614:5b-7d_-	mmu-miR-3064-5p	2	1	not_assayed	not_assayed	MSTRG.9614	ENSMUSG00000040097.16_ENSMUSG00000023909.4	Flywch1,Paqr4
chr17_23736631_23737308_MSTRG.9614:5b-7d_-	mmu-miR-7042-3p	1	1	not_assayed	not_assayed	MSTRG.9614	ENSMUSG00000040097.16_ENSMUSG00000023909.4	Flywch1,Paqr4
chr7_127607031_127608455_MSTRG.21505:11b-12d_-	mmu-miR-7056-3p	2	1	not_assayed	not_assayed	MSTRG.21505	ENSMUSG00000045639.14_ENSMUSG00000030814.17	Zfp629,Bcl7c
chr7_127607031_127608455_MSTRG.21505:11b-12d_-	mmu-miR-7670-3p	4	1	not_assayed	not_assayed	MSTRG.21505	ENSMUSG00000045639.14_ENSMUSG00000030814.17	Zfp629,Bcl7c
chr7_127607031_127608455_MSTRG.21505:11b-12d_-	mmu-miR-211-5p	4	1	TRUE	TRUE	MSTRG.21505	ENSMUSG00000045639.14_ENSMUSG00000030814.17	Zfp629,Bcl7c
chr7_127607031_127608455_MSTRG.21505:11b-12d_-	mmu-miR-204-5p	4	1	TRUE	TRUE	MSTRG.21505	ENSMUSG00000045639.14_ENSMUSG00000030814.17	Zfp629,Bcl7c
chr7_127607031_127608455_MSTRG.21505:11b-12d_-	mmu-miR-7000-5p	3	1	not_assayed	not_assayed	MSTRG.21505	ENSMUSG00000045639.14_ENSMUSG00000030814.17	Zfp629,Bcl7c
chr7_127607031_127608455_MSTRG.21505:11b-12d_-	mmu-miR-3062-3p	3	1	not_assayed	not_assayed	MSTRG.21505	ENSMUSG00000045639.14_ENSMUSG00000030814.17	Zfp629,Bcl7c
chr7_127607031_127608455_MSTRG.21505:11b-12d_-	mmu-miR-6896-3p	3	1	not_assayed	not_assayed	MSTRG.21505	ENSMUSG00000045639.14_ENSMUSG00000030814.17	Zfp629,Bcl7c
chr7_127607031_127608455_MSTRG.21505:11b-12d_-	mmu-miR-133c	1	1	not_assayed	not_assayed	MSTRG.21505	ENSMUSG00000045639.14_ENSMUSG00000030814.17	Zfp629,Bcl7c
chr7_127607031_127608455_MSTRG.21505:11b-12d_-	mmu-miR-133b-3p	1	1	TRUE	TRUE	MSTRG.21505	ENSMUSG00000045639.14_ENSMUSG00000030814.17	Zfp629,Bcl7c
chr7_127607031_127608455_MSTRG.21505:11b-12d_-	mmu-miR-133a-3p	1	1	TRUE	TRUE	MSTRG.21505	ENSMUSG00000045639.14_ENSMUSG00000030814.17	Zfp629,Bcl7c
chr14_97786853_97825866_MSTRG.7607:1p-2d_-	mmu-miR-290b-5p	3	1	not_assayed	not_assayed	MSTRG.7607	ENSMUSG00000055639.16	Dach1
chr14_97786853_97825866_MSTRG.7607:1p-2d_-	mmu-miR-7041-5p	2	1	not_assayed	not_assayed	MSTRG.7607	ENSMUSG00000055639.16	Dach1
chr14_97786853_97825866_MSTRG.7607:1p-2d_-	mmu-let-7a-2-3p	2	1	not_assayed	not_assayed	MSTRG.7607	ENSMUSG00000055639.16	Dach1
chr14_97786853_97825866_MSTRG.7607:1p-2d_-	mmu-miR-219a-2-3p	1	1	not_assayed	not_assayed	MSTRG.7607	ENSMUSG00000055639.16	Dach1
chr14_97786853_97825866_MSTRG.7607:1p-2d_-	mmu-miR-7212-3p	2	1	not_assayed	not_assayed	MSTRG.7607	ENSMUSG00000055639.16	Dach1
chr14_97786853_97825866_MSTRG.7607:1p-2d_-	mmu-miR-6898-3p	3	1	not_assayed	not_assayed	MSTRG.7607	ENSMUSG00000055639.16	Dach1
chr14_97786853_97825866_MSTRG.7607:1p-2d_-	mmu-miR-7119-3p	6	1	not_assayed	not_assayed	MSTRG.7607	ENSMUSG00000055639.16	Dach1
chr14_97786853_97825866_MSTRG.7607:1p-2d_-	mmu-miR-7670-5p	3	1	not_assayed	not_assayed	MSTRG.7607	ENSMUSG00000055639.16	Dach1
chr14_97786853_97825866_MSTRG.7607:1p-2d_-	mmu-miR-7241-5p	2	1	not_assayed	not_assayed	MSTRG.7607	ENSMUSG00000055639.16	Dach1
chr14_97786853_97825866_MSTRG.7607:1p-2d_-	mmu-let-7c-1-3p	3	1	not_assayed	not_assayed	MSTRG.7607	ENSMUSG00000055639.16	Dach1
chr14_97786853_97825866_MSTRG.7607:1p-2d_-	mmu-miR-7234-5p	4	1	not_assayed	not_assayed	MSTRG.7607	ENSMUSG00000055639.16	Dach1
chr14_97786853_97825866_MSTRG.7607:1p-2d_-	mmu-miR-5709-3p	3	1	not_assayed	not_assayed	MSTRG.7607	ENSMUSG00000055639.16	Dach1
chr14_97786853_97825866_MSTRG.7607:1p-2d_-	mmu-miR-7221-5p	2	1	not_assayed	not_assayed	MSTRG.7607	ENSMUSG00000055639.16	Dach1
chr14_97786853_97825866_MSTRG.7607:1p-2d_-	mmu-miR-3065-5p	3	1	not_assayed	not_assayed	MSTRG.7607	ENSMUSG00000055639.16	Dach1
chr14_97786853_97825866_MSTRG.7607:1p-2d_-	mmu-miR-653-5p	1	1	TRUE	FALSE	MSTRG.7607	ENSMUSG00000055639.16	Dach1
chr10_127190377_127193019_MSTRG.2771:3b-5d_-	mmu-miR-6954-5p	9	1	not_assayed	not_assayed	MSTRG.2771	ENSMUSG00000040415.15	Dtx3
chr10_127190377_127193019_MSTRG.2771:3b-5d_-	mmu-miR-1934-3p	0.5	0.5	not_assayed	not_assayed	MSTRG.2771	ENSMUSG00000040415.15	Dtx3
chr10_127190377_127193019_MSTRG.2771:3b-5d_-	mmu-miR-486b-3p	9	1	not_assayed	not_assayed	MSTRG.2771	ENSMUSG00000040415.15	Dtx3
chr10_127190377_127193019_MSTRG.2771:3b-5d_-	mmu-miR-486a-3p	9	1	not_assayed	not_assayed	MSTRG.2771	ENSMUSG00000040415.15	Dtx3
chr10_127190377_127193019_MSTRG.2771:3b-5d_-	mmu-miR-326-5p	9	1	not_assayed	not_assayed	MSTRG.2771	ENSMUSG00000040415.15	Dtx3
chr10_127190377_127193019_MSTRG.2771:3b-5d_-	mmu-miR-5110	4.5	0.75	not_assayed	not_assayed	MSTRG.2771	ENSMUSG00000040415.15	Dtx3
chr10_127190377_127193019_MSTRG.2771:3b-5d_-	mmu-miR-7081-5p	4.5	0.75	not_assayed	not_assayed	MSTRG.2771	ENSMUSG00000040415.15	Dtx3
chr10_127190377_127193019_MSTRG.2771:3b-5d_-	mmu-miR-1967	1	0.75	FALSE	FALSE	MSTRG.2771	ENSMUSG00000040415.15	Dtx3
chr10_127190377_127193019_MSTRG.2771:3b-5d_-	mmu-miR-7045-3p	1.25	0.5	not_assayed	not_assayed	MSTRG.2771	ENSMUSG00000040415.15	Dtx3
chr10_127190377_127193019_MSTRG.2771:3b-5d_-	mmu-miR-7030-5p	2.5	0.5	not_assayed	not_assayed	MSTRG.2771	ENSMUSG00000040415.15	Dtx3
chr10_127190377_127193019_MSTRG.2771:3b-5d_-	mmu-miR-7076-5p	2.5	0.5	not_assayed	not_assayed	MSTRG.2771	ENSMUSG00000040415.15	Dtx3
chr10_127190377_127193019_MSTRG.2771:3b-5d_-	mmu-miR-7075-5p	2.5	0.5	not_assayed	not_assayed	MSTRG.2771	ENSMUSG00000040415.15	Dtx3
chr10_127190377_127193019_MSTRG.2771:3b-5d_-	mmu-miR-6897-5p	1.5	0.25	not_assayed	not_assayed	MSTRG.2771	ENSMUSG00000040415.15	Dtx3
chr10_127190377_127193019_MSTRG.2771:3b-5d_-	mmu-miR-5107-5p	1.75	0.25	not_assayed	not_assayed	MSTRG.2771	ENSMUSG00000040415.15	Dtx3
chr10_127190377_127193019_MSTRG.2771:3b-5d_-	mmu-miR-328-5p	1.5	0.25	not_assayed	not_assayed	MSTRG.2771	ENSMUSG00000040415.15	Dtx3
chr10_127190377_127193019_MSTRG.2771:3b-5d_-	mmu-miR-7681-3p	1	0.25	not_assayed	not_assayed	MSTRG.2771	ENSMUSG00000040415.15	Dtx3
chr10_127190377_127193019_MSTRG.2771:3b-5d_-	mmu-miR-7047-5p	0.75	0.25	not_assayed	not_assayed	MSTRG.2771	ENSMUSG00000040415.15	Dtx3
chr10_127190377_127193019_MSTRG.2771:3b-5d_-	mmu-miR-6965-5p	0.75	0.25	not_assayed	not_assayed	MSTRG.2771	ENSMUSG00000040415.15	Dtx3
chr12_91806043_91808642_MSTRG.5341:2p-4d_-	mmu-miR-129-5p	2	1	TRUE	TRUE	MSTRG.5341	ENSMUSG00000020964.14	Sel1l
chr12_91806043_91808642_MSTRG.5341:2p-4d_-	mmu-miR-101a-3p	1	1	TRUE	TRUE	MSTRG.5341	ENSMUSG00000020964.14	Sel1l
chr12_91806043_91808642_MSTRG.5341:2p-4d_-	mmu-miR-6964-5p	2	1	not_assayed	not_assayed	MSTRG.5341	ENSMUSG00000020964.14	Sel1l
chr12_91806043_91808642_MSTRG.5341:2p-4d_-	mmu-miR-7116-3p	2	1	not_assayed	not_assayed	MSTRG.5341	ENSMUSG00000020964.14	Sel1l
chr12_91806043_91808642_MSTRG.5341:2p-4d_-	mmu-miR-6943-5p	2	1	not_assayed	not_assayed	MSTRG.5341	ENSMUSG00000020964.14	Sel1l
chr12_91806043_91808642_MSTRG.5341:2p-4d_-	mmu-miR-12185-5p	2	1	not_assayed	not_assayed	MSTRG.5341	ENSMUSG00000020964.14	Sel1l
chr12_91806043_91808642_MSTRG.5341:2p-4d_-	mmu-miR-6951-3p	2	1	not_assayed	not_assayed	MSTRG.5341	ENSMUSG00000020964.14	Sel1l
chr12_91806043_91808642_MSTRG.5341:2p-4d_-	mmu-miR-743b-5p	1	1	FALSE	FALSE	MSTRG.5341	ENSMUSG00000020964.14	Sel1l
chr12_91806043_91808642_MSTRG.5341:2p-4d_-	mmu-miR-302d-5p	2	1	not_assayed	not_assayed	MSTRG.5341	ENSMUSG00000020964.14	Sel1l
chr12_91806043_91808642_MSTRG.5341:2p-4d_-	mmu-miR-302c-5p	2	1	FALSE	FALSE	MSTRG.5341	ENSMUSG00000020964.14	Sel1l
chr12_91806043_91808642_MSTRG.5341:2p-4d_-	mmu-miR-302b-5p	2	1	FALSE	FALSE	MSTRG.5341	ENSMUSG00000020964.14	Sel1l
chr12_91806043_91808642_MSTRG.5341:2p-4d_-	mmu-miR-19b-2-5p	1	1	not_assayed	not_assayed	MSTRG.5341	ENSMUSG00000020964.14	Sel1l
chr12_91806043_91808642_MSTRG.5341:2p-4d_-	mmu-miR-19b-1-5p	1	1	not_assayed	not_assayed	MSTRG.5341	ENSMUSG00000020964.14	Sel1l
chr12_91806043_91808642_MSTRG.5341:2p-4d_-	mmu-miR-6948-5p	1	1	not_assayed	not_assayed	MSTRG.5341	ENSMUSG00000020964.14	Sel1l
chr7_80346103_80346717_MSTRG.20879:1p-2d_+	mmu-miR-7026-3p	1	1	not_assayed	not_assayed	MSTRG.20879	ENSMUSG00000030532.6	Hddc3
chr7_80346103_80346717_MSTRG.20879:1p-2d_+	mmu-miR-1839-3p	1	1	TRUE	TRUE	MSTRG.20879	ENSMUSG00000030532.6	Hddc3
chr15_75625300_75629827_MSTRG.8109:1p-2d_+	mmu-miR-6344	5	1	not_assayed	not_assayed	MSTRG.8109	ENSMUSG00000047003.15	Zfp41
chr15_75625300_75629827_MSTRG.8109:1p-2d_+	mmu-miR-449a-3p	2	1	not_assayed	not_assayed	MSTRG.8109	ENSMUSG00000047003.15	Zfp41
chr15_75625300_75629827_MSTRG.8109:1p-2d_+	mmu-miR-703	4	1	not_assayed	not_assayed	MSTRG.8109	ENSMUSG00000047003.15	Zfp41
chr15_75625300_75629827_MSTRG.8109:1p-2d_+	mmu-miR-335-3p	4	1	TRUE	TRUE	MSTRG.8109	ENSMUSG00000047003.15	Zfp41
chr15_75625300_75629827_MSTRG.8109:1p-2d_+	mmu-miR-153-5p	2	1	not_assayed	not_assayed	MSTRG.8109	ENSMUSG00000047003.15	Zfp41
chr15_75625300_75629827_MSTRG.8109:1p-2d_+	mmu-miR-7116-3p	5	1	not_assayed	not_assayed	MSTRG.8109	ENSMUSG00000047003.15	Zfp41
chr15_75625300_75629827_MSTRG.8109:1p-2d_+	mmu-miR-6951-3p	5	1	not_assayed	not_assayed	MSTRG.8109	ENSMUSG00000047003.15	Zfp41
chr15_75625300_75629827_MSTRG.8109:1p-2d_+	mmu-miR-7008-5p	3	1	not_assayed	not_assayed	MSTRG.8109	ENSMUSG00000047003.15	Zfp41
chr15_75625300_75629827_MSTRG.8109:1p-2d_+	mmu-miR-6935-5p	3	1	not_assayed	not_assayed	MSTRG.8109	ENSMUSG00000047003.15	Zfp41
chr15_75625300_75629827_MSTRG.8109:1p-2d_+	mmu-miR-6922-5p	3	1	not_assayed	not_assayed	MSTRG.8109	ENSMUSG00000047003.15	Zfp41
chr15_75625300_75629827_MSTRG.8109:1p-2d_+	mmu-miR-431-5p	2	1	TRUE	TRUE	MSTRG.8109	ENSMUSG00000047003.15	Zfp41
chr15_75625300_75629827_MSTRG.8109:1p-2d_+	mmu-miR-6913-5p	3	1	not_assayed	not_assayed	MSTRG.8109	ENSMUSG00000047003.15	Zfp41
chr15_75625300_75629827_MSTRG.8109:1p-2d_+	mmu-miR-705	3	1	not_assayed	not_assayed	MSTRG.8109	ENSMUSG00000047003.15	Zfp41
chr15_75625300_75629827_MSTRG.8109:1p-2d_+	mmu-miR-6993-5p	3	1	not_assayed	not_assayed	MSTRG.8109	ENSMUSG00000047003.15	Zfp41
chrX_41613554_41678608_MSTRG.24800:3b-4d_+	mmu-miR-12191-3p	1.8571	0.8571	not_assayed	not_assayed	MSTRG.24800	ENSMUSG00000001986.16	Gria3
chrX_41613554_41678608_MSTRG.24800:3b-4d_+	mmu-miR-363-5p	1.2857	0.8571	not_assayed	not_assayed	MSTRG.24800	ENSMUSG00000001986.16	Gria3
chrX_41613554_41678608_MSTRG.24800:3b-4d_+	mmu-miR-203b-3p	0.2857	0.1429	not_assayed	not_assayed	MSTRG.24800	ENSMUSG00000001986.16	Gria3
chrX_41613554_41678608_MSTRG.24800:3b-4d_+	mmu-miR-881-5p	0.2857	0.1429	FALSE	FALSE	MSTRG.24800	ENSMUSG00000001986.16	Gria3
chrX_41613554_41678608_MSTRG.24800:3b-4d_+	mmu-miR-376a-5p	0.2857	0.1429	TRUE	TRUE	MSTRG.24800	ENSMUSG00000001986.16	Gria3
chrX_41613554_41678608_MSTRG.24800:3b-4d_+	mmu-miR-21a-3p	0.8571	0.2857	FALSE	FALSE	MSTRG.24800	ENSMUSG00000001986.16	Gria3
chrX_41613554_41678608_MSTRG.24800:3b-4d_+	mmu-miR-7053-5p	0.2857	0.1429	not_assayed	not_assayed	MSTRG.24800	ENSMUSG00000001986.16	Gria3
chrX_41613554_41678608_MSTRG.24800:3b-4d_+	mmu-miR-466i-5p	2.2857	0.5714	not_assayed	not_assayed	MSTRG.24800	ENSMUSG00000001986.16	Gria3
chrX_41613554_41678608_MSTRG.24800:3b-4d_+	mmu-miR-466k	2.2857	0.5714	FALSE	FALSE	MSTRG.24800	ENSMUSG00000001986.16	Gria3
chrX_41613554_41678608_MSTRG.24800:3b-4d_+	mmu-miR-466d-5p	2.2857	0.5714	FALSE	FALSE	MSTRG.24800	ENSMUSG00000001986.16	Gria3
chrX_41613554_41678608_MSTRG.24800:3b-4d_+	mmu-miR-466l-5p	2.2857	0.5714	not_assayed	not_assayed	MSTRG.24800	ENSMUSG00000001986.16	Gria3
chrX_41613554_41678608_MSTRG.24800:3b-4d_+	mmu-miR-6951-3p	2.8571	0.5714	not_assayed	not_assayed	MSTRG.24800	ENSMUSG00000001986.16	Gria3
chrX_41613554_41678608_MSTRG.24800:3b-4d_+	mmu-miR-7116-3p	2.8571	0.5714	not_assayed	not_assayed	MSTRG.24800	ENSMUSG00000001986.16	Gria3
chrX_41613554_41678608_MSTRG.24800:3b-4d_+	mmu-miR-6903-3p	2.2857	0.5714	not_assayed	not_assayed	MSTRG.24800	ENSMUSG00000001986.16	Gria3
chrX_41613554_41678608_MSTRG.24800:3b-4d_+	mmu-miR-7227-3p	1.1429	0.5714	not_assayed	not_assayed	MSTRG.24800	ENSMUSG00000001986.16	Gria3
chrX_41613554_41678608_MSTRG.24800:3b-4d_+	mmu-miR-3065-5p	2.8571	0.5714	not_assayed	not_assayed	MSTRG.24800	ENSMUSG00000001986.16	Gria3
chrX_41613554_41678608_MSTRG.24800:3b-4d_+	mmu-miR-7032-3p	2.2857	0.5714	not_assayed	not_assayed	MSTRG.24800	ENSMUSG00000001986.16	Gria3
chrX_41613554_41678608_MSTRG.24800:3b-4d_+	mmu-miR-1187	0.5714	0.5714	not_assayed	not_assayed	MSTRG.24800	ENSMUSG00000001986.16	Gria3
chrX_41613554_41678608_MSTRG.24800:3b-4d_+	mmu-miR-466e-5p	0.5714	0.5714	TRUE	TRUE	MSTRG.24800	ENSMUSG00000001986.16	Gria3
chrX_41613554_41678608_MSTRG.24800:3b-4d_+	mmu-miR-875-3p	1.1429	0.5714	FALSE	FALSE	MSTRG.24800	ENSMUSG00000001986.16	Gria3
chrX_41613554_41678608_MSTRG.24800:3b-4d_+	mmu-miR-466p-5p	0.5714	0.5714	not_assayed	not_assayed	MSTRG.24800	ENSMUSG00000001986.16	Gria3
chrX_41613554_41678608_MSTRG.24800:3b-4d_+	mmu-miR-466a-5p	0.5714	0.5714	not_assayed	not_assayed	MSTRG.24800	ENSMUSG00000001986.16	Gria3
chrX_41613554_41678608_MSTRG.24800:3b-4d_+	mmu-miR-3569-3p	1.4286	0.2857	not_assayed	not_assayed	MSTRG.24800	ENSMUSG00000001986.16	Gria3
chrX_41613554_41678608_MSTRG.24800:3b-4d_+	mmu-miR-6353	0.2857	0.1429	not_assayed	not_assayed	MSTRG.24800	ENSMUSG00000001986.16	Gria3
chrX_41613554_41678608_MSTRG.24800:3b-4d_+	mmu-miR-6516-5p	0.1429	0.1429	not_assayed	not_assayed	MSTRG.24800	ENSMUSG00000001986.16	Gria3
chrX_41613554_41678608_MSTRG.24800:3b-4d_+	mmu-miR-7668-5p	0.1429	0.1429	not_assayed	not_assayed	MSTRG.24800	ENSMUSG00000001986.16	Gria3
chrX_41613554_41678608_MSTRG.24800:3b-4d_+	mmu-miR-6419	0.2857	0.1429	not_assayed	not_assayed	MSTRG.24800	ENSMUSG00000001986.16	Gria3
chrX_41613554_41678608_MSTRG.24800:3b-4d_+	mmu-miR-6342	0.2857	0.1429	not_assayed	not_assayed	MSTRG.24800	ENSMUSG00000001986.16	Gria3
chrX_41613554_41678608_MSTRG.24800:3b-4d_+	mmu-miR-497a-5p	0.2857	0.1429	TRUE	TRUE	MSTRG.24800	ENSMUSG00000001986.16	Gria3
chrX_41613554_41678608_MSTRG.24800:3b-4d_+	mmu-miR-322-5p	0.2857	0.1429	FALSE	TRUE	MSTRG.24800	ENSMUSG00000001986.16	Gria3
chrX_41613554_41678608_MSTRG.24800:3b-4d_+	mmu-miR-195b	0.2857	0.1429	not_assayed	not_assayed	MSTRG.24800	ENSMUSG00000001986.16	Gria3
chrX_41613554_41678608_MSTRG.24800:3b-4d_+	mmu-miR-195a-5p	0.2857	0.1429	not_assayed	not_assayed	MSTRG.24800	ENSMUSG00000001986.16	Gria3
chrX_41613554_41678608_MSTRG.24800:3b-4d_+	mmu-miR-1907	0.2857	0.1429	not_assayed	not_assayed	MSTRG.24800	ENSMUSG00000001986.16	Gria3
chrX_41613554_41678608_MSTRG.24800:3b-4d_+	mmu-miR-16-5p	0.2857	0.1429	TRUE	TRUE	MSTRG.24800	ENSMUSG00000001986.16	Gria3
chrX_41613554_41678608_MSTRG.24800:3b-4d_+	mmu-miR-15b-5p	0.2857	0.1429	TRUE	TRUE	MSTRG.24800	ENSMUSG00000001986.16	Gria3
chrX_41613554_41678608_MSTRG.24800:3b-4d_+	mmu-miR-15a-5p	0.2857	0.1429	TRUE	TRUE	MSTRG.24800	ENSMUSG00000001986.16	Gria3
chr2_140658198_140659324_MSTRG.13234:1p-2d_-	mmu-miR-7116-3p	4	1	not_assayed	not_assayed	MSTRG.13234	ENSMUSG00000051379.12	Flrt3
chr2_140658198_140659324_MSTRG.13234:1p-2d_-	mmu-miR-6951-3p	4	1	not_assayed	not_assayed	MSTRG.13234	ENSMUSG00000051379.12	Flrt3
chr2_140658198_140659324_MSTRG.13234:1p-2d_-	mmu-miR-335-3p	2	1	TRUE	TRUE	MSTRG.13234	ENSMUSG00000051379.12	Flrt3
chr2_140658198_140659324_MSTRG.13234:1p-2d_-	mmu-miR-6237	2	1	not_assayed	not_assayed	MSTRG.13234	ENSMUSG00000051379.12	Flrt3
chr2_140658198_140659324_MSTRG.13234:1p-2d_-	mmu-miR-878-5p	1	1	FALSE	FALSE	MSTRG.13234	ENSMUSG00000051379.12	Flrt3
chr2_140658198_140659324_MSTRG.13234:1p-2d_-	mmu-miR-653-5p	1	1	TRUE	FALSE	MSTRG.13234	ENSMUSG00000051379.12	Flrt3
chr2_140658198_140659324_MSTRG.13234:1p-2d_-	mmu-miR-7065-3p	3	1	not_assayed	not_assayed	MSTRG.13234	ENSMUSG00000051379.12	Flrt3
chr2_140658198_140659324_MSTRG.13234:1p-2d_-	mmu-miR-6915-3p	1	1	not_assayed	not_assayed	MSTRG.13234	ENSMUSG00000051379.12	Flrt3
chrX_21488831_21489164_MSTRG.24758:1p-2d_+	mmu-miR-322-3p	1	1	FALSE	TRUE	MSTRG.24758	ENSMUSG00000068122.10	Agtr2
chrX_21488831_21489164_MSTRG.24758:1p-2d_+	mmu-miR-219c-3p	1	1	not_assayed	not_assayed	MSTRG.24758	ENSMUSG00000068122.10	Agtr2
chrX_21488831_21489164_MSTRG.24758:1p-2d_+	mmu-miR-883b-5p	1	1	TRUE	FALSE	MSTRG.24758	ENSMUSG00000068122.10	Agtr2
chrX_21488831_21489164_MSTRG.24758:1p-2d_+	mmu-miR-6950-5p	1	1	not_assayed	not_assayed	MSTRG.24758	ENSMUSG00000068122.10	Agtr2
chr10_61691853_61693300_MSTRG.2119:2b-4d_+	None	NA	NA	not_assayed	not_assayed	MSTRG.2119	ENSMUSG00000020088.10	Sar1a

## Sheet: Distal-shifted genes
APA_region	microRNA	seeds_per_transcript	fraction_transcripts_with_seed	detectable_SC.ChAT	detectable_SC.Syn	stringtie_gene	ref_genes	ref_gene_names
chr9_66955390_66970553_MSTRG.23884:2b-3d_-	mmu-miR-1247-3p	2	1	not_assayed	not_assayed	MSTRG.23884	ENSMUSG00000032370.8	Lactb
chr9_66955390_66970553_MSTRG.23884:2b-3d_-	mmu-miR-7007-5p	1	1	not_assayed	not_assayed	MSTRG.23884	ENSMUSG00000032370.8	Lactb
chr9_66955390_66970553_MSTRG.23884:2b-3d_-	mmu-miR-3100-5p	2	1	not_assayed	not_assayed	MSTRG.23884	ENSMUSG00000032370.8	Lactb
chr9_66955390_66970553_MSTRG.23884:2b-3d_-	mmu-miR-3966	1.5	1	not_assayed	not_assayed	MSTRG.23884	ENSMUSG00000032370.8	Lactb
chr9_66955390_66970553_MSTRG.23884:2b-3d_-	mmu-miR-6352	2	1	not_assayed	not_assayed	MSTRG.23884	ENSMUSG00000032370.8	Lactb
chr9_66955390_66970553_MSTRG.23884:2b-3d_-	mmu-miR-448-3p	1.5	0.5	TRUE	TRUE	MSTRG.23884	ENSMUSG00000032370.8	Lactb
chr6_144993835_144999158_MSTRG.19737:1p-2d_-	mmu-miR-6918-3p	3	1	not_assayed	not_assayed	MSTRG.19737	ENSMUSG00000030268.17	Bcat1
chr6_144993835_144999158_MSTRG.19737:1p-2d_-	mmu-miR-6958-5p	1	1	not_assayed	not_assayed	MSTRG.19737	ENSMUSG00000030268.17	Bcat1
chr6_144993835_144999158_MSTRG.19737:1p-2d_-	mmu-miR-30c-2-3p	1	1	TRUE	FALSE	MSTRG.19737	ENSMUSG00000030268.17	Bcat1
chr6_144993835_144999158_MSTRG.19737:1p-2d_-	mmu-miR-30c-1-3p	1	1	FALSE	FALSE	MSTRG.19737	ENSMUSG00000030268.17	Bcat1
chr6_144993835_144999158_MSTRG.19737:1p-2d_-	mmu-miR-6925-5p	6	1	not_assayed	not_assayed	MSTRG.19737	ENSMUSG00000030268.17	Bcat1
chr6_144993835_144999158_MSTRG.19737:1p-2d_-	mmu-miR-466k	2	1	FALSE	FALSE	MSTRG.19737	ENSMUSG00000030268.17	Bcat1
chr6_144993835_144999158_MSTRG.19737:1p-2d_-	mmu-miR-466i-5p	2	1	not_assayed	not_assayed	MSTRG.19737	ENSMUSG00000030268.17	Bcat1
chr6_144993835_144999158_MSTRG.19737:1p-2d_-	mmu-miR-466d-5p	2	1	FALSE	FALSE	MSTRG.19737	ENSMUSG00000030268.17	Bcat1
chr6_144993835_144999158_MSTRG.19737:1p-2d_-	mmu-miR-6916-5p	4	1	not_assayed	not_assayed	MSTRG.19737	ENSMUSG00000030268.17	Bcat1
chr6_144993835_144999158_MSTRG.19737:1p-2d_-	mmu-miR-6942-5p	4	1	not_assayed	not_assayed	MSTRG.19737	ENSMUSG00000030268.17	Bcat1
chr15_73757232_73758766_MSTRG.8075:1p-3d_+	mmu-miR-1264-3p	2	1	not_assayed	not_assayed	MSTRG.8075	ENSMUSG00000059895.13	Ptp4a3
chr15_73757232_73758766_MSTRG.8075:1p-3d_+	mmu-miR-669m-3p	1	1	TRUE	TRUE	MSTRG.8075	ENSMUSG00000059895.13	Ptp4a3
chr15_73757232_73758766_MSTRG.8075:1p-3d_+	mmu-miR-669l-3p	1	1	not_assayed	not_assayed	MSTRG.8075	ENSMUSG00000059895.13	Ptp4a3
chr15_73757232_73758766_MSTRG.8075:1p-3d_+	mmu-miR-669d-2-3p	1	1	not_assayed	not_assayed	MSTRG.8075	ENSMUSG00000059895.13	Ptp4a3
chr15_73757232_73758766_MSTRG.8075:1p-3d_+	mmu-miR-467e-3p	1	1	FALSE	FALSE	MSTRG.8075	ENSMUSG00000059895.13	Ptp4a3
chr15_73757232_73758766_MSTRG.8075:1p-3d_+	mmu-miR-467d-3p	1	1	TRUE	TRUE	MSTRG.8075	ENSMUSG00000059895.13	Ptp4a3
chr15_73757232_73758766_MSTRG.8075:1p-3d_+	mmu-miR-467c-3p	1	1	not_assayed	not_assayed	MSTRG.8075	ENSMUSG00000059895.13	Ptp4a3
chr15_73757232_73758766_MSTRG.8075:1p-3d_+	mmu-miR-467b-3p	1	1	FALSE	FALSE	MSTRG.8075	ENSMUSG00000059895.13	Ptp4a3
chr15_73757232_73758766_MSTRG.8075:1p-3d_+	mmu-miR-1960	1	1	FALSE	FALSE	MSTRG.8075	ENSMUSG00000059895.13	Ptp4a3
chr15_73757232_73758766_MSTRG.8075:1p-3d_+	mmu-miR-669d-3p	1	1	not_assayed	not_assayed	MSTRG.8075	ENSMUSG00000059895.13	Ptp4a3
chr15_73757232_73758766_MSTRG.8075:1p-3d_+	mmu-miR-467g	1	1	not_assayed	not_assayed	MSTRG.8075	ENSMUSG00000059895.13	Ptp4a3
chr15_73757232_73758766_MSTRG.8075:1p-3d_+	mmu-miR-466e-3p	1	1	TRUE	TRUE	MSTRG.8075	ENSMUSG00000059895.13	Ptp4a3
chr15_73757232_73758766_MSTRG.8075:1p-3d_+	mmu-miR-466d-3p	1	1	not_assayed	not_assayed	MSTRG.8075	ENSMUSG00000059895.13	Ptp4a3
chr15_73757232_73758766_MSTRG.8075:1p-3d_+	mmu-miR-466a-3p	1	1	TRUE	TRUE	MSTRG.8075	ENSMUSG00000059895.13	Ptp4a3
chr15_73757232_73758766_MSTRG.8075:1p-3d_+	mmu-miR-297c-3p	1	1	not_assayed	not_assayed	MSTRG.8075	ENSMUSG00000059895.13	Ptp4a3
chr15_73757232_73758766_MSTRG.8075:1p-3d_+	mmu-miR-297b-3p	1	1	not_assayed	not_assayed	MSTRG.8075	ENSMUSG00000059895.13	Ptp4a3
chr15_73757232_73758766_MSTRG.8075:1p-3d_+	mmu-miR-297a-3p	1	1	not_assayed	not_assayed	MSTRG.8075	ENSMUSG00000059895.13	Ptp4a3
chr15_73757232_73758766_MSTRG.8075:1p-3d_+	mmu-miR-195b	2	1	not_assayed	not_assayed	MSTRG.8075	ENSMUSG00000059895.13	Ptp4a3
chr6_54982580_54985648_MSTRG.18907:2p-4d_-	mmu-miR-7234-5p	2	1	not_assayed	not_assayed	MSTRG.18907	ENSMUSG00000002797.9	Ggct
chr6_54982580_54985648_MSTRG.18907:2p-4d_-	mmu-miR-7212-5p	2	1	not_assayed	not_assayed	MSTRG.18907	ENSMUSG00000002797.9	Ggct
chr6_54982580_54985648_MSTRG.18907:2p-4d_-	mmu-miR-7117-5p	2	1	not_assayed	not_assayed	MSTRG.18907	ENSMUSG00000002797.9	Ggct
chr6_54982580_54985648_MSTRG.18907:2p-4d_-	mmu-miR-147-5p	3	1	not_assayed	not_assayed	MSTRG.18907	ENSMUSG00000002797.9	Ggct
chr10_72669793_72674979_MSTRG.2199:2b-3d_+	mmu-miR-8094	2	1	not_assayed	not_assayed	MSTRG.2199	ENSMUSG00000019923.14	Zwint
chr10_72669793_72674979_MSTRG.2199:2b-3d_+	mmu-miR-6932-3p	2	1	not_assayed	not_assayed	MSTRG.2199	ENSMUSG00000019923.14	Zwint
chr10_72669793_72674979_MSTRG.2199:2b-3d_+	mmu-miR-682	1	1	FALSE	FALSE	MSTRG.2199	ENSMUSG00000019923.14	Zwint
chr10_72669793_72674979_MSTRG.2199:2b-3d_+	mmu-miR-7039-3p	2	1	not_assayed	not_assayed	MSTRG.2199	ENSMUSG00000019923.14	Zwint
chr10_72669793_72674979_MSTRG.2199:2b-3d_+	mmu-miR-26b-3p	2	1	TRUE	TRUE	MSTRG.2199	ENSMUSG00000019923.14	Zwint
chr10_72669793_72674979_MSTRG.2199:2b-3d_+	mmu-miR-26a-2-3p	2	1	not_assayed	not_assayed	MSTRG.2199	ENSMUSG00000019923.14	Zwint
chr10_72669793_72674979_MSTRG.2199:2b-3d_+	mmu-miR-6921-5p	1	1	not_assayed	not_assayed	MSTRG.2199	ENSMUSG00000019923.14	Zwint
chr10_72669793_72674979_MSTRG.2199:2b-3d_+	mmu-miR-423-5p	1	1	TRUE	TRUE	MSTRG.2199	ENSMUSG00000019923.14	Zwint
chr10_72669793_72674979_MSTRG.2199:2b-3d_+	mmu-miR-7007-5p	2	1	not_assayed	not_assayed	MSTRG.2199	ENSMUSG00000019923.14	Zwint
chr10_72669793_72674979_MSTRG.2199:2b-3d_+	mmu-miR-6926-3p	1	1	not_assayed	not_assayed	MSTRG.2199	ENSMUSG00000019923.14	Zwint
chr10_72669793_72674979_MSTRG.2199:2b-3d_+	mmu-miR-302c-3p	1	1	FALSE	FALSE	MSTRG.2199	ENSMUSG00000019923.14	Zwint
chr10_72669793_72674979_MSTRG.2199:2b-3d_+	mmu-miR-23b-3p	2	1	TRUE	TRUE	MSTRG.2199	ENSMUSG00000019923.14	Zwint
chr10_72669793_72674979_MSTRG.2199:2b-3d_+	mmu-miR-23a-3p	2	1	FALSE	FALSE	MSTRG.2199	ENSMUSG00000019923.14	Zwint
chr10_72669793_72674979_MSTRG.2199:2b-3d_+	mmu-miR-181b-2-3p	2	1	not_assayed	not_assayed	MSTRG.2199	ENSMUSG00000019923.14	Zwint
chr10_72669793_72674979_MSTRG.2199:2b-3d_+	mmu-miR-181b-1-3p	2	1	not_assayed	not_assayed	MSTRG.2199	ENSMUSG00000019923.14	Zwint
chr4_138439913_138442265_MSTRG.16347:1p-3d_+	mmu-miR-7047-5p	8	1	not_assayed	not_assayed	MSTRG.16347	ENSMUSG00000041241.12	Mul1
chr4_138439913_138442265_MSTRG.16347:1p-3d_+	mmu-miR-6965-5p	8	1	not_assayed	not_assayed	MSTRG.16347	ENSMUSG00000041241.12	Mul1
chr4_138439913_138442265_MSTRG.16347:1p-3d_+	mmu-miR-7235-5p	8	1	not_assayed	not_assayed	MSTRG.16347	ENSMUSG00000041241.12	Mul1
chr4_138439913_138442265_MSTRG.16347:1p-3d_+	mmu-miR-3103-5p	8	1	not_assayed	not_assayed	MSTRG.16347	ENSMUSG00000041241.12	Mul1
chr4_138439913_138442265_MSTRG.16347:1p-3d_+	mmu-miR-504-3p	9	1	not_assayed	not_assayed	MSTRG.16347	ENSMUSG00000041241.12	Mul1
chr4_138439913_138442265_MSTRG.16347:1p-3d_+	mmu-miR-466l-5p	2	1	not_assayed	not_assayed	MSTRG.16347	ENSMUSG00000041241.12	Mul1
chr2_32377097_32379100_MSTRG.12299:1p-2d_-	mmu-miR-466i-5p	4	1	not_assayed	not_assayed	MSTRG.12299	ENSMUSG00000039195.4	1110008P14Rik
chr2_32377097_32379100_MSTRG.12299:1p-2d_-	mmu-miR-466k	4	1	FALSE	FALSE	MSTRG.12299	ENSMUSG00000039195.4	1110008P14Rik
chr2_32377097_32379100_MSTRG.12299:1p-2d_-	mmu-miR-466d-5p	4	1	FALSE	FALSE	MSTRG.12299	ENSMUSG00000039195.4	1110008P14Rik
chr2_32377097_32379100_MSTRG.12299:1p-2d_-	mmu-miR-466l-5p	5	1	not_assayed	not_assayed	MSTRG.12299	ENSMUSG00000039195.4	1110008P14Rik
chr2_32377097_32379100_MSTRG.12299:1p-2d_-	mmu-miR-6903-3p	5	1	not_assayed	not_assayed	MSTRG.12299	ENSMUSG00000039195.4	1110008P14Rik
chr2_32377097_32379100_MSTRG.12299:1p-2d_-	mmu-miR-7655-5p	3	1	not_assayed	not_assayed	MSTRG.12299	ENSMUSG00000039195.4	1110008P14Rik
chr18_70626140_70629136_MSTRG.11033:3p-5d_+	mmu-miR-6416-3p	1	1	not_assayed	not_assayed	MSTRG.11033	ENSMUSG00000024513.16	Mbd2
chr18_70626140_70629136_MSTRG.11033:3p-5d_+	mmu-miR-721	1	1	TRUE	TRUE	MSTRG.11033	ENSMUSG00000024513.16	Mbd2
chr18_70626140_70629136_MSTRG.11033:3p-5d_+	mmu-miR-6389	1	1	not_assayed	not_assayed	MSTRG.11033	ENSMUSG00000024513.16	Mbd2
chr18_70626140_70629136_MSTRG.11033:3p-5d_+	mmu-miR-6341	1	1	not_assayed	not_assayed	MSTRG.11033	ENSMUSG00000024513.16	Mbd2
chr18_70626140_70629136_MSTRG.11033:3p-5d_+	mmu-miR-301b-3p	1	1	TRUE	TRUE	MSTRG.11033	ENSMUSG00000024513.16	Mbd2
chr18_70626140_70629136_MSTRG.11033:3p-5d_+	mmu-miR-301a-3p	1	1	TRUE	TRUE	MSTRG.11033	ENSMUSG00000024513.16	Mbd2
chr18_70626140_70629136_MSTRG.11033:3p-5d_+	mmu-miR-130c	1	1	not_assayed	not_assayed	MSTRG.11033	ENSMUSG00000024513.16	Mbd2
chr18_70626140_70629136_MSTRG.11033:3p-5d_+	mmu-miR-130b-3p	1	1	TRUE	TRUE	MSTRG.11033	ENSMUSG00000024513.16	Mbd2
chr18_70626140_70629136_MSTRG.11033:3p-5d_+	mmu-miR-130a-3p	1	1	TRUE	TRUE	MSTRG.11033	ENSMUSG00000024513.16	Mbd2
chr18_70626140_70629136_MSTRG.11033:3p-5d_+	mmu-miR-670-3p	1	1	not_assayed	not_assayed	MSTRG.11033	ENSMUSG00000024513.16	Mbd2
chr7_27526277_27532000_MSTRG.20107:1p-2d_-	mmu-miR-6413	8	1	not_assayed	not_assayed	MSTRG.20107	ENSMUSG00000003363.15	Pld3
chr7_27526277_27532000_MSTRG.20107:1p-2d_-	mmu-miR-669c-3p	6	1	not_assayed	not_assayed	MSTRG.20107	ENSMUSG00000003363.15	Pld3
chr7_27526277_27532000_MSTRG.20107:1p-2d_-	mmu-miR-7226-3p	5	1	not_assayed	not_assayed	MSTRG.20107	ENSMUSG00000003363.15	Pld3
chr7_27526277_27532000_MSTRG.20107:1p-2d_-	mmu-miR-6369	8	1	not_assayed	not_assayed	MSTRG.20107	ENSMUSG00000003363.15	Pld3
chr7_27526277_27532000_MSTRG.20107:1p-2d_-	mmu-miR-7072-5p	1	1	not_assayed	not_assayed	MSTRG.20107	ENSMUSG00000003363.15	Pld3
chr7_27526277_27532000_MSTRG.20107:1p-2d_-	mmu-miR-7089-3p	2	1	not_assayed	not_assayed	MSTRG.20107	ENSMUSG00000003363.15	Pld3
chr7_27526277_27532000_MSTRG.20107:1p-2d_-	mmu-miR-6921-5p	7	1	not_assayed	not_assayed	MSTRG.20107	ENSMUSG00000003363.15	Pld3
chr7_27526277_27532000_MSTRG.20107:1p-2d_-	mmu-miR-423-5p	7	1	TRUE	TRUE	MSTRG.20107	ENSMUSG00000003363.15	Pld3
chr7_27526277_27532000_MSTRG.20107:1p-2d_-	mmu-miR-6410	8	1	not_assayed	not_assayed	MSTRG.20107	ENSMUSG00000003363.15	Pld3
chr7_27526277_27532000_MSTRG.20107:1p-2d_-	mmu-miR-6361	8	1	not_assayed	not_assayed	MSTRG.20107	ENSMUSG00000003363.15	Pld3
chr7_27526277_27532000_MSTRG.20107:1p-2d_-	mmu-miR-5124b	8	1	not_assayed	not_assayed	MSTRG.20107	ENSMUSG00000003363.15	Pld3
chr7_27526277_27532000_MSTRG.20107:1p-2d_-	mmu-miR-24-3p	8	1	TRUE	TRUE	MSTRG.20107	ENSMUSG00000003363.15	Pld3
chr7_27526277_27532000_MSTRG.20107:1p-2d_-	mmu-miR-762	8	1	FALSE	FALSE	MSTRG.20107	ENSMUSG00000003363.15	Pld3
chr7_27526277_27532000_MSTRG.20107:1p-2d_-	mmu-miR-7648-3p	8	1	not_assayed	not_assayed	MSTRG.20107	ENSMUSG00000003363.15	Pld3
chr7_27526277_27532000_MSTRG.20107:1p-2d_-	mmu-miR-6940-5p	8	1	not_assayed	not_assayed	MSTRG.20107	ENSMUSG00000003363.15	Pld3
chr7_27526277_27532000_MSTRG.20107:1p-2d_-	mmu-miR-881-5p	3	1	FALSE	FALSE	MSTRG.20107	ENSMUSG00000003363.15	Pld3
chr7_27526277_27532000_MSTRG.20107:1p-2d_-	mmu-miR-877-5p	4	1	not_assayed	not_assayed	MSTRG.20107	ENSMUSG00000003363.15	Pld3
chr7_27526277_27532000_MSTRG.20107:1p-2d_-	mmu-miR-7055-5p	10	1	not_assayed	not_assayed	MSTRG.20107	ENSMUSG00000003363.15	Pld3
chr7_27526277_27532000_MSTRG.20107:1p-2d_-	mmu-miR-7242-5p	1	1	not_assayed	not_assayed	MSTRG.20107	ENSMUSG00000003363.15	Pld3
chr7_27526277_27532000_MSTRG.20107:1p-2d_-	mmu-miR-6926-5p	10	1	not_assayed	not_assayed	MSTRG.20107	ENSMUSG00000003363.15	Pld3
chr7_27526277_27532000_MSTRG.20107:1p-2d_-	mmu-miR-361-3p	4	1	not_assayed	not_assayed	MSTRG.20107	ENSMUSG00000003363.15	Pld3
chr7_27526277_27532000_MSTRG.20107:1p-2d_-	mmu-miR-18a-3p	4	1	FALSE	TRUE	MSTRG.20107	ENSMUSG00000003363.15	Pld3
chr7_27526277_27532000_MSTRG.20107:1p-2d_-	mmu-miR-7001-5p	4	1	not_assayed	not_assayed	MSTRG.20107	ENSMUSG00000003363.15	Pld3
chr7_27526277_27532000_MSTRG.20107:1p-2d_-	mmu-miR-346-3p	4	1	not_assayed	not_assayed	MSTRG.20107	ENSMUSG00000003363.15	Pld3
chr11_120463760_120464360_MSTRG.4509:1p-2d_+	mmu-miR-7116-5p	2	1	not_assayed	not_assayed	MSTRG.4509	ENSMUSG00000049957.14	Ccdc137
chr11_120463760_120464360_MSTRG.4509:1p-2d_+	mmu-miR-7688-5p	1	1	not_assayed	not_assayed	MSTRG.4509	ENSMUSG00000049957.14	Ccdc137
chr11_120463760_120464360_MSTRG.4509:1p-2d_+	mmu-miR-7669-3p	1	1	not_assayed	not_assayed	MSTRG.4509	ENSMUSG00000049957.14	Ccdc137
chr11_120463760_120464360_MSTRG.4509:1p-2d_+	mmu-miR-466i-3p	1	1	not_assayed	not_assayed	MSTRG.4509	ENSMUSG00000049957.14	Ccdc137
chr11_120463760_120464360_MSTRG.4509:1p-2d_+	mmu-miR-3093-3p	2	1	not_assayed	not_assayed	MSTRG.4509	ENSMUSG00000049957.14	Ccdc137
chr11_120463760_120464360_MSTRG.4509:1p-2d_+	mmu-miR-7088-5p	1	1	not_assayed	not_assayed	MSTRG.4509	ENSMUSG00000049957.14	Ccdc137
chr4_139101814_139103790_MSTRG.16354:2p-3d_-	mmu-miR-3618-3p	1	1	not_assayed	not_assayed	MSTRG.16354	ENSMUSG00000050608.11	Micos10
chr4_139101814_139103790_MSTRG.16354:2p-3d_-	mmu-miR-7010-5p	1	1	not_assayed	not_assayed	MSTRG.16354	ENSMUSG00000050608.11	Micos10
chr4_139101814_139103790_MSTRG.16354:2p-3d_-	mmu-miR-7066-5p	1	1	not_assayed	not_assayed	MSTRG.16354	ENSMUSG00000050608.11	Micos10
chr4_139101814_139103790_MSTRG.16354:2p-3d_-	mmu-miR-7683-3p	1	1	not_assayed	not_assayed	MSTRG.16354	ENSMUSG00000050608.11	Micos10
chr4_139101814_139103790_MSTRG.16354:2p-3d_-	mmu-miR-7027-5p	1	1	not_assayed	not_assayed	MSTRG.16354	ENSMUSG00000050608.11	Micos10
chr1_156424525_156429792_MSTRG.1207:1p-2d_-	mmu-miR-669c-3p	6	1	not_assayed	not_assayed	MSTRG.1207	ENSMUSG00000026600.12	Soat1
chr1_156424525_156429792_MSTRG.1207:1p-2d_-	mmu-miR-466i-3p	3	1	not_assayed	not_assayed	MSTRG.1207	ENSMUSG00000026600.12	Soat1
chr1_156424525_156429792_MSTRG.1207:1p-2d_-	mmu-miR-7116-3p	3	1	not_assayed	not_assayed	MSTRG.1207	ENSMUSG00000026600.12	Soat1
chr1_156424525_156429792_MSTRG.1207:1p-2d_-	mmu-miR-6951-3p	3	1	not_assayed	not_assayed	MSTRG.1207	ENSMUSG00000026600.12	Soat1
chr1_156424525_156429792_MSTRG.1207:1p-2d_-	mmu-miR-7227-3p	3	1	not_assayed	not_assayed	MSTRG.1207	ENSMUSG00000026600.12	Soat1
chr1_156424525_156429792_MSTRG.1207:1p-2d_-	mmu-miR-875-3p	3	1	FALSE	FALSE	MSTRG.1207	ENSMUSG00000026600.12	Soat1
chr1_156424525_156429792_MSTRG.1207:1p-2d_-	mmu-miR-7055-3p	2	1	not_assayed	not_assayed	MSTRG.1207	ENSMUSG00000026600.12	Soat1
chr1_156424525_156429792_MSTRG.1207:1p-2d_-	mmu-miR-3094-3p	4	1	not_assayed	not_assayed	MSTRG.1207	ENSMUSG00000026600.12	Soat1
chr1_156424525_156429792_MSTRG.1207:1p-2d_-	mmu-miR-7119-3p	6	1	not_assayed	not_assayed	MSTRG.1207	ENSMUSG00000026600.12	Soat1
chr1_156424525_156429792_MSTRG.1207:1p-2d_-	mmu-miR-709	5	1	not_assayed	not_assayed	MSTRG.1207	ENSMUSG00000026600.12	Soat1
chr1_156424525_156429792_MSTRG.1207:1p-2d_-	mmu-miR-8095	1	1	not_assayed	not_assayed	MSTRG.1207	ENSMUSG00000026600.12	Soat1
chr1_156424525_156429792_MSTRG.1207:1p-2d_-	mmu-miR-7243-5p	2	1	not_assayed	not_assayed	MSTRG.1207	ENSMUSG00000026600.12	Soat1
chr1_156424525_156429792_MSTRG.1207:1p-2d_-	mmu-miR-6355	1	1	not_assayed	not_assayed	MSTRG.1207	ENSMUSG00000026600.12	Soat1
chr1_156424525_156429792_MSTRG.1207:1p-2d_-	mmu-miR-329-3p	4	1	TRUE	TRUE	MSTRG.1207	ENSMUSG00000026600.12	Soat1
chr9_20646801_20650158_MSTRG.23273:1p-2d_+	mmu-miR-495-3p	4	1	TRUE	TRUE	MSTRG.23273	ENSMUSG00000084786.9	Ubl5
chr9_20646801_20650158_MSTRG.23273:1p-2d_+	mmu-miR-12200-5p	4	1	not_assayed	not_assayed	MSTRG.23273	ENSMUSG00000084786.9	Ubl5
chr9_20646801_20650158_MSTRG.23273:1p-2d_+	mmu-miR-1192	4	1	FALSE	FALSE	MSTRG.23273	ENSMUSG00000084786.9	Ubl5
chr9_20646801_20650158_MSTRG.23273:1p-2d_+	mmu-miR-665-3p	6	1	TRUE	TRUE	MSTRG.23273	ENSMUSG00000084786.9	Ubl5
chr9_20646801_20650158_MSTRG.23273:1p-2d_+	mmu-miR-33-3p	1	1	not_assayed	not_assayed	MSTRG.23273	ENSMUSG00000084786.9	Ubl5
chr9_20646801_20650158_MSTRG.23273:1p-2d_+	mmu-miR-709	7	1	not_assayed	not_assayed	MSTRG.23273	ENSMUSG00000084786.9	Ubl5
chr9_20646801_20650158_MSTRG.23273:1p-2d_+	mmu-miR-187-5p	5	1	not_assayed	not_assayed	MSTRG.23273	ENSMUSG00000084786.9	Ubl5
chr9_20646801_20650158_MSTRG.23273:1p-2d_+	mmu-miR-412-3p	1	1	TRUE	TRUE	MSTRG.23273	ENSMUSG00000084786.9	Ubl5
chr9_20646801_20650158_MSTRG.23273:1p-2d_+	mmu-miR-7229-3p	4	1	not_assayed	not_assayed	MSTRG.23273	ENSMUSG00000084786.9	Ubl5
chr11_103066120_103068913_MSTRG.4219:3b-4d_+	mmu-miR-12187-3p	2	1	not_assayed	not_assayed	MSTRG.4219	ENSMUSG00000020936.8	Nmt1
chrX_72913532_72913704_MSTRG.24932:2p-3d_-	mmu-miR-9-3p	1	1	TRUE	TRUE	MSTRG.24932	ENSMUSG00000031347.12	Cetn2
chrX_72913532_72913704_MSTRG.24932:2p-3d_-	mmu-miR-5618-5p	1	1	not_assayed	not_assayed	MSTRG.24932	ENSMUSG00000031347.12	Cetn2
chrX_72913532_72913704_MSTRG.24932:2p-3d_-	mmu-miR-5134-5p	1	1	not_assayed	not_assayed	MSTRG.24932	ENSMUSG00000031347.12	Cetn2
chr16_97438927_97442938_MSTRG.9385:2b-3d_+	mmu-miR-7119-3p	5	1	not_assayed	not_assayed	MSTRG.9385	ENSMUSG00000040605.7	Bace2
chr16_97438927_97442938_MSTRG.9385:2b-3d_+	mmu-miR-31-5p	2	1	FALSE	FALSE	MSTRG.9385	ENSMUSG00000040605.7	Bace2
chr16_97438927_97442938_MSTRG.9385:2b-3d_+	mmu-miR-124b-3p	2	1	not_assayed	not_assayed	MSTRG.9385	ENSMUSG00000040605.7	Bace2
chr16_97438927_97442938_MSTRG.9385:2b-3d_+	mmu-miR-6354	1	1	not_assayed	not_assayed	MSTRG.9385	ENSMUSG00000040605.7	Bace2
chr16_97438927_97442938_MSTRG.9385:2b-3d_+	mmu-miR-7035-5p	2	1	not_assayed	not_assayed	MSTRG.9385	ENSMUSG00000040605.7	Bace2
chr16_97438927_97442938_MSTRG.9385:2b-3d_+	mmu-miR-6963-3p	3	1	not_assayed	not_assayed	MSTRG.9385	ENSMUSG00000040605.7	Bace2
chr16_97438927_97442938_MSTRG.9385:2b-3d_+	mmu-miR-703	2	1	not_assayed	not_assayed	MSTRG.9385	ENSMUSG00000040605.7	Bace2
chr12_31326779_31331276_MSTRG.4829:3p-4d_-	mmu-miR-590-3p	2	1	FALSE	FALSE	MSTRG.4829	ENSMUSG00000020664.10	Dld
chr12_31326779_31331276_MSTRG.4829:3p-4d_-	mmu-miR-499-3p	1	1	not_assayed	not_assayed	MSTRG.4829	ENSMUSG00000020664.10	Dld
chr12_31326779_31331276_MSTRG.4829:3p-4d_-	mmu-miR-669p-3p	2	1	not_assayed	not_assayed	MSTRG.4829	ENSMUSG00000020664.10	Dld
chr12_31326779_31331276_MSTRG.4829:3p-4d_-	mmu-miR-7661-5p	2	1	not_assayed	not_assayed	MSTRG.4829	ENSMUSG00000020664.10	Dld
chr12_31326779_31331276_MSTRG.4829:3p-4d_-	mmu-miR-9-5p	1	1	TRUE	TRUE	MSTRG.4829	ENSMUSG00000020664.10	Dld
chr12_31326779_31331276_MSTRG.4829:3p-4d_-	mmu-miR-1958	2	1	FALSE	FALSE	MSTRG.4829	ENSMUSG00000020664.10	Dld
chr12_31326779_31331276_MSTRG.4829:3p-4d_-	mmu-miR-1970c-5p	1	1	not_assayed	not_assayed	MSTRG.4829	ENSMUSG00000020664.10	Dld
chr12_31326779_31331276_MSTRG.4829:3p-4d_-	mmu-miR-1970	1	1	FALSE	FALSE	MSTRG.4829	ENSMUSG00000020664.10	Dld
chr12_31326779_31331276_MSTRG.4829:3p-4d_-	mmu-miR-7054-5p	1	1	not_assayed	not_assayed	MSTRG.4829	ENSMUSG00000020664.10	Dld
chr12_31326779_31331276_MSTRG.4829:3p-4d_-	mmu-miR-6999-5p	1	1	not_assayed	not_assayed	MSTRG.4829	ENSMUSG00000020664.10	Dld
chr12_31326779_31331276_MSTRG.4829:3p-4d_-	mmu-miR-6344	4	1	not_assayed	not_assayed	MSTRG.4829	ENSMUSG00000020664.10	Dld
chr12_31326779_31331276_MSTRG.4829:3p-4d_-	mmu-miR-7223-5p	1	1	not_assayed	not_assayed	MSTRG.4829	ENSMUSG00000020664.10	Dld
chr12_31326779_31331276_MSTRG.4829:3p-4d_-	mmu-miR-3101-3p	1	1	not_assayed	not_assayed	MSTRG.4829	ENSMUSG00000020664.10	Dld
chr4_34562312_34567213_MSTRG.15351:7b-8d_-	mmu-miR-30e-3p	3	1	TRUE	TRUE	MSTRG.15351	ENSMUSG00000040044.11	Orc3
chr4_34562312_34567213_MSTRG.15351:7b-8d_-	mmu-miR-30d-3p	3	1	TRUE	TRUE	MSTRG.15351	ENSMUSG00000040044.11	Orc3
chr4_34562312_34567213_MSTRG.15351:7b-8d_-	mmu-miR-30a-3p	3	1	TRUE	TRUE	MSTRG.15351	ENSMUSG00000040044.11	Orc3
chr4_34562312_34567213_MSTRG.15351:7b-8d_-	mmu-let-7g-3p	1	1	TRUE	TRUE	MSTRG.15351	ENSMUSG00000040044.11	Orc3
chr4_34562312_34567213_MSTRG.15351:7b-8d_-	mmu-miR-5623-3p	1	1	not_assayed	not_assayed	MSTRG.15351	ENSMUSG00000040044.11	Orc3
chr4_34562312_34567213_MSTRG.15351:7b-8d_-	mmu-miR-7646-3p	2	1	not_assayed	not_assayed	MSTRG.15351	ENSMUSG00000040044.11	Orc3
chr4_34562312_34567213_MSTRG.15351:7b-8d_-	mmu-miR-12199-3p	2	1	not_assayed	not_assayed	MSTRG.15351	ENSMUSG00000040044.11	Orc3
chr4_34562312_34567213_MSTRG.15351:7b-8d_-	mmu-miR-7650-3p	3	1	not_assayed	not_assayed	MSTRG.15351	ENSMUSG00000040044.11	Orc3
chr4_34562312_34567213_MSTRG.15351:7b-8d_-	mmu-miR-146a-3p	4	1	not_assayed	not_assayed	MSTRG.15351	ENSMUSG00000040044.11	Orc3
chr4_34562312_34567213_MSTRG.15351:7b-8d_-	mmu-miR-7234-5p	3	1	not_assayed	not_assayed	MSTRG.15351	ENSMUSG00000040044.11	Orc3
chr4_34562312_34567213_MSTRG.15351:7b-8d_-	mmu-miR-7681-3p	1	1	not_assayed	not_assayed	MSTRG.15351	ENSMUSG00000040044.11	Orc3
chr1_51186150_51186922_MSTRG.346:3b-6d_+	mmu-miR-335-3p	2	1	TRUE	TRUE	MSTRG.346	ENSMUSG00000026109.14	Tmeff2
chr1_51186150_51186922_MSTRG.346:3b-6d_+	mmu-miR-5101	2	1	not_assayed	not_assayed	MSTRG.346	ENSMUSG00000026109.14	Tmeff2
chr1_51186150_51186922_MSTRG.346:3b-6d_+	mmu-miR-6925-5p	1	1	not_assayed	not_assayed	MSTRG.346	ENSMUSG00000026109.14	Tmeff2
chr1_51186150_51186922_MSTRG.346:3b-6d_+	mmu-miR-7242-5p	2	1	not_assayed	not_assayed	MSTRG.346	ENSMUSG00000026109.14	Tmeff2
chr1_51186150_51186922_MSTRG.346:3b-6d_+	mmu-miR-7b-5p	1	1	TRUE	TRUE	MSTRG.346	ENSMUSG00000026109.14	Tmeff2
chr1_51186150_51186922_MSTRG.346:3b-6d_+	mmu-miR-7a-5p	1	1	TRUE	TRUE	MSTRG.346	ENSMUSG00000026109.14	Tmeff2
chr1_51186150_51186922_MSTRG.346:3b-6d_+	mmu-miR-5709-3p	1	1	not_assayed	not_assayed	MSTRG.346	ENSMUSG00000026109.14	Tmeff2
chr1_51186150_51186922_MSTRG.346:3b-6d_+	mmu-miR-6897-5p	1	1	not_assayed	not_assayed	MSTRG.346	ENSMUSG00000026109.14	Tmeff2
chr1_51186150_51186922_MSTRG.346:3b-6d_+	mmu-miR-467f	1	1	FALSE	FALSE	MSTRG.346	ENSMUSG00000026109.14	Tmeff2
chr13_3651779_3653830_MSTRG.5616:2p-3d_+	mmu-miR-466i-5p	19	1	not_assayed	not_assayed	MSTRG.5616	ENSMUSG00000033781.7	Asb13
chr13_3651779_3653830_MSTRG.5616:2p-3d_+	mmu-miR-466k	19	1	FALSE	FALSE	MSTRG.5616	ENSMUSG00000033781.7	Asb13
chr13_3651779_3653830_MSTRG.5616:2p-3d_+	mmu-miR-466d-5p	19	1	FALSE	FALSE	MSTRG.5616	ENSMUSG00000033781.7	Asb13
chr13_3651779_3653830_MSTRG.5616:2p-3d_+	mmu-miR-466l-5p	18	1	not_assayed	not_assayed	MSTRG.5616	ENSMUSG00000033781.7	Asb13
chr13_3651779_3653830_MSTRG.5616:2p-3d_+	mmu-miR-6903-3p	18	1	not_assayed	not_assayed	MSTRG.5616	ENSMUSG00000033781.7	Asb13
chr13_3651779_3653830_MSTRG.5616:2p-3d_+	mmu-miR-1187	12	1	not_assayed	not_assayed	MSTRG.5616	ENSMUSG00000033781.7	Asb13
chr13_3651779_3653830_MSTRG.5616:2p-3d_+	mmu-miR-466p-5p	12	1	not_assayed	not_assayed	MSTRG.5616	ENSMUSG00000033781.7	Asb13
chr13_3651779_3653830_MSTRG.5616:2p-3d_+	mmu-miR-466a-5p	12	1	not_assayed	not_assayed	MSTRG.5616	ENSMUSG00000033781.7	Asb13
chr13_3651779_3653830_MSTRG.5616:2p-3d_+	mmu-miR-466e-5p	12	1	TRUE	TRUE	MSTRG.5616	ENSMUSG00000033781.7	Asb13
chr13_3651779_3653830_MSTRG.5616:2p-3d_+	mmu-miR-7677-5p	7	1	not_assayed	not_assayed	MSTRG.5616	ENSMUSG00000033781.7	Asb13
chr13_3651779_3653830_MSTRG.5616:2p-3d_+	mmu-miR-574-5p	5	1	not_assayed	not_assayed	MSTRG.5616	ENSMUSG00000033781.7	Asb13
chr13_3651779_3653830_MSTRG.5616:2p-3d_+	mmu-miR-511-3p	10	1	not_assayed	not_assayed	MSTRG.5616	ENSMUSG00000033781.7	Asb13
chr13_3651779_3653830_MSTRG.5616:2p-3d_+	mmu-miR-466o-5p	1	1	not_assayed	not_assayed	MSTRG.5616	ENSMUSG00000033781.7	Asb13
chr13_3651779_3653830_MSTRG.5616:2p-3d_+	mmu-miR-466c-5p	1	1	not_assayed	not_assayed	MSTRG.5616	ENSMUSG00000033781.7	Asb13
chr13_3651779_3653830_MSTRG.5616:2p-3d_+	mmu-miR-466b-5p	1	1	not_assayed	not_assayed	MSTRG.5616	ENSMUSG00000033781.7	Asb13
chr13_3651779_3653830_MSTRG.5616:2p-3d_+	mmu-miR-1198-5p	11	1	TRUE	TRUE	MSTRG.5616	ENSMUSG00000033781.7	Asb13
chr13_3651779_3653830_MSTRG.5616:2p-3d_+	mmu-miR-7663-3p	7	1	not_assayed	not_assayed	MSTRG.5616	ENSMUSG00000033781.7	Asb13
chr13_3651779_3653830_MSTRG.5616:2p-3d_+	mmu-miR-7044-5p	6	1	not_assayed	not_assayed	MSTRG.5616	ENSMUSG00000033781.7	Asb13
chr13_3651779_3653830_MSTRG.5616:2p-3d_+	mmu-miR-342-3p	2	1	TRUE	TRUE	MSTRG.5616	ENSMUSG00000033781.7	Asb13
chr13_3651779_3653830_MSTRG.5616:2p-3d_+	mmu-miR-3102-5p.2-5p	6	1	not_assayed	not_assayed	MSTRG.5616	ENSMUSG00000033781.7	Asb13
chr13_3651779_3653830_MSTRG.5616:2p-3d_+	mmu-miR-223-5p	7	1	not_assayed	not_assayed	MSTRG.5616	ENSMUSG00000033781.7	Asb13
chr13_3651779_3653830_MSTRG.5616:2p-3d_+	mmu-miR-672-3p	3	1	not_assayed	not_assayed	MSTRG.5616	ENSMUSG00000033781.7	Asb13
chr15_81475743_81476369_MSTRG.8284:5p-8d_+	mmu-miR-7649-5p	1	1	not_assayed	not_assayed	MSTRG.8284	ENSMUSG00000022400.9	Rbx1
chr15_81475743_81476369_MSTRG.8284:5p-8d_+	mmu-miR-6896-5p	1	1	not_assayed	not_assayed	MSTRG.8284	ENSMUSG00000022400.9	Rbx1
chr14_21845710_21845880_MSTRG.6891:2b-3d_+	mmu-miR-6996-5p	1	1	not_assayed	not_assayed	MSTRG.6891	ENSMUSG00000021771.14	Vdac2
chr14_21845710_21845880_MSTRG.6891:2b-3d_+	mmu-miR-3066-5p	1	1	not_assayed	not_assayed	MSTRG.6891	ENSMUSG00000021771.14	Vdac2
chr6_86378907_86379328_MSTRG.19150:1p-2d_+	mmu-miR-7236-5p	2	1	not_assayed	not_assayed	MSTRG.19150	ENSMUSG00000057278.8	Snrpg
chr6_86378907_86379328_MSTRG.19150:1p-2d_+	mmu-miR-485-3p	1	1	TRUE	TRUE	MSTRG.19150	ENSMUSG00000057278.8	Snrpg
chr8_105893377_105895023_MSTRG.22778:2b-3d_+	mmu-miR-3061-3p	1	1	not_assayed	not_assayed	MSTRG.22778	ENSMUSG00000044287.6_ENSMUSG00000036270.16	Nrn1l,Edc4
chr7_109034312_109045382_MSTRG.21242:1p-2d_-	mmu-miR-6540-3p	2	1	not_assayed	not_assayed	MSTRG.21242	ENSMUSG00000048330.14	Ric3
chr7_109034312_109045382_MSTRG.21242:1p-2d_-	mmu-miR-6975-3p	2	1	not_assayed	not_assayed	MSTRG.21242	ENSMUSG00000048330.14	Ric3
chr7_109034312_109045382_MSTRG.21242:1p-2d_-	mmu-miR-122b-5p	3	1	not_assayed	not_assayed	MSTRG.21242	ENSMUSG00000048330.14	Ric3
chr7_109034312_109045382_MSTRG.21242:1p-2d_-	mmu-miR-6377	4	1	not_assayed	not_assayed	MSTRG.21242	ENSMUSG00000048330.14	Ric3
chr7_109034312_109045382_MSTRG.21242:1p-2d_-	mmu-miR-7053-5p	1	1	not_assayed	not_assayed	MSTRG.21242	ENSMUSG00000048330.14	Ric3
chr7_109034312_109045382_MSTRG.21242:1p-2d_-	mmu-miR-6907-5p	3	1	not_assayed	not_assayed	MSTRG.21242	ENSMUSG00000048330.14	Ric3
chr8_105369351_105382862_MSTRG.22754:1p-4d_+	mmu-miR-7053-5p	1.125	0.25	not_assayed	not_assayed	MSTRG.22754	ENSMUSG00000014782.16_ENSMUSG00000014786.8	Plekhg4,Slc9a5
chr8_105369351_105382862_MSTRG.22754:1p-4d_+	mmu-miR-7116-3p	1	0.25	not_assayed	not_assayed	MSTRG.22754	ENSMUSG00000014782.16_ENSMUSG00000014786.8	Plekhg4,Slc9a5
chr8_105369351_105382862_MSTRG.22754:1p-4d_+	mmu-miR-3092-5p	1.125	0.25	not_assayed	not_assayed	MSTRG.22754	ENSMUSG00000014782.16_ENSMUSG00000014786.8	Plekhg4,Slc9a5
chr8_105369351_105382862_MSTRG.22754:1p-4d_+	mmu-miR-7665-5p	0.875	0.25	not_assayed	not_assayed	MSTRG.22754	ENSMUSG00000014782.16_ENSMUSG00000014786.8	Plekhg4,Slc9a5
chr8_105369351_105382862_MSTRG.22754:1p-4d_+	mmu-miR-6951-3p	1	0.25	not_assayed	not_assayed	MSTRG.22754	ENSMUSG00000014782.16_ENSMUSG00000014786.8	Plekhg4,Slc9a5
chr8_105369351_105382862_MSTRG.22754:1p-4d_+	mmu-miR-7074-5p	0.25	0.125	not_assayed	not_assayed	MSTRG.22754	ENSMUSG00000014782.16_ENSMUSG00000014786.8	Plekhg4,Slc9a5
chr8_105369351_105382862_MSTRG.22754:1p-4d_+	mmu-miR-12187-5p	0.25	0.125	not_assayed	not_assayed	MSTRG.22754	ENSMUSG00000014782.16_ENSMUSG00000014786.8	Plekhg4,Slc9a5
chr8_105369351_105382862_MSTRG.22754:1p-4d_+	mmu-miR-6976-5p	0.25	0.125	not_assayed	not_assayed	MSTRG.22754	ENSMUSG00000014782.16_ENSMUSG00000014786.8	Plekhg4,Slc9a5
chr8_105369351_105382862_MSTRG.22754:1p-4d_+	mmu-miR-7004-5p	0.375	0.125	not_assayed	not_assayed	MSTRG.22754	ENSMUSG00000014782.16_ENSMUSG00000014786.8	Plekhg4,Slc9a5
chr8_105369351_105382862_MSTRG.22754:1p-4d_+	mmu-miR-3105-5p	0.75	0.25	not_assayed	not_assayed	MSTRG.22754	ENSMUSG00000014782.16_ENSMUSG00000014786.8	Plekhg4,Slc9a5
chr8_105369351_105382862_MSTRG.22754:1p-4d_+	mmu-miR-6899-3p	0.625	0.25	not_assayed	not_assayed	MSTRG.22754	ENSMUSG00000014782.16_ENSMUSG00000014786.8	Plekhg4,Slc9a5
chr8_105369351_105382862_MSTRG.22754:1p-4d_+	mmu-miR-7238-3p	0.625	0.25	not_assayed	not_assayed	MSTRG.22754	ENSMUSG00000014782.16_ENSMUSG00000014786.8	Plekhg4,Slc9a5
chr8_105369351_105382862_MSTRG.22754:1p-4d_+	mmu-miR-7007-3p	0.125	0.125	not_assayed	not_assayed	MSTRG.22754	ENSMUSG00000014782.16_ENSMUSG00000014786.8	Plekhg4,Slc9a5
chr8_105369351_105382862_MSTRG.22754:1p-4d_+	mmu-miR-7240-5p	4.75	0.75	not_assayed	not_assayed	MSTRG.22754	ENSMUSG00000014782.16_ENSMUSG00000014786.8	Plekhg4,Slc9a5
chr8_105369351_105382862_MSTRG.22754:1p-4d_+	mmu-miR-3473a	3.375	0.75	not_assayed	not_assayed	MSTRG.22754	ENSMUSG00000014782.16_ENSMUSG00000014786.8	Plekhg4,Slc9a5
chr8_105369351_105382862_MSTRG.22754:1p-4d_+	mmu-miR-185-5p	3.375	0.75	TRUE	TRUE	MSTRG.22754	ENSMUSG00000014782.16_ENSMUSG00000014786.8	Plekhg4,Slc9a5
chr8_105369351_105382862_MSTRG.22754:1p-4d_+	mmu-miR-3085-5p	0.125	0.125	not_assayed	not_assayed	MSTRG.22754	ENSMUSG00000014782.16_ENSMUSG00000014786.8	Plekhg4,Slc9a5
chr8_105369351_105382862_MSTRG.22754:1p-4d_+	mmu-miR-7215-3p	0.25	0.125	not_assayed	not_assayed	MSTRG.22754	ENSMUSG00000014782.16_ENSMUSG00000014786.8	Plekhg4,Slc9a5
chr8_105369351_105382862_MSTRG.22754:1p-4d_+	mmu-miR-882	3.375	0.75	FALSE	FALSE	MSTRG.22754	ENSMUSG00000014782.16_ENSMUSG00000014786.8	Plekhg4,Slc9a5
chr8_105369351_105382862_MSTRG.22754:1p-4d_+	mmu-miR-1906	0.375	0.125	FALSE	FALSE	MSTRG.22754	ENSMUSG00000014782.16_ENSMUSG00000014786.8	Plekhg4,Slc9a5
chr8_105369351_105382862_MSTRG.22754:1p-4d_+	mmu-miR-7077-5p	0.25	0.125	not_assayed	not_assayed	MSTRG.22754	ENSMUSG00000014782.16_ENSMUSG00000014786.8	Plekhg4,Slc9a5
chr8_105369351_105382862_MSTRG.22754:1p-4d_+	mmu-miR-3072-5p	4.25	0.625	not_assayed	not_assayed	MSTRG.22754	ENSMUSG00000014782.16_ENSMUSG00000014786.8	Plekhg4,Slc9a5
chr8_105369351_105382862_MSTRG.22754:1p-4d_+	mmu-miR-7084-3p	7.125	0.625	not_assayed	not_assayed	MSTRG.22754	ENSMUSG00000014782.16_ENSMUSG00000014786.8	Plekhg4,Slc9a5
chr8_105369351_105382862_MSTRG.22754:1p-4d_+	mmu-miR-6934-3p	9.5	0.625	not_assayed	not_assayed	MSTRG.22754	ENSMUSG00000014782.16_ENSMUSG00000014786.8	Plekhg4,Slc9a5
chr8_105369351_105382862_MSTRG.22754:1p-4d_+	mmu-miR-7035-5p	0.875	0.125	not_assayed	not_assayed	MSTRG.22754	ENSMUSG00000014782.16_ENSMUSG00000014786.8	Plekhg4,Slc9a5
chr8_105369351_105382862_MSTRG.22754:1p-4d_+	mmu-miR-3087-3p	0.625	0.125	not_assayed	not_assayed	MSTRG.22754	ENSMUSG00000014782.16_ENSMUSG00000014786.8	Plekhg4,Slc9a5
chr8_105369351_105382862_MSTRG.22754:1p-4d_+	mmu-miR-7021-3p	0.625	0.125	not_assayed	not_assayed	MSTRG.22754	ENSMUSG00000014782.16_ENSMUSG00000014786.8	Plekhg4,Slc9a5
chr8_105369351_105382862_MSTRG.22754:1p-4d_+	mmu-miR-7211-5p	0.5	0.125	not_assayed	not_assayed	MSTRG.22754	ENSMUSG00000014782.16_ENSMUSG00000014786.8	Plekhg4,Slc9a5
chr8_105369351_105382862_MSTRG.22754:1p-4d_+	mmu-miR-9768-5p	0.375	0.125	not_assayed	not_assayed	MSTRG.22754	ENSMUSG00000014782.16_ENSMUSG00000014786.8	Plekhg4,Slc9a5
chr8_105369351_105382862_MSTRG.22754:1p-4d_+	mmu-miR-802-5p	3.25	0.625	FALSE	FALSE	MSTRG.22754	ENSMUSG00000014782.16_ENSMUSG00000014786.8	Plekhg4,Slc9a5
chr8_105369351_105382862_MSTRG.22754:1p-4d_+	mmu-miR-125b-2-3p	1.625	0.5	TRUE	TRUE	MSTRG.22754	ENSMUSG00000014782.16_ENSMUSG00000014786.8	Plekhg4,Slc9a5
chr8_105369351_105382862_MSTRG.22754:1p-4d_+	mmu-miR-7a-1-3p	0.125	0.125	not_assayed	not_assayed	MSTRG.22754	ENSMUSG00000014782.16_ENSMUSG00000014786.8	Plekhg4,Slc9a5
chr8_105369351_105382862_MSTRG.22754:1p-4d_+	mmu-miR-6971-3p	5	0.375	not_assayed	not_assayed	MSTRG.22754	ENSMUSG00000014782.16_ENSMUSG00000014786.8	Plekhg4,Slc9a5
chr8_105369351_105382862_MSTRG.22754:1p-4d_+	mmu-miR-6947-3p	5	0.375	not_assayed	not_assayed	MSTRG.22754	ENSMUSG00000014782.16_ENSMUSG00000014786.8	Plekhg4,Slc9a5
chr8_105369351_105382862_MSTRG.22754:1p-4d_+	mmu-miR-221-5p	6.5	0.5	not_assayed	not_assayed	MSTRG.22754	ENSMUSG00000014782.16_ENSMUSG00000014786.8	Plekhg4,Slc9a5
chr8_105369351_105382862_MSTRG.22754:1p-4d_+	mmu-miR-666-3p	5.25	0.375	FALSE	FALSE	MSTRG.22754	ENSMUSG00000014782.16_ENSMUSG00000014786.8	Plekhg4,Slc9a5
chr8_105369351_105382862_MSTRG.22754:1p-4d_+	mmu-miR-761	3.5	0.375	FALSE	FALSE	MSTRG.22754	ENSMUSG00000014782.16_ENSMUSG00000014786.8	Plekhg4,Slc9a5
chr8_105369351_105382862_MSTRG.22754:1p-4d_+	mmu-miR-214-3p	3.5	0.375	FALSE	FALSE	MSTRG.22754	ENSMUSG00000014782.16_ENSMUSG00000014786.8	Plekhg4,Slc9a5
chr8_105369351_105382862_MSTRG.22754:1p-4d_+	mmu-miR-133b-3p	1.125	0.375	TRUE	TRUE	MSTRG.22754	ENSMUSG00000014782.16_ENSMUSG00000014786.8	Plekhg4,Slc9a5
chr8_105369351_105382862_MSTRG.22754:1p-4d_+	mmu-miR-133a-3p	1.125	0.375	TRUE	TRUE	MSTRG.22754	ENSMUSG00000014782.16_ENSMUSG00000014786.8	Plekhg4,Slc9a5
chr8_105369351_105382862_MSTRG.22754:1p-4d_+	mmu-miR-6958-3p	5.25	0.375	not_assayed	not_assayed	MSTRG.22754	ENSMUSG00000014782.16_ENSMUSG00000014786.8	Plekhg4,Slc9a5
chr8_105369351_105382862_MSTRG.22754:1p-4d_+	mmu-miR-3084-3p	3	0.375	not_assayed	not_assayed	MSTRG.22754	ENSMUSG00000014782.16_ENSMUSG00000014786.8	Plekhg4,Slc9a5
chr8_105369351_105382862_MSTRG.22754:1p-4d_+	mmu-miR-6950-5p	2.625	0.375	not_assayed	not_assayed	MSTRG.22754	ENSMUSG00000014782.16_ENSMUSG00000014786.8	Plekhg4,Slc9a5
chr8_105369351_105382862_MSTRG.22754:1p-4d_+	mmu-miR-6391	1.875	0.375	not_assayed	not_assayed	MSTRG.22754	ENSMUSG00000014782.16_ENSMUSG00000014786.8	Plekhg4,Slc9a5
chr8_105369351_105382862_MSTRG.22754:1p-4d_+	mmu-miR-7033-3p	3.75	0.375	not_assayed	not_assayed	MSTRG.22754	ENSMUSG00000014782.16_ENSMUSG00000014786.8	Plekhg4,Slc9a5
chr8_105369351_105382862_MSTRG.22754:1p-4d_+	mmu-miR-6960-3p	4.5	0.375	not_assayed	not_assayed	MSTRG.22754	ENSMUSG00000014782.16_ENSMUSG00000014786.8	Plekhg4,Slc9a5
chr8_105369351_105382862_MSTRG.22754:1p-4d_+	mmu-miR-3113-5p	4.875	0.375	not_assayed	not_assayed	MSTRG.22754	ENSMUSG00000014782.16_ENSMUSG00000014786.8	Plekhg4,Slc9a5
chr8_105369351_105382862_MSTRG.22754:1p-4d_+	mmu-miR-5627-3p	3.75	0.375	not_assayed	not_assayed	MSTRG.22754	ENSMUSG00000014782.16_ENSMUSG00000014786.8	Plekhg4,Slc9a5
chr8_105369351_105382862_MSTRG.22754:1p-4d_+	mmu-miR-6909-3p	4.125	0.375	not_assayed	not_assayed	MSTRG.22754	ENSMUSG00000014782.16_ENSMUSG00000014786.8	Plekhg4,Slc9a5
chr8_105369351_105382862_MSTRG.22754:1p-4d_+	mmu-miR-546	0.375	0.125	FALSE	FALSE	MSTRG.22754	ENSMUSG00000014782.16_ENSMUSG00000014786.8	Plekhg4,Slc9a5
chr8_105369351_105382862_MSTRG.22754:1p-4d_+	mmu-miR-5625-5p	0.75	0.125	not_assayed	not_assayed	MSTRG.22754	ENSMUSG00000014782.16_ENSMUSG00000014786.8	Plekhg4,Slc9a5
chr8_105369351_105382862_MSTRG.22754:1p-4d_+	mmu-miR-7117-5p	3.375	0.375	not_assayed	not_assayed	MSTRG.22754	ENSMUSG00000014782.16_ENSMUSG00000014786.8	Plekhg4,Slc9a5
chr1_23845645_23849158_MSTRG.135:1p-4d_+	mmu-miR-669j	3	1	not_assayed	not_assayed	MSTRG.135	ENSMUSG00000026156.8	B3gat2
chr1_23845645_23849158_MSTRG.135:1p-4d_+	mmu-miR-669i	3	1	not_assayed	not_assayed	MSTRG.135	ENSMUSG00000026156.8	B3gat2
chr1_23845645_23849158_MSTRG.135:1p-4d_+	mmu-miR-12202-5p	2	1	not_assayed	not_assayed	MSTRG.135	ENSMUSG00000026156.8	B3gat2
chr1_23845645_23849158_MSTRG.135:1p-4d_+	mmu-miR-6984-3p	1	1	not_assayed	not_assayed	MSTRG.135	ENSMUSG00000026156.8	B3gat2
chr1_23845645_23849158_MSTRG.135:1p-4d_+	mmu-miR-448-3p	2	1	TRUE	TRUE	MSTRG.135	ENSMUSG00000026156.8	B3gat2
chr1_23845645_23849158_MSTRG.135:1p-4d_+	mmu-miR-191-3p	1	1	TRUE	TRUE	MSTRG.135	ENSMUSG00000026156.8	B3gat2
chr1_23845645_23849158_MSTRG.135:1p-4d_+	mmu-miR-6963-3p	3	1	not_assayed	not_assayed	MSTRG.135	ENSMUSG00000026156.8	B3gat2
chr2_34777556_34779226_MSTRG.12356:1p-2d_-	mmu-miR-7078-3p	4	1	not_assayed	not_assayed	MSTRG.12356	ENSMUSG00000070953.13	Rabepk
chr2_34777556_34779226_MSTRG.12356:1p-2d_-	mmu-miR-7116-3p	5	1	not_assayed	not_assayed	MSTRG.12356	ENSMUSG00000070953.13	Rabepk
chr2_34777556_34779226_MSTRG.12356:1p-2d_-	mmu-miR-6951-3p	5	1	not_assayed	not_assayed	MSTRG.12356	ENSMUSG00000070953.13	Rabepk
chr2_34777556_34779226_MSTRG.12356:1p-2d_-	mmu-miR-6983-5p	1	1	not_assayed	not_assayed	MSTRG.12356	ENSMUSG00000070953.13	Rabepk
chr2_34777556_34779226_MSTRG.12356:1p-2d_-	mmu-miR-935	1	1	not_assayed	not_assayed	MSTRG.12356	ENSMUSG00000070953.13	Rabepk
chr2_34777556_34779226_MSTRG.12356:1p-2d_-	mmu-miR-6369	1	1	not_assayed	not_assayed	MSTRG.12356	ENSMUSG00000070953.13	Rabepk
chr2_34777556_34779226_MSTRG.12356:1p-2d_-	mmu-miR-5120	1	1	not_assayed	not_assayed	MSTRG.12356	ENSMUSG00000070953.13	Rabepk
chr2_34777556_34779226_MSTRG.12356:1p-2d_-	mmu-miR-19b-3p	1	1	TRUE	TRUE	MSTRG.12356	ENSMUSG00000070953.13	Rabepk
chr2_34777556_34779226_MSTRG.12356:1p-2d_-	mmu-miR-19a-3p	1	1	TRUE	TRUE	MSTRG.12356	ENSMUSG00000070953.13	Rabepk
chr2_34777556_34779226_MSTRG.12356:1p-2d_-	mmu-miR-7092-5p	1	1	not_assayed	not_assayed	MSTRG.12356	ENSMUSG00000070953.13	Rabepk
chr2_34777556_34779226_MSTRG.12356:1p-2d_-	mmu-miR-5624-3p	1	1	not_assayed	not_assayed	MSTRG.12356	ENSMUSG00000070953.13	Rabepk
chr2_34777556_34779226_MSTRG.12356:1p-2d_-	mmu-miR-546	1	1	FALSE	FALSE	MSTRG.12356	ENSMUSG00000070953.13	Rabepk
chr2_34777556_34779226_MSTRG.12356:1p-2d_-	mmu-miR-6413	1	1	not_assayed	not_assayed	MSTRG.12356	ENSMUSG00000070953.13	Rabepk
chr2_34777556_34779226_MSTRG.12356:1p-2d_-	mmu-miR-6410	1	1	not_assayed	not_assayed	MSTRG.12356	ENSMUSG00000070953.13	Rabepk
chr2_34777556_34779226_MSTRG.12356:1p-2d_-	mmu-miR-6361	1	1	not_assayed	not_assayed	MSTRG.12356	ENSMUSG00000070953.13	Rabepk
chr2_34777556_34779226_MSTRG.12356:1p-2d_-	mmu-miR-5124b	1	1	not_assayed	not_assayed	MSTRG.12356	ENSMUSG00000070953.13	Rabepk
chr2_34777556_34779226_MSTRG.12356:1p-2d_-	mmu-miR-24-3p	1	1	TRUE	TRUE	MSTRG.12356	ENSMUSG00000070953.13	Rabepk
chr2_162935354_162938316_MSTRG.13515:2p-5d_+	mmu-miR-466i-5p	3	1	not_assayed	not_assayed	MSTRG.13515	ENSMUSG00000016921.14	Srsf6
chr2_162935354_162938316_MSTRG.13515:2p-5d_+	mmu-miR-466k	3	1	FALSE	FALSE	MSTRG.13515	ENSMUSG00000016921.14	Srsf6
chr2_162935354_162938316_MSTRG.13515:2p-5d_+	mmu-miR-466d-5p	3	1	FALSE	FALSE	MSTRG.13515	ENSMUSG00000016921.14	Srsf6
chr2_162935354_162938316_MSTRG.13515:2p-5d_+	mmu-miR-669c-3p	6	1	not_assayed	not_assayed	MSTRG.13515	ENSMUSG00000016921.14	Srsf6
chr2_162935354_162938316_MSTRG.13515:2p-5d_+	mmu-miR-466l-5p	3	1	not_assayed	not_assayed	MSTRG.13515	ENSMUSG00000016921.14	Srsf6
chr2_162935354_162938316_MSTRG.13515:2p-5d_+	mmu-miR-6340	1.5	1	not_assayed	not_assayed	MSTRG.13515	ENSMUSG00000016921.14	Srsf6
chr2_162935354_162938316_MSTRG.13515:2p-5d_+	mmu-miR-142a-5p	4.5	1	not_assayed	not_assayed	MSTRG.13515	ENSMUSG00000016921.14	Srsf6
chr2_162935354_162938316_MSTRG.13515:2p-5d_+	mmu-miR-466i-3p	6	1	not_assayed	not_assayed	MSTRG.13515	ENSMUSG00000016921.14	Srsf6
chr2_162935354_162938316_MSTRG.13515:2p-5d_+	mmu-miR-6972-3p	1.5	1	not_assayed	not_assayed	MSTRG.13515	ENSMUSG00000016921.14	Srsf6
chr2_162935354_162938316_MSTRG.13515:2p-5d_+	mmu-miR-7024-3p	4.5	1	not_assayed	not_assayed	MSTRG.13515	ENSMUSG00000016921.14	Srsf6
chr2_162935354_162938316_MSTRG.13515:2p-5d_+	mmu-miR-654-5p	1	0.5	FALSE	FALSE	MSTRG.13515	ENSMUSG00000016921.14	Srsf6
chr2_162935354_162938316_MSTRG.13515:2p-5d_+	mmu-miR-6949-3p	2	0.5	not_assayed	not_assayed	MSTRG.13515	ENSMUSG00000016921.14	Srsf6
chr2_162935354_162938316_MSTRG.13515:2p-5d_+	mmu-miR-6903-3p	2	0.5	not_assayed	not_assayed	MSTRG.13515	ENSMUSG00000016921.14	Srsf6
chr2_162935354_162938316_MSTRG.13515:2p-5d_+	mmu-miR-466o-3p	3	0.5	not_assayed	not_assayed	MSTRG.13515	ENSMUSG00000016921.14	Srsf6
chr2_162935354_162938316_MSTRG.13515:2p-5d_+	mmu-miR-466m-3p	3	0.5	not_assayed	not_assayed	MSTRG.13515	ENSMUSG00000016921.14	Srsf6
chr2_162935354_162938316_MSTRG.13515:2p-5d_+	mmu-miR-340-5p	3	0.5	TRUE	TRUE	MSTRG.13515	ENSMUSG00000016921.14	Srsf6
chr2_162935354_162938316_MSTRG.13515:2p-5d_+	mmu-miR-466f-3p	4	0.5	not_assayed	not_assayed	MSTRG.13515	ENSMUSG00000016921.14	Srsf6
chr2_162935354_162938316_MSTRG.13515:2p-5d_+	mmu-miR-7211-5p	2	0.5	not_assayed	not_assayed	MSTRG.13515	ENSMUSG00000016921.14	Srsf6
chr2_162935354_162938316_MSTRG.13515:2p-5d_+	mmu-miR-7237-5p	4	0.5	not_assayed	not_assayed	MSTRG.13515	ENSMUSG00000016921.14	Srsf6
chr2_162935354_162938316_MSTRG.13515:2p-5d_+	mmu-miR-362-3p	4	0.5	TRUE	TRUE	MSTRG.13515	ENSMUSG00000016921.14	Srsf6
chr2_162935354_162938316_MSTRG.13515:2p-5d_+	mmu-miR-329-3p	4	0.5	TRUE	TRUE	MSTRG.13515	ENSMUSG00000016921.14	Srsf6
chr2_162935354_162938316_MSTRG.13515:2p-5d_+	mmu-miR-9-5p	2	0.5	TRUE	TRUE	MSTRG.13515	ENSMUSG00000016921.14	Srsf6
chr2_162935354_162938316_MSTRG.13515:2p-5d_+	mmu-miR-669f-3p	3	0.5	not_assayed	not_assayed	MSTRG.13515	ENSMUSG00000016921.14	Srsf6
chr2_162935354_162938316_MSTRG.13515:2p-5d_+	mmu-miR-669b-3p	3	0.5	not_assayed	not_assayed	MSTRG.13515	ENSMUSG00000016921.14	Srsf6
chr2_162935354_162938316_MSTRG.13515:2p-5d_+	mmu-miR-467a-3p	3	0.5	not_assayed	not_assayed	MSTRG.13515	ENSMUSG00000016921.14	Srsf6
chr2_162935354_162938316_MSTRG.13515:2p-5d_+	mmu-miR-467f	2	0.5	FALSE	FALSE	MSTRG.13515	ENSMUSG00000016921.14	Srsf6
chr2_162935354_162938316_MSTRG.13515:2p-5d_+	mmu-miR-7026-5p	1	0.5	not_assayed	not_assayed	MSTRG.13515	ENSMUSG00000016921.14	Srsf6
chr2_162935354_162938316_MSTRG.13515:2p-5d_+	mmu-miR-6925-3p	2	0.5	not_assayed	not_assayed	MSTRG.13515	ENSMUSG00000016921.14	Srsf6
chr2_162935354_162938316_MSTRG.13515:2p-5d_+	mmu-miR-7683-3p	1	0.5	not_assayed	not_assayed	MSTRG.13515	ENSMUSG00000016921.14	Srsf6
chr2_162935354_162938316_MSTRG.13515:2p-5d_+	mmu-miR-7027-5p	1	0.5	not_assayed	not_assayed	MSTRG.13515	ENSMUSG00000016921.14	Srsf6
chr2_162935354_162938316_MSTRG.13515:2p-5d_+	mmu-miR-467g	2	0.5	not_assayed	not_assayed	MSTRG.13515	ENSMUSG00000016921.14	Srsf6
chr2_162935354_162938316_MSTRG.13515:2p-5d_+	mmu-miR-466e-3p	2	0.5	TRUE	TRUE	MSTRG.13515	ENSMUSG00000016921.14	Srsf6
chr2_162935354_162938316_MSTRG.13515:2p-5d_+	mmu-miR-466d-3p	2	0.5	not_assayed	not_assayed	MSTRG.13515	ENSMUSG00000016921.14	Srsf6
chr2_162935354_162938316_MSTRG.13515:2p-5d_+	mmu-miR-466a-3p	2	0.5	TRUE	TRUE	MSTRG.13515	ENSMUSG00000016921.14	Srsf6
chr2_162935354_162938316_MSTRG.13515:2p-5d_+	mmu-miR-297c-3p	2	0.5	not_assayed	not_assayed	MSTRG.13515	ENSMUSG00000016921.14	Srsf6
chr2_162935354_162938316_MSTRG.13515:2p-5d_+	mmu-miR-297b-3p	2	0.5	not_assayed	not_assayed	MSTRG.13515	ENSMUSG00000016921.14	Srsf6
chr2_162935354_162938316_MSTRG.13515:2p-5d_+	mmu-miR-297a-3p	2	0.5	not_assayed	not_assayed	MSTRG.13515	ENSMUSG00000016921.14	Srsf6
chr2_162935354_162938316_MSTRG.13515:2p-5d_+	mmu-miR-3970	1	0.5	not_assayed	not_assayed	MSTRG.13515	ENSMUSG00000016921.14	Srsf6
chr2_162935354_162938316_MSTRG.13515:2p-5d_+	mmu-miR-694	4	0.5	FALSE	FALSE	MSTRG.13515	ENSMUSG00000016921.14	Srsf6
chr2_162935354_162938316_MSTRG.13515:2p-5d_+	mmu-miR-7010-5p	1	0.5	not_assayed	not_assayed	MSTRG.13515	ENSMUSG00000016921.14	Srsf6
chr2_162935354_162938316_MSTRG.13515:2p-5d_+	mmu-miR-466p-3p	1	0.5	not_assayed	not_assayed	MSTRG.13515	ENSMUSG00000016921.14	Srsf6
chr2_162935354_162938316_MSTRG.13515:2p-5d_+	mmu-miR-466c-3p	1	0.5	not_assayed	not_assayed	MSTRG.13515	ENSMUSG00000016921.14	Srsf6
chr2_162935354_162938316_MSTRG.13515:2p-5d_+	mmu-miR-466b-3p	1	0.5	not_assayed	not_assayed	MSTRG.13515	ENSMUSG00000016921.14	Srsf6
chr2_162935354_162938316_MSTRG.13515:2p-5d_+	mmu-miR-761	1	0.5	FALSE	FALSE	MSTRG.13515	ENSMUSG00000016921.14	Srsf6
chr2_162935354_162938316_MSTRG.13515:2p-5d_+	mmu-miR-214-3p	1	0.5	FALSE	FALSE	MSTRG.13515	ENSMUSG00000016921.14	Srsf6
chr2_162935354_162938316_MSTRG.13515:2p-5d_+	mmu-miR-7032-5p	1	0.5	not_assayed	not_assayed	MSTRG.13515	ENSMUSG00000016921.14	Srsf6
chr2_162935354_162938316_MSTRG.13515:2p-5d_+	mmu-miR-6990-5p	1	0.5	not_assayed	not_assayed	MSTRG.13515	ENSMUSG00000016921.14	Srsf6
chr2_162935354_162938316_MSTRG.13515:2p-5d_+	mmu-miR-654-3p	2	0.5	FALSE	FALSE	MSTRG.13515	ENSMUSG00000016921.14	Srsf6
chr1_155689664_155691332_MSTRG.1188:7b-8d_+	mmu-miR-669c-3p	3	1	not_assayed	not_assayed	MSTRG.1188	ENSMUSG00000033701.13	Acbd6
chr1_155689664_155691332_MSTRG.1188:7b-8d_+	mmu-miR-7090-5p	2	1	not_assayed	not_assayed	MSTRG.1188	ENSMUSG00000033701.13	Acbd6
chr1_155689664_155691332_MSTRG.1188:7b-8d_+	mmu-miR-122b-5p	1	1	not_assayed	not_assayed	MSTRG.1188	ENSMUSG00000033701.13	Acbd6
chr1_155689664_155691332_MSTRG.1188:7b-8d_+	mmu-miR-6540-3p	1	1	not_assayed	not_assayed	MSTRG.1188	ENSMUSG00000033701.13	Acbd6
chr1_155689664_155691332_MSTRG.1188:7b-8d_+	mmu-miR-7229-3p	1	1	not_assayed	not_assayed	MSTRG.1188	ENSMUSG00000033701.13	Acbd6
chr1_155689664_155691332_MSTRG.1188:7b-8d_+	mmu-miR-6905-3p	2	1	not_assayed	not_assayed	MSTRG.1188	ENSMUSG00000033701.13	Acbd6
chr1_155689664_155691332_MSTRG.1188:7b-8d_+	mmu-miR-452-3p	2	1	not_assayed	not_assayed	MSTRG.1188	ENSMUSG00000033701.13	Acbd6
chr1_155689664_155691332_MSTRG.1188:7b-8d_+	mmu-miR-335-3p	1	1	TRUE	TRUE	MSTRG.1188	ENSMUSG00000033701.13	Acbd6
chr1_155689664_155691332_MSTRG.1188:7b-8d_+	mmu-miR-23b-3p	1	1	TRUE	TRUE	MSTRG.1188	ENSMUSG00000033701.13	Acbd6
chr1_155689664_155691332_MSTRG.1188:7b-8d_+	mmu-miR-23a-3p	1	1	FALSE	FALSE	MSTRG.1188	ENSMUSG00000033701.13	Acbd6
chr1_155689664_155691332_MSTRG.1188:7b-8d_+	mmu-miR-325-3p	1	1	TRUE	TRUE	MSTRG.1188	ENSMUSG00000033701.13	Acbd6
chr1_93701935_93705389_MSTRG.805:1p-2d_-	mmu-miR-3473e	2	1	not_assayed	not_assayed	MSTRG.805	ENSMUSG00000026279.14	Thap4
chr1_93701935_93705389_MSTRG.805:1p-2d_-	mmu-miR-3473b	2	1	not_assayed	not_assayed	MSTRG.805	ENSMUSG00000026279.14	Thap4
chr1_93701935_93705389_MSTRG.805:1p-2d_-	mmu-miR-1906	2	1	FALSE	FALSE	MSTRG.805	ENSMUSG00000026279.14	Thap4
chr1_93701935_93705389_MSTRG.805:1p-2d_-	mmu-miR-7118-5p	4	1	not_assayed	not_assayed	MSTRG.805	ENSMUSG00000026279.14	Thap4
chr1_93701935_93705389_MSTRG.805:1p-2d_-	mmu-miR-3084-3p	2	1	not_assayed	not_assayed	MSTRG.805	ENSMUSG00000026279.14	Thap4
chr1_93701935_93705389_MSTRG.805:1p-2d_-	mmu-miR-664-5p	2	1	not_assayed	not_assayed	MSTRG.805	ENSMUSG00000026279.14	Thap4
chr1_93701935_93705389_MSTRG.805:1p-2d_-	mmu-miR-501-5p	1	1	FALSE	FALSE	MSTRG.805	ENSMUSG00000026279.14	Thap4
chr1_93701935_93705389_MSTRG.805:1p-2d_-	mmu-miR-6979-5p	3	1	not_assayed	not_assayed	MSTRG.805	ENSMUSG00000026279.14	Thap4
chr1_93701935_93705389_MSTRG.805:1p-2d_-	mmu-miR-3971	4	1	not_assayed	not_assayed	MSTRG.805	ENSMUSG00000026279.14	Thap4
chr1_93701935_93705389_MSTRG.805:1p-2d_-	mmu-miR-7054-5p	2	1	not_assayed	not_assayed	MSTRG.805	ENSMUSG00000026279.14	Thap4
chr1_93701935_93705389_MSTRG.805:1p-2d_-	mmu-miR-6999-5p	2	1	not_assayed	not_assayed	MSTRG.805	ENSMUSG00000026279.14	Thap4
chr1_93701935_93705389_MSTRG.805:1p-2d_-	mmu-miR-201-5p	1	1	FALSE	FALSE	MSTRG.805	ENSMUSG00000026279.14	Thap4
chr1_93701935_93705389_MSTRG.805:1p-2d_-	mmu-miR-3083-5p	4	1	not_assayed	not_assayed	MSTRG.805	ENSMUSG00000026279.14	Thap4
chr1_93701935_93705389_MSTRG.805:1p-2d_-	mmu-miR-1249-5p	5	1	not_assayed	not_assayed	MSTRG.805	ENSMUSG00000026279.14	Thap4
chr4_138458150_138460130_MSTRG.16348:3p-4d_+	mmu-miR-6394	3	1	not_assayed	not_assayed	MSTRG.16348	ENSMUSG00000046447.3	Camk2n1
chr4_138458150_138460130_MSTRG.16348:3p-4d_+	mmu-miR-6367	3	1	not_assayed	not_assayed	MSTRG.16348	ENSMUSG00000046447.3	Camk2n1
chr4_138458150_138460130_MSTRG.16348:3p-4d_+	mmu-miR-351-5p	3	1	FALSE	TRUE	MSTRG.16348	ENSMUSG00000046447.3	Camk2n1
chr4_138458150_138460130_MSTRG.16348:3p-4d_+	mmu-miR-125b-5p	3	1	TRUE	TRUE	MSTRG.16348	ENSMUSG00000046447.3	Camk2n1
chr4_138458150_138460130_MSTRG.16348:3p-4d_+	mmu-miR-125a-5p	3	1	TRUE	TRUE	MSTRG.16348	ENSMUSG00000046447.3	Camk2n1
chr4_138458150_138460130_MSTRG.16348:3p-4d_+	mmu-miR-3099-5p	2	0.5	not_assayed	not_assayed	MSTRG.16348	ENSMUSG00000046447.3	Camk2n1
chr4_138458150_138460130_MSTRG.16348:3p-4d_+	mmu-miR-1291	1	0.5	not_assayed	not_assayed	MSTRG.16348	ENSMUSG00000046447.3	Camk2n1
chr4_138458150_138460130_MSTRG.16348:3p-4d_+	mmu-miR-6914-5p	3	0.5	not_assayed	not_assayed	MSTRG.16348	ENSMUSG00000046447.3	Camk2n1
chr4_138458150_138460130_MSTRG.16348:3p-4d_+	mmu-miR-6904-5p	3	0.5	not_assayed	not_assayed	MSTRG.16348	ENSMUSG00000046447.3	Camk2n1
chr4_138458150_138460130_MSTRG.16348:3p-4d_+	mmu-miR-7070-3p	1	0.5	not_assayed	not_assayed	MSTRG.16348	ENSMUSG00000046447.3	Camk2n1
chr4_138458150_138460130_MSTRG.16348:3p-4d_+	mmu-miR-344g-3p	1	0.5	not_assayed	not_assayed	MSTRG.16348	ENSMUSG00000046447.3	Camk2n1
chr4_138458150_138460130_MSTRG.16348:3p-4d_+	mmu-miR-12178-5p	1	0.5	not_assayed	not_assayed	MSTRG.16348	ENSMUSG00000046447.3	Camk2n1
chr4_138458150_138460130_MSTRG.16348:3p-4d_+	mmu-miR-324-3p	4	0.5	TRUE	TRUE	MSTRG.16348	ENSMUSG00000046447.3	Camk2n1
chr4_138458150_138460130_MSTRG.16348:3p-4d_+	mmu-miR-12201-3p	3	0.5	not_assayed	not_assayed	MSTRG.16348	ENSMUSG00000046447.3	Camk2n1
chr7_141333934_141337158_MSTRG.21713:3b-5d_+	mmu-miR-7026-5p	1.5	1	not_assayed	not_assayed	MSTRG.21713	ENSMUSG00000025505.16	Tmem80
chr7_141333934_141337158_MSTRG.21713:3b-5d_+	mmu-miR-7048-5p	4.5	1	not_assayed	not_assayed	MSTRG.21713	ENSMUSG00000025505.16	Tmem80
chr7_141333934_141337158_MSTRG.21713:3b-5d_+	mmu-miR-7678-5p	1.5	1	not_assayed	not_assayed	MSTRG.21713	ENSMUSG00000025505.16	Tmem80
chr7_141333934_141337158_MSTRG.21713:3b-5d_+	mmu-miR-185-3p	3	0.5	not_assayed	not_assayed	MSTRG.21713	ENSMUSG00000025505.16	Tmem80
chr7_141333934_141337158_MSTRG.21713:3b-5d_+	mmu-miR-1958	3	0.5	FALSE	FALSE	MSTRG.21713	ENSMUSG00000025505.16	Tmem80
chr7_141333934_141337158_MSTRG.21713:3b-5d_+	mmu-miR-218-2-3p	1	0.5	TRUE	TRUE	MSTRG.21713	ENSMUSG00000025505.16	Tmem80
chr7_141333934_141337158_MSTRG.21713:3b-5d_+	mmu-miR-8118	2	0.5	not_assayed	not_assayed	MSTRG.21713	ENSMUSG00000025505.16	Tmem80
chr7_141333934_141337158_MSTRG.21713:3b-5d_+	mmu-miR-1258-5p	4	0.5	not_assayed	not_assayed	MSTRG.21713	ENSMUSG00000025505.16	Tmem80
chr7_141333934_141337158_MSTRG.21713:3b-5d_+	mmu-miR-7050-5p	4	0.5	not_assayed	not_assayed	MSTRG.21713	ENSMUSG00000025505.16	Tmem80
chr7_141333934_141337158_MSTRG.21713:3b-5d_+	mmu-miR-8108	3	0.5	not_assayed	not_assayed	MSTRG.21713	ENSMUSG00000025505.16	Tmem80
chr7_141333934_141337158_MSTRG.21713:3b-5d_+	mmu-miR-883a-5p	5	0.5	FALSE	FALSE	MSTRG.21713	ENSMUSG00000025505.16	Tmem80
chr7_141333934_141337158_MSTRG.21713:3b-5d_+	mmu-miR-3083b-5p	4	0.5	not_assayed	not_assayed	MSTRG.21713	ENSMUSG00000025505.16	Tmem80
chr3_90066090_90068356_MSTRG.14455:10b-11d_+	mmu-miR-12201-5p	2	1	not_assayed	not_assayed	MSTRG.14455	ENSMUSG00000027942.17_ENSMUSG00000118504.1_ENSMUSG00000090005.1_ENSMUSG00000118506.1	4933434E20Rik,AC163616.1,Gm16540,1700094D03Rik
chr3_90066090_90068356_MSTRG.14455:10b-11d_+	mmu-miR-7234-5p	1	1	not_assayed	not_assayed	MSTRG.14455	ENSMUSG00000027942.17_ENSMUSG00000118504.1_ENSMUSG00000090005.1_ENSMUSG00000118506.1	4933434E20Rik,AC163616.1,Gm16540,1700094D03Rik
chr3_90066090_90068356_MSTRG.14455:10b-11d_+	mmu-miR-1958	2	1	FALSE	FALSE	MSTRG.14455	ENSMUSG00000027942.17_ENSMUSG00000118504.1_ENSMUSG00000090005.1_ENSMUSG00000118506.1	4933434E20Rik,AC163616.1,Gm16540,1700094D03Rik
chr3_90066090_90068356_MSTRG.14455:10b-11d_+	mmu-miR-6975-3p	1	1	not_assayed	not_assayed	MSTRG.14455	ENSMUSG00000027942.17_ENSMUSG00000118504.1_ENSMUSG00000090005.1_ENSMUSG00000118506.1	4933434E20Rik,AC163616.1,Gm16540,1700094D03Rik
chr3_90066090_90068356_MSTRG.14455:10b-11d_+	mmu-miR-493-3p	1	1	FALSE	FALSE	MSTRG.14455	ENSMUSG00000027942.17_ENSMUSG00000118504.1_ENSMUSG00000090005.1_ENSMUSG00000118506.1	4933434E20Rik,AC163616.1,Gm16540,1700094D03Rik
chr3_90066090_90068356_MSTRG.14455:10b-11d_+	mmu-miR-671-5p	1	1	FALSE	FALSE	MSTRG.14455	ENSMUSG00000027942.17_ENSMUSG00000118504.1_ENSMUSG00000090005.1_ENSMUSG00000118506.1	4933434E20Rik,AC163616.1,Gm16540,1700094D03Rik
chr3_90066090_90068356_MSTRG.14455:10b-11d_+	mmu-miR-6384	2	1	not_assayed	not_assayed	MSTRG.14455	ENSMUSG00000027942.17_ENSMUSG00000118504.1_ENSMUSG00000090005.1_ENSMUSG00000118506.1	4933434E20Rik,AC163616.1,Gm16540,1700094D03Rik
chr3_90066090_90068356_MSTRG.14455:10b-11d_+	mmu-miR-6976-5p	2	1	not_assayed	not_assayed	MSTRG.14455	ENSMUSG00000027942.17_ENSMUSG00000118504.1_ENSMUSG00000090005.1_ENSMUSG00000118506.1	4933434E20Rik,AC163616.1,Gm16540,1700094D03Rik
chr3_90066090_90068356_MSTRG.14455:10b-11d_+	mmu-miR-7665-5p	2	1	not_assayed	not_assayed	MSTRG.14455	ENSMUSG00000027942.17_ENSMUSG00000118504.1_ENSMUSG00000090005.1_ENSMUSG00000118506.1	4933434E20Rik,AC163616.1,Gm16540,1700094D03Rik
chr6_48427697_48436618_MSTRG.18826:1p-3d_-	mmu-miR-3470b	0.5	0.5	not_assayed	not_assayed	MSTRG.18826	ENSMUSG00000068551.12	Zfp467
chr6_48427697_48436618_MSTRG.18826:1p-3d_-	mmu-miR-463-5p	0.5	0.5	TRUE	FALSE	MSTRG.18826	ENSMUSG00000068551.12	Zfp467
chr2_172381086_172382454_MSTRG.13627:1p-2d_+	mmu-miR-669b-5p	4	1	not_assayed	not_assayed	MSTRG.13627	ENSMUSG00000027498.14	Cstf1
chr2_172381086_172382454_MSTRG.13627:1p-2d_+	mmu-miR-6967-3p	1	1	not_assayed	not_assayed	MSTRG.13627	ENSMUSG00000027498.14	Cstf1
chr2_172381086_172382454_MSTRG.13627:1p-2d_+	mmu-miR-3094-3p	1	1	not_assayed	not_assayed	MSTRG.13627	ENSMUSG00000027498.14	Cstf1
chr2_172381086_172382454_MSTRG.13627:1p-2d_+	mmu-miR-3154	2	1	not_assayed	not_assayed	MSTRG.13627	ENSMUSG00000027498.14	Cstf1
chr2_172381086_172382454_MSTRG.13627:1p-2d_+	mmu-miR-7219-5p	1	1	not_assayed	not_assayed	MSTRG.13627	ENSMUSG00000027498.14	Cstf1
chr2_172381086_172382454_MSTRG.13627:1p-2d_+	mmu-miR-7030-5p	2	1	not_assayed	not_assayed	MSTRG.13627	ENSMUSG00000027498.14	Cstf1
chr1_175662421_175682236_MSTRG.1430:1p-2d_-	mmu-miR-7670-5p	1	1	not_assayed	not_assayed	MSTRG.1430	ENSMUSG00000026525.9_ENSMUSG00000078185.3	Opn3,Chml
chr1_175662421_175682236_MSTRG.1430:1p-2d_-	mmu-miR-3113-5p	1	1	not_assayed	not_assayed	MSTRG.1430	ENSMUSG00000026525.9_ENSMUSG00000078185.3	Opn3,Chml
chr1_175662421_175682236_MSTRG.1430:1p-2d_-	mmu-miR-6900-3p	1	1	not_assayed	not_assayed	MSTRG.1430	ENSMUSG00000026525.9_ENSMUSG00000078185.3	Opn3,Chml
chr1_175662421_175682236_MSTRG.1430:1p-2d_-	mmu-miR-877-5p	2	1	not_assayed	not_assayed	MSTRG.1430	ENSMUSG00000026525.9_ENSMUSG00000078185.3	Opn3,Chml
chr15_81361992_81363668_MSTRG.8280:1p-2d_-	mmu-miR-6984-3p	1	1	not_assayed	not_assayed	MSTRG.8280	ENSMUSG00000022403.15	St13
chr15_81361992_81363668_MSTRG.8280:1p-2d_-	mmu-miR-1933-5p	2	1	FALSE	FALSE	MSTRG.8280	ENSMUSG00000022403.15	St13
chr16_35304406_35305740_MSTRG.9022:1p-3d_+	mmu-miR-6903-3p	2	1	not_assayed	not_assayed	MSTRG.9022	ENSMUSG00000022840.9	Adcy5
chr16_35304406_35305740_MSTRG.9022:1p-3d_+	mmu-miR-669c-3p	5	1	not_assayed	not_assayed	MSTRG.9022	ENSMUSG00000022840.9	Adcy5
chr16_35304406_35305740_MSTRG.9022:1p-3d_+	mmu-miR-369-3p	1	1	TRUE	TRUE	MSTRG.9022	ENSMUSG00000022840.9	Adcy5
chr16_35304406_35305740_MSTRG.9022:1p-3d_+	mmu-miR-101a-3p	1	1	TRUE	TRUE	MSTRG.9022	ENSMUSG00000022840.9	Adcy5
chr16_35304406_35305740_MSTRG.9022:1p-3d_+	mmu-miR-374c-5p	1	1	not_assayed	not_assayed	MSTRG.9022	ENSMUSG00000022840.9	Adcy5
chr16_35304406_35305740_MSTRG.9022:1p-3d_+	mmu-miR-7058-5p	3	1	not_assayed	not_assayed	MSTRG.9022	ENSMUSG00000022840.9	Adcy5
chr12_102568582_102741732_MSTRG.5424:3p-4d_-	mmu-miR-693-3p	0.9091	0.2727	FALSE	FALSE	MSTRG.5424	ENSMUSG00000091931.5_ENSMUSG00000057963.9_ENSMUSG00000096751.3_ENSMUSG00000100006.1_ENSMUSG00000041716.7_ENSMUSG00000096458.7_ENSMUSG00000098530.1	Gon7,Itpk1,Gm28373,Gm21971,Gm20604,Moap1,Gm28051
chr12_102568582_102741732_MSTRG.5424:3p-4d_-	mmu-miR-365-2-5p	0.3636	0.2727	not_assayed	not_assayed	MSTRG.5424	ENSMUSG00000091931.5_ENSMUSG00000057963.9_ENSMUSG00000096751.3_ENSMUSG00000100006.1_ENSMUSG00000041716.7_ENSMUSG00000096458.7_ENSMUSG00000098530.1	Gon7,Itpk1,Gm28373,Gm21971,Gm20604,Moap1,Gm28051
chr12_102568582_102741732_MSTRG.5424:3p-4d_-	mmu-miR-365-1-5p	0.3636	0.2727	not_assayed	not_assayed	MSTRG.5424	ENSMUSG00000091931.5_ENSMUSG00000057963.9_ENSMUSG00000096751.3_ENSMUSG00000100006.1_ENSMUSG00000041716.7_ENSMUSG00000096458.7_ENSMUSG00000098530.1	Gon7,Itpk1,Gm28373,Gm21971,Gm20604,Moap1,Gm28051
chr12_102568582_102741732_MSTRG.5424:3p-4d_-	mmu-miR-3112-5p	0.1818	0.0909	not_assayed	not_assayed	MSTRG.5424	ENSMUSG00000091931.5_ENSMUSG00000057963.9_ENSMUSG00000096751.3_ENSMUSG00000100006.1_ENSMUSG00000041716.7_ENSMUSG00000096458.7_ENSMUSG00000098530.1	Gon7,Itpk1,Gm28373,Gm21971,Gm20604,Moap1,Gm28051
chr12_102568582_102741732_MSTRG.5424:3p-4d_-	mmu-miR-676-5p	0.3636	0.0909	TRUE	TRUE	MSTRG.5424	ENSMUSG00000091931.5_ENSMUSG00000057963.9_ENSMUSG00000096751.3_ENSMUSG00000100006.1_ENSMUSG00000041716.7_ENSMUSG00000096458.7_ENSMUSG00000098530.1	Gon7,Itpk1,Gm28373,Gm21971,Gm20604,Moap1,Gm28051
chr12_102568582_102741732_MSTRG.5424:3p-4d_-	mmu-miR-12201-3p	1.0909	0.1818	not_assayed	not_assayed	MSTRG.5424	ENSMUSG00000091931.5_ENSMUSG00000057963.9_ENSMUSG00000096751.3_ENSMUSG00000100006.1_ENSMUSG00000041716.7_ENSMUSG00000096458.7_ENSMUSG00000098530.1	Gon7,Itpk1,Gm28373,Gm21971,Gm20604,Moap1,Gm28051
chr12_102568582_102741732_MSTRG.5424:3p-4d_-	mmu-miR-6999-3p	0.1818	0.0909	not_assayed	not_assayed	MSTRG.5424	ENSMUSG00000091931.5_ENSMUSG00000057963.9_ENSMUSG00000096751.3_ENSMUSG00000100006.1_ENSMUSG00000041716.7_ENSMUSG00000096458.7_ENSMUSG00000098530.1	Gon7,Itpk1,Gm28373,Gm21971,Gm20604,Moap1,Gm28051
chr12_102568582_102741732_MSTRG.5424:3p-4d_-	mmu-miR-12188-3p	0.1818	0.0909	not_assayed	not_assayed	MSTRG.5424	ENSMUSG00000091931.5_ENSMUSG00000057963.9_ENSMUSG00000096751.3_ENSMUSG00000100006.1_ENSMUSG00000041716.7_ENSMUSG00000096458.7_ENSMUSG00000098530.1	Gon7,Itpk1,Gm28373,Gm21971,Gm20604,Moap1,Gm28051
chr12_102568582_102741732_MSTRG.5424:3p-4d_-	mmu-miR-1954	0.7273	0.0909	TRUE	FALSE	MSTRG.5424	ENSMUSG00000091931.5_ENSMUSG00000057963.9_ENSMUSG00000096751.3_ENSMUSG00000100006.1_ENSMUSG00000041716.7_ENSMUSG00000096458.7_ENSMUSG00000098530.1	Gon7,Itpk1,Gm28373,Gm21971,Gm20604,Moap1,Gm28051
chr12_102568582_102741732_MSTRG.5424:3p-4d_-	mmu-miR-511-5p	0.1818	0.0909	FALSE	FALSE	MSTRG.5424	ENSMUSG00000091931.5_ENSMUSG00000057963.9_ENSMUSG00000096751.3_ENSMUSG00000100006.1_ENSMUSG00000041716.7_ENSMUSG00000096458.7_ENSMUSG00000098530.1	Gon7,Itpk1,Gm28373,Gm21971,Gm20604,Moap1,Gm28051
chr12_102568582_102741732_MSTRG.5424:3p-4d_-	mmu-miR-215-3p	0.3636	0.1818	not_assayed	not_assayed	MSTRG.5424	ENSMUSG00000091931.5_ENSMUSG00000057963.9_ENSMUSG00000096751.3_ENSMUSG00000100006.1_ENSMUSG00000041716.7_ENSMUSG00000096458.7_ENSMUSG00000098530.1	Gon7,Itpk1,Gm28373,Gm21971,Gm20604,Moap1,Gm28051
chr12_102568582_102741732_MSTRG.5424:3p-4d_-	mmu-miR-7013-5p	0.3636	0.2727	not_assayed	not_assayed	MSTRG.5424	ENSMUSG00000091931.5_ENSMUSG00000057963.9_ENSMUSG00000096751.3_ENSMUSG00000100006.1_ENSMUSG00000041716.7_ENSMUSG00000096458.7_ENSMUSG00000098530.1	Gon7,Itpk1,Gm28373,Gm21971,Gm20604,Moap1,Gm28051
chr12_102568582_102741732_MSTRG.5424:3p-4d_-	mmu-miR-669c-3p	1.8182	0.3636	not_assayed	not_assayed	MSTRG.5424	ENSMUSG00000091931.5_ENSMUSG00000057963.9_ENSMUSG00000096751.3_ENSMUSG00000100006.1_ENSMUSG00000041716.7_ENSMUSG00000096458.7_ENSMUSG00000098530.1	Gon7,Itpk1,Gm28373,Gm21971,Gm20604,Moap1,Gm28051
chr12_102568582_102741732_MSTRG.5424:3p-4d_-	mmu-miR-6925-5p	0.3636	0.0909	not_assayed	not_assayed	MSTRG.5424	ENSMUSG00000091931.5_ENSMUSG00000057963.9_ENSMUSG00000096751.3_ENSMUSG00000100006.1_ENSMUSG00000041716.7_ENSMUSG00000096458.7_ENSMUSG00000098530.1	Gon7,Itpk1,Gm28373,Gm21971,Gm20604,Moap1,Gm28051
chr12_102568582_102741732_MSTRG.5424:3p-4d_-	mmu-miR-3088-3p	0.0909	0.0909	not_assayed	not_assayed	MSTRG.5424	ENSMUSG00000091931.5_ENSMUSG00000057963.9_ENSMUSG00000096751.3_ENSMUSG00000100006.1_ENSMUSG00000041716.7_ENSMUSG00000096458.7_ENSMUSG00000098530.1	Gon7,Itpk1,Gm28373,Gm21971,Gm20604,Moap1,Gm28051
chr12_102568582_102741732_MSTRG.5424:3p-4d_-	mmu-miR-380-5p	0.1818	0.0909	TRUE	TRUE	MSTRG.5424	ENSMUSG00000091931.5_ENSMUSG00000057963.9_ENSMUSG00000096751.3_ENSMUSG00000100006.1_ENSMUSG00000041716.7_ENSMUSG00000096458.7_ENSMUSG00000098530.1	Gon7,Itpk1,Gm28373,Gm21971,Gm20604,Moap1,Gm28051
chr12_102568582_102741732_MSTRG.5424:3p-4d_-	mmu-miR-6914-5p	0.5455	0.0909	not_assayed	not_assayed	MSTRG.5424	ENSMUSG00000091931.5_ENSMUSG00000057963.9_ENSMUSG00000096751.3_ENSMUSG00000100006.1_ENSMUSG00000041716.7_ENSMUSG00000096458.7_ENSMUSG00000098530.1	Gon7,Itpk1,Gm28373,Gm21971,Gm20604,Moap1,Gm28051
chr16_91564019_91565622_MSTRG.9324:1p-2d_+	mmu-miR-511-5p	2	1	FALSE	FALSE	MSTRG.9324	ENSMUSG00000022965.8	Ifngr2
chr16_91564019_91565622_MSTRG.9324:1p-2d_+	mmu-miR-3067-5p	2	1	not_assayed	not_assayed	MSTRG.9324	ENSMUSG00000022965.8	Ifngr2
chr16_91564019_91565622_MSTRG.9324:1p-2d_+	mmu-miR-6900-5p	1	1	not_assayed	not_assayed	MSTRG.9324	ENSMUSG00000022965.8	Ifngr2
chr10_62453529_62455274_MSTRG.2132:1p-3d_-	mmu-miR-293-5p	1	1	FALSE	FALSE	MSTRG.2132	ENSMUSG00000020078.16	Vps26a
chr10_62453529_62455274_MSTRG.2132:1p-3d_-	mmu-miR-292a-5p	1	1	FALSE	FALSE	MSTRG.2132	ENSMUSG00000020078.16	Vps26a
chr10_62453529_62455274_MSTRG.2132:1p-3d_-	mmu-miR-290a-5p	1	1	not_assayed	not_assayed	MSTRG.2132	ENSMUSG00000020078.16	Vps26a
chr10_62453529_62455274_MSTRG.2132:1p-3d_-	mmu-miR-495-3p	3	1	TRUE	TRUE	MSTRG.2132	ENSMUSG00000020078.16	Vps26a
chr10_62453529_62455274_MSTRG.2132:1p-3d_-	mmu-miR-12200-5p	3	1	not_assayed	not_assayed	MSTRG.2132	ENSMUSG00000020078.16	Vps26a
chr10_62453529_62455274_MSTRG.2132:1p-3d_-	mmu-miR-1192	3	1	FALSE	FALSE	MSTRG.2132	ENSMUSG00000020078.16	Vps26a
chr10_62453529_62455274_MSTRG.2132:1p-3d_-	mmu-miR-7214-5p	2	1	not_assayed	not_assayed	MSTRG.2132	ENSMUSG00000020078.16	Vps26a
chr10_62453529_62455274_MSTRG.2132:1p-3d_-	mmu-miR-6240	3	1	not_assayed	not_assayed	MSTRG.2132	ENSMUSG00000020078.16	Vps26a
chr10_62453529_62455274_MSTRG.2132:1p-3d_-	mmu-miR-330-3p	3	1	FALSE	TRUE	MSTRG.2132	ENSMUSG00000020078.16	Vps26a
chr10_62453529_62455274_MSTRG.2132:1p-3d_-	mmu-miR-337-3p	1	1	TRUE	TRUE	MSTRG.2132	ENSMUSG00000020078.16	Vps26a
chr10_62453529_62455274_MSTRG.2132:1p-3d_-	mmu-miR-290b-5p	3	1	not_assayed	not_assayed	MSTRG.2132	ENSMUSG00000020078.16	Vps26a
chr10_62453529_62455274_MSTRG.2132:1p-3d_-	mmu-miR-21a-3p	2	1	FALSE	FALSE	MSTRG.2132	ENSMUSG00000020078.16	Vps26a
chr10_81252130_81263364_MSTRG.2385:1p-6d_+	mmu-miR-1188-5p	5.3077	0.6923	TRUE	FALSE	MSTRG.2385	ENSMUSG00000004933.17_ENSMUSG00000034949.18	Matk,Zfr2
chr10_81252130_81263364_MSTRG.2385:1p-6d_+	mmu-miR-666-3p	7.5385	0.6923	FALSE	FALSE	MSTRG.2385	ENSMUSG00000004933.17_ENSMUSG00000034949.18	Matk,Zfr2
chr10_81252130_81263364_MSTRG.2385:1p-6d_+	mmu-miR-1231-3p	4.7692	0.6154	not_assayed	not_assayed	MSTRG.2385	ENSMUSG00000004933.17_ENSMUSG00000034949.18	Matk,Zfr2
chr10_81252130_81263364_MSTRG.2385:1p-6d_+	mmu-miR-5627-3p	3	0.6923	not_assayed	not_assayed	MSTRG.2385	ENSMUSG00000004933.17_ENSMUSG00000034949.18	Matk,Zfr2
chr10_81252130_81263364_MSTRG.2385:1p-6d_+	mmu-miR-6978-5p	4	0.5385	not_assayed	not_assayed	MSTRG.2385	ENSMUSG00000004933.17_ENSMUSG00000034949.18	Matk,Zfr2
chr10_81252130_81263364_MSTRG.2385:1p-6d_+	mmu-miR-452-5p	3.6923	0.5385	FALSE	FALSE	MSTRG.2385	ENSMUSG00000004933.17_ENSMUSG00000034949.18	Matk,Zfr2
chr10_81252130_81263364_MSTRG.2385:1p-6d_+	mmu-miR-212-5p	6	0.4615	not_assayed	not_assayed	MSTRG.2385	ENSMUSG00000004933.17_ENSMUSG00000034949.18	Matk,Zfr2
chr10_81252130_81263364_MSTRG.2385:1p-6d_+	mmu-miR-5120	1.3077	0.3846	not_assayed	not_assayed	MSTRG.2385	ENSMUSG00000004933.17_ENSMUSG00000034949.18	Matk,Zfr2
chr10_81252130_81263364_MSTRG.2385:1p-6d_+	mmu-miR-8107	2.5385	0.4615	not_assayed	not_assayed	MSTRG.2385	ENSMUSG00000004933.17_ENSMUSG00000034949.18	Matk,Zfr2
chr10_81252130_81263364_MSTRG.2385:1p-6d_+	mmu-miR-1952	3.6923	0.4615	FALSE	FALSE	MSTRG.2385	ENSMUSG00000004933.17_ENSMUSG00000034949.18	Matk,Zfr2
chr10_81252130_81263364_MSTRG.2385:1p-6d_+	mmu-miR-7021-3p	2	0.5385	not_assayed	not_assayed	MSTRG.2385	ENSMUSG00000004933.17_ENSMUSG00000034949.18	Matk,Zfr2
chr10_81252130_81263364_MSTRG.2385:1p-6d_+	mmu-miR-6974-3p	2.8462	0.6154	not_assayed	not_assayed	MSTRG.2385	ENSMUSG00000004933.17_ENSMUSG00000034949.18	Matk,Zfr2
chr10_81252130_81263364_MSTRG.2385:1p-6d_+	mmu-miR-7033-5p	4.8462	0.4615	not_assayed	not_assayed	MSTRG.2385	ENSMUSG00000004933.17_ENSMUSG00000034949.18	Matk,Zfr2
chr10_81252130_81263364_MSTRG.2385:1p-6d_+	mmu-miR-6916-5p	1.8462	0.6154	not_assayed	not_assayed	MSTRG.2385	ENSMUSG00000004933.17_ENSMUSG00000034949.18	Matk,Zfr2
chr10_81252130_81263364_MSTRG.2385:1p-6d_+	mmu-miR-6942-5p	1.8462	0.6154	not_assayed	not_assayed	MSTRG.2385	ENSMUSG00000004933.17_ENSMUSG00000034949.18	Matk,Zfr2
chr10_81252130_81263364_MSTRG.2385:1p-6d_+	mmu-miR-874-3p	3.3077	0.6154	FALSE	FALSE	MSTRG.2385	ENSMUSG00000004933.17_ENSMUSG00000034949.18	Matk,Zfr2
chr10_81252130_81263364_MSTRG.2385:1p-6d_+	mmu-miR-145a-3p	5.1538	0.4615	FALSE	FALSE	MSTRG.2385	ENSMUSG00000004933.17_ENSMUSG00000034949.18	Matk,Zfr2
chr10_81252130_81263364_MSTRG.2385:1p-6d_+	mmu-miR-7048-3p	1.2308	0.6154	not_assayed	not_assayed	MSTRG.2385	ENSMUSG00000004933.17_ENSMUSG00000034949.18	Matk,Zfr2
chr10_81252130_81263364_MSTRG.2385:1p-6d_+	mmu-miR-1968-5p	3.0769	0.3846	FALSE	FALSE	MSTRG.2385	ENSMUSG00000004933.17_ENSMUSG00000034949.18	Matk,Zfr2
chr10_81252130_81263364_MSTRG.2385:1p-6d_+	mmu-miR-466i-5p	0.9231	0.2308	not_assayed	not_assayed	MSTRG.2385	ENSMUSG00000004933.17_ENSMUSG00000034949.18	Matk,Zfr2
chr10_81252130_81263364_MSTRG.2385:1p-6d_+	mmu-miR-466k	0.9231	0.2308	FALSE	FALSE	MSTRG.2385	ENSMUSG00000004933.17_ENSMUSG00000034949.18	Matk,Zfr2
chr10_81252130_81263364_MSTRG.2385:1p-6d_+	mmu-miR-466d-5p	0.9231	0.2308	FALSE	FALSE	MSTRG.2385	ENSMUSG00000004933.17_ENSMUSG00000034949.18	Matk,Zfr2
chr10_81252130_81263364_MSTRG.2385:1p-6d_+	mmu-miR-466l-5p	0.9231	0.2308	not_assayed	not_assayed	MSTRG.2385	ENSMUSG00000004933.17_ENSMUSG00000034949.18	Matk,Zfr2
chr10_81252130_81263364_MSTRG.2385:1p-6d_+	mmu-miR-6903-3p	0.9231	0.2308	not_assayed	not_assayed	MSTRG.2385	ENSMUSG00000004933.17_ENSMUSG00000034949.18	Matk,Zfr2
chr10_81252130_81263364_MSTRG.2385:1p-6d_+	mmu-miR-7116-3p	0.3077	0.0769	not_assayed	not_assayed	MSTRG.2385	ENSMUSG00000004933.17_ENSMUSG00000034949.18	Matk,Zfr2
chr10_81252130_81263364_MSTRG.2385:1p-6d_+	mmu-miR-6951-3p	0.3077	0.0769	not_assayed	not_assayed	MSTRG.2385	ENSMUSG00000004933.17_ENSMUSG00000034949.18	Matk,Zfr2
chr10_81252130_81263364_MSTRG.2385:1p-6d_+	mmu-miR-665-3p	1	0.2308	TRUE	TRUE	MSTRG.2385	ENSMUSG00000004933.17_ENSMUSG00000034949.18	Matk,Zfr2
chr10_81252130_81263364_MSTRG.2385:1p-6d_+	mmu-miR-3090-3p	1.0769	0.1538	not_assayed	not_assayed	MSTRG.2385	ENSMUSG00000004933.17_ENSMUSG00000034949.18	Matk,Zfr2
chr10_81252130_81263364_MSTRG.2385:1p-6d_+	mmu-miR-3113-3p	0.5385	0.0769	not_assayed	not_assayed	MSTRG.2385	ENSMUSG00000004933.17_ENSMUSG00000034949.18	Matk,Zfr2
chr10_81252130_81263364_MSTRG.2385:1p-6d_+	mmu-miR-6931-5p	0.5385	0.0769	not_assayed	not_assayed	MSTRG.2385	ENSMUSG00000004933.17_ENSMUSG00000034949.18	Matk,Zfr2
chr10_81252130_81263364_MSTRG.2385:1p-6d_+	mmu-miR-3113-5p	0.8462	0.0769	not_assayed	not_assayed	MSTRG.2385	ENSMUSG00000004933.17_ENSMUSG00000034949.18	Matk,Zfr2
chr10_81252130_81263364_MSTRG.2385:1p-6d_+	mmu-miR-7018-3p	0.3077	0.0769	not_assayed	not_assayed	MSTRG.2385	ENSMUSG00000004933.17_ENSMUSG00000034949.18	Matk,Zfr2
chr10_81252130_81263364_MSTRG.2385:1p-6d_+	mmu-miR-6407	0.2308	0.0769	not_assayed	not_assayed	MSTRG.2385	ENSMUSG00000004933.17_ENSMUSG00000034949.18	Matk,Zfr2
chr10_81252130_81263364_MSTRG.2385:1p-6d_+	mmu-miR-7077-3p	0.1538	0.0769	not_assayed	not_assayed	MSTRG.2385	ENSMUSG00000004933.17_ENSMUSG00000034949.18	Matk,Zfr2
chr10_81252130_81263364_MSTRG.2385:1p-6d_+	mmu-miR-361-3p	0.2308	0.0769	not_assayed	not_assayed	MSTRG.2385	ENSMUSG00000004933.17_ENSMUSG00000034949.18	Matk,Zfr2
chr10_81252130_81263364_MSTRG.2385:1p-6d_+	mmu-miR-6366	0.3077	0.0769	not_assayed	not_assayed	MSTRG.2385	ENSMUSG00000004933.17_ENSMUSG00000034949.18	Matk,Zfr2
chr10_94220958_94221443_MSTRG.2555:1p-2d_+	mmu-miR-7067-5p	1	1	not_assayed	not_assayed	MSTRG.2555	ENSMUSG00000020022.17	Ndufa12
chr10_94220958_94221443_MSTRG.2555:1p-2d_+	mmu-miR-7051-3p	3	1	not_assayed	not_assayed	MSTRG.2555	ENSMUSG00000020022.17	Ndufa12
chr11_60555910_60558513_MSTRG.3424:1p-3d_+	mmu-miR-669c-3p	7	1	not_assayed	not_assayed	MSTRG.3424	ENSMUSG00000042650.3	Alkbh5
chr11_60555910_60558513_MSTRG.3424:1p-3d_+	mmu-miR-12188-3p	1	1	not_assayed	not_assayed	MSTRG.3424	ENSMUSG00000042650.3	Alkbh5
chr11_60555910_60558513_MSTRG.3424:1p-3d_+	mmu-miR-1898	1	1	FALSE	FALSE	MSTRG.3424	ENSMUSG00000042650.3	Alkbh5
chr11_60555910_60558513_MSTRG.3424:1p-3d_+	mmu-miR-6919-5p	1	1	not_assayed	not_assayed	MSTRG.3424	ENSMUSG00000042650.3	Alkbh5
chr7_110056895_110059395_MSTRG.21260:5b-6d_+	mmu-miR-7116-3p	5	1	not_assayed	not_assayed	MSTRG.21260	ENSMUSG00000066232.4	Ipo7
chr7_110056895_110059395_MSTRG.21260:5b-6d_+	mmu-miR-6951-3p	5	1	not_assayed	not_assayed	MSTRG.21260	ENSMUSG00000066232.4	Ipo7
chr7_110056895_110059395_MSTRG.21260:5b-6d_+	mmu-miR-7650-3p	4	1	not_assayed	not_assayed	MSTRG.21260	ENSMUSG00000066232.4	Ipo7
chr7_110056895_110059395_MSTRG.21260:5b-6d_+	mmu-miR-7074-3p	2	1	not_assayed	not_assayed	MSTRG.21260	ENSMUSG00000066232.4	Ipo7
chr7_110056895_110059395_MSTRG.21260:5b-6d_+	mmu-miR-7b-5p	1	1	TRUE	TRUE	MSTRG.21260	ENSMUSG00000066232.4	Ipo7
chr7_110056895_110059395_MSTRG.21260:5b-6d_+	mmu-miR-7a-5p	1	1	TRUE	TRUE	MSTRG.21260	ENSMUSG00000066232.4	Ipo7
chr7_110056895_110059395_MSTRG.21260:5b-6d_+	mmu-miR-703	1	1	not_assayed	not_assayed	MSTRG.21260	ENSMUSG00000066232.4	Ipo7
chr7_110056895_110059395_MSTRG.21260:5b-6d_+	mmu-miR-9768-5p	1	1	not_assayed	not_assayed	MSTRG.21260	ENSMUSG00000066232.4	Ipo7
chr7_110056895_110059395_MSTRG.21260:5b-6d_+	mmu-miR-32-3p	3	1	not_assayed	not_assayed	MSTRG.21260	ENSMUSG00000066232.4	Ipo7
chr13_4590754_4607084_MSTRG.5621:1p-2d_-	mmu-miR-7032-5p	1.5	1	not_assayed	not_assayed	MSTRG.5621	ENSMUSG00000045410.18	Akr1e1
chr13_4590754_4607084_MSTRG.5621:1p-2d_-	mmu-miR-6990-5p	1.5	1	not_assayed	not_assayed	MSTRG.5621	ENSMUSG00000045410.18	Akr1e1
chr13_4590754_4607084_MSTRG.5621:1p-2d_-	mmu-miR-7217-3p	0.5	0.5	not_assayed	not_assayed	MSTRG.5621	ENSMUSG00000045410.18	Akr1e1
chr13_4590754_4607084_MSTRG.5621:1p-2d_-	mmu-miR-1961	0.5	0.5	TRUE	FALSE	MSTRG.5621	ENSMUSG00000045410.18	Akr1e1
chr13_4590754_4607084_MSTRG.5621:1p-2d_-	mmu-miR-12193-5p	2	0.5	not_assayed	not_assayed	MSTRG.5621	ENSMUSG00000045410.18	Akr1e1
chr13_4590754_4607084_MSTRG.5621:1p-2d_-	mmu-miR-6540-3p	3	0.5	not_assayed	not_assayed	MSTRG.5621	ENSMUSG00000045410.18	Akr1e1
chr13_4590754_4607084_MSTRG.5621:1p-2d_-	mmu-miR-7241-5p	0.5	0.5	not_assayed	not_assayed	MSTRG.5621	ENSMUSG00000045410.18	Akr1e1
chr13_4590754_4607084_MSTRG.5621:1p-2d_-	mmu-miR-30e-3p	1.5	0.5	TRUE	TRUE	MSTRG.5621	ENSMUSG00000045410.18	Akr1e1
chr13_4590754_4607084_MSTRG.5621:1p-2d_-	mmu-miR-30d-3p	1.5	0.5	TRUE	TRUE	MSTRG.5621	ENSMUSG00000045410.18	Akr1e1
chr13_4590754_4607084_MSTRG.5621:1p-2d_-	mmu-miR-30a-3p	1.5	0.5	TRUE	TRUE	MSTRG.5621	ENSMUSG00000045410.18	Akr1e1
chr13_4590754_4607084_MSTRG.5621:1p-2d_-	mmu-miR-7683-3p	1	0.5	not_assayed	not_assayed	MSTRG.5621	ENSMUSG00000045410.18	Akr1e1
chr13_4590754_4607084_MSTRG.5621:1p-2d_-	mmu-miR-7027-5p	1	0.5	not_assayed	not_assayed	MSTRG.5621	ENSMUSG00000045410.18	Akr1e1
chr13_4590754_4607084_MSTRG.5621:1p-2d_-	mmu-miR-7010-5p	1	0.5	not_assayed	not_assayed	MSTRG.5621	ENSMUSG00000045410.18	Akr1e1
chr13_4590754_4607084_MSTRG.5621:1p-2d_-	mmu-miR-741-3p	0.5	0.5	FALSE	FALSE	MSTRG.5621	ENSMUSG00000045410.18	Akr1e1
chr13_4590754_4607084_MSTRG.5621:1p-2d_-	mmu-miR-6910-3p	0.5	0.5	not_assayed	not_assayed	MSTRG.5621	ENSMUSG00000045410.18	Akr1e1
chr13_4590754_4607084_MSTRG.5621:1p-2d_-	mmu-miR-490-5p	1	0.5	not_assayed	not_assayed	MSTRG.5621	ENSMUSG00000045410.18	Akr1e1
chr13_4590754_4607084_MSTRG.5621:1p-2d_-	mmu-miR-450a-2-3p	1.5	0.5	FALSE	FALSE	MSTRG.5621	ENSMUSG00000045410.18	Akr1e1
chr13_4590754_4607084_MSTRG.5621:1p-2d_-	mmu-miR-12178-5p	0.5	0.5	not_assayed	not_assayed	MSTRG.5621	ENSMUSG00000045410.18	Akr1e1
chr13_4590754_4607084_MSTRG.5621:1p-2d_-	mmu-miR-3471	0.5	0.5	not_assayed	not_assayed	MSTRG.5621	ENSMUSG00000045410.18	Akr1e1
chr13_4590754_4607084_MSTRG.5621:1p-2d_-	mmu-miR-1258-5p	0.5	0.5	not_assayed	not_assayed	MSTRG.5621	ENSMUSG00000045410.18	Akr1e1
chr13_4590754_4607084_MSTRG.5621:1p-2d_-	mmu-miR-1b-5p	0.5	0.5	TRUE	FALSE	MSTRG.5621	ENSMUSG00000045410.18	Akr1e1
chr16_96590840_96592436_MSTRG.9381:1p-2d_-	mmu-miR-7116-3p	2	1	not_assayed	not_assayed	MSTRG.9381	ENSMUSG00000050272.10	Dscam
chr16_96590840_96592436_MSTRG.9381:1p-2d_-	mmu-miR-6921-5p	1	1	not_assayed	not_assayed	MSTRG.9381	ENSMUSG00000050272.10	Dscam
chr16_96590840_96592436_MSTRG.9381:1p-2d_-	mmu-miR-423-5p	1	1	TRUE	TRUE	MSTRG.9381	ENSMUSG00000050272.10	Dscam
chr16_96590840_96592436_MSTRG.9381:1p-2d_-	mmu-miR-6984-5p	2	1	not_assayed	not_assayed	MSTRG.9381	ENSMUSG00000050272.10	Dscam
chr16_96590840_96592436_MSTRG.9381:1p-2d_-	mmu-miR-6951-3p	2	1	not_assayed	not_assayed	MSTRG.9381	ENSMUSG00000050272.10	Dscam
chr16_96590840_96592436_MSTRG.9381:1p-2d_-	mmu-miR-7077-5p	2	1	not_assayed	not_assayed	MSTRG.9381	ENSMUSG00000050272.10	Dscam
chr16_96590840_96592436_MSTRG.9381:1p-2d_-	mmu-miR-7216-5p	1	1	not_assayed	not_assayed	MSTRG.9381	ENSMUSG00000050272.10	Dscam
chr16_96590840_96592436_MSTRG.9381:1p-2d_-	mmu-miR-6958-5p	1	1	not_assayed	not_assayed	MSTRG.9381	ENSMUSG00000050272.10	Dscam
chr16_96590840_96592436_MSTRG.9381:1p-2d_-	mmu-miR-30c-2-3p	1	1	TRUE	FALSE	MSTRG.9381	ENSMUSG00000050272.10	Dscam
chr16_96590840_96592436_MSTRG.9381:1p-2d_-	mmu-miR-30c-1-3p	1	1	FALSE	FALSE	MSTRG.9381	ENSMUSG00000050272.10	Dscam
chr16_96590840_96592436_MSTRG.9381:1p-2d_-	mmu-miR-12201-5p	2	1	not_assayed	not_assayed	MSTRG.9381	ENSMUSG00000050272.10	Dscam
chr16_96590840_96592436_MSTRG.9381:1p-2d_-	mmu-miR-3097-3p	2	1	not_assayed	not_assayed	MSTRG.9381	ENSMUSG00000050272.10	Dscam
chr16_96590840_96592436_MSTRG.9381:1p-2d_-	mmu-miR-383-3p	2	1	not_assayed	not_assayed	MSTRG.9381	ENSMUSG00000050272.10	Dscam
chr16_96590840_96592436_MSTRG.9381:1p-2d_-	mmu-miR-466k	2	1	FALSE	FALSE	MSTRG.9381	ENSMUSG00000050272.10	Dscam
chr16_96590840_96592436_MSTRG.9381:1p-2d_-	mmu-miR-466i-5p	2	1	not_assayed	not_assayed	MSTRG.9381	ENSMUSG00000050272.10	Dscam
chr16_96590840_96592436_MSTRG.9381:1p-2d_-	mmu-miR-466d-5p	2	1	FALSE	FALSE	MSTRG.9381	ENSMUSG00000050272.10	Dscam
chr4_109962054_109963966_MSTRG.15904:1p-4d_+	mmu-miR-1192	8	1	FALSE	FALSE	MSTRG.15904	ENSMUSG00000010517.7	Faf1
chr4_109962054_109963966_MSTRG.15904:1p-4d_+	mmu-miR-495-3p	8	1	TRUE	TRUE	MSTRG.15904	ENSMUSG00000010517.7	Faf1
chr4_109962054_109963966_MSTRG.15904:1p-4d_+	mmu-miR-12200-5p	8	1	not_assayed	not_assayed	MSTRG.15904	ENSMUSG00000010517.7	Faf1
chr4_109962054_109963966_MSTRG.15904:1p-4d_+	mmu-miR-8118	5	1	not_assayed	not_assayed	MSTRG.15904	ENSMUSG00000010517.7	Faf1
chr4_109962054_109963966_MSTRG.15904:1p-4d_+	mmu-miR-6338	1	1	not_assayed	not_assayed	MSTRG.15904	ENSMUSG00000010517.7	Faf1
chr4_109962054_109963966_MSTRG.15904:1p-4d_+	mmu-miR-29b-2-5p	1	1	not_assayed	not_assayed	MSTRG.15904	ENSMUSG00000010517.7	Faf1
chr4_109962054_109963966_MSTRG.15904:1p-4d_+	mmu-miR-7664-3p	3	1	not_assayed	not_assayed	MSTRG.15904	ENSMUSG00000010517.7	Faf1
chr4_109962054_109963966_MSTRG.15904:1p-4d_+	mmu-miR-6335	1	1	not_assayed	not_assayed	MSTRG.15904	ENSMUSG00000010517.7	Faf1
chr4_109962054_109963966_MSTRG.15904:1p-4d_+	mmu-miR-3473e	1	1	not_assayed	not_assayed	MSTRG.15904	ENSMUSG00000010517.7	Faf1
chr4_109962054_109963966_MSTRG.15904:1p-4d_+	mmu-miR-3473b	1	1	not_assayed	not_assayed	MSTRG.15904	ENSMUSG00000010517.7	Faf1
chr4_109962054_109963966_MSTRG.15904:1p-4d_+	mmu-miR-1942	2	1	FALSE	FALSE	MSTRG.15904	ENSMUSG00000010517.7	Faf1
chr7_126851582_126852432_MSTRG.21468:1p-2d_-	mmu-miR-7665-5p	2	1	not_assayed	not_assayed	MSTRG.21468	ENSMUSG00000030689.15	Ino80e
chr7_126851582_126852432_MSTRG.21468:1p-2d_-	mmu-miR-6976-5p	2	1	not_assayed	not_assayed	MSTRG.21468	ENSMUSG00000030689.15	Ino80e
chr7_126851582_126852432_MSTRG.21468:1p-2d_-	mmu-miR-877-5p	2	1	not_assayed	not_assayed	MSTRG.21468	ENSMUSG00000030689.15	Ino80e
chr17_24472175_24473110_MSTRG.9648:2b-3d_+	mmu-miR-7033-5p	1	1	not_assayed	not_assayed	MSTRG.9648	ENSMUSG00000043445.7	Pgp
chr10_128818155_128882042_MSTRG.2845:3p-9d_+	mmu-miR-669c-3p	4.4444	0.8889	not_assayed	not_assayed	MSTRG.2845	ENSMUSG00000078427.3_ENSMUSG00000025354.5	Sarnp,Dnajc14
chr10_128818155_128882042_MSTRG.2845:3p-9d_+	mmu-miR-7231-5p	3.5556	0.8889	not_assayed	not_assayed	MSTRG.2845	ENSMUSG00000078427.3_ENSMUSG00000025354.5	Sarnp,Dnajc14
chr10_128818155_128882042_MSTRG.2845:3p-9d_+	mmu-miR-450a-2-3p	0.6667	0.2222	FALSE	FALSE	MSTRG.2845	ENSMUSG00000078427.3_ENSMUSG00000025354.5	Sarnp,Dnajc14
chr10_128818155_128882042_MSTRG.2845:3p-9d_+	mmu-miR-741-3p	3.1111	0.7778	FALSE	FALSE	MSTRG.2845	ENSMUSG00000078427.3_ENSMUSG00000025354.5	Sarnp,Dnajc14
chr10_128818155_128882042_MSTRG.2845:3p-9d_+	mmu-miR-7043-3p	0.3333	0.1111	not_assayed	not_assayed	MSTRG.2845	ENSMUSG00000078427.3_ENSMUSG00000025354.5	Sarnp,Dnajc14
chr10_128818155_128882042_MSTRG.2845:3p-9d_+	mmu-miR-1839-5p	0.3333	0.1111	TRUE	TRUE	MSTRG.2845	ENSMUSG00000078427.3_ENSMUSG00000025354.5	Sarnp,Dnajc14
chr10_128818155_128882042_MSTRG.2845:3p-9d_+	mmu-miR-7661-5p	0.4444	0.1111	not_assayed	not_assayed	MSTRG.2845	ENSMUSG00000078427.3_ENSMUSG00000025354.5	Sarnp,Dnajc14
chr10_128818155_128882042_MSTRG.2845:3p-9d_+	mmu-miR-709	2	0.3333	not_assayed	not_assayed	MSTRG.2845	ENSMUSG00000078427.3_ENSMUSG00000025354.5	Sarnp,Dnajc14
chr10_128818155_128882042_MSTRG.2845:3p-9d_+	mmu-miR-7047-5p	0.6667	0.1111	not_assayed	not_assayed	MSTRG.2845	ENSMUSG00000078427.3_ENSMUSG00000025354.5	Sarnp,Dnajc14
chr10_128818155_128882042_MSTRG.2845:3p-9d_+	mmu-miR-7235-5p	0.6667	0.1111	not_assayed	not_assayed	MSTRG.2845	ENSMUSG00000078427.3_ENSMUSG00000025354.5	Sarnp,Dnajc14
chr10_128818155_128882042_MSTRG.2845:3p-9d_+	mmu-miR-6965-5p	0.6667	0.1111	not_assayed	not_assayed	MSTRG.2845	ENSMUSG00000078427.3_ENSMUSG00000025354.5	Sarnp,Dnajc14
chr10_128818155_128882042_MSTRG.2845:3p-9d_+	mmu-miR-3103-5p	0.6667	0.1111	not_assayed	not_assayed	MSTRG.2845	ENSMUSG00000078427.3_ENSMUSG00000025354.5	Sarnp,Dnajc14
chr10_128818155_128882042_MSTRG.2845:3p-9d_+	mmu-miR-6400	0.5556	0.3333	not_assayed	not_assayed	MSTRG.2845	ENSMUSG00000078427.3_ENSMUSG00000025354.5	Sarnp,Dnajc14
chr10_128818155_128882042_MSTRG.2845:3p-9d_+	mmu-miR-1903	3.2222	0.7778	FALSE	FALSE	MSTRG.2845	ENSMUSG00000078427.3_ENSMUSG00000025354.5	Sarnp,Dnajc14
chr10_128818155_128882042_MSTRG.2845:3p-9d_+	mmu-miR-12183-5p	3.2222	0.7778	not_assayed	not_assayed	MSTRG.2845	ENSMUSG00000078427.3_ENSMUSG00000025354.5	Sarnp,Dnajc14
chr10_128818155_128882042_MSTRG.2845:3p-9d_+	mmu-miR-3569-3p	0.1111	0.1111	not_assayed	not_assayed	MSTRG.2845	ENSMUSG00000078427.3_ENSMUSG00000025354.5	Sarnp,Dnajc14
chr10_128818155_128882042_MSTRG.2845:3p-9d_+	mmu-miR-7119-3p	1.7778	0.4444	not_assayed	not_assayed	MSTRG.2845	ENSMUSG00000078427.3_ENSMUSG00000025354.5	Sarnp,Dnajc14
chr10_128818155_128882042_MSTRG.2845:3p-9d_+	mmu-miR-6975-3p	1.3333	0.4444	not_assayed	not_assayed	MSTRG.2845	ENSMUSG00000078427.3_ENSMUSG00000025354.5	Sarnp,Dnajc14
chr13_97177486_97181198_MSTRG.6507:5b-6d_+	mmu-miR-1258-5p	1	1	not_assayed	not_assayed	MSTRG.6507	ENSMUSG00000021666.16	Gfm2
chr13_97177486_97181198_MSTRG.6507:5b-6d_+	mmu-miR-383-5p	1	1	TRUE	TRUE	MSTRG.6507	ENSMUSG00000021666.16	Gfm2
chr13_97177486_97181198_MSTRG.6507:5b-6d_+	mmu-miR-7661-5p	1	1	not_assayed	not_assayed	MSTRG.6507	ENSMUSG00000021666.16	Gfm2
chr8_84956610_84957669_MSTRG.22532:1p-2d_-	mmu-miR-669c-3p	5	1	not_assayed	not_assayed	MSTRG.22532	ENSMUSG00000052926.16_ENSMUSG00000111184.1	Rnaseh2a,Gm49661
chr8_84956610_84957669_MSTRG.22532:1p-2d_-	mmu-miR-5101	1	1	not_assayed	not_assayed	MSTRG.22532	ENSMUSG00000052926.16_ENSMUSG00000111184.1	Rnaseh2a,Gm49661
chr8_84956610_84957669_MSTRG.22532:1p-2d_-	mmu-miR-466o-3p	2	1	not_assayed	not_assayed	MSTRG.22532	ENSMUSG00000052926.16_ENSMUSG00000111184.1	Rnaseh2a,Gm49661
chr8_84956610_84957669_MSTRG.22532:1p-2d_-	mmu-miR-466m-3p	2	1	not_assayed	not_assayed	MSTRG.22532	ENSMUSG00000052926.16_ENSMUSG00000111184.1	Rnaseh2a,Gm49661
chr8_84956610_84957669_MSTRG.22532:1p-2d_-	mmu-miR-466p-3p	2	1	not_assayed	not_assayed	MSTRG.22532	ENSMUSG00000052926.16_ENSMUSG00000111184.1	Rnaseh2a,Gm49661
chr8_84956610_84957669_MSTRG.22532:1p-2d_-	mmu-miR-466c-3p	2	1	not_assayed	not_assayed	MSTRG.22532	ENSMUSG00000052926.16_ENSMUSG00000111184.1	Rnaseh2a,Gm49661
chr8_84956610_84957669_MSTRG.22532:1p-2d_-	mmu-miR-466b-3p	2	1	not_assayed	not_assayed	MSTRG.22532	ENSMUSG00000052926.16_ENSMUSG00000111184.1	Rnaseh2a,Gm49661
chr8_84956610_84957669_MSTRG.22532:1p-2d_-	mmu-miR-3094-3p	2	1	not_assayed	not_assayed	MSTRG.22532	ENSMUSG00000052926.16_ENSMUSG00000111184.1	Rnaseh2a,Gm49661
chr8_84956610_84957669_MSTRG.22532:1p-2d_-	mmu-miR-7035-5p	1	1	not_assayed	not_assayed	MSTRG.22532	ENSMUSG00000052926.16_ENSMUSG00000111184.1	Rnaseh2a,Gm49661
chr12_108816639_108820148_MSTRG.5481:3b-6d_+	mmu-miR-340-5p	2	1	TRUE	TRUE	MSTRG.5481	ENSMUSG00000021264.12	Yy1
chr7_105371211_105378610_MSTRG.21211:1p-2d_-	mmu-miR-6900-3p	4	1	not_assayed	not_assayed	MSTRG.21211	ENSMUSG00000044465.19	Fam160a2
chr7_105371211_105378610_MSTRG.21211:1p-2d_-	mmu-miR-340-5p	6	1	TRUE	TRUE	MSTRG.21211	ENSMUSG00000044465.19	Fam160a2
chr7_105371211_105378610_MSTRG.21211:1p-2d_-	mmu-miR-3618-3p	2	1	not_assayed	not_assayed	MSTRG.21211	ENSMUSG00000044465.19	Fam160a2
chr7_105371211_105378610_MSTRG.21211:1p-2d_-	mmu-miR-6960-3p	3	1	not_assayed	not_assayed	MSTRG.21211	ENSMUSG00000044465.19	Fam160a2
chr7_105371211_105378610_MSTRG.21211:1p-2d_-	mmu-miR-3544-5p	3	1	not_assayed	not_assayed	MSTRG.21211	ENSMUSG00000044465.19	Fam160a2
chr7_105371211_105378610_MSTRG.21211:1p-2d_-	mmu-miR-1941-5p	3	1	TRUE	TRUE	MSTRG.21211	ENSMUSG00000044465.19	Fam160a2
chr7_105371211_105378610_MSTRG.21211:1p-2d_-	mmu-miR-7211-5p	3	1	not_assayed	not_assayed	MSTRG.21211	ENSMUSG00000044465.19	Fam160a2
chr7_105371211_105378610_MSTRG.21211:1p-2d_-	mmu-miR-6946-3p	7	1	not_assayed	not_assayed	MSTRG.21211	ENSMUSG00000044465.19	Fam160a2
chr7_105371211_105378610_MSTRG.21211:1p-2d_-	mmu-miR-7116-3p	2	1	not_assayed	not_assayed	MSTRG.21211	ENSMUSG00000044465.19	Fam160a2
chr7_105371211_105378610_MSTRG.21211:1p-2d_-	mmu-miR-7661-5p	7	1	not_assayed	not_assayed	MSTRG.21211	ENSMUSG00000044465.19	Fam160a2
chr7_105371211_105378610_MSTRG.21211:1p-2d_-	mmu-miR-6951-3p	2	1	not_assayed	not_assayed	MSTRG.21211	ENSMUSG00000044465.19	Fam160a2
chr7_105371211_105378610_MSTRG.21211:1p-2d_-	mmu-miR-126b-5p	2	1	not_assayed	not_assayed	MSTRG.21211	ENSMUSG00000044465.19	Fam160a2
chr7_105371211_105378610_MSTRG.21211:1p-2d_-	mmu-miR-7049-3p	6	1	not_assayed	not_assayed	MSTRG.21211	ENSMUSG00000044465.19	Fam160a2
chr7_105371211_105378610_MSTRG.21211:1p-2d_-	mmu-miR-7232-5p	1	1	not_assayed	not_assayed	MSTRG.21211	ENSMUSG00000044465.19	Fam160a2
chr7_105371211_105378610_MSTRG.21211:1p-2d_-	mmu-miR-6384	7	1	not_assayed	not_assayed	MSTRG.21211	ENSMUSG00000044465.19	Fam160a2
chr7_105371211_105378610_MSTRG.21211:1p-2d_-	mmu-miR-6903-5p	4	1	not_assayed	not_assayed	MSTRG.21211	ENSMUSG00000044465.19	Fam160a2
chr7_105371211_105378610_MSTRG.21211:1p-2d_-	mmu-miR-7214-5p	5	1	not_assayed	not_assayed	MSTRG.21211	ENSMUSG00000044465.19	Fam160a2
chr17_34935338_34935946_MSTRG.9970:1p-2d_+	mmu-miR-7116-3p	2	1	not_assayed	not_assayed	MSTRG.9970	ENSMUSG00000007038.5	Neu1
chr17_34935338_34935946_MSTRG.9970:1p-2d_+	mmu-miR-6951-3p	2	1	not_assayed	not_assayed	MSTRG.9970	ENSMUSG00000007038.5	Neu1
chr17_33826123_33838319_MSTRG.9923:2b-3d_+	mmu-miR-190a-3p	2	1	not_assayed	not_assayed	MSTRG.9923	ENSMUSG00000041881.13	Ndufa7
chr17_33826123_33838319_MSTRG.9923:2b-3d_+	mmu-miR-295-5p	1.25	1	FALSE	FALSE	MSTRG.9923	ENSMUSG00000041881.13	Ndufa7
chr17_33826123_33838319_MSTRG.9923:2b-3d_+	mmu-miR-6937-3p	0.25	0.25	not_assayed	not_assayed	MSTRG.9923	ENSMUSG00000041881.13	Ndufa7
chr17_33826123_33838319_MSTRG.9923:2b-3d_+	mmu-miR-12196-3p	0.25	0.25	not_assayed	not_assayed	MSTRG.9923	ENSMUSG00000041881.13	Ndufa7
chr17_33826123_33838319_MSTRG.9923:2b-3d_+	mmu-miR-7041-5p	1.5	0.5	not_assayed	not_assayed	MSTRG.9923	ENSMUSG00000041881.13	Ndufa7
chr17_33826123_33838319_MSTRG.9923:2b-3d_+	mmu-miR-6938-5p	0.5	0.25	not_assayed	not_assayed	MSTRG.9923	ENSMUSG00000041881.13	Ndufa7
chr17_33826123_33838319_MSTRG.9923:2b-3d_+	mmu-miR-6973b-5p	0.5	0.25	not_assayed	not_assayed	MSTRG.9923	ENSMUSG00000041881.13	Ndufa7
chr17_33826123_33838319_MSTRG.9923:2b-3d_+	mmu-miR-331-5p	0.5	0.25	TRUE	TRUE	MSTRG.9923	ENSMUSG00000041881.13	Ndufa7
chr17_33826123_33838319_MSTRG.9923:2b-3d_+	mmu-miR-6942-3p	0.5	0.25	not_assayed	not_assayed	MSTRG.9923	ENSMUSG00000041881.13	Ndufa7
chr17_33826123_33838319_MSTRG.9923:2b-3d_+	mmu-miR-199b-3p	0.5	0.25	not_assayed	not_assayed	MSTRG.9923	ENSMUSG00000041881.13	Ndufa7
chr17_33826123_33838319_MSTRG.9923:2b-3d_+	mmu-miR-199a-3p	0.5	0.25	TRUE	TRUE	MSTRG.9923	ENSMUSG00000041881.13	Ndufa7
chr17_33826123_33838319_MSTRG.9923:2b-3d_+	mmu-miR-1906	0.5	0.25	FALSE	FALSE	MSTRG.9923	ENSMUSG00000041881.13	Ndufa7
chr4_128501178_128567662_MSTRG.16145:2b-5d_+	mmu-miR-7116-3p	2.6667	0.6667	not_assayed	not_assayed	MSTRG.16145	ENSMUSG00000028804.20	Csmd2
chr4_128501178_128567662_MSTRG.16145:2b-5d_+	mmu-miR-7030-5p	2.3333	0.3333	not_assayed	not_assayed	MSTRG.16145	ENSMUSG00000028804.20	Csmd2
chr4_128501178_128567662_MSTRG.16145:2b-5d_+	mmu-miR-6951-3p	2.6667	0.6667	not_assayed	not_assayed	MSTRG.16145	ENSMUSG00000028804.20	Csmd2
chr4_128501178_128567662_MSTRG.16145:2b-5d_+	mmu-miR-669c-3p	6	0.6667	not_assayed	not_assayed	MSTRG.16145	ENSMUSG00000028804.20	Csmd2
chr4_128501178_128567662_MSTRG.16145:2b-5d_+	mmu-miR-7076-5p	2.3333	0.3333	not_assayed	not_assayed	MSTRG.16145	ENSMUSG00000028804.20	Csmd2
chr4_128501178_128567662_MSTRG.16145:2b-5d_+	mmu-miR-7075-5p	2.3333	0.3333	not_assayed	not_assayed	MSTRG.16145	ENSMUSG00000028804.20	Csmd2
chr4_128501178_128567662_MSTRG.16145:2b-5d_+	mmu-miR-3110-3p	2.3333	0.3333	not_assayed	not_assayed	MSTRG.16145	ENSMUSG00000028804.20	Csmd2
chr4_128501178_128567662_MSTRG.16145:2b-5d_+	mmu-let-7g-3p	1.6667	0.6667	TRUE	TRUE	MSTRG.16145	ENSMUSG00000028804.20	Csmd2
chr4_128501178_128567662_MSTRG.16145:2b-5d_+	mmu-miR-1952	2	0.3333	FALSE	FALSE	MSTRG.16145	ENSMUSG00000028804.20	Csmd2
chr4_128501178_128567662_MSTRG.16145:2b-5d_+	mmu-miR-7021-3p	2.6667	0.6667	not_assayed	not_assayed	MSTRG.16145	ENSMUSG00000028804.20	Csmd2
chr4_128501178_128567662_MSTRG.16145:2b-5d_+	mmu-miR-126b-5p	0.6667	0.6667	not_assayed	not_assayed	MSTRG.16145	ENSMUSG00000028804.20	Csmd2
chr4_128501178_128567662_MSTRG.16145:2b-5d_+	mmu-miR-504-3p	1	0.6667	not_assayed	not_assayed	MSTRG.16145	ENSMUSG00000028804.20	Csmd2
chr4_128501178_128567662_MSTRG.16145:2b-5d_+	mmu-miR-7089-3p	1.6667	0.3333	not_assayed	not_assayed	MSTRG.16145	ENSMUSG00000028804.20	Csmd2
chr4_128501178_128567662_MSTRG.16145:2b-5d_+	mmu-miR-379-5p	1	0.3333	TRUE	TRUE	MSTRG.16145	ENSMUSG00000028804.20	Csmd2
chr4_128501178_128567662_MSTRG.16145:2b-5d_+	mmu-miR-1193-5p	1	0.3333	not_assayed	not_assayed	MSTRG.16145	ENSMUSG00000028804.20	Csmd2
chr4_128501178_128567662_MSTRG.16145:2b-5d_+	mmu-miR-466k	0.6667	0.3333	FALSE	FALSE	MSTRG.16145	ENSMUSG00000028804.20	Csmd2
chr4_128501178_128567662_MSTRG.16145:2b-5d_+	mmu-miR-466i-5p	0.6667	0.3333	not_assayed	not_assayed	MSTRG.16145	ENSMUSG00000028804.20	Csmd2
chr4_128501178_128567662_MSTRG.16145:2b-5d_+	mmu-miR-466d-5p	0.6667	0.3333	FALSE	FALSE	MSTRG.16145	ENSMUSG00000028804.20	Csmd2
chr4_128501178_128567662_MSTRG.16145:2b-5d_+	mmu-miR-671-5p	0.3333	0.3333	FALSE	FALSE	MSTRG.16145	ENSMUSG00000028804.20	Csmd2
chr9_88568873_88571062_MSTRG.24071:1p-2d_+	mmu-miR-7227-5p	6	1	not_assayed	not_assayed	MSTRG.24071	ENSMUSG00000032425.15	Zfp949
chr9_88568873_88571062_MSTRG.24071:1p-2d_+	mmu-miR-7079-3p	3	1	not_assayed	not_assayed	MSTRG.24071	ENSMUSG00000032425.15	Zfp949
chr9_88568873_88571062_MSTRG.24071:1p-2d_+	mmu-miR-1894-5p	3	1	FALSE	FALSE	MSTRG.24071	ENSMUSG00000032425.15	Zfp949
chr9_88568873_88571062_MSTRG.24071:1p-2d_+	mmu-miR-7664-3p	1	1	not_assayed	not_assayed	MSTRG.24071	ENSMUSG00000032425.15	Zfp949
chr9_88568873_88571062_MSTRG.24071:1p-2d_+	mmu-miR-804	7	1	FALSE	FALSE	MSTRG.24071	ENSMUSG00000032425.15	Zfp949
chr9_88568873_88571062_MSTRG.24071:1p-2d_+	mmu-miR-181d-5p	4	1	not_assayed	not_assayed	MSTRG.24071	ENSMUSG00000032425.15	Zfp949
chr9_88568873_88571062_MSTRG.24071:1p-2d_+	mmu-miR-181c-5p	4	1	TRUE	TRUE	MSTRG.24071	ENSMUSG00000032425.15	Zfp949
chr9_88568873_88571062_MSTRG.24071:1p-2d_+	mmu-miR-181b-5p	4	1	not_assayed	not_assayed	MSTRG.24071	ENSMUSG00000032425.15	Zfp949
chr9_88568873_88571062_MSTRG.24071:1p-2d_+	mmu-miR-181a-5p	4	1	TRUE	TRUE	MSTRG.24071	ENSMUSG00000032425.15	Zfp949
chr9_88568873_88571062_MSTRG.24071:1p-2d_+	mmu-miR-7116-3p	3	1	not_assayed	not_assayed	MSTRG.24071	ENSMUSG00000032425.15	Zfp949
chr9_88568873_88571062_MSTRG.24071:1p-2d_+	mmu-miR-7035-5p	1	1	not_assayed	not_assayed	MSTRG.24071	ENSMUSG00000032425.15	Zfp949
chr9_88568873_88571062_MSTRG.24071:1p-2d_+	mmu-miR-1896	4	1	TRUE	FALSE	MSTRG.24071	ENSMUSG00000032425.15	Zfp949
chr9_88568873_88571062_MSTRG.24071:1p-2d_+	mmu-miR-7049-5p	1	1	not_assayed	not_assayed	MSTRG.24071	ENSMUSG00000032425.15	Zfp949
chr4_98351980_98355370_MSTRG.15773:1p-2d_-	mmu-miR-568	2	1	not_assayed	not_assayed	MSTRG.15773	ENSMUSG00000028563.16	Tm2d1
chr4_98351980_98355370_MSTRG.15773:1p-2d_-	mmu-miR-669c-3p	4	1	not_assayed	not_assayed	MSTRG.15773	ENSMUSG00000028563.16	Tm2d1
chr4_98351980_98355370_MSTRG.15773:1p-2d_-	mmu-miR-466l-3p	1	1	not_assayed	not_assayed	MSTRG.15773	ENSMUSG00000028563.16	Tm2d1
chr4_98351980_98355370_MSTRG.15773:1p-2d_-	mmu-miR-7119-3p	4	1	not_assayed	not_assayed	MSTRG.15773	ENSMUSG00000028563.16	Tm2d1
chr4_98351980_98355370_MSTRG.15773:1p-2d_-	mmu-miR-7689-3p	1	1	not_assayed	not_assayed	MSTRG.15773	ENSMUSG00000028563.16	Tm2d1
chr4_98351980_98355370_MSTRG.15773:1p-2d_-	mmu-miR-1943-5p	8	1	FALSE	TRUE	MSTRG.15773	ENSMUSG00000028563.16	Tm2d1
chr4_98351980_98355370_MSTRG.15773:1p-2d_-	mmu-miR-7016-5p	8	1	not_assayed	not_assayed	MSTRG.15773	ENSMUSG00000028563.16	Tm2d1
chr4_98351980_98355370_MSTRG.15773:1p-2d_-	mmu-miR-6967-5p	8	1	not_assayed	not_assayed	MSTRG.15773	ENSMUSG00000028563.16	Tm2d1
chr4_98351980_98355370_MSTRG.15773:1p-2d_-	mmu-miR-149-3p	8	1	not_assayed	not_assayed	MSTRG.15773	ENSMUSG00000028563.16	Tm2d1
chr4_98351980_98355370_MSTRG.15773:1p-2d_-	mmu-miR-7047-5p	7	1	not_assayed	not_assayed	MSTRG.15773	ENSMUSG00000028563.16	Tm2d1
chr4_98351980_98355370_MSTRG.15773:1p-2d_-	mmu-miR-6965-5p	7	1	not_assayed	not_assayed	MSTRG.15773	ENSMUSG00000028563.16	Tm2d1
chr4_98351980_98355370_MSTRG.15773:1p-2d_-	mmu-miR-7235-5p	7	1	not_assayed	not_assayed	MSTRG.15773	ENSMUSG00000028563.16	Tm2d1
chr4_98351980_98355370_MSTRG.15773:1p-2d_-	mmu-miR-3103-5p	7	1	not_assayed	not_assayed	MSTRG.15773	ENSMUSG00000028563.16	Tm2d1
chr4_98351980_98355370_MSTRG.15773:1p-2d_-	mmu-miR-466k	1	1	FALSE	FALSE	MSTRG.15773	ENSMUSG00000028563.16	Tm2d1
chr4_98351980_98355370_MSTRG.15773:1p-2d_-	mmu-miR-466i-5p	1	1	not_assayed	not_assayed	MSTRG.15773	ENSMUSG00000028563.16	Tm2d1
chr4_98351980_98355370_MSTRG.15773:1p-2d_-	mmu-miR-466d-5p	1	1	FALSE	FALSE	MSTRG.15773	ENSMUSG00000028563.16	Tm2d1
chr4_98351980_98355370_MSTRG.15773:1p-2d_-	mmu-miR-147-5p	1	1	not_assayed	not_assayed	MSTRG.15773	ENSMUSG00000028563.16	Tm2d1
chr4_98351980_98355370_MSTRG.15773:1p-2d_-	mmu-miR-6950-3p	1	1	not_assayed	not_assayed	MSTRG.15773	ENSMUSG00000028563.16	Tm2d1
chr9_67217088_67220909_MSTRG.23886:1p-3d_-	mmu-miR-7227-5p	2	1	not_assayed	not_assayed	MSTRG.23886	ENSMUSG00000052698.15	Tln2
chr9_67217088_67220909_MSTRG.23886:1p-3d_-	mmu-miR-6946-3p	3	1	not_assayed	not_assayed	MSTRG.23886	ENSMUSG00000052698.15	Tln2
chr9_67217088_67220909_MSTRG.23886:1p-3d_-	mmu-miR-7073-5p	2	1	not_assayed	not_assayed	MSTRG.23886	ENSMUSG00000052698.15	Tln2
chr9_67217088_67220909_MSTRG.23886:1p-3d_-	mmu-miR-7069-3p	2	1	not_assayed	not_assayed	MSTRG.23886	ENSMUSG00000052698.15	Tln2
chr9_67217088_67220909_MSTRG.23886:1p-3d_-	mmu-miR-18a-3p	2	1	FALSE	TRUE	MSTRG.23886	ENSMUSG00000052698.15	Tln2
chr9_67217088_67220909_MSTRG.23886:1p-3d_-	mmu-miR-3544-5p	4	1	not_assayed	not_assayed	MSTRG.23886	ENSMUSG00000052698.15	Tln2
chr17_25779843_25782802_MSTRG.9695:1p-2d_-	mmu-miR-6403	1	1	not_assayed	not_assayed	MSTRG.9695	ENSMUSG00000061046.9	Haghl
chr17_25779843_25782802_MSTRG.9695:1p-2d_-	mmu-miR-344f-3p	1	1	not_assayed	not_assayed	MSTRG.9695	ENSMUSG00000061046.9	Haghl
chr13_11549104_11553100_MSTRG.5670:2p-3d_-	mmu-miR-7116-3p	6	1	not_assayed	not_assayed	MSTRG.5670	ENSMUSG00000021313.16	Ryr2
chr13_11549104_11553100_MSTRG.5670:2p-3d_-	mmu-miR-6951-3p	6	1	not_assayed	not_assayed	MSTRG.5670	ENSMUSG00000021313.16	Ryr2
chr13_11549104_11553100_MSTRG.5670:2p-3d_-	mmu-miR-1961	4	1	TRUE	FALSE	MSTRG.5670	ENSMUSG00000021313.16	Ryr2
chr13_11549104_11553100_MSTRG.5670:2p-3d_-	mmu-miR-7036b-3p	1	1	not_assayed	not_assayed	MSTRG.5670	ENSMUSG00000021313.16	Ryr2
chr13_11549104_11553100_MSTRG.5670:2p-3d_-	mmu-miR-98-5p	4	1	TRUE	TRUE	MSTRG.5670	ENSMUSG00000021313.16	Ryr2
chr13_11549104_11553100_MSTRG.5670:2p-3d_-	mmu-let-7k	4	1	not_assayed	not_assayed	MSTRG.5670	ENSMUSG00000021313.16	Ryr2
chr13_11549104_11553100_MSTRG.5670:2p-3d_-	mmu-let-7i-5p	4	1	TRUE	TRUE	MSTRG.5670	ENSMUSG00000021313.16	Ryr2
chr13_11549104_11553100_MSTRG.5670:2p-3d_-	mmu-let-7g-5p	4	1	TRUE	TRUE	MSTRG.5670	ENSMUSG00000021313.16	Ryr2
chr13_11549104_11553100_MSTRG.5670:2p-3d_-	mmu-let-7f-5p	4	1	TRUE	TRUE	MSTRG.5670	ENSMUSG00000021313.16	Ryr2
chr13_11549104_11553100_MSTRG.5670:2p-3d_-	mmu-let-7e-5p	4	1	TRUE	TRUE	MSTRG.5670	ENSMUSG00000021313.16	Ryr2
chr13_11549104_11553100_MSTRG.5670:2p-3d_-	mmu-let-7c-5p	4	1	TRUE	TRUE	MSTRG.5670	ENSMUSG00000021313.16	Ryr2
chr13_11549104_11553100_MSTRG.5670:2p-3d_-	mmu-let-7b-5p	4	1	TRUE	TRUE	MSTRG.5670	ENSMUSG00000021313.16	Ryr2
chr13_11549104_11553100_MSTRG.5670:2p-3d_-	mmu-let-7a-5p	4	1	TRUE	TRUE	MSTRG.5670	ENSMUSG00000021313.16	Ryr2
chr13_11549104_11553100_MSTRG.5670:2p-3d_-	mmu-miR-7092-3p	2	1	not_assayed	not_assayed	MSTRG.5670	ENSMUSG00000021313.16	Ryr2
chr13_11549104_11553100_MSTRG.5670:2p-3d_-	mmu-miR-6935-3p	2	1	not_assayed	not_assayed	MSTRG.5670	ENSMUSG00000021313.16	Ryr2
chr13_11549104_11553100_MSTRG.5670:2p-3d_-	mmu-let-7d-5p	4	1	TRUE	TRUE	MSTRG.5670	ENSMUSG00000021313.16	Ryr2
chr13_11549104_11553100_MSTRG.5670:2p-3d_-	mmu-miR-7063-3p	1	1	not_assayed	not_assayed	MSTRG.5670	ENSMUSG00000021313.16	Ryr2
chr13_11549104_11553100_MSTRG.5670:2p-3d_-	mmu-miR-6973b-3p	1	1	not_assayed	not_assayed	MSTRG.5670	ENSMUSG00000021313.16	Ryr2
chr13_11549104_11553100_MSTRG.5670:2p-3d_-	mmu-miR-6384	1	1	not_assayed	not_assayed	MSTRG.5670	ENSMUSG00000021313.16	Ryr2
chr13_11549104_11553100_MSTRG.5670:2p-3d_-	mmu-miR-7655-3p	3	1	not_assayed	not_assayed	MSTRG.5670	ENSMUSG00000021313.16	Ryr2
chr13_11549104_11553100_MSTRG.5670:2p-3d_-	mmu-miR-691	5	1	FALSE	FALSE	MSTRG.5670	ENSMUSG00000021313.16	Ryr2
chr13_11549104_11553100_MSTRG.5670:2p-3d_-	mmu-miR-6244	1	1	not_assayed	not_assayed	MSTRG.5670	ENSMUSG00000021313.16	Ryr2
chr13_11549104_11553100_MSTRG.5670:2p-3d_-	mmu-miR-7021-3p	3	1	not_assayed	not_assayed	MSTRG.5670	ENSMUSG00000021313.16	Ryr2
chr13_11549104_11553100_MSTRG.5670:2p-3d_-	mmu-miR-5617-5p	2	1	not_assayed	not_assayed	MSTRG.5670	ENSMUSG00000021313.16	Ryr2
chr13_11549104_11553100_MSTRG.5670:2p-3d_-	mmu-miR-19a-5p	3	1	FALSE	FALSE	MSTRG.5670	ENSMUSG00000021313.16	Ryr2
chr13_11549104_11553100_MSTRG.5670:2p-3d_-	mmu-miR-145a-3p	3	1	FALSE	FALSE	MSTRG.5670	ENSMUSG00000021313.16	Ryr2
chr13_11549104_11553100_MSTRG.5670:2p-3d_-	mmu-miR-295-5p	2	1	FALSE	FALSE	MSTRG.5670	ENSMUSG00000021313.16	Ryr2
chr13_11549104_11553100_MSTRG.5670:2p-3d_-	mmu-miR-6949-5p	2	1	not_assayed	not_assayed	MSTRG.5670	ENSMUSG00000021313.16	Ryr2
chr13_11549104_11553100_MSTRG.5670:2p-3d_-	mmu-miR-466o-5p	3	1	not_assayed	not_assayed	MSTRG.5670	ENSMUSG00000021313.16	Ryr2
chr13_11549104_11553100_MSTRG.5670:2p-3d_-	mmu-miR-466c-5p	3	1	not_assayed	not_assayed	MSTRG.5670	ENSMUSG00000021313.16	Ryr2
chr13_11549104_11553100_MSTRG.5670:2p-3d_-	mmu-miR-466b-5p	3	1	not_assayed	not_assayed	MSTRG.5670	ENSMUSG00000021313.16	Ryr2
chr13_11549104_11553100_MSTRG.5670:2p-3d_-	mmu-miR-3075-5p	1	1	not_assayed	not_assayed	MSTRG.5670	ENSMUSG00000021313.16	Ryr2
chr9_63641912_63644606_MSTRG.23819:2p-3d_+	mmu-miR-665-3p	2	1	TRUE	TRUE	MSTRG.23819	ENSMUSG00000037257.8	Aagab
chr9_63641912_63644606_MSTRG.23819:2p-3d_+	mmu-miR-466k	2	1	FALSE	FALSE	MSTRG.23819	ENSMUSG00000037257.8	Aagab
chr9_63641912_63644606_MSTRG.23819:2p-3d_+	mmu-miR-466i-5p	2	1	not_assayed	not_assayed	MSTRG.23819	ENSMUSG00000037257.8	Aagab
chr9_63641912_63644606_MSTRG.23819:2p-3d_+	mmu-miR-466d-5p	2	1	FALSE	FALSE	MSTRG.23819	ENSMUSG00000037257.8	Aagab
chr9_63641912_63644606_MSTRG.23819:2p-3d_+	mmu-miR-505-3p	3	1	FALSE	FALSE	MSTRG.23819	ENSMUSG00000037257.8	Aagab
chr9_63641912_63644606_MSTRG.23819:2p-3d_+	mmu-miR-3065-5p	2	1	not_assayed	not_assayed	MSTRG.23819	ENSMUSG00000037257.8	Aagab
chr5_115140596_115142980_MSTRG.17796:9p-10d_-	mmu-miR-7035-3p	2	1	not_assayed	not_assayed	MSTRG.17796	ENSMUSG00000048578.11	Mlec
chr5_115140596_115142980_MSTRG.17796:9p-10d_-	mmu-miR-7030-5p	3	1	not_assayed	not_assayed	MSTRG.17796	ENSMUSG00000048578.11	Mlec
chr5_115140596_115142980_MSTRG.17796:9p-10d_-	mmu-miR-7116-3p	3	1	not_assayed	not_assayed	MSTRG.17796	ENSMUSG00000048578.11	Mlec
chr5_115140596_115142980_MSTRG.17796:9p-10d_-	mmu-miR-7680-5p	1	1	not_assayed	not_assayed	MSTRG.17796	ENSMUSG00000048578.11	Mlec
chr5_115140596_115142980_MSTRG.17796:9p-10d_-	mmu-miR-6951-3p	3	1	not_assayed	not_assayed	MSTRG.17796	ENSMUSG00000048578.11	Mlec
chr5_115140596_115142980_MSTRG.17796:9p-10d_-	mmu-miR-7076-5p	3	1	not_assayed	not_assayed	MSTRG.17796	ENSMUSG00000048578.11	Mlec
chr5_115140596_115142980_MSTRG.17796:9p-10d_-	mmu-miR-7075-5p	3	1	not_assayed	not_assayed	MSTRG.17796	ENSMUSG00000048578.11	Mlec
chr5_115140596_115142980_MSTRG.17796:9p-10d_-	mmu-miR-1843a-5p	1	1	not_assayed	not_assayed	MSTRG.17796	ENSMUSG00000048578.11	Mlec
chr5_115140596_115142980_MSTRG.17796:9p-10d_-	mmu-miR-7065-3p	1	1	not_assayed	not_assayed	MSTRG.17796	ENSMUSG00000048578.11	Mlec
chr5_115140596_115142980_MSTRG.17796:9p-10d_-	mmu-miR-92a-2-5p	3	1	not_assayed	not_assayed	MSTRG.17796	ENSMUSG00000048578.11	Mlec
chr1_171216011_171218362_MSTRG.1381:1p-3d_-	mmu-miR-3098-3p	1	1	not_assayed	not_assayed	MSTRG.1381	ENSMUSG00000005674.9	Tomm40l
chr1_171216011_171218362_MSTRG.1381:1p-3d_-	mmu-miR-7211-5p	1	1	not_assayed	not_assayed	MSTRG.1381	ENSMUSG00000005674.9	Tomm40l
chr1_171216011_171218362_MSTRG.1381:1p-3d_-	mmu-miR-874-5p	4	1	not_assayed	not_assayed	MSTRG.1381	ENSMUSG00000005674.9	Tomm40l
chr6_125222173_125245964_MSTRG.19578:1p-5d_+	mmu-miR-7033-5p	0.25	0.25	not_assayed	not_assayed	MSTRG.19578	ENSMUSG00000030337.16	Vamp1
chr6_125222173_125245964_MSTRG.19578:1p-5d_+	mmu-miR-6407	0.25	0.25	not_assayed	not_assayed	MSTRG.19578	ENSMUSG00000030337.16	Vamp1
chr6_125222173_125245964_MSTRG.19578:1p-5d_+	mmu-miR-12201-5p	0.75	0.25	not_assayed	not_assayed	MSTRG.19578	ENSMUSG00000030337.16	Vamp1
chr6_125222173_125245964_MSTRG.19578:1p-5d_+	mmu-miR-5615-5p	15.5	0.5	not_assayed	not_assayed	MSTRG.19578	ENSMUSG00000030337.16	Vamp1
chr6_125222173_125245964_MSTRG.19578:1p-5d_+	mmu-miR-380-5p	15.5	0.5	TRUE	TRUE	MSTRG.19578	ENSMUSG00000030337.16	Vamp1
chr6_125222173_125245964_MSTRG.19578:1p-5d_+	mmu-miR-3066-5p	15.5	0.5	not_assayed	not_assayed	MSTRG.19578	ENSMUSG00000030337.16	Vamp1
chr6_125222173_125245964_MSTRG.19578:1p-5d_+	mmu-miR-92a-1-5p	15.5	0.5	not_assayed	not_assayed	MSTRG.19578	ENSMUSG00000030337.16	Vamp1
chr6_125222173_125245964_MSTRG.19578:1p-5d_+	mmu-miR-466m-3p	2.5	0.5	not_assayed	not_assayed	MSTRG.19578	ENSMUSG00000030337.16	Vamp1
chr6_125222173_125245964_MSTRG.19578:1p-5d_+	mmu-miR-466o-3p	2.5	0.5	not_assayed	not_assayed	MSTRG.19578	ENSMUSG00000030337.16	Vamp1
chr6_125222173_125245964_MSTRG.19578:1p-5d_+	mmu-miR-467g	2.5	0.5	not_assayed	not_assayed	MSTRG.19578	ENSMUSG00000030337.16	Vamp1
chr6_125222173_125245964_MSTRG.19578:1p-5d_+	mmu-miR-297c-3p	2.5	0.5	not_assayed	not_assayed	MSTRG.19578	ENSMUSG00000030337.16	Vamp1
chr6_125222173_125245964_MSTRG.19578:1p-5d_+	mmu-miR-297b-3p	2.5	0.5	not_assayed	not_assayed	MSTRG.19578	ENSMUSG00000030337.16	Vamp1
chr6_125222173_125245964_MSTRG.19578:1p-5d_+	mmu-miR-297a-3p	2.5	0.5	not_assayed	not_assayed	MSTRG.19578	ENSMUSG00000030337.16	Vamp1
chr6_125222173_125245964_MSTRG.19578:1p-5d_+	mmu-miR-466i-5p	1.5	0.5	not_assayed	not_assayed	MSTRG.19578	ENSMUSG00000030337.16	Vamp1
chr6_125222173_125245964_MSTRG.19578:1p-5d_+	mmu-miR-466p-3p	2	0.5	not_assayed	not_assayed	MSTRG.19578	ENSMUSG00000030337.16	Vamp1
chr6_125222173_125245964_MSTRG.19578:1p-5d_+	mmu-miR-466c-3p	2	0.5	not_assayed	not_assayed	MSTRG.19578	ENSMUSG00000030337.16	Vamp1
chr6_125222173_125245964_MSTRG.19578:1p-5d_+	mmu-miR-466b-3p	2	0.5	not_assayed	not_assayed	MSTRG.19578	ENSMUSG00000030337.16	Vamp1
chr6_125222173_125245964_MSTRG.19578:1p-5d_+	mmu-miR-7065-3p	6	0.5	not_assayed	not_assayed	MSTRG.19578	ENSMUSG00000030337.16	Vamp1
chr6_125222173_125245964_MSTRG.19578:1p-5d_+	mmu-miR-6338	5.5	0.5	not_assayed	not_assayed	MSTRG.19578	ENSMUSG00000030337.16	Vamp1
chr6_125222173_125245964_MSTRG.19578:1p-5d_+	mmu-miR-29b-2-5p	5.5	0.5	not_assayed	not_assayed	MSTRG.19578	ENSMUSG00000030337.16	Vamp1
chr6_125222173_125245964_MSTRG.19578:1p-5d_+	mmu-miR-466i-3p	2	0.5	not_assayed	not_assayed	MSTRG.19578	ENSMUSG00000030337.16	Vamp1
chr6_125222173_125245964_MSTRG.19578:1p-5d_+	mmu-miR-466e-3p	2.5	0.5	TRUE	TRUE	MSTRG.19578	ENSMUSG00000030337.16	Vamp1
chr6_125222173_125245964_MSTRG.19578:1p-5d_+	mmu-miR-466d-3p	2.5	0.5	not_assayed	not_assayed	MSTRG.19578	ENSMUSG00000030337.16	Vamp1
chr6_125222173_125245964_MSTRG.19578:1p-5d_+	mmu-miR-466a-3p	2.5	0.5	TRUE	TRUE	MSTRG.19578	ENSMUSG00000030337.16	Vamp1
chr6_125222173_125245964_MSTRG.19578:1p-5d_+	mmu-miR-669d-3p	2.5	0.5	not_assayed	not_assayed	MSTRG.19578	ENSMUSG00000030337.16	Vamp1
chr6_125222173_125245964_MSTRG.19578:1p-5d_+	mmu-miR-466k	1.5	0.5	FALSE	FALSE	MSTRG.19578	ENSMUSG00000030337.16	Vamp1
chr6_125222173_125245964_MSTRG.19578:1p-5d_+	mmu-miR-466d-5p	1.5	0.5	FALSE	FALSE	MSTRG.19578	ENSMUSG00000030337.16	Vamp1
chr6_125222173_125245964_MSTRG.19578:1p-5d_+	mmu-miR-669c-3p	2	0.5	not_assayed	not_assayed	MSTRG.19578	ENSMUSG00000030337.16	Vamp1
chr6_125222173_125245964_MSTRG.19578:1p-5d_+	mmu-miR-6979-5p	1	0.5	not_assayed	not_assayed	MSTRG.19578	ENSMUSG00000030337.16	Vamp1
chr6_125222173_125245964_MSTRG.19578:1p-5d_+	mmu-miR-154-3p	1.5	0.5	TRUE	TRUE	MSTRG.19578	ENSMUSG00000030337.16	Vamp1
chr6_125222173_125245964_MSTRG.19578:1p-5d_+	mmu-miR-466l-5p	2.5	0.5	not_assayed	not_assayed	MSTRG.19578	ENSMUSG00000030337.16	Vamp1
chr6_125222173_125245964_MSTRG.19578:1p-5d_+	mmu-miR-669h-3p	1	0.5	not_assayed	not_assayed	MSTRG.19578	ENSMUSG00000030337.16	Vamp1
chr6_125222173_125245964_MSTRG.19578:1p-5d_+	mmu-miR-7080-3p	0.5	0.5	not_assayed	not_assayed	MSTRG.19578	ENSMUSG00000030337.16	Vamp1
chr6_125222173_125245964_MSTRG.19578:1p-5d_+	mmu-miR-3079-3p	0.5	0.5	not_assayed	not_assayed	MSTRG.19578	ENSMUSG00000030337.16	Vamp1
chr6_125222173_125245964_MSTRG.19578:1p-5d_+	mmu-miR-691	1.5	0.5	FALSE	FALSE	MSTRG.19578	ENSMUSG00000030337.16	Vamp1
chr6_125222173_125245964_MSTRG.19578:1p-5d_+	mmu-miR-669k-3p	1	0.5	not_assayed	not_assayed	MSTRG.19578	ENSMUSG00000030337.16	Vamp1
chr6_125222173_125245964_MSTRG.19578:1p-5d_+	mmu-miR-1b-5p	2	0.5	TRUE	FALSE	MSTRG.19578	ENSMUSG00000030337.16	Vamp1
chr6_125222173_125245964_MSTRG.19578:1p-5d_+	mmu-miR-7090-5p	0.5	0.25	not_assayed	not_assayed	MSTRG.19578	ENSMUSG00000030337.16	Vamp1
chr6_125222173_125245964_MSTRG.19578:1p-5d_+	mmu-miR-6914-5p	0.25	0.25	not_assayed	not_assayed	MSTRG.19578	ENSMUSG00000030337.16	Vamp1
chr6_125222173_125245964_MSTRG.19578:1p-5d_+	mmu-miR-6904-5p	0.25	0.25	not_assayed	not_assayed	MSTRG.19578	ENSMUSG00000030337.16	Vamp1
chr11_50119216_50125728_MSTRG.3238:2b-8d_+	mmu-miR-6951-3p	4	1	not_assayed	not_assayed	MSTRG.3238	ENSMUSG00000020376.17	Rnf130
chr11_50119216_50125728_MSTRG.3238:2b-8d_+	mmu-miR-7116-3p	4	1	not_assayed	not_assayed	MSTRG.3238	ENSMUSG00000020376.17	Rnf130
chr11_50119216_50125728_MSTRG.3238:2b-8d_+	mmu-miR-7062-5p	5	1	not_assayed	not_assayed	MSTRG.3238	ENSMUSG00000020376.17	Rnf130
chr11_50119216_50125728_MSTRG.3238:2b-8d_+	mmu-miR-5118	3	1	not_assayed	not_assayed	MSTRG.3238	ENSMUSG00000020376.17	Rnf130
chr11_50119216_50125728_MSTRG.3238:2b-8d_+	mmu-miR-764-3p	5	1	FALSE	TRUE	MSTRG.3238	ENSMUSG00000020376.17	Rnf130
chr11_50119216_50125728_MSTRG.3238:2b-8d_+	mmu-miR-93-3p	2	1	TRUE	TRUE	MSTRG.3238	ENSMUSG00000020376.17	Rnf130
chr11_50119216_50125728_MSTRG.3238:2b-8d_+	mmu-miR-3473g	2	1	not_assayed	not_assayed	MSTRG.3238	ENSMUSG00000020376.17	Rnf130
chr16_8858926_8859941_MSTRG.8683:17b-18d_+	mmu-miR-7063-3p	1	1	not_assayed	not_assayed	MSTRG.8683	ENSMUSG00000022507.6	1810013L24Rik
chr16_8858926_8859941_MSTRG.8683:17b-18d_+	mmu-miR-6973b-3p	1	1	not_assayed	not_assayed	MSTRG.8683	ENSMUSG00000022507.6	1810013L24Rik
chr16_8858926_8859941_MSTRG.8683:17b-18d_+	mmu-miR-677-3p	1	1	not_assayed	not_assayed	MSTRG.8683	ENSMUSG00000022507.6	1810013L24Rik
chr16_8858926_8859941_MSTRG.8683:17b-18d_+	mmu-miR-345-3p	1	1	TRUE	TRUE	MSTRG.8683	ENSMUSG00000022507.6	1810013L24Rik
chr11_101323539_101329706_MSTRG.4167:2p-5d_+	mmu-miR-297c-5p	5.3333	1	FALSE	TRUE	MSTRG.4167	ENSMUSG00000078652.9_ENSMUSG00000078651.8	Psme3,Aoc2
chr11_101323539_101329706_MSTRG.4167:2p-5d_+	mmu-miR-297b-5p	5.3333	1	FALSE	FALSE	MSTRG.4167	ENSMUSG00000078652.9_ENSMUSG00000078651.8	Psme3,Aoc2
chr11_101323539_101329706_MSTRG.4167:2p-5d_+	mmu-miR-297a-5p	5.3333	1	not_assayed	not_assayed	MSTRG.4167	ENSMUSG00000078652.9_ENSMUSG00000078651.8	Psme3,Aoc2
chr11_101323539_101329706_MSTRG.4167:2p-5d_+	mmu-miR-326-3p	4.3333	1	FALSE	FALSE	MSTRG.4167	ENSMUSG00000078652.9_ENSMUSG00000078651.8	Psme3,Aoc2
chr11_101323539_101329706_MSTRG.4167:2p-5d_+	mmu-miR-330-5p	4.3333	1	TRUE	TRUE	MSTRG.4167	ENSMUSG00000078652.9_ENSMUSG00000078651.8	Psme3,Aoc2
chr11_101323539_101329706_MSTRG.4167:2p-5d_+	mmu-miR-495-3p	6.6667	1	TRUE	TRUE	MSTRG.4167	ENSMUSG00000078652.9_ENSMUSG00000078651.8	Psme3,Aoc2
chr11_101323539_101329706_MSTRG.4167:2p-5d_+	mmu-miR-12200-5p	6.6667	1	not_assayed	not_assayed	MSTRG.4167	ENSMUSG00000078652.9_ENSMUSG00000078651.8	Psme3,Aoc2
chr11_101323539_101329706_MSTRG.4167:2p-5d_+	mmu-miR-1192	6.6667	1	FALSE	FALSE	MSTRG.4167	ENSMUSG00000078652.9_ENSMUSG00000078651.8	Psme3,Aoc2
chr11_101323539_101329706_MSTRG.4167:2p-5d_+	mmu-miR-377-3p	2.6667	1	TRUE	TRUE	MSTRG.4167	ENSMUSG00000078652.9_ENSMUSG00000078651.8	Psme3,Aoc2
chr11_101323539_101329706_MSTRG.4167:2p-5d_+	mmu-miR-466l-3p	6.6667	1	not_assayed	not_assayed	MSTRG.4167	ENSMUSG00000078652.9_ENSMUSG00000078651.8	Psme3,Aoc2
chr11_101323539_101329706_MSTRG.4167:2p-5d_+	mmu-miR-223-5p	2	0.6667	not_assayed	not_assayed	MSTRG.4167	ENSMUSG00000078652.9_ENSMUSG00000078651.8	Psme3,Aoc2
chr11_101323539_101329706_MSTRG.4167:2p-5d_+	mmu-miR-1843a-5p	1	0.6667	not_assayed	not_assayed	MSTRG.4167	ENSMUSG00000078652.9_ENSMUSG00000078651.8	Psme3,Aoc2
chr11_101323539_101329706_MSTRG.4167:2p-5d_+	mmu-miR-365-3p	1.3333	0.3333	TRUE	TRUE	MSTRG.4167	ENSMUSG00000078652.9_ENSMUSG00000078651.8	Psme3,Aoc2
chr11_101323539_101329706_MSTRG.4167:2p-5d_+	mmu-miR-6348	2.6667	0.3333	not_assayed	not_assayed	MSTRG.4167	ENSMUSG00000078652.9_ENSMUSG00000078651.8	Psme3,Aoc2
chr11_101323539_101329706_MSTRG.4167:2p-5d_+	mmu-miR-3065-3p	2.6667	0.3333	not_assayed	not_assayed	MSTRG.4167	ENSMUSG00000078652.9_ENSMUSG00000078651.8	Psme3,Aoc2
chr11_101323539_101329706_MSTRG.4167:2p-5d_+	mmu-miR-671-5p	1.3333	0.3333	FALSE	FALSE	MSTRG.4167	ENSMUSG00000078652.9_ENSMUSG00000078651.8	Psme3,Aoc2
chr11_101323539_101329706_MSTRG.4167:2p-5d_+	mmu-miR-1928	2.6667	0.3333	TRUE	FALSE	MSTRG.4167	ENSMUSG00000078652.9_ENSMUSG00000078651.8	Psme3,Aoc2
chr11_101323539_101329706_MSTRG.4167:2p-5d_+	mmu-miR-672-5p	1.3333	0.3333	TRUE	TRUE	MSTRG.4167	ENSMUSG00000078652.9_ENSMUSG00000078651.8	Psme3,Aoc2
chr11_101323539_101329706_MSTRG.4167:2p-5d_+	mmu-miR-760-5p	2.6667	0.3333	not_assayed	not_assayed	MSTRG.4167	ENSMUSG00000078652.9_ENSMUSG00000078651.8	Psme3,Aoc2
chr11_101323539_101329706_MSTRG.4167:2p-5d_+	mmu-miR-8118	2	0.3333	not_assayed	not_assayed	MSTRG.4167	ENSMUSG00000078652.9_ENSMUSG00000078651.8	Psme3,Aoc2
chr11_101323539_101329706_MSTRG.4167:2p-5d_+	mmu-miR-7242-3p	2.6667	0.3333	not_assayed	not_assayed	MSTRG.4167	ENSMUSG00000078652.9_ENSMUSG00000078651.8	Psme3,Aoc2
chr11_101323539_101329706_MSTRG.4167:2p-5d_+	mmu-miR-7050-5p	2	0.3333	not_assayed	not_assayed	MSTRG.4167	ENSMUSG00000078652.9_ENSMUSG00000078651.8	Psme3,Aoc2
chr11_101323539_101329706_MSTRG.4167:2p-5d_+	mmu-miR-7015-3p	0.6667	0.3333	not_assayed	not_assayed	MSTRG.4167	ENSMUSG00000078652.9_ENSMUSG00000078651.8	Psme3,Aoc2
chr11_101323539_101329706_MSTRG.4167:2p-5d_+	mmu-miR-6992-3p	0.6667	0.3333	not_assayed	not_assayed	MSTRG.4167	ENSMUSG00000078652.9_ENSMUSG00000078651.8	Psme3,Aoc2
chr11_101323539_101329706_MSTRG.4167:2p-5d_+	mmu-miR-214-3p	2	0.3333	FALSE	FALSE	MSTRG.4167	ENSMUSG00000078652.9_ENSMUSG00000078651.8	Psme3,Aoc2
chr11_101323539_101329706_MSTRG.4167:2p-5d_+	mmu-miR-761	2	0.3333	FALSE	FALSE	MSTRG.4167	ENSMUSG00000078652.9_ENSMUSG00000078651.8	Psme3,Aoc2
chr11_101323539_101329706_MSTRG.4167:2p-5d_+	mmu-miR-5623-5p	2.6667	0.3333	not_assayed	not_assayed	MSTRG.4167	ENSMUSG00000078652.9_ENSMUSG00000078651.8	Psme3,Aoc2
chr11_101323539_101329706_MSTRG.4167:2p-5d_+	mmu-miR-5627-3p	1.6667	0.3333	not_assayed	not_assayed	MSTRG.4167	ENSMUSG00000078652.9_ENSMUSG00000078651.8	Psme3,Aoc2
chr11_101323539_101329706_MSTRG.4167:2p-5d_+	mmu-miR-3060-5p	2	0.3333	not_assayed	not_assayed	MSTRG.4167	ENSMUSG00000078652.9_ENSMUSG00000078651.8	Psme3,Aoc2
chr11_101323539_101329706_MSTRG.4167:2p-5d_+	mmu-miR-346-3p	4	0.3333	not_assayed	not_assayed	MSTRG.4167	ENSMUSG00000078652.9_ENSMUSG00000078651.8	Psme3,Aoc2
chr11_101323539_101329706_MSTRG.4167:2p-5d_+	mmu-miR-3099-3p	1.3333	0.3333	not_assayed	not_assayed	MSTRG.4167	ENSMUSG00000078652.9_ENSMUSG00000078651.8	Psme3,Aoc2
chr11_101323539_101329706_MSTRG.4167:2p-5d_+	mmu-miR-149-5p	2	0.3333	TRUE	TRUE	MSTRG.4167	ENSMUSG00000078652.9_ENSMUSG00000078651.8	Psme3,Aoc2
chr11_101323539_101329706_MSTRG.4167:2p-5d_+	mmu-miR-146a-3p	1.3333	0.3333	not_assayed	not_assayed	MSTRG.4167	ENSMUSG00000078652.9_ENSMUSG00000078651.8	Psme3,Aoc2
chr11_101323539_101329706_MSTRG.4167:2p-5d_+	mmu-miR-7648-3p	1.3333	0.3333	not_assayed	not_assayed	MSTRG.4167	ENSMUSG00000078652.9_ENSMUSG00000078651.8	Psme3,Aoc2
chr11_101323539_101329706_MSTRG.4167:2p-5d_+	mmu-miR-762	1.3333	0.3333	FALSE	FALSE	MSTRG.4167	ENSMUSG00000078652.9_ENSMUSG00000078651.8	Psme3,Aoc2
chr11_101323539_101329706_MSTRG.4167:2p-5d_+	mmu-miR-6940-5p	1.3333	0.3333	not_assayed	not_assayed	MSTRG.4167	ENSMUSG00000078652.9_ENSMUSG00000078651.8	Psme3,Aoc2
chr11_101323539_101329706_MSTRG.4167:2p-5d_+	mmu-miR-377-5p	1.3333	0.3333	not_assayed	not_assayed	MSTRG.4167	ENSMUSG00000078652.9_ENSMUSG00000078651.8	Psme3,Aoc2
chr11_101323539_101329706_MSTRG.4167:2p-5d_+	mmu-miR-7229-3p	2	0.3333	not_assayed	not_assayed	MSTRG.4167	ENSMUSG00000078652.9_ENSMUSG00000078651.8	Psme3,Aoc2
chr11_101323539_101329706_MSTRG.4167:2p-5d_+	mmu-miR-6947-3p	2.6667	0.3333	not_assayed	not_assayed	MSTRG.4167	ENSMUSG00000078652.9_ENSMUSG00000078651.8	Psme3,Aoc2
chr11_101323539_101329706_MSTRG.4167:2p-5d_+	mmu-miR-3094-3p	1.3333	0.3333	not_assayed	not_assayed	MSTRG.4167	ENSMUSG00000078652.9_ENSMUSG00000078651.8	Psme3,Aoc2
chr11_101323539_101329706_MSTRG.4167:2p-5d_+	mmu-miR-8100	1.3333	0.3333	not_assayed	not_assayed	MSTRG.4167	ENSMUSG00000078652.9_ENSMUSG00000078651.8	Psme3,Aoc2
chr11_101323539_101329706_MSTRG.4167:2p-5d_+	mmu-miR-7058-5p	4	0.3333	not_assayed	not_assayed	MSTRG.4167	ENSMUSG00000078652.9_ENSMUSG00000078651.8	Psme3,Aoc2
chr11_101323539_101329706_MSTRG.4167:2p-5d_+	mmu-miR-7665-3p	1	0.3333	not_assayed	not_assayed	MSTRG.4167	ENSMUSG00000078652.9_ENSMUSG00000078651.8	Psme3,Aoc2
chr6_137751101_137754544_MSTRG.19701:2p-10d_+	mmu-miR-883a-5p	4	1	FALSE	FALSE	MSTRG.19701	ENSMUSG00000030224.10_ENSMUSG00000030225.11	Strap,Dera
chr6_137751101_137754544_MSTRG.19701:2p-10d_+	mmu-miR-6481	2	1	not_assayed	not_assayed	MSTRG.19701	ENSMUSG00000030224.10_ENSMUSG00000030225.11	Strap,Dera
chr6_137751101_137754544_MSTRG.19701:2p-10d_+	mmu-miR-669c-3p	4	1	not_assayed	not_assayed	MSTRG.19701	ENSMUSG00000030224.10_ENSMUSG00000030225.11	Strap,Dera
chr6_137751101_137754544_MSTRG.19701:2p-10d_+	mmu-miR-7116-3p	2	1	not_assayed	not_assayed	MSTRG.19701	ENSMUSG00000030224.10_ENSMUSG00000030225.11	Strap,Dera
chr6_137751101_137754544_MSTRG.19701:2p-10d_+	mmu-miR-181d-5p	1	1	not_assayed	not_assayed	MSTRG.19701	ENSMUSG00000030224.10_ENSMUSG00000030225.11	Strap,Dera
chr6_137751101_137754544_MSTRG.19701:2p-10d_+	mmu-miR-181c-5p	1	1	TRUE	TRUE	MSTRG.19701	ENSMUSG00000030224.10_ENSMUSG00000030225.11	Strap,Dera
chr6_137751101_137754544_MSTRG.19701:2p-10d_+	mmu-miR-181b-5p	1	1	not_assayed	not_assayed	MSTRG.19701	ENSMUSG00000030224.10_ENSMUSG00000030225.11	Strap,Dera
chr6_137751101_137754544_MSTRG.19701:2p-10d_+	mmu-miR-181a-5p	1	1	TRUE	TRUE	MSTRG.19701	ENSMUSG00000030224.10_ENSMUSG00000030225.11	Strap,Dera
chr6_137751101_137754544_MSTRG.19701:2p-10d_+	mmu-miR-6951-3p	2	1	not_assayed	not_assayed	MSTRG.19701	ENSMUSG00000030224.10_ENSMUSG00000030225.11	Strap,Dera
chr6_137751101_137754544_MSTRG.19701:2p-10d_+	mmu-miR-675-3p	1	1	FALSE	FALSE	MSTRG.19701	ENSMUSG00000030224.10_ENSMUSG00000030225.11	Strap,Dera
chr9_102584588_102586578_MSTRG.24204:1p-2d_-	mmu-miR-7074-5p	2	1	not_assayed	not_assayed	MSTRG.24204	ENSMUSG00000032534.18	Cep63
chr9_102584588_102586578_MSTRG.24204:1p-2d_-	mmu-miR-702-3p	1	1	not_assayed	not_assayed	MSTRG.24204	ENSMUSG00000032534.18	Cep63
chr10_117050003_117051004_MSTRG.2681:1p-2d_-	mmu-miR-466i-5p	2	1	not_assayed	not_assayed	MSTRG.2681	ENSMUSG00000034024.8	Cct2
chr10_117050003_117051004_MSTRG.2681:1p-2d_-	mmu-miR-466k	2	1	FALSE	FALSE	MSTRG.2681	ENSMUSG00000034024.8	Cct2
chr10_117050003_117051004_MSTRG.2681:1p-2d_-	mmu-miR-466d-5p	2	1	FALSE	FALSE	MSTRG.2681	ENSMUSG00000034024.8	Cct2
chr10_117050003_117051004_MSTRG.2681:1p-2d_-	mmu-miR-466l-5p	2	1	not_assayed	not_assayed	MSTRG.2681	ENSMUSG00000034024.8	Cct2
chr10_117050003_117051004_MSTRG.2681:1p-2d_-	mmu-miR-7036b-3p	1	1	not_assayed	not_assayed	MSTRG.2681	ENSMUSG00000034024.8	Cct2
chr10_117050003_117051004_MSTRG.2681:1p-2d_-	mmu-miR-342-3p	3	1	TRUE	TRUE	MSTRG.2681	ENSMUSG00000034024.8	Cct2
chr10_117050003_117051004_MSTRG.2681:1p-2d_-	mmu-miR-6903-3p	2	1	not_assayed	not_assayed	MSTRG.2681	ENSMUSG00000034024.8	Cct2
chr9_44290045_44292440_MSTRG.23540:1p-2d_-	mmu-miR-875-5p	1	1	TRUE	FALSE	MSTRG.23540	ENSMUSG00000032119.5_ENSMUSG00000111291.1	Hinfp,Gm48604
chr9_44290045_44292440_MSTRG.23540:1p-2d_-	mmu-miR-6961-3p	2	1	not_assayed	not_assayed	MSTRG.23540	ENSMUSG00000032119.5_ENSMUSG00000111291.1	Hinfp,Gm48604
chr9_44290045_44292440_MSTRG.23540:1p-2d_-	mmu-miR-376c-3p	1	1	TRUE	TRUE	MSTRG.23540	ENSMUSG00000032119.5_ENSMUSG00000111291.1	Hinfp,Gm48604
chr9_44290045_44292440_MSTRG.23540:1p-2d_-	mmu-miR-7064-5p	1	1	not_assayed	not_assayed	MSTRG.23540	ENSMUSG00000032119.5_ENSMUSG00000111291.1	Hinfp,Gm48604
chr9_44290045_44292440_MSTRG.23540:1p-2d_-	mmu-miR-7216-3p	1	1	not_assayed	not_assayed	MSTRG.23540	ENSMUSG00000032119.5_ENSMUSG00000111291.1	Hinfp,Gm48604
chr9_44290045_44292440_MSTRG.23540:1p-2d_-	mmu-miR-6400	2	1	not_assayed	not_assayed	MSTRG.23540	ENSMUSG00000032119.5_ENSMUSG00000111291.1	Hinfp,Gm48604
chr9_44290045_44292440_MSTRG.23540:1p-2d_-	mmu-miR-742-3p	1	1	FALSE	FALSE	MSTRG.23540	ENSMUSG00000032119.5_ENSMUSG00000111291.1	Hinfp,Gm48604
chr9_44290045_44292440_MSTRG.23540:1p-2d_-	mmu-miR-208b-5p	3	1	not_assayed	not_assayed	MSTRG.23540	ENSMUSG00000032119.5_ENSMUSG00000111291.1	Hinfp,Gm48604
chr9_44290045_44292440_MSTRG.23540:1p-2d_-	mmu-miR-6415	3	1	not_assayed	not_assayed	MSTRG.23540	ENSMUSG00000032119.5_ENSMUSG00000111291.1	Hinfp,Gm48604
chr9_44290045_44292440_MSTRG.23540:1p-2d_-	mmu-miR-208a-5p	3	1	not_assayed	not_assayed	MSTRG.23540	ENSMUSG00000032119.5_ENSMUSG00000111291.1	Hinfp,Gm48604
chr13_114287795_114288495_MSTRG.6650:4b-5d_-	mmu-miR-881-5p	1	1	FALSE	FALSE	MSTRG.6650	ENSMUSG00000021764.8	Ndufs4
chr13_114287795_114288495_MSTRG.6650:4b-5d_-	mmu-miR-376a-5p	1	1	TRUE	TRUE	MSTRG.6650	ENSMUSG00000021764.8	Ndufs4
chr13_114287795_114288495_MSTRG.6650:4b-5d_-	mmu-miR-6367	1	1	not_assayed	not_assayed	MSTRG.6650	ENSMUSG00000021764.8	Ndufs4
chr13_114287795_114288495_MSTRG.6650:4b-5d_-	mmu-miR-6394	1	1	not_assayed	not_assayed	MSTRG.6650	ENSMUSG00000021764.8	Ndufs4
chr13_114287795_114288495_MSTRG.6650:4b-5d_-	mmu-miR-351-5p	1	1	FALSE	TRUE	MSTRG.6650	ENSMUSG00000021764.8	Ndufs4
chr13_114287795_114288495_MSTRG.6650:4b-5d_-	mmu-miR-125b-5p	1	1	TRUE	TRUE	MSTRG.6650	ENSMUSG00000021764.8	Ndufs4
chr13_114287795_114288495_MSTRG.6650:4b-5d_-	mmu-miR-125a-5p	1	1	TRUE	TRUE	MSTRG.6650	ENSMUSG00000021764.8	Ndufs4
chr13_114287795_114288495_MSTRG.6650:4b-5d_-	mmu-miR-6907-5p	2	1	not_assayed	not_assayed	MSTRG.6650	ENSMUSG00000021764.8	Ndufs4
chr13_114287795_114288495_MSTRG.6650:4b-5d_-	mmu-miR-6979-5p	1	1	not_assayed	not_assayed	MSTRG.6650	ENSMUSG00000021764.8	Ndufs4
chr13_114287795_114288495_MSTRG.6650:4b-5d_-	mmu-miR-7672-5p	2	1	not_assayed	not_assayed	MSTRG.6650	ENSMUSG00000021764.8	Ndufs4
chr13_114287795_114288495_MSTRG.6650:4b-5d_-	mmu-miR-7019-5p	2	1	not_assayed	not_assayed	MSTRG.6650	ENSMUSG00000021764.8	Ndufs4
chr2_173779364_173784342_MSTRG.13645:3p-5d_+	mmu-miR-7081-5p	6	1	not_assayed	not_assayed	MSTRG.13645	ENSMUSG00000054455.5	Vapb
chr2_173779364_173784342_MSTRG.13645:3p-5d_+	mmu-miR-6916-5p	5	1	not_assayed	not_assayed	MSTRG.13645	ENSMUSG00000054455.5	Vapb
chr2_173779364_173784342_MSTRG.13645:3p-5d_+	mmu-miR-6942-5p	5	1	not_assayed	not_assayed	MSTRG.13645	ENSMUSG00000054455.5	Vapb
chr2_173779364_173784342_MSTRG.13645:3p-5d_+	mmu-miR-5110	6	1	not_assayed	not_assayed	MSTRG.13645	ENSMUSG00000054455.5	Vapb
chr2_173779364_173784342_MSTRG.13645:3p-5d_+	mmu-miR-7061-5p	2	1	not_assayed	not_assayed	MSTRG.13645	ENSMUSG00000054455.5	Vapb
chr2_173779364_173784342_MSTRG.13645:3p-5d_+	mmu-miR-383-3p	8	1	not_assayed	not_assayed	MSTRG.13645	ENSMUSG00000054455.5	Vapb
chr2_173779364_173784342_MSTRG.13645:3p-5d_+	mmu-miR-466n-5p	4	1	not_assayed	not_assayed	MSTRG.13645	ENSMUSG00000054455.5	Vapb
chr2_173779364_173784342_MSTRG.13645:3p-5d_+	mmu-miR-7229-3p	4	1	not_assayed	not_assayed	MSTRG.13645	ENSMUSG00000054455.5	Vapb
chr2_173779364_173784342_MSTRG.13645:3p-5d_+	mmu-miR-7035-5p	2	1	not_assayed	not_assayed	MSTRG.13645	ENSMUSG00000054455.5	Vapb
chr2_173779364_173784342_MSTRG.13645:3p-5d_+	mmu-miR-466k	2	1	FALSE	FALSE	MSTRG.13645	ENSMUSG00000054455.5	Vapb
chr2_173779364_173784342_MSTRG.13645:3p-5d_+	mmu-miR-466i-5p	2	1	not_assayed	not_assayed	MSTRG.13645	ENSMUSG00000054455.5	Vapb
chr2_173779364_173784342_MSTRG.13645:3p-5d_+	mmu-miR-466d-5p	2	1	FALSE	FALSE	MSTRG.13645	ENSMUSG00000054455.5	Vapb
chr2_173779364_173784342_MSTRG.13645:3p-5d_+	mmu-miR-669m-5p	4	1	not_assayed	not_assayed	MSTRG.13645	ENSMUSG00000054455.5	Vapb
chr2_173779364_173784342_MSTRG.13645:3p-5d_+	mmu-miR-466m-5p	4	1	not_assayed	not_assayed	MSTRG.13645	ENSMUSG00000054455.5	Vapb
chr2_173779364_173784342_MSTRG.13645:3p-5d_+	mmu-miR-466j	4	1	FALSE	TRUE	MSTRG.13645	ENSMUSG00000054455.5	Vapb
chr2_173779364_173784342_MSTRG.13645:3p-5d_+	mmu-miR-466h-5p	4	1	FALSE	FALSE	MSTRG.13645	ENSMUSG00000054455.5	Vapb
chr2_173779364_173784342_MSTRG.13645:3p-5d_+	mmu-miR-370-3p	3	1	TRUE	TRUE	MSTRG.13645	ENSMUSG00000054455.5	Vapb
chr2_173779364_173784342_MSTRG.13645:3p-5d_+	mmu-miR-3552	6	1	not_assayed	not_assayed	MSTRG.13645	ENSMUSG00000054455.5	Vapb
chr2_173779364_173784342_MSTRG.13645:3p-5d_+	mmu-miR-325-3p	1	1	TRUE	TRUE	MSTRG.13645	ENSMUSG00000054455.5	Vapb
chr2_173779364_173784342_MSTRG.13645:3p-5d_+	mmu-miR-7215-3p	6	1	not_assayed	not_assayed	MSTRG.13645	ENSMUSG00000054455.5	Vapb
chr9_31421348_31423742_MSTRG.23386:1p-3d_+	mmu-miR-6381	0.5	0.5	not_assayed	not_assayed	MSTRG.23386	ENSMUSG00000042185.14	Nfrkb
chr9_31421348_31423742_MSTRG.23386:1p-3d_+	mmu-miR-216c-5p	0.5	0.5	not_assayed	not_assayed	MSTRG.23386	ENSMUSG00000042185.14	Nfrkb
chr9_31421348_31423742_MSTRG.23386:1p-3d_+	mmu-miR-1264-3p	1	0.5	not_assayed	not_assayed	MSTRG.23386	ENSMUSG00000042185.14	Nfrkb
chr9_31421348_31423742_MSTRG.23386:1p-3d_+	mmu-miR-741-3p	2	0.5	FALSE	FALSE	MSTRG.23386	ENSMUSG00000042185.14	Nfrkb
chr9_31421348_31423742_MSTRG.23386:1p-3d_+	mmu-miR-7024-3p	1	0.5	not_assayed	not_assayed	MSTRG.23386	ENSMUSG00000042185.14	Nfrkb
chr9_31421348_31423742_MSTRG.23386:1p-3d_+	mmu-miR-6540-3p	1.5	0.5	not_assayed	not_assayed	MSTRG.23386	ENSMUSG00000042185.14	Nfrkb
chr3_145944293_145944832_MSTRG.15108:1p-2d_+	mmu-miR-7221-5p	1	1	not_assayed	not_assayed	MSTRG.15108	ENSMUSG00000036873.13	2410004B18Rik
chr3_145944293_145944832_MSTRG.15108:1p-2d_+	mmu-miR-8119	2	1	not_assayed	not_assayed	MSTRG.15108	ENSMUSG00000036873.13	2410004B18Rik
chr3_145944293_145944832_MSTRG.15108:1p-2d_+	mmu-miR-8113	2	1	not_assayed	not_assayed	MSTRG.15108	ENSMUSG00000036873.13	2410004B18Rik
chr3_145944293_145944832_MSTRG.15108:1p-2d_+	mmu-miR-7057-5p	2	1	not_assayed	not_assayed	MSTRG.15108	ENSMUSG00000036873.13	2410004B18Rik
chr3_145944293_145944832_MSTRG.15108:1p-2d_+	mmu-miR-7012-5p	2	1	not_assayed	not_assayed	MSTRG.15108	ENSMUSG00000036873.13	2410004B18Rik
chr3_145944293_145944832_MSTRG.15108:1p-2d_+	mmu-miR-214-5p	1	1	FALSE	FALSE	MSTRG.15108	ENSMUSG00000036873.13	2410004B18Rik
chr3_145944293_145944832_MSTRG.15108:1p-2d_+	mmu-miR-409-5p	1	1	TRUE	TRUE	MSTRG.15108	ENSMUSG00000036873.13	2410004B18Rik
chr12_105613539_105616137_MSTRG.5458:2b-3d_-	mmu-miR-6986-3p	2	1	not_assayed	not_assayed	MSTRG.5458	ENSMUSG00000041341.10	Atg2b
chr12_105613539_105616137_MSTRG.5458:2b-3d_-	mmu-miR-669b-5p	2	1	not_assayed	not_assayed	MSTRG.5458	ENSMUSG00000041341.10	Atg2b
chr12_105613539_105616137_MSTRG.5458:2b-3d_-	mmu-miR-7116-3p	2	1	not_assayed	not_assayed	MSTRG.5458	ENSMUSG00000041341.10	Atg2b
chr12_105613539_105616137_MSTRG.5458:2b-3d_-	mmu-miR-6951-3p	2	1	not_assayed	not_assayed	MSTRG.5458	ENSMUSG00000041341.10	Atg2b
chr12_105613539_105616137_MSTRG.5458:2b-3d_-	mmu-miR-411-3p	1	1	TRUE	TRUE	MSTRG.5458	ENSMUSG00000041341.10	Atg2b
chr12_105613539_105616137_MSTRG.5458:2b-3d_-	mmu-miR-379-3p	1	1	not_assayed	not_assayed	MSTRG.5458	ENSMUSG00000041341.10	Atg2b
chr9_58490486_58508804_MSTRG.23762:1p-6d_+	mmu-miR-466i-5p	9	1	not_assayed	not_assayed	MSTRG.23762	ENSMUSG00000066607.5	Insyn1
chr9_58490486_58508804_MSTRG.23762:1p-6d_+	mmu-miR-466k	9	1	FALSE	FALSE	MSTRG.23762	ENSMUSG00000066607.5	Insyn1
chr9_58490486_58508804_MSTRG.23762:1p-6d_+	mmu-miR-466d-5p	9	1	FALSE	FALSE	MSTRG.23762	ENSMUSG00000066607.5	Insyn1
chr9_58490486_58508804_MSTRG.23762:1p-6d_+	mmu-miR-466l-5p	9.5	1	not_assayed	not_assayed	MSTRG.23762	ENSMUSG00000066607.5	Insyn1
chr9_58490486_58508804_MSTRG.23762:1p-6d_+	mmu-miR-6903-3p	8.5	1	not_assayed	not_assayed	MSTRG.23762	ENSMUSG00000066607.5	Insyn1
chr9_58490486_58508804_MSTRG.23762:1p-6d_+	mmu-miR-3061-5p	3.5	1	not_assayed	not_assayed	MSTRG.23762	ENSMUSG00000066607.5	Insyn1
chr9_58490486_58508804_MSTRG.23762:1p-6d_+	mmu-miR-7000-5p	5.5	1	not_assayed	not_assayed	MSTRG.23762	ENSMUSG00000066607.5	Insyn1
chr9_58490486_58508804_MSTRG.23762:1p-6d_+	mmu-miR-3062-3p	5.5	1	not_assayed	not_assayed	MSTRG.23762	ENSMUSG00000066607.5	Insyn1
chr9_58490486_58508804_MSTRG.23762:1p-6d_+	mmu-miR-6931-5p	3	1	not_assayed	not_assayed	MSTRG.23762	ENSMUSG00000066607.5	Insyn1
chr9_58490486_58508804_MSTRG.23762:1p-6d_+	mmu-miR-6989-5p	7	1	not_assayed	not_assayed	MSTRG.23762	ENSMUSG00000066607.5	Insyn1
chr9_58490486_58508804_MSTRG.23762:1p-6d_+	mmu-miR-7221-3p	1.5	1	not_assayed	not_assayed	MSTRG.23762	ENSMUSG00000066607.5	Insyn1
chr9_58490486_58508804_MSTRG.23762:1p-6d_+	mmu-miR-6910-5p	3.5	1	not_assayed	not_assayed	MSTRG.23762	ENSMUSG00000066607.5	Insyn1
chr9_58490486_58508804_MSTRG.23762:1p-6d_+	mmu-miR-6992-5p	2.5	0.5	not_assayed	not_assayed	MSTRG.23762	ENSMUSG00000066607.5	Insyn1
chr9_58490486_58508804_MSTRG.23762:1p-6d_+	mmu-miR-679-5p	1.5	1	FALSE	FALSE	MSTRG.23762	ENSMUSG00000066607.5	Insyn1
chr9_58490486_58508804_MSTRG.23762:1p-6d_+	mmu-miR-12198-3p	5	1	not_assayed	not_assayed	MSTRG.23762	ENSMUSG00000066607.5	Insyn1
chr9_58490486_58508804_MSTRG.23762:1p-6d_+	mmu-miR-3154	1.5	0.5	not_assayed	not_assayed	MSTRG.23762	ENSMUSG00000066607.5	Insyn1
chr9_58490486_58508804_MSTRG.23762:1p-6d_+	mmu-miR-3109-3p	3	0.5	not_assayed	not_assayed	MSTRG.23762	ENSMUSG00000066607.5	Insyn1
chr9_58490486_58508804_MSTRG.23762:1p-6d_+	mmu-miR-7665-5p	3	0.5	not_assayed	not_assayed	MSTRG.23762	ENSMUSG00000066607.5	Insyn1
chr9_58490486_58508804_MSTRG.23762:1p-6d_+	mmu-miR-6954-5p	4	0.5	not_assayed	not_assayed	MSTRG.23762	ENSMUSG00000066607.5	Insyn1
chr9_58490486_58508804_MSTRG.23762:1p-6d_+	mmu-miR-6976-5p	3	0.5	not_assayed	not_assayed	MSTRG.23762	ENSMUSG00000066607.5	Insyn1
chr9_58490486_58508804_MSTRG.23762:1p-6d_+	mmu-miR-668-5p	1.5	0.5	not_assayed	not_assayed	MSTRG.23762	ENSMUSG00000066607.5	Insyn1
chr9_58490486_58508804_MSTRG.23762:1p-6d_+	mmu-miR-467h	1.5	0.5	FALSE	TRUE	MSTRG.23762	ENSMUSG00000066607.5	Insyn1
chr9_58490486_58508804_MSTRG.23762:1p-6d_+	mmu-miR-467e-5p	1.5	0.5	TRUE	TRUE	MSTRG.23762	ENSMUSG00000066607.5	Insyn1
chr9_58490486_58508804_MSTRG.23762:1p-6d_+	mmu-miR-326-5p	4	0.5	not_assayed	not_assayed	MSTRG.23762	ENSMUSG00000066607.5	Insyn1
chr9_58490486_58508804_MSTRG.23762:1p-6d_+	mmu-miR-486b-3p	4	0.5	not_assayed	not_assayed	MSTRG.23762	ENSMUSG00000066607.5	Insyn1
chr9_58490486_58508804_MSTRG.23762:1p-6d_+	mmu-miR-486a-3p	4	0.5	not_assayed	not_assayed	MSTRG.23762	ENSMUSG00000066607.5	Insyn1
chr9_58490486_58508804_MSTRG.23762:1p-6d_+	mmu-miR-3100-3p	2	0.5	not_assayed	not_assayed	MSTRG.23762	ENSMUSG00000066607.5	Insyn1
chr9_58490486_58508804_MSTRG.23762:1p-6d_+	mmu-miR-7119-3p	2	0.5	not_assayed	not_assayed	MSTRG.23762	ENSMUSG00000066607.5	Insyn1
chr9_58490486_58508804_MSTRG.23762:1p-6d_+	mmu-miR-8093	4	0.5	not_assayed	not_assayed	MSTRG.23762	ENSMUSG00000066607.5	Insyn1
chr9_58490486_58508804_MSTRG.23762:1p-6d_+	mmu-miR-7655-5p	3.5	0.5	not_assayed	not_assayed	MSTRG.23762	ENSMUSG00000066607.5	Insyn1
chr9_58490486_58508804_MSTRG.23762:1p-6d_+	mmu-miR-7064-5p	4	0.5	not_assayed	not_assayed	MSTRG.23762	ENSMUSG00000066607.5	Insyn1
chr9_58490486_58508804_MSTRG.23762:1p-6d_+	mmu-miR-193a-5p	2.5	0.5	TRUE	TRUE	MSTRG.23762	ENSMUSG00000066607.5	Insyn1
chr9_58490486_58508804_MSTRG.23762:1p-6d_+	mmu-miR-126a-5p	0.5	0.5	not_assayed	not_assayed	MSTRG.23762	ENSMUSG00000066607.5	Insyn1
chr11_96763304_96767555_MSTRG.4030:2b-3d_-	mmu-miR-3078-3p	6	1	not_assayed	not_assayed	MSTRG.4030	ENSMUSG00000020876.14	Snx11
chr11_96763304_96767555_MSTRG.4030:2b-3d_-	mmu-miR-7116-3p	3	1	not_assayed	not_assayed	MSTRG.4030	ENSMUSG00000020876.14	Snx11
chr11_96763304_96767555_MSTRG.4030:2b-3d_-	mmu-miR-6951-3p	3	1	not_assayed	not_assayed	MSTRG.4030	ENSMUSG00000020876.14	Snx11
chr11_96763304_96767555_MSTRG.4030:2b-3d_-	mmu-miR-7082-3p	2	1	not_assayed	not_assayed	MSTRG.4030	ENSMUSG00000020876.14	Snx11
chr11_96763304_96767555_MSTRG.4030:2b-3d_-	mmu-miR-7035-5p	5	1	not_assayed	not_assayed	MSTRG.4030	ENSMUSG00000020876.14	Snx11
chr10_79969268_79970210_MSTRG.2312:4b-5d_+	mmu-miR-5101	1	1	not_assayed	not_assayed	MSTRG.2312	ENSMUSG00000035754.8	Wdr18
chr10_79969268_79970210_MSTRG.2312:4b-5d_+	mmu-miR-7026-5p	2	1	not_assayed	not_assayed	MSTRG.2312	ENSMUSG00000035754.8	Wdr18
chr7_121986722_121988762_MSTRG.21389:2p-3d_-	mmu-miR-7033-3p	3	1	not_assayed	not_assayed	MSTRG.21389	ENSMUSG00000030872.14	Gga2
chr7_121986722_121988762_MSTRG.21389:2p-3d_-	mmu-miR-693-3p	2	1	FALSE	FALSE	MSTRG.21389	ENSMUSG00000030872.14	Gga2
chr7_121986722_121988762_MSTRG.21389:2p-3d_-	mmu-miR-1231-3p	3	1	not_assayed	not_assayed	MSTRG.21389	ENSMUSG00000030872.14	Gga2
chr7_121986722_121988762_MSTRG.21389:2p-3d_-	mmu-miR-7117-5p	2	1	not_assayed	not_assayed	MSTRG.21389	ENSMUSG00000030872.14	Gga2
chr7_121986722_121988762_MSTRG.21389:2p-3d_-	mmu-miR-3969	2	1	not_assayed	not_assayed	MSTRG.21389	ENSMUSG00000030872.14	Gga2
chr1_134753156_134762594_MSTRG.1052:2p-3d_+	mmu-miR-7053-5p	1	1	not_assayed	not_assayed	MSTRG.1052	ENSMUSG00000026452.15	Syt2
chr1_134753156_134762594_MSTRG.1052:2p-3d_+	mmu-miR-3092-5p	1	1	not_assayed	not_assayed	MSTRG.1052	ENSMUSG00000026452.15	Syt2
chr1_134753156_134762594_MSTRG.1052:2p-3d_+	mmu-miR-7116-3p	1	1	not_assayed	not_assayed	MSTRG.1052	ENSMUSG00000026452.15	Syt2
chr19_6353877_6355618_MSTRG.11307:2p-5d_+	mmu-miR-3065-5p	2	1	not_assayed	not_assayed	MSTRG.11307	ENSMUSG00000024948.15	Map4k2
chr19_6353877_6355618_MSTRG.11307:2p-5d_+	mmu-miR-7093-3p	2	1	not_assayed	not_assayed	MSTRG.11307	ENSMUSG00000024948.15	Map4k2
chr2_163453958_163454974_MSTRG.13523:1p-3d_+	mmu-miR-204-3p	3	1	not_assayed	not_assayed	MSTRG.13523	ENSMUSG00000017943.15	Gdap1l1
chr2_163453958_163454974_MSTRG.13523:1p-3d_+	mmu-miR-6907-5p	3	1	not_assayed	not_assayed	MSTRG.13523	ENSMUSG00000017943.15	Gdap1l1
chr2_163453958_163454974_MSTRG.13523:1p-3d_+	mmu-miR-7019-5p	3	1	not_assayed	not_assayed	MSTRG.13523	ENSMUSG00000017943.15	Gdap1l1
chr2_163453958_163454974_MSTRG.13523:1p-3d_+	mmu-miR-7684-5p	3	1	not_assayed	not_assayed	MSTRG.13523	ENSMUSG00000017943.15	Gdap1l1
chr2_163453958_163454974_MSTRG.13523:1p-3d_+	mmu-miR-5110	3	1	not_assayed	not_assayed	MSTRG.13523	ENSMUSG00000017943.15	Gdap1l1
chr2_163453958_163454974_MSTRG.13523:1p-3d_+	mmu-miR-7007-5p	1.5	1	not_assayed	not_assayed	MSTRG.13523	ENSMUSG00000017943.15	Gdap1l1
chr2_163453958_163454974_MSTRG.13523:1p-3d_+	mmu-miR-1956	3	1	FALSE	FALSE	MSTRG.13523	ENSMUSG00000017943.15	Gdap1l1
chr2_163453958_163454974_MSTRG.13523:1p-3d_+	mmu-miR-6987-5p	1.5	1	not_assayed	not_assayed	MSTRG.13523	ENSMUSG00000017943.15	Gdap1l1
chr2_163453958_163454974_MSTRG.13523:1p-3d_+	mmu-miR-7081-5p	2	0.5	not_assayed	not_assayed	MSTRG.13523	ENSMUSG00000017943.15	Gdap1l1
chr2_163453958_163454974_MSTRG.13523:1p-3d_+	mmu-miR-665-3p	1	0.5	TRUE	TRUE	MSTRG.13523	ENSMUSG00000017943.15	Gdap1l1
chr2_163453958_163454974_MSTRG.13523:1p-3d_+	mmu-miR-7033-5p	2	0.5	not_assayed	not_assayed	MSTRG.13523	ENSMUSG00000017943.15	Gdap1l1
chr2_163453958_163454974_MSTRG.13523:1p-3d_+	mmu-miR-210-5p	2	0.5	not_assayed	not_assayed	MSTRG.13523	ENSMUSG00000017943.15	Gdap1l1
chr2_163453958_163454974_MSTRG.13523:1p-3d_+	mmu-miR-12204-5p	1	0.5	not_assayed	not_assayed	MSTRG.13523	ENSMUSG00000017943.15	Gdap1l1
chr18_63661094_63664170_MSTRG.10966:2p-5d_-	mmu-miR-383-3p	1	1	not_assayed	not_assayed	MSTRG.10966	ENSMUSG00000024583.3	Txnl1
chr18_63661094_63664170_MSTRG.10966:2p-5d_-	mmu-miR-192-3p	1	1	not_assayed	not_assayed	MSTRG.10966	ENSMUSG00000024583.3	Txnl1
chr18_63661094_63664170_MSTRG.10966:2p-5d_-	mmu-miR-297c-5p	3	1	FALSE	TRUE	MSTRG.10966	ENSMUSG00000024583.3	Txnl1
chr18_63661094_63664170_MSTRG.10966:2p-5d_-	mmu-miR-297b-5p	3	1	FALSE	FALSE	MSTRG.10966	ENSMUSG00000024583.3	Txnl1
chr18_63661094_63664170_MSTRG.10966:2p-5d_-	mmu-miR-297a-5p	3	1	not_assayed	not_assayed	MSTRG.10966	ENSMUSG00000024583.3	Txnl1
chr18_63661094_63664170_MSTRG.10966:2p-5d_-	mmu-miR-299a-5p	2	1	not_assayed	not_assayed	MSTRG.10966	ENSMUSG00000024583.3	Txnl1
chr18_63661094_63664170_MSTRG.10966:2p-5d_-	mmu-miR-293-5p	1	1	FALSE	FALSE	MSTRG.10966	ENSMUSG00000024583.3	Txnl1
chr18_63661094_63664170_MSTRG.10966:2p-5d_-	mmu-miR-292a-5p	1	1	FALSE	FALSE	MSTRG.10966	ENSMUSG00000024583.3	Txnl1
chr18_63661094_63664170_MSTRG.10966:2p-5d_-	mmu-miR-290a-5p	1	1	not_assayed	not_assayed	MSTRG.10966	ENSMUSG00000024583.3	Txnl1
chr18_63661094_63664170_MSTRG.10966:2p-5d_-	mmu-miR-1191a	4	1	FALSE	TRUE	MSTRG.10966	ENSMUSG00000024583.3	Txnl1
chr18_63661094_63664170_MSTRG.10966:2p-5d_-	mmu-miR-7650-3p	1	1	not_assayed	not_assayed	MSTRG.10966	ENSMUSG00000024583.3	Txnl1
chr13_55460943_55473168_MSTRG.6085:1p-3d_+	mmu-miR-3960	5.3333	0.6667	not_assayed	not_assayed	MSTRG.6085	ENSMUSG00000034686.8_ENSMUSG00000074886.11	Prr7,Grk6
chr7_100499637_100502020_MSTRG.21135:1p-2d_+	mmu-miR-7220-5p	1	1	not_assayed	not_assayed	MSTRG.21135	ENSMUSG00000033685.13	Ucp2
chr7_100499637_100502020_MSTRG.21135:1p-2d_+	mmu-miR-7025-5p	1	1	not_assayed	not_assayed	MSTRG.21135	ENSMUSG00000033685.13	Ucp2
chr7_100499637_100502020_MSTRG.21135:1p-2d_+	mmu-miR-212-3p	1	1	TRUE	TRUE	MSTRG.21135	ENSMUSG00000033685.13	Ucp2
chr7_100499637_100502020_MSTRG.21135:1p-2d_+	mmu-miR-132-3p	1	1	TRUE	TRUE	MSTRG.21135	ENSMUSG00000033685.13	Ucp2
chr7_100499637_100502020_MSTRG.21135:1p-2d_+	mmu-miR-6979-5p	3	1	not_assayed	not_assayed	MSTRG.21135	ENSMUSG00000033685.13	Ucp2
chr7_100499637_100502020_MSTRG.21135:1p-2d_+	mmu-miR-7119-5p	1	1	not_assayed	not_assayed	MSTRG.21135	ENSMUSG00000033685.13	Ucp2
chr7_100499637_100502020_MSTRG.21135:1p-2d_+	mmu-miR-7023-5p	1	1	not_assayed	not_assayed	MSTRG.21135	ENSMUSG00000033685.13	Ucp2
chr7_100499637_100502020_MSTRG.21135:1p-2d_+	mmu-miR-6941-5p	1	1	not_assayed	not_assayed	MSTRG.21135	ENSMUSG00000033685.13	Ucp2
chr7_100499637_100502020_MSTRG.21135:1p-2d_+	mmu-miR-7024-5p	1	1	not_assayed	not_assayed	MSTRG.21135	ENSMUSG00000033685.13	Ucp2
chr7_100499637_100502020_MSTRG.21135:1p-2d_+	mmu-miR-770-3p	2	1	TRUE	TRUE	MSTRG.21135	ENSMUSG00000033685.13	Ucp2
chr7_100499637_100502020_MSTRG.21135:1p-2d_+	mmu-miR-3082-5p	3	1	not_assayed	not_assayed	MSTRG.21135	ENSMUSG00000033685.13	Ucp2
chr7_100499637_100502020_MSTRG.21135:1p-2d_+	mmu-miR-3098-5p	2	1	not_assayed	not_assayed	MSTRG.21135	ENSMUSG00000033685.13	Ucp2
chr5_29225556_29228458_MSTRG.16917:1p-2d_+	mmu-miR-7212-3p	1	1	not_assayed	not_assayed	MSTRG.16917	ENSMUSG00000029130.12	Rnf32
chr5_29225556_29228458_MSTRG.16917:1p-2d_+	mmu-miR-98-3p	1	1	not_assayed	not_assayed	MSTRG.16917	ENSMUSG00000029130.12	Rnf32
chr5_29225556_29228458_MSTRG.16917:1p-2d_+	mmu-let-7f-1-3p	1	1	FALSE	TRUE	MSTRG.16917	ENSMUSG00000029130.12	Rnf32
chr5_29225556_29228458_MSTRG.16917:1p-2d_+	mmu-let-7c-2-3p	1	1	not_assayed	not_assayed	MSTRG.16917	ENSMUSG00000029130.12	Rnf32
chr5_29225556_29228458_MSTRG.16917:1p-2d_+	mmu-let-7b-3p	1	1	TRUE	FALSE	MSTRG.16917	ENSMUSG00000029130.12	Rnf32
chr5_29225556_29228458_MSTRG.16917:1p-2d_+	mmu-let-7a-1-3p	1	1	FALSE	FALSE	MSTRG.16917	ENSMUSG00000029130.12	Rnf32
chr5_29225556_29228458_MSTRG.16917:1p-2d_+	mmu-miR-29b-1-5p	1	1	FALSE	FALSE	MSTRG.16917	ENSMUSG00000029130.12	Rnf32
chr5_29225556_29228458_MSTRG.16917:1p-2d_+	mmu-miR-544-5p	1	1	not_assayed	not_assayed	MSTRG.16917	ENSMUSG00000029130.12	Rnf32
chr5_29225556_29228458_MSTRG.16917:1p-2d_+	mmu-miR-300-5p	3	1	TRUE	TRUE	MSTRG.16917	ENSMUSG00000029130.12	Rnf32
chr5_29225556_29228458_MSTRG.16917:1p-2d_+	mmu-miR-935	2	1	not_assayed	not_assayed	MSTRG.16917	ENSMUSG00000029130.12	Rnf32
chr5_29225556_29228458_MSTRG.16917:1p-2d_+	mmu-miR-298-3p	1	1	not_assayed	not_assayed	MSTRG.16917	ENSMUSG00000029130.12	Rnf32
chr5_29225556_29228458_MSTRG.16917:1p-2d_+	mmu-miR-1911-5p	2	1	not_assayed	not_assayed	MSTRG.16917	ENSMUSG00000029130.12	Rnf32
chr5_29225556_29228458_MSTRG.16917:1p-2d_+	mmu-miR-7680-5p	3	1	not_assayed	not_assayed	MSTRG.16917	ENSMUSG00000029130.12	Rnf32
chr6_119220217_119221616_MSTRG.19491:1p-3d_+	mmu-miR-7078-3p	1	1	not_assayed	not_assayed	MSTRG.19491	ENSMUSG00000041477.14	Dcp1b
chr6_119220217_119221616_MSTRG.19491:1p-3d_+	mmu-miR-6930-3p	1	1	not_assayed	not_assayed	MSTRG.19491	ENSMUSG00000041477.14	Dcp1b
chr6_119220217_119221616_MSTRG.19491:1p-3d_+	mmu-miR-302d-3p	1	1	FALSE	FALSE	MSTRG.19491	ENSMUSG00000041477.14	Dcp1b
chr6_119220217_119221616_MSTRG.19491:1p-3d_+	mmu-miR-302b-3p	1	1	FALSE	TRUE	MSTRG.19491	ENSMUSG00000041477.14	Dcp1b
chr6_119220217_119221616_MSTRG.19491:1p-3d_+	mmu-miR-302a-3p	1	1	TRUE	TRUE	MSTRG.19491	ENSMUSG00000041477.14	Dcp1b
chr6_119220217_119221616_MSTRG.19491:1p-3d_+	mmu-miR-3618-5p	1	1	not_assayed	not_assayed	MSTRG.19491	ENSMUSG00000041477.14	Dcp1b
chr6_118151745_118154566_MSTRG.19481:1p-2d_-	mmu-miR-7b-3p	4	1	not_assayed	not_assayed	MSTRG.19481	ENSMUSG00000030110.13	Ret
chr6_118151745_118154566_MSTRG.19481:1p-2d_-	mmu-miR-7a-2-3p	4	1	not_assayed	not_assayed	MSTRG.19481	ENSMUSG00000030110.13	Ret
chr6_118151745_118154566_MSTRG.19481:1p-2d_-	mmu-miR-7210-3p	2	1	not_assayed	not_assayed	MSTRG.19481	ENSMUSG00000030110.13	Ret
chr6_118151745_118154566_MSTRG.19481:1p-2d_-	mmu-miR-7227-3p	3	1	not_assayed	not_assayed	MSTRG.19481	ENSMUSG00000030110.13	Ret
chr6_118151745_118154566_MSTRG.19481:1p-2d_-	mmu-miR-7050-3p	2	1	not_assayed	not_assayed	MSTRG.19481	ENSMUSG00000030110.13	Ret
chr6_118151745_118154566_MSTRG.19481:1p-2d_-	mmu-miR-875-3p	3	1	FALSE	FALSE	MSTRG.19481	ENSMUSG00000030110.13	Ret
chr6_118151745_118154566_MSTRG.19481:1p-2d_-	mmu-miR-6902-5p	1	1	not_assayed	not_assayed	MSTRG.19481	ENSMUSG00000030110.13	Ret
chr6_118151745_118154566_MSTRG.19481:1p-2d_-	mmu-miR-201-5p	1	1	FALSE	FALSE	MSTRG.19481	ENSMUSG00000030110.13	Ret
chr6_118151745_118154566_MSTRG.19481:1p-2d_-	mmu-miR-3058-5p	2	1	not_assayed	not_assayed	MSTRG.19481	ENSMUSG00000030110.13	Ret
chr6_118151745_118154566_MSTRG.19481:1p-2d_-	mmu-miR-12185-3p	2	1	not_assayed	not_assayed	MSTRG.19481	ENSMUSG00000030110.13	Ret
chr6_118151745_118154566_MSTRG.19481:1p-2d_-	mmu-miR-7008-3p	2	1	not_assayed	not_assayed	MSTRG.19481	ENSMUSG00000030110.13	Ret
chr6_118151745_118154566_MSTRG.19481:1p-2d_-	mmu-miR-6981-5p	1	1	not_assayed	not_assayed	MSTRG.19481	ENSMUSG00000030110.13	Ret
chr1_59989070_60020790_MSTRG.457:1p-2d_-	mmu-miR-1298-3p	1.5	0.75	not_assayed	not_assayed	MSTRG.457	ENSMUSG00000026018.12	Ica1l
chr1_59989070_60020790_MSTRG.457:1p-2d_-	mmu-miR-7054-5p	1.25	0.75	not_assayed	not_assayed	MSTRG.457	ENSMUSG00000026018.12	Ica1l
chr1_59989070_60020790_MSTRG.457:1p-2d_-	mmu-miR-6999-5p	1.25	0.75	not_assayed	not_assayed	MSTRG.457	ENSMUSG00000026018.12	Ica1l
chr1_59989070_60020790_MSTRG.457:1p-2d_-	mmu-miR-690	0.75	0.75	FALSE	FALSE	MSTRG.457	ENSMUSG00000026018.12	Ica1l
chr1_59989070_60020790_MSTRG.457:1p-2d_-	mmu-miR-6909-3p	1	0.25	not_assayed	not_assayed	MSTRG.457	ENSMUSG00000026018.12	Ica1l
chr1_59989070_60020790_MSTRG.457:1p-2d_-	mmu-miR-568	0.75	0.75	not_assayed	not_assayed	MSTRG.457	ENSMUSG00000026018.12	Ica1l
chr1_59989070_60020790_MSTRG.457:1p-2d_-	mmu-miR-409-5p	0.25	0.25	TRUE	TRUE	MSTRG.457	ENSMUSG00000026018.12	Ica1l
chr1_59989070_60020790_MSTRG.457:1p-2d_-	mmu-miR-471-3p	0.5	0.25	not_assayed	not_assayed	MSTRG.457	ENSMUSG00000026018.12	Ica1l
chr1_59989070_60020790_MSTRG.457:1p-2d_-	mmu-miR-7b-3p	0.75	0.25	not_assayed	not_assayed	MSTRG.457	ENSMUSG00000026018.12	Ica1l
chr1_59989070_60020790_MSTRG.457:1p-2d_-	mmu-miR-7a-2-3p	0.75	0.25	not_assayed	not_assayed	MSTRG.457	ENSMUSG00000026018.12	Ica1l
chr1_59989070_60020790_MSTRG.457:1p-2d_-	mmu-miR-8118	1.25	0.75	not_assayed	not_assayed	MSTRG.457	ENSMUSG00000026018.12	Ica1l
chr1_59989070_60020790_MSTRG.457:1p-2d_-	mmu-miR-708-3p	1.25	0.75	FALSE	FALSE	MSTRG.457	ENSMUSG00000026018.12	Ica1l
chr1_59989070_60020790_MSTRG.457:1p-2d_-	mmu-miR-350-3p	1.25	0.75	TRUE	TRUE	MSTRG.457	ENSMUSG00000026018.12	Ica1l
chr1_59989070_60020790_MSTRG.457:1p-2d_-	mmu-miR-495-3p	0.75	0.75	TRUE	TRUE	MSTRG.457	ENSMUSG00000026018.12	Ica1l
chr1_59989070_60020790_MSTRG.457:1p-2d_-	mmu-miR-12200-5p	0.75	0.75	not_assayed	not_assayed	MSTRG.457	ENSMUSG00000026018.12	Ica1l
chr1_59989070_60020790_MSTRG.457:1p-2d_-	mmu-miR-1192	0.75	0.75	FALSE	FALSE	MSTRG.457	ENSMUSG00000026018.12	Ica1l
chr1_59989070_60020790_MSTRG.457:1p-2d_-	mmu-miR-5101	1.5	0.5	not_assayed	not_assayed	MSTRG.457	ENSMUSG00000026018.12	Ica1l
chr1_59989070_60020790_MSTRG.457:1p-2d_-	mmu-miR-6948-5p	1	0.5	not_assayed	not_assayed	MSTRG.457	ENSMUSG00000026018.12	Ica1l
chr1_59989070_60020790_MSTRG.457:1p-2d_-	mmu-miR-743b-5p	1	0.5	FALSE	FALSE	MSTRG.457	ENSMUSG00000026018.12	Ica1l
chr1_59989070_60020790_MSTRG.457:1p-2d_-	mmu-miR-335-5p	1	0.25	TRUE	TRUE	MSTRG.457	ENSMUSG00000026018.12	Ica1l
chr1_59989070_60020790_MSTRG.457:1p-2d_-	mmu-miR-3547-3p	0.25	0.25	not_assayed	not_assayed	MSTRG.457	ENSMUSG00000026018.12	Ica1l
chr17_24078874_24162220_MSTRG.9632:1p-3d_-	mmu-miR-6907-5p	2	0.4706	not_assayed	not_assayed	MSTRG.9632	ENSMUSG00000024122.16_ENSMUSG00000036820.12_ENSMUSG00000016946.6	Pdpk1,Amdhd2,Kctd5
chr17_24078874_24162220_MSTRG.9632:1p-3d_-	mmu-miR-345-3p	1.4706	0.4118	TRUE	TRUE	MSTRG.9632	ENSMUSG00000024122.16_ENSMUSG00000036820.12_ENSMUSG00000016946.6	Pdpk1,Amdhd2,Kctd5
chr17_24078874_24162220_MSTRG.9632:1p-3d_-	mmu-miR-7019-5p	1.2353	0.2941	not_assayed	not_assayed	MSTRG.9632	ENSMUSG00000024122.16_ENSMUSG00000036820.12_ENSMUSG00000016946.6	Pdpk1,Amdhd2,Kctd5
chr17_24078874_24162220_MSTRG.9632:1p-3d_-	mmu-miR-7684-5p	0.1765	0.1176	not_assayed	not_assayed	MSTRG.9632	ENSMUSG00000024122.16_ENSMUSG00000036820.12_ENSMUSG00000016946.6	Pdpk1,Amdhd2,Kctd5
chr17_24078874_24162220_MSTRG.9632:1p-3d_-	mmu-miR-204-3p	0.1765	0.1176	not_assayed	not_assayed	MSTRG.9632	ENSMUSG00000024122.16_ENSMUSG00000036820.12_ENSMUSG00000016946.6	Pdpk1,Amdhd2,Kctd5
chr17_24078874_24162220_MSTRG.9632:1p-3d_-	mmu-miR-3065-3p	2.3529	0.2941	not_assayed	not_assayed	MSTRG.9632	ENSMUSG00000024122.16_ENSMUSG00000036820.12_ENSMUSG00000016946.6	Pdpk1,Amdhd2,Kctd5
chr17_24078874_24162220_MSTRG.9632:1p-3d_-	mmu-miR-6999-3p	0.7059	0.2353	not_assayed	not_assayed	MSTRG.9632	ENSMUSG00000024122.16_ENSMUSG00000036820.12_ENSMUSG00000016946.6	Pdpk1,Amdhd2,Kctd5
chr17_24078874_24162220_MSTRG.9632:1p-3d_-	mmu-miR-7218-5p	1.4118	0.2353	not_assayed	not_assayed	MSTRG.9632	ENSMUSG00000024122.16_ENSMUSG00000036820.12_ENSMUSG00000016946.6	Pdpk1,Amdhd2,Kctd5
chr17_24078874_24162220_MSTRG.9632:1p-3d_-	mmu-miR-3099-5p	1.2941	0.1176	not_assayed	not_assayed	MSTRG.9632	ENSMUSG00000024122.16_ENSMUSG00000036820.12_ENSMUSG00000016946.6	Pdpk1,Amdhd2,Kctd5
chr17_24078874_24162220_MSTRG.9632:1p-3d_-	mmu-miR-6897-5p	1.1765	0.1765	not_assayed	not_assayed	MSTRG.9632	ENSMUSG00000024122.16_ENSMUSG00000036820.12_ENSMUSG00000016946.6	Pdpk1,Amdhd2,Kctd5
chr17_24078874_24162220_MSTRG.9632:1p-3d_-	mmu-miR-6393	1.0588	0.1765	not_assayed	not_assayed	MSTRG.9632	ENSMUSG00000024122.16_ENSMUSG00000036820.12_ENSMUSG00000016946.6	Pdpk1,Amdhd2,Kctd5
chr17_24078874_24162220_MSTRG.9632:1p-3d_-	mmu-miR-16-1-3p	0.3529	0.1176	FALSE	TRUE	MSTRG.9632	ENSMUSG00000024122.16_ENSMUSG00000036820.12_ENSMUSG00000016946.6	Pdpk1,Amdhd2,Kctd5
chr17_24078874_24162220_MSTRG.9632:1p-3d_-	mmu-miR-669d-3p	0.6471	0.2353	not_assayed	not_assayed	MSTRG.9632	ENSMUSG00000024122.16_ENSMUSG00000036820.12_ENSMUSG00000016946.6	Pdpk1,Amdhd2,Kctd5
chr17_24078874_24162220_MSTRG.9632:1p-3d_-	mmu-miR-467g	0.6471	0.2353	not_assayed	not_assayed	MSTRG.9632	ENSMUSG00000024122.16_ENSMUSG00000036820.12_ENSMUSG00000016946.6	Pdpk1,Amdhd2,Kctd5
chr17_24078874_24162220_MSTRG.9632:1p-3d_-	mmu-miR-466e-3p	0.6471	0.2353	TRUE	TRUE	MSTRG.9632	ENSMUSG00000024122.16_ENSMUSG00000036820.12_ENSMUSG00000016946.6	Pdpk1,Amdhd2,Kctd5
chr17_24078874_24162220_MSTRG.9632:1p-3d_-	mmu-miR-466d-3p	0.6471	0.2353	not_assayed	not_assayed	MSTRG.9632	ENSMUSG00000024122.16_ENSMUSG00000036820.12_ENSMUSG00000016946.6	Pdpk1,Amdhd2,Kctd5
chr17_24078874_24162220_MSTRG.9632:1p-3d_-	mmu-miR-466a-3p	0.6471	0.2353	TRUE	TRUE	MSTRG.9632	ENSMUSG00000024122.16_ENSMUSG00000036820.12_ENSMUSG00000016946.6	Pdpk1,Amdhd2,Kctd5
chr17_24078874_24162220_MSTRG.9632:1p-3d_-	mmu-miR-297c-3p	0.6471	0.2353	not_assayed	not_assayed	MSTRG.9632	ENSMUSG00000024122.16_ENSMUSG00000036820.12_ENSMUSG00000016946.6	Pdpk1,Amdhd2,Kctd5
chr17_24078874_24162220_MSTRG.9632:1p-3d_-	mmu-miR-297b-3p	0.6471	0.2353	not_assayed	not_assayed	MSTRG.9632	ENSMUSG00000024122.16_ENSMUSG00000036820.12_ENSMUSG00000016946.6	Pdpk1,Amdhd2,Kctd5
chr17_24078874_24162220_MSTRG.9632:1p-3d_-	mmu-miR-297a-3p	0.6471	0.2353	not_assayed	not_assayed	MSTRG.9632	ENSMUSG00000024122.16_ENSMUSG00000036820.12_ENSMUSG00000016946.6	Pdpk1,Amdhd2,Kctd5
chr17_24078874_24162220_MSTRG.9632:1p-3d_-	mmu-miR-7002-5p	0.1765	0.1765	not_assayed	not_assayed	MSTRG.9632	ENSMUSG00000024122.16_ENSMUSG00000036820.12_ENSMUSG00000016946.6	Pdpk1,Amdhd2,Kctd5
chr17_24078874_24162220_MSTRG.9632:1p-3d_-	mmu-miR-6971-5p	0.4706	0.1176	not_assayed	not_assayed	MSTRG.9632	ENSMUSG00000024122.16_ENSMUSG00000036820.12_ENSMUSG00000016946.6	Pdpk1,Amdhd2,Kctd5
chr17_24078874_24162220_MSTRG.9632:1p-3d_-	mmu-miR-6914-5p	1.5882	0.1765	not_assayed	not_assayed	MSTRG.9632	ENSMUSG00000024122.16_ENSMUSG00000036820.12_ENSMUSG00000016946.6	Pdpk1,Amdhd2,Kctd5
chr17_24078874_24162220_MSTRG.9632:1p-3d_-	mmu-miR-7068-3p	1.5882	0.1765	not_assayed	not_assayed	MSTRG.9632	ENSMUSG00000024122.16_ENSMUSG00000036820.12_ENSMUSG00000016946.6	Pdpk1,Amdhd2,Kctd5
chr17_24078874_24162220_MSTRG.9632:1p-3d_-	mmu-miR-7023-3p	1.5882	0.1765	not_assayed	not_assayed	MSTRG.9632	ENSMUSG00000024122.16_ENSMUSG00000036820.12_ENSMUSG00000016946.6	Pdpk1,Amdhd2,Kctd5
chr17_24078874_24162220_MSTRG.9632:1p-3d_-	mmu-miR-7018-3p	1.5882	0.1765	not_assayed	not_assayed	MSTRG.9632	ENSMUSG00000024122.16_ENSMUSG00000036820.12_ENSMUSG00000016946.6	Pdpk1,Amdhd2,Kctd5
chr17_24078874_24162220_MSTRG.9632:1p-3d_-	mmu-miR-7665-3p	1.1765	0.1765	not_assayed	not_assayed	MSTRG.9632	ENSMUSG00000024122.16_ENSMUSG00000036820.12_ENSMUSG00000016946.6	Pdpk1,Amdhd2,Kctd5
chr17_24078874_24162220_MSTRG.9632:1p-3d_-	mmu-miR-421-3p	0.3529	0.1176	TRUE	TRUE	MSTRG.9632	ENSMUSG00000024122.16_ENSMUSG00000036820.12_ENSMUSG00000016946.6	Pdpk1,Amdhd2,Kctd5
chr17_24078874_24162220_MSTRG.9632:1p-3d_-	mmu-miR-466l-3p	3.1176	0.5294	not_assayed	not_assayed	MSTRG.9632	ENSMUSG00000024122.16_ENSMUSG00000036820.12_ENSMUSG00000016946.6	Pdpk1,Amdhd2,Kctd5
chr17_24078874_24162220_MSTRG.9632:1p-3d_-	mmu-miR-676-3p	1.4118	0.5294	TRUE	TRUE	MSTRG.9632	ENSMUSG00000024122.16_ENSMUSG00000036820.12_ENSMUSG00000016946.6	Pdpk1,Amdhd2,Kctd5
chr17_24078874_24162220_MSTRG.9632:1p-3d_-	mmu-miR-758-3p	2.0588	0.5294	FALSE	TRUE	MSTRG.9632	ENSMUSG00000024122.16_ENSMUSG00000036820.12_ENSMUSG00000016946.6	Pdpk1,Amdhd2,Kctd5
chr17_24078874_24162220_MSTRG.9632:1p-3d_-	mmu-miR-3964	1.4706	0.5294	not_assayed	not_assayed	MSTRG.9632	ENSMUSG00000024122.16_ENSMUSG00000036820.12_ENSMUSG00000016946.6	Pdpk1,Amdhd2,Kctd5
chr17_24078874_24162220_MSTRG.9632:1p-3d_-	mmu-miR-7236-5p	2.9412	0.4706	not_assayed	not_assayed	MSTRG.9632	ENSMUSG00000024122.16_ENSMUSG00000036820.12_ENSMUSG00000016946.6	Pdpk1,Amdhd2,Kctd5
chr17_24078874_24162220_MSTRG.9632:1p-3d_-	mmu-miR-7033-3p	2.4118	0.4706	not_assayed	not_assayed	MSTRG.9632	ENSMUSG00000024122.16_ENSMUSG00000036820.12_ENSMUSG00000016946.6	Pdpk1,Amdhd2,Kctd5
chr17_24078874_24162220_MSTRG.9632:1p-3d_-	mmu-miR-6996-5p	2.8824	0.4118	not_assayed	not_assayed	MSTRG.9632	ENSMUSG00000024122.16_ENSMUSG00000036820.12_ENSMUSG00000016946.6	Pdpk1,Amdhd2,Kctd5
chr17_24078874_24162220_MSTRG.9632:1p-3d_-	mmu-miR-294-5p	1.0588	0.4118	FALSE	FALSE	MSTRG.9632	ENSMUSG00000024122.16_ENSMUSG00000036820.12_ENSMUSG00000016946.6	Pdpk1,Amdhd2,Kctd5
chr17_24078874_24162220_MSTRG.9632:1p-3d_-	mmu-miR-292b-5p	1.0588	0.4118	not_assayed	not_assayed	MSTRG.9632	ENSMUSG00000024122.16_ENSMUSG00000036820.12_ENSMUSG00000016946.6	Pdpk1,Amdhd2,Kctd5
chr17_24078874_24162220_MSTRG.9632:1p-3d_-	mmu-miR-7234-5p	1.0588	0.4118	not_assayed	not_assayed	MSTRG.9632	ENSMUSG00000024122.16_ENSMUSG00000036820.12_ENSMUSG00000016946.6	Pdpk1,Amdhd2,Kctd5
chr17_24078874_24162220_MSTRG.9632:1p-3d_-	mmu-miR-3113-5p	1.5294	0.4118	not_assayed	not_assayed	MSTRG.9632	ENSMUSG00000024122.16_ENSMUSG00000036820.12_ENSMUSG00000016946.6	Pdpk1,Amdhd2,Kctd5
chr17_24078874_24162220_MSTRG.9632:1p-3d_-	mmu-miR-7214-5p	0.8235	0.2941	not_assayed	not_assayed	MSTRG.9632	ENSMUSG00000024122.16_ENSMUSG00000036820.12_ENSMUSG00000016946.6	Pdpk1,Amdhd2,Kctd5
chr17_24078874_24162220_MSTRG.9632:1p-3d_-	mmu-miR-7229-3p	4.8824	0.4118	not_assayed	not_assayed	MSTRG.9632	ENSMUSG00000024122.16_ENSMUSG00000036820.12_ENSMUSG00000016946.6	Pdpk1,Amdhd2,Kctd5
chr17_24078874_24162220_MSTRG.9632:1p-3d_-	mmu-miR-7213-5p	2.2941	0.4118	not_assayed	not_assayed	MSTRG.9632	ENSMUSG00000024122.16_ENSMUSG00000036820.12_ENSMUSG00000016946.6	Pdpk1,Amdhd2,Kctd5
chr17_24078874_24162220_MSTRG.9632:1p-3d_-	mmu-miR-802-5p	1.6471	0.4118	FALSE	FALSE	MSTRG.9632	ENSMUSG00000024122.16_ENSMUSG00000036820.12_ENSMUSG00000016946.6	Pdpk1,Amdhd2,Kctd5
chr17_24078874_24162220_MSTRG.9632:1p-3d_-	mmu-miR-5127	1.2353	0.4118	not_assayed	not_assayed	MSTRG.9632	ENSMUSG00000024122.16_ENSMUSG00000036820.12_ENSMUSG00000016946.6	Pdpk1,Amdhd2,Kctd5
chr17_24078874_24162220_MSTRG.9632:1p-3d_-	mmu-miR-150-5p	1.2353	0.4118	TRUE	FALSE	MSTRG.9632	ENSMUSG00000024122.16_ENSMUSG00000036820.12_ENSMUSG00000016946.6	Pdpk1,Amdhd2,Kctd5
chr17_24078874_24162220_MSTRG.9632:1p-3d_-	mmu-miR-3093-3p	0.9412	0.2941	not_assayed	not_assayed	MSTRG.9632	ENSMUSG00000024122.16_ENSMUSG00000036820.12_ENSMUSG00000016946.6	Pdpk1,Amdhd2,Kctd5
chr17_24078874_24162220_MSTRG.9632:1p-3d_-	mmu-miR-3097-3p	0.8235	0.4118	not_assayed	not_assayed	MSTRG.9632	ENSMUSG00000024122.16_ENSMUSG00000036820.12_ENSMUSG00000016946.6	Pdpk1,Amdhd2,Kctd5
chr17_24078874_24162220_MSTRG.9632:1p-3d_-	mmu-miR-7063-3p	0.9412	0.3529	not_assayed	not_assayed	MSTRG.9632	ENSMUSG00000024122.16_ENSMUSG00000036820.12_ENSMUSG00000016946.6	Pdpk1,Amdhd2,Kctd5
chr17_24078874_24162220_MSTRG.9632:1p-3d_-	mmu-miR-6973b-3p	0.9412	0.3529	not_assayed	not_assayed	MSTRG.9632	ENSMUSG00000024122.16_ENSMUSG00000036820.12_ENSMUSG00000016946.6	Pdpk1,Amdhd2,Kctd5
chr17_24078874_24162220_MSTRG.9632:1p-3d_-	mmu-miR-7069-5p	2.7647	0.4118	not_assayed	not_assayed	MSTRG.9632	ENSMUSG00000024122.16_ENSMUSG00000036820.12_ENSMUSG00000016946.6	Pdpk1,Amdhd2,Kctd5
chr17_24078874_24162220_MSTRG.9632:1p-3d_-	mmu-miR-6942-5p	2.3529	0.3529	not_assayed	not_assayed	MSTRG.9632	ENSMUSG00000024122.16_ENSMUSG00000036820.12_ENSMUSG00000016946.6	Pdpk1,Amdhd2,Kctd5
chr17_24078874_24162220_MSTRG.9632:1p-3d_-	mmu-miR-6916-5p	2.3529	0.3529	not_assayed	not_assayed	MSTRG.9632	ENSMUSG00000024122.16_ENSMUSG00000036820.12_ENSMUSG00000016946.6	Pdpk1,Amdhd2,Kctd5
chr17_24078874_24162220_MSTRG.9632:1p-3d_-	mmu-miR-5110	1.4118	0.2941	not_assayed	not_assayed	MSTRG.9632	ENSMUSG00000024122.16_ENSMUSG00000036820.12_ENSMUSG00000016946.6	Pdpk1,Amdhd2,Kctd5
chr17_24078874_24162220_MSTRG.9632:1p-3d_-	mmu-miR-7081-3p	1	0.4118	not_assayed	not_assayed	MSTRG.9632	ENSMUSG00000024122.16_ENSMUSG00000036820.12_ENSMUSG00000016946.6	Pdpk1,Amdhd2,Kctd5
chr17_24078874_24162220_MSTRG.9632:1p-3d_-	mmu-miR-1968-3p	0.7647	0.4118	not_assayed	not_assayed	MSTRG.9632	ENSMUSG00000024122.16_ENSMUSG00000036820.12_ENSMUSG00000016946.6	Pdpk1,Amdhd2,Kctd5
chr17_24078874_24162220_MSTRG.9632:1p-3d_-	mmu-miR-7050-5p	1.1765	0.2353	not_assayed	not_assayed	MSTRG.9632	ENSMUSG00000024122.16_ENSMUSG00000036820.12_ENSMUSG00000016946.6	Pdpk1,Amdhd2,Kctd5
chr17_24078874_24162220_MSTRG.9632:1p-3d_-	mmu-miR-3090-5p	2.3529	0.3529	not_assayed	not_assayed	MSTRG.9632	ENSMUSG00000024122.16_ENSMUSG00000036820.12_ENSMUSG00000016946.6	Pdpk1,Amdhd2,Kctd5
chr17_24078874_24162220_MSTRG.9632:1p-3d_-	mmu-miR-3113-3p	0.4706	0.1176	not_assayed	not_assayed	MSTRG.9632	ENSMUSG00000024122.16_ENSMUSG00000036820.12_ENSMUSG00000016946.6	Pdpk1,Amdhd2,Kctd5
chr17_24078874_24162220_MSTRG.9632:1p-3d_-	mmu-miR-6938-3p	1.5882	0.1765	not_assayed	not_assayed	MSTRG.9632	ENSMUSG00000024122.16_ENSMUSG00000036820.12_ENSMUSG00000016946.6	Pdpk1,Amdhd2,Kctd5
chr17_24078874_24162220_MSTRG.9632:1p-3d_-	mmu-miR-7081-5p	1.1765	0.2353	not_assayed	not_assayed	MSTRG.9632	ENSMUSG00000024122.16_ENSMUSG00000036820.12_ENSMUSG00000016946.6	Pdpk1,Amdhd2,Kctd5
chr17_24078874_24162220_MSTRG.9632:1p-3d_-	mmu-miR-7030-3p	0.8824	0.2353	not_assayed	not_assayed	MSTRG.9632	ENSMUSG00000024122.16_ENSMUSG00000036820.12_ENSMUSG00000016946.6	Pdpk1,Amdhd2,Kctd5
chr17_24078874_24162220_MSTRG.9632:1p-3d_-	mmu-miR-6968-5p	0.5294	0.0588	not_assayed	not_assayed	MSTRG.9632	ENSMUSG00000024122.16_ENSMUSG00000036820.12_ENSMUSG00000016946.6	Pdpk1,Amdhd2,Kctd5
chr17_24078874_24162220_MSTRG.9632:1p-3d_-	mmu-miR-7662-3p	0.3529	0.0588	not_assayed	not_assayed	MSTRG.9632	ENSMUSG00000024122.16_ENSMUSG00000036820.12_ENSMUSG00000016946.6	Pdpk1,Amdhd2,Kctd5
chr17_24078874_24162220_MSTRG.9632:1p-3d_-	mmu-miR-505-5p	0.3529	0.0588	not_assayed	not_assayed	MSTRG.9632	ENSMUSG00000024122.16_ENSMUSG00000036820.12_ENSMUSG00000016946.6	Pdpk1,Amdhd2,Kctd5
chr17_24078874_24162220_MSTRG.9632:1p-3d_-	mmu-miR-1231-5p	0.4706	0.0588	not_assayed	not_assayed	MSTRG.9632	ENSMUSG00000024122.16_ENSMUSG00000036820.12_ENSMUSG00000016946.6	Pdpk1,Amdhd2,Kctd5
chr17_24078874_24162220_MSTRG.9632:1p-3d_-	mmu-miR-34a-3p	0.5882	0.0588	not_assayed	not_assayed	MSTRG.9632	ENSMUSG00000024122.16_ENSMUSG00000036820.12_ENSMUSG00000016946.6	Pdpk1,Amdhd2,Kctd5
chr17_24078874_24162220_MSTRG.9632:1p-3d_-	mmu-miR-5710	0.4706	0.0588	not_assayed	not_assayed	MSTRG.9632	ENSMUSG00000024122.16_ENSMUSG00000036820.12_ENSMUSG00000016946.6	Pdpk1,Amdhd2,Kctd5
chr17_24078874_24162220_MSTRG.9632:1p-3d_-	mmu-miR-6949-3p	0.4706	0.0588	not_assayed	not_assayed	MSTRG.9632	ENSMUSG00000024122.16_ENSMUSG00000036820.12_ENSMUSG00000016946.6	Pdpk1,Amdhd2,Kctd5
chr17_24078874_24162220_MSTRG.9632:1p-3d_-	mmu-miR-7220-3p	0.5882	0.0588	not_assayed	not_assayed	MSTRG.9632	ENSMUSG00000024122.16_ENSMUSG00000036820.12_ENSMUSG00000016946.6	Pdpk1,Amdhd2,Kctd5
chr17_24078874_24162220_MSTRG.9632:1p-3d_-	mmu-miR-7074-5p	0.1176	0.0588	not_assayed	not_assayed	MSTRG.9632	ENSMUSG00000024122.16_ENSMUSG00000036820.12_ENSMUSG00000016946.6	Pdpk1,Amdhd2,Kctd5
chr17_24078874_24162220_MSTRG.9632:1p-3d_-	mmu-miR-7646-3p	1.4706	0.1765	not_assayed	not_assayed	MSTRG.9632	ENSMUSG00000024122.16_ENSMUSG00000036820.12_ENSMUSG00000016946.6	Pdpk1,Amdhd2,Kctd5
chr17_24078874_24162220_MSTRG.9632:1p-3d_-	mmu-miR-12199-3p	1.4706	0.1765	not_assayed	not_assayed	MSTRG.9632	ENSMUSG00000024122.16_ENSMUSG00000036820.12_ENSMUSG00000016946.6	Pdpk1,Amdhd2,Kctd5
chr17_24078874_24162220_MSTRG.9632:1p-3d_-	mmu-miR-7649-5p	0.4706	0.1176	not_assayed	not_assayed	MSTRG.9632	ENSMUSG00000024122.16_ENSMUSG00000036820.12_ENSMUSG00000016946.6	Pdpk1,Amdhd2,Kctd5
chr17_24078874_24162220_MSTRG.9632:1p-3d_-	mmu-miR-328-5p	0.2353	0.1176	not_assayed	not_assayed	MSTRG.9632	ENSMUSG00000024122.16_ENSMUSG00000036820.12_ENSMUSG00000016946.6	Pdpk1,Amdhd2,Kctd5
chr17_24078874_24162220_MSTRG.9632:1p-3d_-	mmu-miR-7015-3p	0.5294	0.0588	not_assayed	not_assayed	MSTRG.9632	ENSMUSG00000024122.16_ENSMUSG00000036820.12_ENSMUSG00000016946.6	Pdpk1,Amdhd2,Kctd5
chr17_24078874_24162220_MSTRG.9632:1p-3d_-	mmu-miR-6992-3p	0.5294	0.0588	not_assayed	not_assayed	MSTRG.9632	ENSMUSG00000024122.16_ENSMUSG00000036820.12_ENSMUSG00000016946.6	Pdpk1,Amdhd2,Kctd5
chr17_24078874_24162220_MSTRG.9632:1p-3d_-	mmu-miR-466i-5p	0.2941	0.0588	not_assayed	not_assayed	MSTRG.9632	ENSMUSG00000024122.16_ENSMUSG00000036820.12_ENSMUSG00000016946.6	Pdpk1,Amdhd2,Kctd5
chr17_24078874_24162220_MSTRG.9632:1p-3d_-	mmu-miR-466k	0.2941	0.0588	FALSE	FALSE	MSTRG.9632	ENSMUSG00000024122.16_ENSMUSG00000036820.12_ENSMUSG00000016946.6	Pdpk1,Amdhd2,Kctd5
chr17_24078874_24162220_MSTRG.9632:1p-3d_-	mmu-miR-466d-5p	0.2941	0.0588	FALSE	FALSE	MSTRG.9632	ENSMUSG00000024122.16_ENSMUSG00000036820.12_ENSMUSG00000016946.6	Pdpk1,Amdhd2,Kctd5
chr17_24078874_24162220_MSTRG.9632:1p-3d_-	mmu-miR-466l-5p	0.3529	0.0588	not_assayed	not_assayed	MSTRG.9632	ENSMUSG00000024122.16_ENSMUSG00000036820.12_ENSMUSG00000016946.6	Pdpk1,Amdhd2,Kctd5
chr17_24078874_24162220_MSTRG.9632:1p-3d_-	mmu-miR-6903-3p	0.3529	0.0588	not_assayed	not_assayed	MSTRG.9632	ENSMUSG00000024122.16_ENSMUSG00000036820.12_ENSMUSG00000016946.6	Pdpk1,Amdhd2,Kctd5
chr17_24078874_24162220_MSTRG.9632:1p-3d_-	mmu-miR-5101	0.0588	0.0588	not_assayed	not_assayed	MSTRG.9632	ENSMUSG00000024122.16_ENSMUSG00000036820.12_ENSMUSG00000016946.6	Pdpk1,Amdhd2,Kctd5
chr17_24078874_24162220_MSTRG.9632:1p-3d_-	mmu-miR-7116-3p	0.2941	0.0588	not_assayed	not_assayed	MSTRG.9632	ENSMUSG00000024122.16_ENSMUSG00000036820.12_ENSMUSG00000016946.6	Pdpk1,Amdhd2,Kctd5
chr17_24078874_24162220_MSTRG.9632:1p-3d_-	mmu-miR-6951-3p	0.2941	0.0588	not_assayed	not_assayed	MSTRG.9632	ENSMUSG00000024122.16_ENSMUSG00000036820.12_ENSMUSG00000016946.6	Pdpk1,Amdhd2,Kctd5
chr17_24078874_24162220_MSTRG.9632:1p-3d_-	mmu-miR-96-3p	0.0588	0.0588	not_assayed	not_assayed	MSTRG.9632	ENSMUSG00000024122.16_ENSMUSG00000036820.12_ENSMUSG00000016946.6	Pdpk1,Amdhd2,Kctd5
chr17_24078874_24162220_MSTRG.9632:1p-3d_-	mmu-miR-3475-5p	0.0588	0.0588	not_assayed	not_assayed	MSTRG.9632	ENSMUSG00000024122.16_ENSMUSG00000036820.12_ENSMUSG00000016946.6	Pdpk1,Amdhd2,Kctd5
chr17_24078874_24162220_MSTRG.9632:1p-3d_-	mmu-miR-1981-5p	0.1176	0.0588	TRUE	TRUE	MSTRG.9632	ENSMUSG00000024122.16_ENSMUSG00000036820.12_ENSMUSG00000016946.6	Pdpk1,Amdhd2,Kctd5
chr17_24078874_24162220_MSTRG.9632:1p-3d_-	mmu-miR-1971	0.1176	0.0588	TRUE	TRUE	MSTRG.9632	ENSMUSG00000024122.16_ENSMUSG00000036820.12_ENSMUSG00000016946.6	Pdpk1,Amdhd2,Kctd5
chr17_24078874_24162220_MSTRG.9632:1p-3d_-	mmu-miR-12187-3p	0.0588	0.0588	not_assayed	not_assayed	MSTRG.9632	ENSMUSG00000024122.16_ENSMUSG00000036820.12_ENSMUSG00000016946.6	Pdpk1,Amdhd2,Kctd5
chr17_24078874_24162220_MSTRG.9632:1p-3d_-	mmu-miR-669n	0.1765	0.0588	FALSE	TRUE	MSTRG.9632	ENSMUSG00000024122.16_ENSMUSG00000036820.12_ENSMUSG00000016946.6	Pdpk1,Amdhd2,Kctd5
chr17_24078874_24162220_MSTRG.9632:1p-3d_-	mmu-miR-7119-3p	0.3529	0.0588	not_assayed	not_assayed	MSTRG.9632	ENSMUSG00000024122.16_ENSMUSG00000036820.12_ENSMUSG00000016946.6	Pdpk1,Amdhd2,Kctd5
chr12_87449939_87452206_MSTRG.5318:1p-2d_+	mmu-miR-7083-3p	3	1	not_assayed	not_assayed	MSTRG.5318	ENSMUSG00000021040.15	Slirp
chr12_87449939_87452206_MSTRG.5318:1p-2d_+	mmu-miR-7664-3p	1	1	not_assayed	not_assayed	MSTRG.5318	ENSMUSG00000021040.15	Slirp
chr12_87449939_87452206_MSTRG.5318:1p-2d_+	mmu-miR-409-3p	3	1	TRUE	TRUE	MSTRG.5318	ENSMUSG00000021040.15	Slirp
chr12_87449939_87452206_MSTRG.5318:1p-2d_+	mmu-miR-3572-5p	1	1	not_assayed	not_assayed	MSTRG.5318	ENSMUSG00000021040.15	Slirp
chr12_87449939_87452206_MSTRG.5318:1p-2d_+	mmu-miR-7117-3p	2	1	not_assayed	not_assayed	MSTRG.5318	ENSMUSG00000021040.15	Slirp
chr12_87449939_87452206_MSTRG.5318:1p-2d_+	mmu-miR-674-5p	3	1	TRUE	TRUE	MSTRG.5318	ENSMUSG00000021040.15	Slirp
chr12_87449939_87452206_MSTRG.5318:1p-2d_+	mmu-miR-3473d	3	1	not_assayed	not_assayed	MSTRG.5318	ENSMUSG00000021040.15	Slirp
chr12_87449939_87452206_MSTRG.5318:1p-2d_+	mmu-miR-1947-3p	3	1	not_assayed	not_assayed	MSTRG.5318	ENSMUSG00000021040.15	Slirp
chr1_171358176_171359257_MSTRG.1394:1p-3d_+	mmu-miR-3094-5p	2	1	not_assayed	not_assayed	MSTRG.1394	ENSMUSG00000006412.10	Pfdn2
chr1_171358176_171359257_MSTRG.1394:1p-3d_+	mmu-miR-6979-5p	2	1	not_assayed	not_assayed	MSTRG.1394	ENSMUSG00000006412.10	Pfdn2
chr1_171358176_171359257_MSTRG.1394:1p-3d_+	mmu-miR-344c-3p	1	1	not_assayed	not_assayed	MSTRG.1394	ENSMUSG00000006412.10	Pfdn2
chr1_171358176_171359257_MSTRG.1394:1p-3d_+	mmu-miR-344-3p	1	1	TRUE	TRUE	MSTRG.1394	ENSMUSG00000006412.10	Pfdn2
chr1_171358176_171359257_MSTRG.1394:1p-3d_+	mmu-miR-1981-5p	1	1	TRUE	TRUE	MSTRG.1394	ENSMUSG00000006412.10	Pfdn2
chr1_171358176_171359257_MSTRG.1394:1p-3d_+	mmu-miR-1971	1	1	TRUE	TRUE	MSTRG.1394	ENSMUSG00000006412.10	Pfdn2
chr5_122406056_122411084_MSTRG.17937:1p-5d_+	mmu-miR-466i-5p	9	1	not_assayed	not_assayed	MSTRG.17937	ENSMUSG00000029465.14_ENSMUSG00000105895.1	Arpc3,Gm42829
chr5_122406056_122411084_MSTRG.17937:1p-5d_+	mmu-miR-466k	9	1	FALSE	FALSE	MSTRG.17937	ENSMUSG00000029465.14_ENSMUSG00000105895.1	Arpc3,Gm42829
chr5_122406056_122411084_MSTRG.17937:1p-5d_+	mmu-miR-466d-5p	9	1	FALSE	FALSE	MSTRG.17937	ENSMUSG00000029465.14_ENSMUSG00000105895.1	Arpc3,Gm42829
chr5_122406056_122411084_MSTRG.17937:1p-5d_+	mmu-miR-466l-5p	11	1	not_assayed	not_assayed	MSTRG.17937	ENSMUSG00000029465.14_ENSMUSG00000105895.1	Arpc3,Gm42829
chr5_122406056_122411084_MSTRG.17937:1p-5d_+	mmu-miR-6903-3p	10	1	not_assayed	not_assayed	MSTRG.17937	ENSMUSG00000029465.14_ENSMUSG00000105895.1	Arpc3,Gm42829
chr5_122406056_122411084_MSTRG.17937:1p-5d_+	mmu-miR-6910-5p	3	1	not_assayed	not_assayed	MSTRG.17937	ENSMUSG00000029465.14_ENSMUSG00000105895.1	Arpc3,Gm42829
chr5_122406056_122411084_MSTRG.17937:1p-5d_+	mmu-miR-488-3p	1	1	TRUE	TRUE	MSTRG.17937	ENSMUSG00000029465.14_ENSMUSG00000105895.1	Arpc3,Gm42829
chr5_122406056_122411084_MSTRG.17937:1p-5d_+	mmu-miR-466l-3p	6	1	not_assayed	not_assayed	MSTRG.17937	ENSMUSG00000029465.14_ENSMUSG00000105895.1	Arpc3,Gm42829
chr5_122406056_122411084_MSTRG.17937:1p-5d_+	mmu-miR-294-5p	2	1	FALSE	FALSE	MSTRG.17937	ENSMUSG00000029465.14_ENSMUSG00000105895.1	Arpc3,Gm42829
chr5_122406056_122411084_MSTRG.17937:1p-5d_+	mmu-miR-292b-5p	2	1	not_assayed	not_assayed	MSTRG.17937	ENSMUSG00000029465.14_ENSMUSG00000105895.1	Arpc3,Gm42829
chr5_122406056_122411084_MSTRG.17937:1p-5d_+	mmu-miR-6913-5p	4	1	not_assayed	not_assayed	MSTRG.17937	ENSMUSG00000029465.14_ENSMUSG00000105895.1	Arpc3,Gm42829
chr5_122406056_122411084_MSTRG.17937:1p-5d_+	mmu-miR-7050-3p	2	1	not_assayed	not_assayed	MSTRG.17937	ENSMUSG00000029465.14_ENSMUSG00000105895.1	Arpc3,Gm42829
chr5_122406056_122411084_MSTRG.17937:1p-5d_+	mmu-miR-320-5p	4	1	not_assayed	not_assayed	MSTRG.17937	ENSMUSG00000029465.14_ENSMUSG00000105895.1	Arpc3,Gm42829
chr5_122406056_122411084_MSTRG.17937:1p-5d_+	mmu-miR-12185-5p	3	1	not_assayed	not_assayed	MSTRG.17937	ENSMUSG00000029465.14_ENSMUSG00000105895.1	Arpc3,Gm42829
chr5_122406056_122411084_MSTRG.17937:1p-5d_+	mmu-miR-7116-3p	1	1	not_assayed	not_assayed	MSTRG.17937	ENSMUSG00000029465.14_ENSMUSG00000105895.1	Arpc3,Gm42829
chr5_122406056_122411084_MSTRG.17937:1p-5d_+	mmu-miR-5124b	5	1	not_assayed	not_assayed	MSTRG.17937	ENSMUSG00000029465.14_ENSMUSG00000105895.1	Arpc3,Gm42829
chr10_80130496_80130684_MSTRG.2320:3b-4d_+	mmu-miR-7059-3p	1	1	not_assayed	not_assayed	MSTRG.2320	ENSMUSG00000003068.16	Stk11
chr10_80130496_80130684_MSTRG.2320:3b-4d_+	mmu-miR-192-3p	1	1	not_assayed	not_assayed	MSTRG.2320	ENSMUSG00000003068.16	Stk11
chr12_100207326_100209819_MSTRG.5389:3p-5d_+	mmu-miR-12187-3p	3	1	not_assayed	not_assayed	MSTRG.5389	ENSMUSG00000001175.15	Calm1
chr12_100207326_100209819_MSTRG.5389:3p-5d_+	mmu-miR-1197-3p	2	1	TRUE	TRUE	MSTRG.5389	ENSMUSG00000001175.15	Calm1
chr12_100207326_100209819_MSTRG.5389:3p-5d_+	mmu-miR-7068-3p	1	1	not_assayed	not_assayed	MSTRG.5389	ENSMUSG00000001175.15	Calm1
chr12_100207326_100209819_MSTRG.5389:3p-5d_+	mmu-miR-7023-3p	1	1	not_assayed	not_assayed	MSTRG.5389	ENSMUSG00000001175.15	Calm1
chr12_100207326_100209819_MSTRG.5389:3p-5d_+	mmu-miR-7018-3p	1	1	not_assayed	not_assayed	MSTRG.5389	ENSMUSG00000001175.15	Calm1
chr12_100207326_100209819_MSTRG.5389:3p-5d_+	mmu-miR-340-5p	2	1	TRUE	TRUE	MSTRG.5389	ENSMUSG00000001175.15	Calm1
chr12_100207326_100209819_MSTRG.5389:3p-5d_+	mmu-miR-466l-3p	2	1	not_assayed	not_assayed	MSTRG.5389	ENSMUSG00000001175.15	Calm1
chr12_100207326_100209819_MSTRG.5389:3p-5d_+	mmu-miR-345-3p	3	1	TRUE	TRUE	MSTRG.5389	ENSMUSG00000001175.15	Calm1
chr12_100207326_100209819_MSTRG.5389:3p-5d_+	mmu-miR-325-3p	1	1	TRUE	TRUE	MSTRG.5389	ENSMUSG00000001175.15	Calm1
chr12_100207326_100209819_MSTRG.5389:3p-5d_+	mmu-miR-7229-3p	2	1	not_assayed	not_assayed	MSTRG.5389	ENSMUSG00000001175.15	Calm1
chr17_85014617_85017140_MSTRG.10452:1p-3d_+	mmu-miR-3618-3p	1	1	not_assayed	not_assayed	MSTRG.10452	ENSMUSG00000061130.13	Ppm1b
chr17_85014617_85017140_MSTRG.10452:1p-3d_+	mmu-miR-129b-5p	1	1	not_assayed	not_assayed	MSTRG.10452	ENSMUSG00000061130.13	Ppm1b
chr17_85014617_85017140_MSTRG.10452:1p-3d_+	mmu-miR-5624-5p	1	1	not_assayed	not_assayed	MSTRG.10452	ENSMUSG00000061130.13	Ppm1b
chr17_85014617_85017140_MSTRG.10452:1p-3d_+	mmu-miR-466l-3p	4	1	not_assayed	not_assayed	MSTRG.10452	ENSMUSG00000061130.13	Ppm1b
chr17_85014617_85017140_MSTRG.10452:1p-3d_+	mmu-miR-5626-5p	1	1	not_assayed	not_assayed	MSTRG.10452	ENSMUSG00000061130.13	Ppm1b
chr17_85014617_85017140_MSTRG.10452:1p-3d_+	mmu-miR-6949-3p	1	1	not_assayed	not_assayed	MSTRG.10452	ENSMUSG00000061130.13	Ppm1b
chr17_85014617_85017140_MSTRG.10452:1p-3d_+	mmu-miR-6979-5p	1	1	not_assayed	not_assayed	MSTRG.10452	ENSMUSG00000061130.13	Ppm1b
chr17_85014617_85017140_MSTRG.10452:1p-3d_+	mmu-miR-5108	1	1	not_assayed	not_assayed	MSTRG.10452	ENSMUSG00000061130.13	Ppm1b
chr17_85014617_85017140_MSTRG.10452:1p-3d_+	mmu-miR-2183	1	1	TRUE	FALSE	MSTRG.10452	ENSMUSG00000061130.13	Ppm1b
chr11_30899517_30942682_MSTRG.3103:2p-5d_-	mmu-miR-155-5p	0.2	0.2	TRUE	FALSE	MSTRG.3103	ENSMUSG00000020311.17	Erlec1
chr11_30899517_30942682_MSTRG.3103:2p-5d_-	mmu-miR-5101	0.2	0.2	not_assayed	not_assayed	MSTRG.3103	ENSMUSG00000020311.17	Erlec1
chr11_30899517_30942682_MSTRG.3103:2p-5d_-	mmu-miR-223-3p	1.4	1	TRUE	FALSE	MSTRG.3103	ENSMUSG00000020311.17	Erlec1
chr11_30899517_30942682_MSTRG.3103:2p-5d_-	mmu-miR-6961-3p	0.8	0.2	not_assayed	not_assayed	MSTRG.3103	ENSMUSG00000020311.17	Erlec1
chr11_30899517_30942682_MSTRG.3103:2p-5d_-	mmu-miR-3075-5p	1.8	1	not_assayed	not_assayed	MSTRG.3103	ENSMUSG00000020311.17	Erlec1
chr11_30899517_30942682_MSTRG.3103:2p-5d_-	mmu-miR-7650-5p	0.6	0.2	not_assayed	not_assayed	MSTRG.3103	ENSMUSG00000020311.17	Erlec1
chr11_30899517_30942682_MSTRG.3103:2p-5d_-	mmu-miR-142b	0.6	0.4	not_assayed	not_assayed	MSTRG.3103	ENSMUSG00000020311.17	Erlec1
chr11_30899517_30942682_MSTRG.3103:2p-5d_-	mmu-miR-8092	0.4	0.2	not_assayed	not_assayed	MSTRG.3103	ENSMUSG00000020311.17	Erlec1
chr11_30899517_30942682_MSTRG.3103:2p-5d_-	mmu-miR-6335	0.2	0.2	not_assayed	not_assayed	MSTRG.3103	ENSMUSG00000020311.17	Erlec1
chr11_30899517_30942682_MSTRG.3103:2p-5d_-	mmu-miR-7229-3p	0.4	0.2	not_assayed	not_assayed	MSTRG.3103	ENSMUSG00000020311.17	Erlec1
chr11_30899517_30942682_MSTRG.3103:2p-5d_-	mmu-miR-466k	0.2	0.2	FALSE	FALSE	MSTRG.3103	ENSMUSG00000020311.17	Erlec1
chr11_30899517_30942682_MSTRG.3103:2p-5d_-	mmu-miR-466i-5p	0.2	0.2	not_assayed	not_assayed	MSTRG.3103	ENSMUSG00000020311.17	Erlec1
chr11_30899517_30942682_MSTRG.3103:2p-5d_-	mmu-miR-466d-5p	0.2	0.2	FALSE	FALSE	MSTRG.3103	ENSMUSG00000020311.17	Erlec1
chr11_30899517_30942682_MSTRG.3103:2p-5d_-	mmu-miR-6359	0.2	0.2	not_assayed	not_assayed	MSTRG.3103	ENSMUSG00000020311.17	Erlec1
chr11_30899517_30942682_MSTRG.3103:2p-5d_-	mmu-miR-330-5p	0.8	0.2	TRUE	TRUE	MSTRG.3103	ENSMUSG00000020311.17	Erlec1
chr11_30899517_30942682_MSTRG.3103:2p-5d_-	mmu-miR-871-3p	0.6	0.2	not_assayed	not_assayed	MSTRG.3103	ENSMUSG00000020311.17	Erlec1
chr11_30899517_30942682_MSTRG.3103:2p-5d_-	mmu-miR-326-3p	0.8	0.2	FALSE	FALSE	MSTRG.3103	ENSMUSG00000020311.17	Erlec1
chr11_30899517_30942682_MSTRG.3103:2p-5d_-	mmu-miR-7649-5p	1.2	0.6	not_assayed	not_assayed	MSTRG.3103	ENSMUSG00000020311.17	Erlec1
chr11_30899517_30942682_MSTRG.3103:2p-5d_-	mmu-miR-6999-3p	0.6	0.2	not_assayed	not_assayed	MSTRG.3103	ENSMUSG00000020311.17	Erlec1
chr11_30899517_30942682_MSTRG.3103:2p-5d_-	mmu-miR-3154	0.6	0.2	not_assayed	not_assayed	MSTRG.3103	ENSMUSG00000020311.17	Erlec1
chr11_30899517_30942682_MSTRG.3103:2p-5d_-	mmu-miR-3057-5p	0.8	0.2	not_assayed	not_assayed	MSTRG.3103	ENSMUSG00000020311.17	Erlec1
chr11_30899517_30942682_MSTRG.3103:2p-5d_-	mmu-miR-3569-3p	0.6	0.2	not_assayed	not_assayed	MSTRG.3103	ENSMUSG00000020311.17	Erlec1
chr11_30899517_30942682_MSTRG.3103:2p-5d_-	mmu-miR-1947-3p	0.8	0.2	not_assayed	not_assayed	MSTRG.3103	ENSMUSG00000020311.17	Erlec1
chr11_30899517_30942682_MSTRG.3103:2p-5d_-	mmu-miR-8093	0.4	0.4	not_assayed	not_assayed	MSTRG.3103	ENSMUSG00000020311.17	Erlec1
chr11_30899517_30942682_MSTRG.3103:2p-5d_-	mmu-miR-692	0.4	0.4	FALSE	FALSE	MSTRG.3103	ENSMUSG00000020311.17	Erlec1
chr11_30899517_30942682_MSTRG.3103:2p-5d_-	mmu-miR-216c-5p	0.4	0.4	not_assayed	not_assayed	MSTRG.3103	ENSMUSG00000020311.17	Erlec1
chr11_30899517_30942682_MSTRG.3103:2p-5d_-	mmu-miR-7054-3p	0.4	0.4	not_assayed	not_assayed	MSTRG.3103	ENSMUSG00000020311.17	Erlec1
chr11_30899517_30942682_MSTRG.3103:2p-5d_-	mmu-miR-3094-3p	0.4	0.4	not_assayed	not_assayed	MSTRG.3103	ENSMUSG00000020311.17	Erlec1
chr11_30899517_30942682_MSTRG.3103:2p-5d_-	mmu-miR-3071-5p	0.8	0.4	not_assayed	not_assayed	MSTRG.3103	ENSMUSG00000020311.17	Erlec1
chr11_30899517_30942682_MSTRG.3103:2p-5d_-	mmu-miR-9768-3p	0.8	0.4	not_assayed	not_assayed	MSTRG.3103	ENSMUSG00000020311.17	Erlec1
chr11_30899517_30942682_MSTRG.3103:2p-5d_-	mmu-miR-7215-5p	0.4	0.4	not_assayed	not_assayed	MSTRG.3103	ENSMUSG00000020311.17	Erlec1
chr11_30899517_30942682_MSTRG.3103:2p-5d_-	mmu-miR-7b-3p	0.4	0.4	not_assayed	not_assayed	MSTRG.3103	ENSMUSG00000020311.17	Erlec1
chr11_30899517_30942682_MSTRG.3103:2p-5d_-	mmu-miR-7a-2-3p	0.4	0.4	not_assayed	not_assayed	MSTRG.3103	ENSMUSG00000020311.17	Erlec1
chr11_30899517_30942682_MSTRG.3103:2p-5d_-	mmu-miR-7050-5p	0.2	0.2	not_assayed	not_assayed	MSTRG.3103	ENSMUSG00000020311.17	Erlec1
chr11_30899517_30942682_MSTRG.3103:2p-5d_-	mmu-miR-7093-3p	1	0.4	not_assayed	not_assayed	MSTRG.3103	ENSMUSG00000020311.17	Erlec1
chr2_130443736_130444268_MSTRG.13152:1p-2d_+	mmu-miR-12187-3p	2	1	not_assayed	not_assayed	MSTRG.13152	ENSMUSG00000027411.17	Vps16
chr2_130443736_130444268_MSTRG.13152:1p-2d_+	mmu-miR-669b-5p	1	1	not_assayed	not_assayed	MSTRG.13152	ENSMUSG00000027411.17	Vps16
chr2_130443736_130444268_MSTRG.13152:1p-2d_+	mmu-miR-546	1	1	FALSE	FALSE	MSTRG.13152	ENSMUSG00000027411.17	Vps16
chr9_21274847_21277772_MSTRG.23293:5b-6d_+	mmu-miR-466l-5p	3	1	not_assayed	not_assayed	MSTRG.23293	ENSMUSG00000002820.6	Atg4d
chr9_21274847_21277772_MSTRG.23293:5b-6d_+	mmu-miR-6413	6	1	not_assayed	not_assayed	MSTRG.23293	ENSMUSG00000002820.6	Atg4d
chr9_21274847_21277772_MSTRG.23293:5b-6d_+	mmu-miR-6410	6	1	not_assayed	not_assayed	MSTRG.23293	ENSMUSG00000002820.6	Atg4d
chr9_21274847_21277772_MSTRG.23293:5b-6d_+	mmu-miR-6369	6	1	not_assayed	not_assayed	MSTRG.23293	ENSMUSG00000002820.6	Atg4d
chr9_21274847_21277772_MSTRG.23293:5b-6d_+	mmu-miR-6361	6	1	not_assayed	not_assayed	MSTRG.23293	ENSMUSG00000002820.6	Atg4d
chr9_21274847_21277772_MSTRG.23293:5b-6d_+	mmu-miR-5124b	6	1	not_assayed	not_assayed	MSTRG.23293	ENSMUSG00000002820.6	Atg4d
chr9_21274847_21277772_MSTRG.23293:5b-6d_+	mmu-miR-24-3p	6	1	TRUE	TRUE	MSTRG.23293	ENSMUSG00000002820.6	Atg4d
chr9_21274847_21277772_MSTRG.23293:5b-6d_+	mmu-miR-7649-5p	5	1	not_assayed	not_assayed	MSTRG.23293	ENSMUSG00000002820.6	Atg4d
chr9_21274847_21277772_MSTRG.23293:5b-6d_+	mmu-miR-484	1	1	TRUE	TRUE	MSTRG.23293	ENSMUSG00000002820.6	Atg4d
chr9_21274847_21277772_MSTRG.23293:5b-6d_+	mmu-miR-6917-5p	3	1	not_assayed	not_assayed	MSTRG.23293	ENSMUSG00000002820.6	Atg4d
chr9_21274847_21277772_MSTRG.23293:5b-6d_+	mmu-miR-302c-3p	1	1	FALSE	FALSE	MSTRG.23293	ENSMUSG00000002820.6	Atg4d
chr9_21274847_21277772_MSTRG.23293:5b-6d_+	mmu-miR-6348	2	1	not_assayed	not_assayed	MSTRG.23293	ENSMUSG00000002820.6	Atg4d
chr5_31251733_31253277_MSTRG.16970:1p-2d_-	mmu-miR-6400	1	1	not_assayed	not_assayed	MSTRG.16970	ENSMUSG00000038564.11	Ift172
chr5_31251733_31253277_MSTRG.16970:1p-2d_-	mmu-miR-466l-3p	1	1	not_assayed	not_assayed	MSTRG.16970	ENSMUSG00000038564.11	Ift172
chr5_31251733_31253277_MSTRG.16970:1p-2d_-	mmu-miR-5125	2	1	not_assayed	not_assayed	MSTRG.16970	ENSMUSG00000038564.11	Ift172
chr5_31251733_31253277_MSTRG.16970:1p-2d_-	mmu-miR-5621-3p	3	1	not_assayed	not_assayed	MSTRG.16970	ENSMUSG00000038564.11	Ift172
chr5_96265929_96266727_MSTRG.17531:3b-5d_+	mmu-miR-5624-5p	1	1	not_assayed	not_assayed	MSTRG.17531	ENSMUSG00000029486.13	Mrpl1
chr5_96265929_96266727_MSTRG.17531:3b-5d_+	mmu-miR-1264-3p	1	1	not_assayed	not_assayed	MSTRG.17531	ENSMUSG00000029486.13	Mrpl1
chr5_96265929_96266727_MSTRG.17531:3b-5d_+	mmu-miR-590-3p	2	1	FALSE	FALSE	MSTRG.17531	ENSMUSG00000029486.13	Mrpl1
chr5_96265929_96266727_MSTRG.17531:3b-5d_+	mmu-miR-3102-3p	1	1	not_assayed	not_assayed	MSTRG.17531	ENSMUSG00000029486.13	Mrpl1
chr8_79779073_79780287_MSTRG.22452:5b-6d_+	mmu-miR-12180-3p	3	1	not_assayed	not_assayed	MSTRG.22452	ENSMUSG00000036977.8	Anapc10
chr8_79779073_79780287_MSTRG.22452:5b-6d_+	mmu-miR-466k	2	1	FALSE	FALSE	MSTRG.22452	ENSMUSG00000036977.8	Anapc10
chr8_79779073_79780287_MSTRG.22452:5b-6d_+	mmu-miR-466i-5p	2	1	not_assayed	not_assayed	MSTRG.22452	ENSMUSG00000036977.8	Anapc10
chr8_79779073_79780287_MSTRG.22452:5b-6d_+	mmu-miR-466d-5p	2	1	FALSE	FALSE	MSTRG.22452	ENSMUSG00000036977.8	Anapc10
chr8_79779073_79780287_MSTRG.22452:5b-6d_+	mmu-miR-770-5p	1	1	TRUE	TRUE	MSTRG.22452	ENSMUSG00000036977.8	Anapc10
chr8_79779073_79780287_MSTRG.22452:5b-6d_+	mmu-miR-1199-5p	1	1	FALSE	FALSE	MSTRG.22452	ENSMUSG00000036977.8	Anapc10
chr8_79779073_79780287_MSTRG.22452:5b-6d_+	mmu-miR-28c	2	1	not_assayed	not_assayed	MSTRG.22452	ENSMUSG00000036977.8	Anapc10
chr8_79779073_79780287_MSTRG.22452:5b-6d_+	mmu-miR-28b	2	1	not_assayed	not_assayed	MSTRG.22452	ENSMUSG00000036977.8	Anapc10
chr8_79779073_79780287_MSTRG.22452:5b-6d_+	mmu-miR-3087-3p	1	1	not_assayed	not_assayed	MSTRG.22452	ENSMUSG00000036977.8	Anapc10
chr8_79779073_79780287_MSTRG.22452:5b-6d_+	mmu-miR-466l-5p	2	1	not_assayed	not_assayed	MSTRG.22452	ENSMUSG00000036977.8	Anapc10
chr8_79779073_79780287_MSTRG.22452:5b-6d_+	mmu-miR-669j	1	1	not_assayed	not_assayed	MSTRG.22452	ENSMUSG00000036977.8	Anapc10
chr8_79779073_79780287_MSTRG.22452:5b-6d_+	mmu-miR-669i	1	1	not_assayed	not_assayed	MSTRG.22452	ENSMUSG00000036977.8	Anapc10
chr8_79779073_79780287_MSTRG.22452:5b-6d_+	mmu-miR-135b-5p	1	1	TRUE	TRUE	MSTRG.22452	ENSMUSG00000036977.8	Anapc10
chr8_79779073_79780287_MSTRG.22452:5b-6d_+	mmu-miR-135a-5p	1	1	TRUE	TRUE	MSTRG.22452	ENSMUSG00000036977.8	Anapc10
chr8_79779073_79780287_MSTRG.22452:5b-6d_+	mmu-miR-3112-5p	1	1	not_assayed	not_assayed	MSTRG.22452	ENSMUSG00000036977.8	Anapc10
chr1_65276806_65278695_MSTRG.506:1p-2d_+	mmu-miR-3075-3p	3	1	not_assayed	not_assayed	MSTRG.506	ENSMUSG00000025949.16	Pikfyve
chr1_65276806_65278695_MSTRG.506:1p-2d_+	mmu-miR-7678-3p	2	1	not_assayed	not_assayed	MSTRG.506	ENSMUSG00000025949.16	Pikfyve
chr1_65276806_65278695_MSTRG.506:1p-2d_+	mmu-miR-7064-5p	2	1	not_assayed	not_assayed	MSTRG.506	ENSMUSG00000025949.16	Pikfyve
chr1_65276806_65278695_MSTRG.506:1p-2d_+	mmu-miR-6378	1	1	not_assayed	not_assayed	MSTRG.506	ENSMUSG00000025949.16	Pikfyve
chr1_65276806_65278695_MSTRG.506:1p-2d_+	mmu-miR-7012-5p	5	1	not_assayed	not_assayed	MSTRG.506	ENSMUSG00000025949.16	Pikfyve
chr1_65276806_65278695_MSTRG.506:1p-2d_+	mmu-miR-8113	5	1	not_assayed	not_assayed	MSTRG.506	ENSMUSG00000025949.16	Pikfyve
chr1_65276806_65278695_MSTRG.506:1p-2d_+	mmu-miR-7057-5p	5	1	not_assayed	not_assayed	MSTRG.506	ENSMUSG00000025949.16	Pikfyve
chr1_65276806_65278695_MSTRG.506:1p-2d_+	mmu-miR-670-3p	2	1	not_assayed	not_assayed	MSTRG.506	ENSMUSG00000025949.16	Pikfyve
chr1_65276806_65278695_MSTRG.506:1p-2d_+	mmu-miR-7032-3p	8	1	not_assayed	not_assayed	MSTRG.506	ENSMUSG00000025949.16	Pikfyve
chr1_65276806_65278695_MSTRG.506:1p-2d_+	mmu-miR-8119	5	1	not_assayed	not_assayed	MSTRG.506	ENSMUSG00000025949.16	Pikfyve
chr1_65276806_65278695_MSTRG.506:1p-2d_+	mmu-let-7a-2-3p	1	1	not_assayed	not_assayed	MSTRG.506	ENSMUSG00000025949.16	Pikfyve
chr1_65276806_65278695_MSTRG.506:1p-2d_+	mmu-miR-377-3p	2	1	TRUE	TRUE	MSTRG.506	ENSMUSG00000025949.16	Pikfyve
chr11_121322212_121327224_MSTRG.4554:1p-3d_-	mmu-miR-7116-3p	5	1	not_assayed	not_assayed	MSTRG.4554	ENSMUSG00000025173.13	Wdr45b
chr11_121322212_121327224_MSTRG.4554:1p-3d_-	mmu-miR-6951-3p	5	1	not_assayed	not_assayed	MSTRG.4554	ENSMUSG00000025173.13	Wdr45b
chr11_121322212_121327224_MSTRG.4554:1p-3d_-	mmu-miR-669c-3p	3	1	not_assayed	not_assayed	MSTRG.4554	ENSMUSG00000025173.13	Wdr45b
chr11_121322212_121327224_MSTRG.4554:1p-3d_-	mmu-miR-7119-3p	5	1	not_assayed	not_assayed	MSTRG.4554	ENSMUSG00000025173.13	Wdr45b
chr11_121322212_121327224_MSTRG.4554:1p-3d_-	mmu-miR-6353	2	1	not_assayed	not_assayed	MSTRG.4554	ENSMUSG00000025173.13	Wdr45b
chr11_121322212_121327224_MSTRG.4554:1p-3d_-	mmu-miR-195b	2	1	not_assayed	not_assayed	MSTRG.4554	ENSMUSG00000025173.13	Wdr45b
chr11_121322212_121327224_MSTRG.4554:1p-3d_-	mmu-miR-195a-5p	2	1	not_assayed	not_assayed	MSTRG.4554	ENSMUSG00000025173.13	Wdr45b
chr11_121322212_121327224_MSTRG.4554:1p-3d_-	mmu-miR-16-5p	2	1	TRUE	TRUE	MSTRG.4554	ENSMUSG00000025173.13	Wdr45b
chr11_121322212_121327224_MSTRG.4554:1p-3d_-	mmu-miR-15b-5p	2	1	TRUE	TRUE	MSTRG.4554	ENSMUSG00000025173.13	Wdr45b
chr11_121322212_121327224_MSTRG.4554:1p-3d_-	mmu-miR-15a-5p	2	1	TRUE	TRUE	MSTRG.4554	ENSMUSG00000025173.13	Wdr45b
chr11_121322212_121327224_MSTRG.4554:1p-3d_-	mmu-miR-677-3p	6	1	not_assayed	not_assayed	MSTRG.4554	ENSMUSG00000025173.13	Wdr45b
chr11_121322212_121327224_MSTRG.4554:1p-3d_-	mmu-miR-883b-5p	3	1	TRUE	FALSE	MSTRG.4554	ENSMUSG00000025173.13	Wdr45b
chr11_121322212_121327224_MSTRG.4554:1p-3d_-	mmu-miR-6419	2	1	not_assayed	not_assayed	MSTRG.4554	ENSMUSG00000025173.13	Wdr45b
chr11_121322212_121327224_MSTRG.4554:1p-3d_-	mmu-miR-6342	2	1	not_assayed	not_assayed	MSTRG.4554	ENSMUSG00000025173.13	Wdr45b
chr11_121322212_121327224_MSTRG.4554:1p-3d_-	mmu-miR-497a-5p	2	1	TRUE	TRUE	MSTRG.4554	ENSMUSG00000025173.13	Wdr45b
chr11_121322212_121327224_MSTRG.4554:1p-3d_-	mmu-miR-322-5p	2	1	FALSE	TRUE	MSTRG.4554	ENSMUSG00000025173.13	Wdr45b
chr11_121322212_121327224_MSTRG.4554:1p-3d_-	mmu-miR-1907	2	1	not_assayed	not_assayed	MSTRG.4554	ENSMUSG00000025173.13	Wdr45b
chr11_121322212_121327224_MSTRG.4554:1p-3d_-	mmu-miR-7210-3p	2	1	not_assayed	not_assayed	MSTRG.4554	ENSMUSG00000025173.13	Wdr45b
chr11_121322212_121327224_MSTRG.4554:1p-3d_-	mmu-miR-6338	4	1	not_assayed	not_assayed	MSTRG.4554	ENSMUSG00000025173.13	Wdr45b
chr11_121322212_121327224_MSTRG.4554:1p-3d_-	mmu-miR-29b-2-5p	4	1	not_assayed	not_assayed	MSTRG.4554	ENSMUSG00000025173.13	Wdr45b
chr11_121322212_121327224_MSTRG.4554:1p-3d_-	mmu-miR-3078-3p	3	1	not_assayed	not_assayed	MSTRG.4554	ENSMUSG00000025173.13	Wdr45b
chr1_134432359_134433354_MSTRG.1044:2p-3d_+	mmu-miR-382-5p	1	1	TRUE	TRUE	MSTRG.1044	ENSMUSG00000026457.14	Adipor1
chr1_134432359_134433354_MSTRG.1044:2p-3d_+	mmu-miR-29c-3p	1	1	TRUE	TRUE	MSTRG.1044	ENSMUSG00000026457.14	Adipor1
chr1_134432359_134433354_MSTRG.1044:2p-3d_+	mmu-miR-29b-3p	1	1	TRUE	TRUE	MSTRG.1044	ENSMUSG00000026457.14	Adipor1
chr1_134432359_134433354_MSTRG.1044:2p-3d_+	mmu-miR-29a-3p	1	1	TRUE	TRUE	MSTRG.1044	ENSMUSG00000026457.14	Adipor1
chr1_134432359_134433354_MSTRG.1044:2p-3d_+	mmu-miR-6401	1	1	not_assayed	not_assayed	MSTRG.1044	ENSMUSG00000026457.14	Adipor1
chr7_63759043_63766232_MSTRG.20725:1p-5d_+	mmu-miR-881-5p	6	1	FALSE	FALSE	MSTRG.20725	ENSMUSG00000108421.1_ENSMUSG00000033510.14	Gm44718,Otud7a
chr7_63759043_63766232_MSTRG.20725:1p-5d_+	mmu-miR-153-5p	2	1	not_assayed	not_assayed	MSTRG.20725	ENSMUSG00000108421.1_ENSMUSG00000033510.14	Gm44718,Otud7a
chr7_63759043_63766232_MSTRG.20725:1p-5d_+	mmu-miR-7086-5p	4	1	not_assayed	not_assayed	MSTRG.20725	ENSMUSG00000108421.1_ENSMUSG00000033510.14	Gm44718,Otud7a
chr7_63759043_63766232_MSTRG.20725:1p-5d_+	mmu-miR-1969	5	1	TRUE	FALSE	MSTRG.20725	ENSMUSG00000108421.1_ENSMUSG00000033510.14	Gm44718,Otud7a
chr7_63759043_63766232_MSTRG.20725:1p-5d_+	mmu-miR-146b-3p	2	1	FALSE	TRUE	MSTRG.20725	ENSMUSG00000108421.1_ENSMUSG00000033510.14	Gm44718,Otud7a
chr7_63759043_63766232_MSTRG.20725:1p-5d_+	mmu-miR-26b-5p	3	1	TRUE	TRUE	MSTRG.20725	ENSMUSG00000108421.1_ENSMUSG00000033510.14	Gm44718,Otud7a
chr7_63759043_63766232_MSTRG.20725:1p-5d_+	mmu-miR-26a-5p	3	1	TRUE	TRUE	MSTRG.20725	ENSMUSG00000108421.1_ENSMUSG00000033510.14	Gm44718,Otud7a
chr7_63759043_63766232_MSTRG.20725:1p-5d_+	mmu-miR-3103-5p	6	1	not_assayed	not_assayed	MSTRG.20725	ENSMUSG00000108421.1_ENSMUSG00000033510.14	Gm44718,Otud7a
chr7_63759043_63766232_MSTRG.20725:1p-5d_+	mmu-miR-6937-3p	3	1	not_assayed	not_assayed	MSTRG.20725	ENSMUSG00000108421.1_ENSMUSG00000033510.14	Gm44718,Otud7a
chr7_63759043_63766232_MSTRG.20725:1p-5d_+	mmu-miR-12196-3p	3	1	not_assayed	not_assayed	MSTRG.20725	ENSMUSG00000108421.1_ENSMUSG00000033510.14	Gm44718,Otud7a
chr7_63759043_63766232_MSTRG.20725:1p-5d_+	mmu-miR-7116-3p	4	1	not_assayed	not_assayed	MSTRG.20725	ENSMUSG00000108421.1_ENSMUSG00000033510.14	Gm44718,Otud7a
chr7_63759043_63766232_MSTRG.20725:1p-5d_+	mmu-miR-7047-5p	6	1	not_assayed	not_assayed	MSTRG.20725	ENSMUSG00000108421.1_ENSMUSG00000033510.14	Gm44718,Otud7a
chr7_63759043_63766232_MSTRG.20725:1p-5d_+	mmu-miR-6965-5p	6	1	not_assayed	not_assayed	MSTRG.20725	ENSMUSG00000108421.1_ENSMUSG00000033510.14	Gm44718,Otud7a
chr7_63759043_63766232_MSTRG.20725:1p-5d_+	mmu-miR-6951-3p	4	1	not_assayed	not_assayed	MSTRG.20725	ENSMUSG00000108421.1_ENSMUSG00000033510.14	Gm44718,Otud7a
chr7_63759043_63766232_MSTRG.20725:1p-5d_+	mmu-miR-7235-5p	6	1	not_assayed	not_assayed	MSTRG.20725	ENSMUSG00000108421.1_ENSMUSG00000033510.14	Gm44718,Otud7a
chr7_63759043_63766232_MSTRG.20725:1p-5d_+	mmu-miR-1952	4	1	FALSE	FALSE	MSTRG.20725	ENSMUSG00000108421.1_ENSMUSG00000033510.14	Gm44718,Otud7a
chr7_63759043_63766232_MSTRG.20725:1p-5d_+	mmu-miR-1970b-5p	6	1	not_assayed	not_assayed	MSTRG.20725	ENSMUSG00000108421.1_ENSMUSG00000033510.14	Gm44718,Otud7a
chr7_63759043_63766232_MSTRG.20725:1p-5d_+	mmu-miR-126a-5p	3	1	not_assayed	not_assayed	MSTRG.20725	ENSMUSG00000108421.1_ENSMUSG00000033510.14	Gm44718,Otud7a
chr7_63759043_63766232_MSTRG.20725:1p-5d_+	mmu-miR-7661-5p	5	1	not_assayed	not_assayed	MSTRG.20725	ENSMUSG00000108421.1_ENSMUSG00000033510.14	Gm44718,Otud7a
chr10_81123905_81130688_MSTRG.2376:1p-6d_+	mmu-miR-7227-3p	1.5	0.5	not_assayed	not_assayed	MSTRG.2376	ENSMUSG00000035027.18	Map2k2
chr10_81123905_81130688_MSTRG.2376:1p-6d_+	mmu-miR-7067-5p	0.75	0.25	not_assayed	not_assayed	MSTRG.2376	ENSMUSG00000035027.18	Map2k2
chr10_81123905_81130688_MSTRG.2376:1p-6d_+	mmu-miR-7239-3p	1	0.25	not_assayed	not_assayed	MSTRG.2376	ENSMUSG00000035027.18	Map2k2
chr10_81123905_81130688_MSTRG.2376:1p-6d_+	mmu-miR-669b-5p	0.5	0.25	not_assayed	not_assayed	MSTRG.2376	ENSMUSG00000035027.18	Map2k2
chr10_81123905_81130688_MSTRG.2376:1p-6d_+	mmu-miR-12187-3p	0.25	0.25	not_assayed	not_assayed	MSTRG.2376	ENSMUSG00000035027.18	Map2k2
chr10_81123905_81130688_MSTRG.2376:1p-6d_+	mmu-miR-3094-3p	0.5	0.25	not_assayed	not_assayed	MSTRG.2376	ENSMUSG00000035027.18	Map2k2
chr10_81123905_81130688_MSTRG.2376:1p-6d_+	mmu-miR-124b-3p	0.5	0.25	not_assayed	not_assayed	MSTRG.2376	ENSMUSG00000035027.18	Map2k2
chr10_81123905_81130688_MSTRG.2376:1p-6d_+	mmu-miR-8107	0.25	0.25	not_assayed	not_assayed	MSTRG.2376	ENSMUSG00000035027.18	Map2k2
chr10_61674212_61676824_MSTRG.2117:1p-3d_+	mmu-miR-669c-3p	7	1	not_assayed	not_assayed	MSTRG.2117	ENSMUSG00000020089.8	Ppa1
chr10_61674212_61676824_MSTRG.2117:1p-3d_+	mmu-miR-6923-5p	1	0.5	not_assayed	not_assayed	MSTRG.2117	ENSMUSG00000020089.8	Ppa1
chr10_61674212_61676824_MSTRG.2117:1p-3d_+	mmu-miR-7035-5p	1.5	0.5	not_assayed	not_assayed	MSTRG.2117	ENSMUSG00000020089.8	Ppa1
chr10_61674212_61676824_MSTRG.2117:1p-3d_+	mmu-miR-3110-5p	3	1	not_assayed	not_assayed	MSTRG.2117	ENSMUSG00000020089.8	Ppa1
chr10_61674212_61676824_MSTRG.2117:1p-3d_+	mmu-miR-1958	1	0.5	FALSE	FALSE	MSTRG.2117	ENSMUSG00000020089.8	Ppa1
chr10_61674212_61676824_MSTRG.2117:1p-3d_+	mmu-miR-1911-5p	2	1	not_assayed	not_assayed	MSTRG.2117	ENSMUSG00000020089.8	Ppa1
chr10_61674212_61676824_MSTRG.2117:1p-3d_+	mmu-miR-872-5p	0.5	0.5	TRUE	TRUE	MSTRG.2117	ENSMUSG00000020089.8	Ppa1
chr10_61674212_61676824_MSTRG.2117:1p-3d_+	mmu-miR-3473g	2	1	not_assayed	not_assayed	MSTRG.2117	ENSMUSG00000020089.8	Ppa1
chr10_61674212_61676824_MSTRG.2117:1p-3d_+	mmu-miR-125a-3p	1	1	TRUE	TRUE	MSTRG.2117	ENSMUSG00000020089.8	Ppa1
chr10_61674212_61676824_MSTRG.2117:1p-3d_+	mmu-miR-7116-3p	2	1	not_assayed	not_assayed	MSTRG.2117	ENSMUSG00000020089.8	Ppa1
chr10_61674212_61676824_MSTRG.2117:1p-3d_+	mmu-miR-6951-3p	2	1	not_assayed	not_assayed	MSTRG.2117	ENSMUSG00000020089.8	Ppa1
chr10_61674212_61676824_MSTRG.2117:1p-3d_+	mmu-miR-7667-3p	1.5	1	not_assayed	not_assayed	MSTRG.2117	ENSMUSG00000020089.8	Ppa1
chr10_61674212_61676824_MSTRG.2117:1p-3d_+	mmu-miR-8095	1	0.5	not_assayed	not_assayed	MSTRG.2117	ENSMUSG00000020089.8	Ppa1
chr10_61674212_61676824_MSTRG.2117:1p-3d_+	mmu-miR-7042-5p	2.5	0.5	not_assayed	not_assayed	MSTRG.2117	ENSMUSG00000020089.8	Ppa1
chr6_149157147_149157584_MSTRG.19804:2p-4d_-	mmu-miR-495-3p	1	1	TRUE	TRUE	MSTRG.19804	ENSMUSG00000068250.13	Amn1
chr6_149157147_149157584_MSTRG.19804:2p-4d_-	mmu-miR-12200-5p	1	1	not_assayed	not_assayed	MSTRG.19804	ENSMUSG00000068250.13	Amn1
chr6_149157147_149157584_MSTRG.19804:2p-4d_-	mmu-miR-1192	1	1	FALSE	FALSE	MSTRG.19804	ENSMUSG00000068250.13	Amn1
chr6_149157147_149157584_MSTRG.19804:2p-4d_-	mmu-miR-7032-3p	1	1	not_assayed	not_assayed	MSTRG.19804	ENSMUSG00000068250.13	Amn1
chr6_149157147_149157584_MSTRG.19804:2p-4d_-	mmu-miR-8118	1	1	not_assayed	not_assayed	MSTRG.19804	ENSMUSG00000068250.13	Amn1
chr15_99495964_99499512_MSTRG.8518:2p-5d_-	mmu-miR-881-5p	8	1	FALSE	FALSE	MSTRG.8518	ENSMUSG00000023011.8	Faim2
chr15_76715153_76717701_MSTRG.8162:2p-3d_+	mmu-miR-7223-5p	1	1	not_assayed	not_assayed	MSTRG.8162	ENSMUSG00000033728.14	Lrrc14
chr15_76715153_76717701_MSTRG.8162:2p-3d_+	mmu-miR-3101-3p	1	1	not_assayed	not_assayed	MSTRG.8162	ENSMUSG00000033728.14	Lrrc14
chr15_76715153_76717701_MSTRG.8162:2p-3d_+	mmu-miR-7116-3p	2	1	not_assayed	not_assayed	MSTRG.8162	ENSMUSG00000033728.14	Lrrc14
chr15_76715153_76717701_MSTRG.8162:2p-3d_+	mmu-miR-302d-3p	2	1	FALSE	FALSE	MSTRG.8162	ENSMUSG00000033728.14	Lrrc14
chr15_76715153_76717701_MSTRG.8162:2p-3d_+	mmu-miR-302b-3p	2	1	FALSE	TRUE	MSTRG.8162	ENSMUSG00000033728.14	Lrrc14
chr15_76715153_76717701_MSTRG.8162:2p-3d_+	mmu-miR-302a-3p	2	1	TRUE	TRUE	MSTRG.8162	ENSMUSG00000033728.14	Lrrc14
chr15_76715153_76717701_MSTRG.8162:2p-3d_+	mmu-miR-467a-5p	2	1	TRUE	TRUE	MSTRG.8162	ENSMUSG00000033728.14	Lrrc14
chr10_85016447_85018338_MSTRG.2457:1p-2d_+	mmu-miR-203-3p	2	1	not_assayed	not_assayed	MSTRG.2457	ENSMUSG00000035620.15	Ric8b
chr10_85016447_85018338_MSTRG.2457:1p-2d_+	mmu-miR-8106	1	1	not_assayed	not_assayed	MSTRG.2457	ENSMUSG00000035620.15	Ric8b
chr10_85016447_85018338_MSTRG.2457:1p-2d_+	mmu-miR-6920-5p	2	1	not_assayed	not_assayed	MSTRG.2457	ENSMUSG00000035620.15	Ric8b
chr10_85016447_85018338_MSTRG.2457:1p-2d_+	mmu-miR-1264-3p	2	1	not_assayed	not_assayed	MSTRG.2457	ENSMUSG00000035620.15	Ric8b
chr10_85016447_85018338_MSTRG.2457:1p-2d_+	mmu-miR-7001-3p	2	1	not_assayed	not_assayed	MSTRG.2457	ENSMUSG00000035620.15	Ric8b
chr10_85016447_85018338_MSTRG.2457:1p-2d_+	mmu-miR-7084-3p	2	1	not_assayed	not_assayed	MSTRG.2457	ENSMUSG00000035620.15	Ric8b
chr10_85016447_85018338_MSTRG.2457:1p-2d_+	mmu-miR-1958	3	1	FALSE	FALSE	MSTRG.2457	ENSMUSG00000035620.15	Ric8b
chr10_85016447_85018338_MSTRG.2457:1p-2d_+	mmu-miR-7213-5p	1	1	not_assayed	not_assayed	MSTRG.2457	ENSMUSG00000035620.15	Ric8b
chr3_40790379_40796106_MSTRG.14023:2b-9d_+	mmu-miR-7116-3p	9	1	not_assayed	not_assayed	MSTRG.14023	ENSMUSG00000025757.13	Hspa4l
chr3_40790379_40796106_MSTRG.14023:2b-9d_+	mmu-miR-6951-3p	9	1	not_assayed	not_assayed	MSTRG.14023	ENSMUSG00000025757.13	Hspa4l
chr3_40790379_40796106_MSTRG.14023:2b-9d_+	mmu-miR-219b-3p	3	1	not_assayed	not_assayed	MSTRG.14023	ENSMUSG00000025757.13	Hspa4l
chr3_40790379_40796106_MSTRG.14023:2b-9d_+	mmu-miR-126b-5p	3	1	not_assayed	not_assayed	MSTRG.14023	ENSMUSG00000025757.13	Hspa4l
chr3_40790379_40796106_MSTRG.14023:2b-9d_+	mmu-miR-3094-3p	6	1	not_assayed	not_assayed	MSTRG.14023	ENSMUSG00000025757.13	Hspa4l
chr3_40790379_40796106_MSTRG.14023:2b-9d_+	mmu-miR-761	3	1	FALSE	FALSE	MSTRG.14023	ENSMUSG00000025757.13	Hspa4l
chr3_40790379_40796106_MSTRG.14023:2b-9d_+	mmu-miR-466o-3p	1	1	not_assayed	not_assayed	MSTRG.14023	ENSMUSG00000025757.13	Hspa4l
chr3_40790379_40796106_MSTRG.14023:2b-9d_+	mmu-miR-466m-3p	1	1	not_assayed	not_assayed	MSTRG.14023	ENSMUSG00000025757.13	Hspa4l
chr3_40790379_40796106_MSTRG.14023:2b-9d_+	mmu-miR-7059-3p	3	1	not_assayed	not_assayed	MSTRG.14023	ENSMUSG00000025757.13	Hspa4l
chr3_40790379_40796106_MSTRG.14023:2b-9d_+	mmu-miR-297c-5p	3	1	FALSE	TRUE	MSTRG.14023	ENSMUSG00000025757.13	Hspa4l
chr3_40790379_40796106_MSTRG.14023:2b-9d_+	mmu-miR-297b-5p	3	1	FALSE	FALSE	MSTRG.14023	ENSMUSG00000025757.13	Hspa4l
chr3_40790379_40796106_MSTRG.14023:2b-9d_+	mmu-miR-297a-5p	3	1	not_assayed	not_assayed	MSTRG.14023	ENSMUSG00000025757.13	Hspa4l
chr3_40790379_40796106_MSTRG.14023:2b-9d_+	mmu-miR-214-3p	3	1	FALSE	FALSE	MSTRG.14023	ENSMUSG00000025757.13	Hspa4l
chr3_40790379_40796106_MSTRG.14023:2b-9d_+	mmu-miR-6951-5p	3	1	not_assayed	not_assayed	MSTRG.14023	ENSMUSG00000025757.13	Hspa4l
chr3_40790379_40796106_MSTRG.14023:2b-9d_+	mmu-miR-211-5p	3	1	TRUE	TRUE	MSTRG.14023	ENSMUSG00000025757.13	Hspa4l
chr3_40790379_40796106_MSTRG.14023:2b-9d_+	mmu-miR-7079-3p	2	1	not_assayed	not_assayed	MSTRG.14023	ENSMUSG00000025757.13	Hspa4l
chr3_40790379_40796106_MSTRG.14023:2b-9d_+	mmu-miR-126a-5p	3	1	not_assayed	not_assayed	MSTRG.14023	ENSMUSG00000025757.13	Hspa4l
chr3_40790379_40796106_MSTRG.14023:2b-9d_+	mmu-miR-7670-3p	3	1	not_assayed	not_assayed	MSTRG.14023	ENSMUSG00000025757.13	Hspa4l
chr3_40790379_40796106_MSTRG.14023:2b-9d_+	mmu-miR-204-5p	3	1	TRUE	TRUE	MSTRG.14023	ENSMUSG00000025757.13	Hspa4l
chr3_40790379_40796106_MSTRG.14023:2b-9d_+	mmu-miR-6380	4	1	not_assayed	not_assayed	MSTRG.14023	ENSMUSG00000025757.13	Hspa4l
chr3_40790379_40796106_MSTRG.14023:2b-9d_+	mmu-miR-466p-3p	2	1	not_assayed	not_assayed	MSTRG.14023	ENSMUSG00000025757.13	Hspa4l
chr3_40790379_40796106_MSTRG.14023:2b-9d_+	mmu-miR-466c-3p	2	1	not_assayed	not_assayed	MSTRG.14023	ENSMUSG00000025757.13	Hspa4l
chr3_40790379_40796106_MSTRG.14023:2b-9d_+	mmu-miR-466b-3p	2	1	not_assayed	not_assayed	MSTRG.14023	ENSMUSG00000025757.13	Hspa4l
chr3_40790379_40796106_MSTRG.14023:2b-9d_+	mmu-miR-741-3p	3	1	FALSE	FALSE	MSTRG.14023	ENSMUSG00000025757.13	Hspa4l
chr3_40790379_40796106_MSTRG.14023:2b-9d_+	mmu-miR-693-5p	4	1	FALSE	FALSE	MSTRG.14023	ENSMUSG00000025757.13	Hspa4l
chr3_40790379_40796106_MSTRG.14023:2b-9d_+	mmu-miR-669n	4	1	FALSE	TRUE	MSTRG.14023	ENSMUSG00000025757.13	Hspa4l
chr3_40790379_40796106_MSTRG.14023:2b-9d_+	mmu-miR-541-5p	2	1	TRUE	TRUE	MSTRG.14023	ENSMUSG00000025757.13	Hspa4l
chr3_40790379_40796106_MSTRG.14023:2b-9d_+	mmu-miR-23b-3p	3	1	TRUE	TRUE	MSTRG.14023	ENSMUSG00000025757.13	Hspa4l
chr3_40790379_40796106_MSTRG.14023:2b-9d_+	mmu-miR-23a-3p	3	1	FALSE	FALSE	MSTRG.14023	ENSMUSG00000025757.13	Hspa4l
chr16_11219292_11220400_MSTRG.8707:1p-3d_-	mmu-miR-3472	1	1	not_assayed	not_assayed	MSTRG.8707	ENSMUSG00000062203.15	Gspt1
chr16_11219292_11220400_MSTRG.8707:1p-3d_-	mmu-miR-3618-3p	1	1	not_assayed	not_assayed	MSTRG.8707	ENSMUSG00000062203.15	Gspt1
chr16_11219292_11220400_MSTRG.8707:1p-3d_-	mmu-miR-3069-5p	2	1	not_assayed	not_assayed	MSTRG.8707	ENSMUSG00000062203.15	Gspt1
chr16_11219292_11220400_MSTRG.8707:1p-3d_-	mmu-miR-6956-5p	1	1	not_assayed	not_assayed	MSTRG.8707	ENSMUSG00000062203.15	Gspt1
chr16_11219292_11220400_MSTRG.8707:1p-3d_-	mmu-miR-6991-5p	1	1	not_assayed	not_assayed	MSTRG.8707	ENSMUSG00000062203.15	Gspt1
chr16_11219292_11220400_MSTRG.8707:1p-3d_-	mmu-miR-12190-3p	1	1	not_assayed	not_assayed	MSTRG.8707	ENSMUSG00000062203.15	Gspt1
chr16_11219292_11220400_MSTRG.8707:1p-3d_-	mmu-miR-669g	1	1	FALSE	FALSE	MSTRG.8707	ENSMUSG00000062203.15	Gspt1
chr16_11219292_11220400_MSTRG.8707:1p-3d_-	mmu-miR-6937-5p	2	1	not_assayed	not_assayed	MSTRG.8707	ENSMUSG00000062203.15	Gspt1
chr16_11219292_11220400_MSTRG.8707:1p-3d_-	mmu-miR-582-5p	2	1	not_assayed	not_assayed	MSTRG.8707	ENSMUSG00000062203.15	Gspt1
chr16_11219292_11220400_MSTRG.8707:1p-3d_-	mmu-miR-7094b-2-5p	1	1	not_assayed	not_assayed	MSTRG.8707	ENSMUSG00000062203.15	Gspt1
chr3_89208693_89208966_MSTRG.14419:1p-3d_+	mmu-miR-7008-3p	1	1	not_assayed	not_assayed	MSTRG.14419	ENSMUSG00000028048.11	Gba
chr9_120168670_120190290_MSTRG.24506:1p-17d_+	mmu-miR-7016-5p	0.6	0.2	not_assayed	not_assayed	MSTRG.24506	ENSMUSG00000032517.16_ENSMUSG00000111219.1_ENSMUSG00000111360.1_ENSMUSG00000104494.1	Mobp,Gm38642,Gm38642,Gm37111
chr9_120168670_120190290_MSTRG.24506:1p-17d_+	mmu-miR-5101	3.8	0.4	not_assayed	not_assayed	MSTRG.24506	ENSMUSG00000032517.16_ENSMUSG00000111219.1_ENSMUSG00000111360.1_ENSMUSG00000104494.1	Mobp,Gm38642,Gm38642,Gm37111
chr9_120168670_120190290_MSTRG.24506:1p-17d_+	mmu-miR-669c-3p	5.6	0.4	not_assayed	not_assayed	MSTRG.24506	ENSMUSG00000032517.16_ENSMUSG00000111219.1_ENSMUSG00000111360.1_ENSMUSG00000104494.1	Mobp,Gm38642,Gm38642,Gm37111
chr9_120168670_120190290_MSTRG.24506:1p-17d_+	mmu-miR-7116-3p	2	0.4	not_assayed	not_assayed	MSTRG.24506	ENSMUSG00000032517.16_ENSMUSG00000111219.1_ENSMUSG00000111360.1_ENSMUSG00000104494.1	Mobp,Gm38642,Gm38642,Gm37111
chr9_120168670_120190290_MSTRG.24506:1p-17d_+	mmu-miR-7033-5p	2.8	0.4	not_assayed	not_assayed	MSTRG.24506	ENSMUSG00000032517.16_ENSMUSG00000111219.1_ENSMUSG00000111360.1_ENSMUSG00000104494.1	Mobp,Gm38642,Gm38642,Gm37111
chr9_120168670_120190290_MSTRG.24506:1p-17d_+	mmu-miR-9769-5p	1.2	0.4	not_assayed	not_assayed	MSTRG.24506	ENSMUSG00000032517.16_ENSMUSG00000111219.1_ENSMUSG00000111360.1_ENSMUSG00000104494.1	Mobp,Gm38642,Gm38642,Gm37111
chr9_120168670_120190290_MSTRG.24506:1p-17d_+	mmu-miR-6951-3p	2	0.4	not_assayed	not_assayed	MSTRG.24506	ENSMUSG00000032517.16_ENSMUSG00000111219.1_ENSMUSG00000111360.1_ENSMUSG00000104494.1	Mobp,Gm38642,Gm38642,Gm37111
chr9_120168670_120190290_MSTRG.24506:1p-17d_+	mmu-miR-7212-3p	5.2	0.4	not_assayed	not_assayed	MSTRG.24506	ENSMUSG00000032517.16_ENSMUSG00000111219.1_ENSMUSG00000111360.1_ENSMUSG00000104494.1	Mobp,Gm38642,Gm38642,Gm37111
chr9_120168670_120190290_MSTRG.24506:1p-17d_+	mmu-miR-8118	6.8	0.4	not_assayed	not_assayed	MSTRG.24506	ENSMUSG00000032517.16_ENSMUSG00000111219.1_ENSMUSG00000111360.1_ENSMUSG00000104494.1	Mobp,Gm38642,Gm38642,Gm37111
chr9_120168670_120190290_MSTRG.24506:1p-17d_+	mmu-miR-9-5p	1.6	0.4	TRUE	TRUE	MSTRG.24506	ENSMUSG00000032517.16_ENSMUSG00000111219.1_ENSMUSG00000111360.1_ENSMUSG00000104494.1	Mobp,Gm38642,Gm38642,Gm37111
chr9_120168670_120190290_MSTRG.24506:1p-17d_+	mmu-miR-466o-3p	2	0.2	not_assayed	not_assayed	MSTRG.24506	ENSMUSG00000032517.16_ENSMUSG00000111219.1_ENSMUSG00000111360.1_ENSMUSG00000104494.1	Mobp,Gm38642,Gm38642,Gm37111
chr9_120168670_120190290_MSTRG.24506:1p-17d_+	mmu-miR-466m-3p	2	0.2	not_assayed	not_assayed	MSTRG.24506	ENSMUSG00000032517.16_ENSMUSG00000111219.1_ENSMUSG00000111360.1_ENSMUSG00000104494.1	Mobp,Gm38642,Gm38642,Gm37111
chr9_120168670_120190290_MSTRG.24506:1p-17d_+	mmu-miR-466l-3p	2.6	0.4	not_assayed	not_assayed	MSTRG.24506	ENSMUSG00000032517.16_ENSMUSG00000111219.1_ENSMUSG00000111360.1_ENSMUSG00000104494.1	Mobp,Gm38642,Gm38642,Gm37111
chr9_120168670_120190290_MSTRG.24506:1p-17d_+	mmu-miR-194-1-3p	1	0.2	not_assayed	not_assayed	MSTRG.24506	ENSMUSG00000032517.16_ENSMUSG00000111219.1_ENSMUSG00000111360.1_ENSMUSG00000104494.1	Mobp,Gm38642,Gm38642,Gm37111
chr9_120168670_120190290_MSTRG.24506:1p-17d_+	mmu-miR-7234-5p	3.2	0.4	not_assayed	not_assayed	MSTRG.24506	ENSMUSG00000032517.16_ENSMUSG00000111219.1_ENSMUSG00000111360.1_ENSMUSG00000104494.1	Mobp,Gm38642,Gm38642,Gm37111
chr9_120168670_120190290_MSTRG.24506:1p-17d_+	mmu-miR-881-3p	0.8	0.4	FALSE	FALSE	MSTRG.24506	ENSMUSG00000032517.16_ENSMUSG00000111219.1_ENSMUSG00000111360.1_ENSMUSG00000104494.1	Mobp,Gm38642,Gm38642,Gm37111
chr9_120168670_120190290_MSTRG.24506:1p-17d_+	mmu-miR-208a-5p	1.6	0.4	not_assayed	not_assayed	MSTRG.24506	ENSMUSG00000032517.16_ENSMUSG00000111219.1_ENSMUSG00000111360.1_ENSMUSG00000104494.1	Mobp,Gm38642,Gm38642,Gm37111
chr9_120168670_120190290_MSTRG.24506:1p-17d_+	mmu-miR-471-3p	1.2	0.4	not_assayed	not_assayed	MSTRG.24506	ENSMUSG00000032517.16_ENSMUSG00000111219.1_ENSMUSG00000111360.1_ENSMUSG00000104494.1	Mobp,Gm38642,Gm38642,Gm37111
chr9_120168670_120190290_MSTRG.24506:1p-17d_+	mmu-miR-320-5p	0.6	0.2	not_assayed	not_assayed	MSTRG.24506	ENSMUSG00000032517.16_ENSMUSG00000111219.1_ENSMUSG00000111360.1_ENSMUSG00000104494.1	Mobp,Gm38642,Gm38642,Gm37111
chr9_120168670_120190290_MSTRG.24506:1p-17d_+	mmu-miR-3094-3p	1.6	0.4	not_assayed	not_assayed	MSTRG.24506	ENSMUSG00000032517.16_ENSMUSG00000111219.1_ENSMUSG00000111360.1_ENSMUSG00000104494.1	Mobp,Gm38642,Gm38642,Gm37111
chr9_120168670_120190290_MSTRG.24506:1p-17d_+	mmu-miR-3065-5p	1	0.2	not_assayed	not_assayed	MSTRG.24506	ENSMUSG00000032517.16_ENSMUSG00000111219.1_ENSMUSG00000111360.1_ENSMUSG00000104494.1	Mobp,Gm38642,Gm38642,Gm37111
chr9_120168670_120190290_MSTRG.24506:1p-17d_+	mmu-miR-7035-5p	1.4	0.2	not_assayed	not_assayed	MSTRG.24506	ENSMUSG00000032517.16_ENSMUSG00000111219.1_ENSMUSG00000111360.1_ENSMUSG00000104494.1	Mobp,Gm38642,Gm38642,Gm37111
chr9_120168670_120190290_MSTRG.24506:1p-17d_+	mmu-miR-6394	2.2	0.6	not_assayed	not_assayed	MSTRG.24506	ENSMUSG00000032517.16_ENSMUSG00000111219.1_ENSMUSG00000111360.1_ENSMUSG00000104494.1	Mobp,Gm38642,Gm38642,Gm37111
chr9_120168670_120190290_MSTRG.24506:1p-17d_+	mmu-miR-6367	2.2	0.6	not_assayed	not_assayed	MSTRG.24506	ENSMUSG00000032517.16_ENSMUSG00000111219.1_ENSMUSG00000111360.1_ENSMUSG00000104494.1	Mobp,Gm38642,Gm38642,Gm37111
chr9_120168670_120190290_MSTRG.24506:1p-17d_+	mmu-miR-351-5p	2.2	0.6	FALSE	TRUE	MSTRG.24506	ENSMUSG00000032517.16_ENSMUSG00000111219.1_ENSMUSG00000111360.1_ENSMUSG00000104494.1	Mobp,Gm38642,Gm38642,Gm37111
chr9_120168670_120190290_MSTRG.24506:1p-17d_+	mmu-miR-125b-5p	2.2	0.6	TRUE	TRUE	MSTRG.24506	ENSMUSG00000032517.16_ENSMUSG00000111219.1_ENSMUSG00000111360.1_ENSMUSG00000104494.1	Mobp,Gm38642,Gm38642,Gm37111
chr9_120168670_120190290_MSTRG.24506:1p-17d_+	mmu-miR-125a-5p	2.2	0.6	TRUE	TRUE	MSTRG.24506	ENSMUSG00000032517.16_ENSMUSG00000111219.1_ENSMUSG00000111360.1_ENSMUSG00000104494.1	Mobp,Gm38642,Gm38642,Gm37111
chr9_120168670_120190290_MSTRG.24506:1p-17d_+	mmu-miR-669b-5p	1	0.4	not_assayed	not_assayed	MSTRG.24506	ENSMUSG00000032517.16_ENSMUSG00000111219.1_ENSMUSG00000111360.1_ENSMUSG00000104494.1	Mobp,Gm38642,Gm38642,Gm37111
chr9_120168670_120190290_MSTRG.24506:1p-17d_+	mmu-miR-6980-3p	0.2	0.2	not_assayed	not_assayed	MSTRG.24506	ENSMUSG00000032517.16_ENSMUSG00000111219.1_ENSMUSG00000111360.1_ENSMUSG00000104494.1	Mobp,Gm38642,Gm38642,Gm37111
chr9_120168670_120190290_MSTRG.24506:1p-17d_+	mmu-miR-466i-5p	5	0.4	not_assayed	not_assayed	MSTRG.24506	ENSMUSG00000032517.16_ENSMUSG00000111219.1_ENSMUSG00000111360.1_ENSMUSG00000104494.1	Mobp,Gm38642,Gm38642,Gm37111
chr9_120168670_120190290_MSTRG.24506:1p-17d_+	mmu-miR-466k	5	0.4	FALSE	FALSE	MSTRG.24506	ENSMUSG00000032517.16_ENSMUSG00000111219.1_ENSMUSG00000111360.1_ENSMUSG00000104494.1	Mobp,Gm38642,Gm38642,Gm37111
chr9_120168670_120190290_MSTRG.24506:1p-17d_+	mmu-miR-466d-5p	5	0.4	FALSE	FALSE	MSTRG.24506	ENSMUSG00000032517.16_ENSMUSG00000111219.1_ENSMUSG00000111360.1_ENSMUSG00000104494.1	Mobp,Gm38642,Gm38642,Gm37111
chr9_120168670_120190290_MSTRG.24506:1p-17d_+	mmu-miR-466l-5p	5.2	0.4	not_assayed	not_assayed	MSTRG.24506	ENSMUSG00000032517.16_ENSMUSG00000111219.1_ENSMUSG00000111360.1_ENSMUSG00000104494.1	Mobp,Gm38642,Gm38642,Gm37111
chr9_120168670_120190290_MSTRG.24506:1p-17d_+	mmu-miR-6903-3p	5	0.4	not_assayed	not_assayed	MSTRG.24506	ENSMUSG00000032517.16_ENSMUSG00000111219.1_ENSMUSG00000111360.1_ENSMUSG00000104494.1	Mobp,Gm38642,Gm38642,Gm37111
chr9_120168670_120190290_MSTRG.24506:1p-17d_+	mmu-miR-881-5p	1.2	0.4	FALSE	FALSE	MSTRG.24506	ENSMUSG00000032517.16_ENSMUSG00000111219.1_ENSMUSG00000111360.1_ENSMUSG00000104494.1	Mobp,Gm38642,Gm38642,Gm37111
chr9_120168670_120190290_MSTRG.24506:1p-17d_+	mmu-miR-29a-5p	1	0.4	TRUE	TRUE	MSTRG.24506	ENSMUSG00000032517.16_ENSMUSG00000111219.1_ENSMUSG00000111360.1_ENSMUSG00000104494.1	Mobp,Gm38642,Gm38642,Gm37111
chr9_120168670_120190290_MSTRG.24506:1p-17d_+	mmu-miR-7b-5p	0.8	0.4	TRUE	TRUE	MSTRG.24506	ENSMUSG00000032517.16_ENSMUSG00000111219.1_ENSMUSG00000111360.1_ENSMUSG00000104494.1	Mobp,Gm38642,Gm38642,Gm37111
chr9_120168670_120190290_MSTRG.24506:1p-17d_+	mmu-miR-7a-5p	0.8	0.4	TRUE	TRUE	MSTRG.24506	ENSMUSG00000032517.16_ENSMUSG00000111219.1_ENSMUSG00000111360.1_ENSMUSG00000104494.1	Mobp,Gm38642,Gm38642,Gm37111
chr9_120168670_120190290_MSTRG.24506:1p-17d_+	mmu-miR-7044-5p	1.4	0.4	not_assayed	not_assayed	MSTRG.24506	ENSMUSG00000032517.16_ENSMUSG00000111219.1_ENSMUSG00000111360.1_ENSMUSG00000104494.1	Mobp,Gm38642,Gm38642,Gm37111
chr9_120168670_120190290_MSTRG.24506:1p-17d_+	mmu-miR-7087-3p	0.8	0.4	not_assayed	not_assayed	MSTRG.24506	ENSMUSG00000032517.16_ENSMUSG00000111219.1_ENSMUSG00000111360.1_ENSMUSG00000104494.1	Mobp,Gm38642,Gm38642,Gm37111
chr9_120168670_120190290_MSTRG.24506:1p-17d_+	mmu-miR-6925-5p	1	0.2	not_assayed	not_assayed	MSTRG.24506	ENSMUSG00000032517.16_ENSMUSG00000111219.1_ENSMUSG00000111360.1_ENSMUSG00000104494.1	Mobp,Gm38642,Gm38642,Gm37111
chr9_120168670_120190290_MSTRG.24506:1p-17d_+	mmu-miR-669m-5p	1.4	0.4	not_assayed	not_assayed	MSTRG.24506	ENSMUSG00000032517.16_ENSMUSG00000111219.1_ENSMUSG00000111360.1_ENSMUSG00000104494.1	Mobp,Gm38642,Gm38642,Gm37111
chr9_120168670_120190290_MSTRG.24506:1p-17d_+	mmu-miR-466m-5p	1.4	0.4	not_assayed	not_assayed	MSTRG.24506	ENSMUSG00000032517.16_ENSMUSG00000111219.1_ENSMUSG00000111360.1_ENSMUSG00000104494.1	Mobp,Gm38642,Gm38642,Gm37111
chr9_120168670_120190290_MSTRG.24506:1p-17d_+	mmu-miR-466j	1.4	0.4	FALSE	TRUE	MSTRG.24506	ENSMUSG00000032517.16_ENSMUSG00000111219.1_ENSMUSG00000111360.1_ENSMUSG00000104494.1	Mobp,Gm38642,Gm38642,Gm37111
chr9_120168670_120190290_MSTRG.24506:1p-17d_+	mmu-miR-6352	0.2	0.2	not_assayed	not_assayed	MSTRG.24506	ENSMUSG00000032517.16_ENSMUSG00000111219.1_ENSMUSG00000111360.1_ENSMUSG00000104494.1	Mobp,Gm38642,Gm38642,Gm37111
chr9_120168670_120190290_MSTRG.24506:1p-17d_+	mmu-miR-294-5p	0.2	0.2	FALSE	FALSE	MSTRG.24506	ENSMUSG00000032517.16_ENSMUSG00000111219.1_ENSMUSG00000111360.1_ENSMUSG00000104494.1	Mobp,Gm38642,Gm38642,Gm37111
chr9_120168670_120190290_MSTRG.24506:1p-17d_+	mmu-miR-292b-5p	0.2	0.2	not_assayed	not_assayed	MSTRG.24506	ENSMUSG00000032517.16_ENSMUSG00000111219.1_ENSMUSG00000111360.1_ENSMUSG00000104494.1	Mobp,Gm38642,Gm38642,Gm37111
chr9_120168670_120190290_MSTRG.24506:1p-17d_+	mmu-miR-450b-3p	0.2	0.2	FALSE	TRUE	MSTRG.24506	ENSMUSG00000032517.16_ENSMUSG00000111219.1_ENSMUSG00000111360.1_ENSMUSG00000104494.1	Mobp,Gm38642,Gm38642,Gm37111
chr9_120168670_120190290_MSTRG.24506:1p-17d_+	mmu-miR-450a-1-3p	0.2	0.2	not_assayed	not_assayed	MSTRG.24506	ENSMUSG00000032517.16_ENSMUSG00000111219.1_ENSMUSG00000111360.1_ENSMUSG00000104494.1	Mobp,Gm38642,Gm38642,Gm37111
chr9_120168670_120190290_MSTRG.24506:1p-17d_+	mmu-miR-7221-5p	0.4	0.2	not_assayed	not_assayed	MSTRG.24506	ENSMUSG00000032517.16_ENSMUSG00000111219.1_ENSMUSG00000111360.1_ENSMUSG00000104494.1	Mobp,Gm38642,Gm38642,Gm37111
chr9_120168670_120190290_MSTRG.24506:1p-17d_+	mmu-miR-7222-3p	1.6	0.2	not_assayed	not_assayed	MSTRG.24506	ENSMUSG00000032517.16_ENSMUSG00000111219.1_ENSMUSG00000111360.1_ENSMUSG00000104494.1	Mobp,Gm38642,Gm38642,Gm37111
chr9_120168670_120190290_MSTRG.24506:1p-17d_+	mmu-miR-7662-5p	0.6	0.2	not_assayed	not_assayed	MSTRG.24506	ENSMUSG00000032517.16_ENSMUSG00000111219.1_ENSMUSG00000111360.1_ENSMUSG00000104494.1	Mobp,Gm38642,Gm38642,Gm37111
chr9_120168670_120190290_MSTRG.24506:1p-17d_+	mmu-miR-7079-5p	0.6	0.2	not_assayed	not_assayed	MSTRG.24506	ENSMUSG00000032517.16_ENSMUSG00000111219.1_ENSMUSG00000111360.1_ENSMUSG00000104494.1	Mobp,Gm38642,Gm38642,Gm37111
chr9_120168670_120190290_MSTRG.24506:1p-17d_+	mmu-miR-7028-5p	0.6	0.2	not_assayed	not_assayed	MSTRG.24506	ENSMUSG00000032517.16_ENSMUSG00000111219.1_ENSMUSG00000111360.1_ENSMUSG00000104494.1	Mobp,Gm38642,Gm38642,Gm37111
chr9_120168670_120190290_MSTRG.24506:1p-17d_+	mmu-miR-6911-5p	0.6	0.2	not_assayed	not_assayed	MSTRG.24506	ENSMUSG00000032517.16_ENSMUSG00000111219.1_ENSMUSG00000111360.1_ENSMUSG00000104494.1	Mobp,Gm38642,Gm38642,Gm37111
chr9_120168670_120190290_MSTRG.24506:1p-17d_+	mmu-miR-7006-3p	0.8	0.2	not_assayed	not_assayed	MSTRG.24506	ENSMUSG00000032517.16_ENSMUSG00000111219.1_ENSMUSG00000111360.1_ENSMUSG00000104494.1	Mobp,Gm38642,Gm38642,Gm37111
chr9_120168670_120190290_MSTRG.24506:1p-17d_+	mmu-miR-1966-3p	0.8	0.2	not_assayed	not_assayed	MSTRG.24506	ENSMUSG00000032517.16_ENSMUSG00000111219.1_ENSMUSG00000111360.1_ENSMUSG00000104494.1	Mobp,Gm38642,Gm38642,Gm37111
chr9_120168670_120190290_MSTRG.24506:1p-17d_+	mmu-miR-12178-3p	0.8	0.2	not_assayed	not_assayed	MSTRG.24506	ENSMUSG00000032517.16_ENSMUSG00000111219.1_ENSMUSG00000111360.1_ENSMUSG00000104494.1	Mobp,Gm38642,Gm38642,Gm37111
chr9_120168670_120190290_MSTRG.24506:1p-17d_+	mmu-miR-3083b-3p	0.2	0.2	not_assayed	not_assayed	MSTRG.24506	ENSMUSG00000032517.16_ENSMUSG00000111219.1_ENSMUSG00000111360.1_ENSMUSG00000104494.1	Mobp,Gm38642,Gm38642,Gm37111
chr9_120168670_120190290_MSTRG.24506:1p-17d_+	mmu-miR-7065-3p	0.6	0.2	not_assayed	not_assayed	MSTRG.24506	ENSMUSG00000032517.16_ENSMUSG00000111219.1_ENSMUSG00000111360.1_ENSMUSG00000104494.1	Mobp,Gm38642,Gm38642,Gm37111
chr9_120168670_120190290_MSTRG.24506:1p-17d_+	mmu-miR-568	0.2	0.2	not_assayed	not_assayed	MSTRG.24506	ENSMUSG00000032517.16_ENSMUSG00000111219.1_ENSMUSG00000111360.1_ENSMUSG00000104494.1	Mobp,Gm38642,Gm38642,Gm37111
chr9_120168670_120190290_MSTRG.24506:1p-17d_+	mmu-miR-7021-3p	1	0.2	not_assayed	not_assayed	MSTRG.24506	ENSMUSG00000032517.16_ENSMUSG00000111219.1_ENSMUSG00000111360.1_ENSMUSG00000104494.1	Mobp,Gm38642,Gm38642,Gm37111
chr2_127260767_127261108_MSTRG.13098:5p-6d_+	mmu-miR-532-3p	1	1	TRUE	TRUE	MSTRG.13098	ENSMUSG00000034850.15	Tmem127
chr2_127260767_127261108_MSTRG.13098:5p-6d_+	mmu-miR-3971	1	1	not_assayed	not_assayed	MSTRG.13098	ENSMUSG00000034850.15	Tmem127
chr2_127260767_127261108_MSTRG.13098:5p-6d_+	mmu-miR-6998-5p	1	1	not_assayed	not_assayed	MSTRG.13098	ENSMUSG00000034850.15	Tmem127
chr16_33502178_33503902_MSTRG.9008:12p-16d_+	mmu-miR-466n-3p	2	1	not_assayed	not_assayed	MSTRG.9008	ENSMUSG00000022811.17	Zfp148
chr16_33502178_33503902_MSTRG.9008:12p-16d_+	mmu-miR-7119-3p	2	1	not_assayed	not_assayed	MSTRG.9008	ENSMUSG00000022811.17	Zfp148
chr16_33502178_33503902_MSTRG.9008:12p-16d_+	mmu-miR-6951-5p	3	1	not_assayed	not_assayed	MSTRG.9008	ENSMUSG00000022811.17	Zfp148
chr16_33502178_33503902_MSTRG.9008:12p-16d_+	mmu-miR-421-3p	3	1	TRUE	TRUE	MSTRG.9008	ENSMUSG00000022811.17	Zfp148
chr16_33502178_33503902_MSTRG.9008:12p-16d_+	mmu-miR-1191b-3p	1	1	not_assayed	not_assayed	MSTRG.9008	ENSMUSG00000022811.17	Zfp148
chr16_33502178_33503902_MSTRG.9008:12p-16d_+	mmu-miR-3473e	2	1	not_assayed	not_assayed	MSTRG.9008	ENSMUSG00000022811.17	Zfp148
chr16_33502178_33503902_MSTRG.9008:12p-16d_+	mmu-miR-3473b	2	1	not_assayed	not_assayed	MSTRG.9008	ENSMUSG00000022811.17	Zfp148
chr16_33502178_33503902_MSTRG.9008:12p-16d_+	mmu-miR-129-5p	1	1	TRUE	TRUE	MSTRG.9008	ENSMUSG00000022811.17	Zfp148
chr16_33502178_33503902_MSTRG.9008:12p-16d_+	mmu-miR-664-5p	2	1	not_assayed	not_assayed	MSTRG.9008	ENSMUSG00000022811.17	Zfp148
chr16_33502178_33503902_MSTRG.9008:12p-16d_+	mmu-miR-7116-3p	3	1	not_assayed	not_assayed	MSTRG.9008	ENSMUSG00000022811.17	Zfp148
chr16_33502178_33503902_MSTRG.9008:12p-16d_+	mmu-miR-468-5p	1	1	not_assayed	not_assayed	MSTRG.9008	ENSMUSG00000022811.17	Zfp148
chr16_33502178_33503902_MSTRG.9008:12p-16d_+	mmu-miR-7007-3p	1	1	not_assayed	not_assayed	MSTRG.9008	ENSMUSG00000022811.17	Zfp148
chr6_8626330_8630526_MSTRG.18513:1p-2d_-	mmu-miR-7053-5p	2	1	not_assayed	not_assayed	MSTRG.18513	ENSMUSG00000062995.12	Ica1
chr6_8626330_8630526_MSTRG.18513:1p-2d_-	mmu-miR-7231-5p	5	1	not_assayed	not_assayed	MSTRG.18513	ENSMUSG00000062995.12	Ica1
chr6_8626330_8630526_MSTRG.18513:1p-2d_-	mmu-miR-7037-3p	5	1	not_assayed	not_assayed	MSTRG.18513	ENSMUSG00000062995.12	Ica1
chr6_8626330_8630526_MSTRG.18513:1p-2d_-	mmu-miR-6715-3p	7	1	not_assayed	not_assayed	MSTRG.18513	ENSMUSG00000062995.12	Ica1
chr6_8626330_8630526_MSTRG.18513:1p-2d_-	mmu-miR-485-3p	1	1	TRUE	TRUE	MSTRG.18513	ENSMUSG00000062995.12	Ica1
chr6_8626330_8630526_MSTRG.18513:1p-2d_-	mmu-miR-3092-5p	2	1	not_assayed	not_assayed	MSTRG.18513	ENSMUSG00000062995.12	Ica1
chr6_8626330_8630526_MSTRG.18513:1p-2d_-	mmu-miR-485-5p	3	1	FALSE	FALSE	MSTRG.18513	ENSMUSG00000062995.12	Ica1
chr6_8626330_8630526_MSTRG.18513:1p-2d_-	mmu-miR-1962	3	1	FALSE	FALSE	MSTRG.18513	ENSMUSG00000062995.12	Ica1
chr6_8626330_8630526_MSTRG.18513:1p-2d_-	mmu-miR-743b-3p	2	1	FALSE	FALSE	MSTRG.18513	ENSMUSG00000062995.12	Ica1
chr6_8626330_8630526_MSTRG.18513:1p-2d_-	mmu-miR-743a-3p	2	1	TRUE	TRUE	MSTRG.18513	ENSMUSG00000062995.12	Ica1
chr6_8626330_8630526_MSTRG.18513:1p-2d_-	mmu-miR-539-5p	3	1	TRUE	TRUE	MSTRG.18513	ENSMUSG00000062995.12	Ica1
chr6_8626330_8630526_MSTRG.18513:1p-2d_-	mmu-miR-7678-3p	5	1	not_assayed	not_assayed	MSTRG.18513	ENSMUSG00000062995.12	Ica1
chr19_5728087_5730304_MSTRG.11272:1p-3d_-	mmu-miR-7054-5p	2	1	not_assayed	not_assayed	MSTRG.11272	ENSMUSG00000118125.1_ENSMUSG00000079478.9_ENSMUSG00000024939.6	Gm50387,Znrd2,Fam89b
chr19_5728087_5730304_MSTRG.11272:1p-3d_-	mmu-miR-6999-5p	2	1	not_assayed	not_assayed	MSTRG.11272	ENSMUSG00000118125.1_ENSMUSG00000079478.9_ENSMUSG00000024939.6	Gm50387,Znrd2,Fam89b
chr19_5728087_5730304_MSTRG.11272:1p-3d_-	mmu-miR-7683-3p	3.5	1	not_assayed	not_assayed	MSTRG.11272	ENSMUSG00000118125.1_ENSMUSG00000079478.9_ENSMUSG00000024939.6	Gm50387,Znrd2,Fam89b
chr19_5728087_5730304_MSTRG.11272:1p-3d_-	mmu-miR-7027-5p	3.5	1	not_assayed	not_assayed	MSTRG.11272	ENSMUSG00000118125.1_ENSMUSG00000079478.9_ENSMUSG00000024939.6	Gm50387,Znrd2,Fam89b
chr19_5728087_5730304_MSTRG.11272:1p-3d_-	mmu-miR-9768-5p	1.5	1	not_assayed	not_assayed	MSTRG.11272	ENSMUSG00000118125.1_ENSMUSG00000079478.9_ENSMUSG00000024939.6	Gm50387,Znrd2,Fam89b
chr19_5728087_5730304_MSTRG.11272:1p-3d_-	mmu-miR-7010-5p	3.5	1	not_assayed	not_assayed	MSTRG.11272	ENSMUSG00000118125.1_ENSMUSG00000079478.9_ENSMUSG00000024939.6	Gm50387,Znrd2,Fam89b
chr19_5728087_5730304_MSTRG.11272:1p-3d_-	mmu-miR-338-3p	0.5	0.5	TRUE	TRUE	MSTRG.11272	ENSMUSG00000118125.1_ENSMUSG00000079478.9_ENSMUSG00000024939.6	Gm50387,Znrd2,Fam89b
chr19_5728087_5730304_MSTRG.11272:1p-3d_-	mmu-miR-216c-3p	0.5	0.5	not_assayed	not_assayed	MSTRG.11272	ENSMUSG00000118125.1_ENSMUSG00000079478.9_ENSMUSG00000024939.6	Gm50387,Znrd2,Fam89b
chr19_5728087_5730304_MSTRG.11272:1p-3d_-	mmu-miR-6899-5p	1	0.5	not_assayed	not_assayed	MSTRG.11272	ENSMUSG00000118125.1_ENSMUSG00000079478.9_ENSMUSG00000024939.6	Gm50387,Znrd2,Fam89b
chr9_87077008_87077272_MSTRG.24061:1p-2d_+	mmu-miR-107-3p	1	1	TRUE	TRUE	MSTRG.24061	ENSMUSG00000032872.16	Cyb5r4
chr9_87077008_87077272_MSTRG.24061:1p-2d_+	mmu-miR-103-3p	1	1	TRUE	TRUE	MSTRG.24061	ENSMUSG00000032872.16	Cyb5r4
chr9_87077008_87077272_MSTRG.24061:1p-2d_+	mmu-miR-7067-3p	1	1	not_assayed	not_assayed	MSTRG.24061	ENSMUSG00000032872.16	Cyb5r4
chr9_87077008_87077272_MSTRG.24061:1p-2d_+	mmu-miR-194-1-3p	2	1	not_assayed	not_assayed	MSTRG.24061	ENSMUSG00000032872.16	Cyb5r4
chr9_87077008_87077272_MSTRG.24061:1p-2d_+	mmu-miR-201-3p	2	1	not_assayed	not_assayed	MSTRG.24061	ENSMUSG00000032872.16	Cyb5r4
chr8_69610609_69610856_MSTRG.22287:1p-2d_-	mmu-miR-6979-5p	2	1	not_assayed	not_assayed	MSTRG.22287	ENSMUSG00000060427.15	Zfp868
chr8_69610609_69610856_MSTRG.22287:1p-2d_-	mmu-miR-293-5p	1	1	FALSE	FALSE	MSTRG.22287	ENSMUSG00000060427.15	Zfp868
chr8_69610609_69610856_MSTRG.22287:1p-2d_-	mmu-miR-292a-5p	1	1	FALSE	FALSE	MSTRG.22287	ENSMUSG00000060427.15	Zfp868
chr8_69610609_69610856_MSTRG.22287:1p-2d_-	mmu-miR-290a-5p	1	1	not_assayed	not_assayed	MSTRG.22287	ENSMUSG00000060427.15	Zfp868
chr15_84943948_84947992_MSTRG.8349:1p-3d_-	mmu-miR-6983-5p	5	1	not_assayed	not_assayed	MSTRG.8349	ENSMUSG00000036046.14	5031439G07Rik
chr15_84943948_84947992_MSTRG.8349:1p-3d_-	mmu-miR-758-3p	1	1	FALSE	TRUE	MSTRG.8349	ENSMUSG00000036046.14	5031439G07Rik
chr15_84943948_84947992_MSTRG.8349:1p-3d_-	mmu-miR-5709-3p	1	1	not_assayed	not_assayed	MSTRG.8349	ENSMUSG00000036046.14	5031439G07Rik
chr15_84943948_84947992_MSTRG.8349:1p-3d_-	mmu-miR-144-3p	2	1	FALSE	FALSE	MSTRG.8349	ENSMUSG00000036046.14	5031439G07Rik
chr15_84943948_84947992_MSTRG.8349:1p-3d_-	mmu-miR-12188-5p	2	1	not_assayed	not_assayed	MSTRG.8349	ENSMUSG00000036046.14	5031439G07Rik
chr15_84943948_84947992_MSTRG.8349:1p-3d_-	mmu-miR-3064-3p	3	1	not_assayed	not_assayed	MSTRG.8349	ENSMUSG00000036046.14	5031439G07Rik
chr15_84943948_84947992_MSTRG.8349:1p-3d_-	mmu-miR-3100-3p	2	1	not_assayed	not_assayed	MSTRG.8349	ENSMUSG00000036046.14	5031439G07Rik
chr15_84943948_84947992_MSTRG.8349:1p-3d_-	mmu-miR-6957-5p	2	1	not_assayed	not_assayed	MSTRG.8349	ENSMUSG00000036046.14	5031439G07Rik
chr3_69067149_69072220_MSTRG.14254:1p-2d_-	mmu-miR-1929-5p	3	1	not_assayed	not_assayed	MSTRG.14254	ENSMUSG00000027782.10	Kpna4
chr3_69067149_69072220_MSTRG.14254:1p-2d_-	mmu-miR-493-3p	2	1	FALSE	FALSE	MSTRG.14254	ENSMUSG00000027782.10	Kpna4
chr3_69067149_69072220_MSTRG.14254:1p-2d_-	mmu-miR-290b-5p	3	1	not_assayed	not_assayed	MSTRG.14254	ENSMUSG00000027782.10	Kpna4
chr3_69067149_69072220_MSTRG.14254:1p-2d_-	mmu-miR-7074-3p	2	1	not_assayed	not_assayed	MSTRG.14254	ENSMUSG00000027782.10	Kpna4
chr3_69067149_69072220_MSTRG.14254:1p-2d_-	mmu-miR-181b-2-3p	2	1	not_assayed	not_assayed	MSTRG.14254	ENSMUSG00000027782.10	Kpna4
chr3_69067149_69072220_MSTRG.14254:1p-2d_-	mmu-miR-181b-1-3p	2	1	not_assayed	not_assayed	MSTRG.14254	ENSMUSG00000027782.10	Kpna4
chr3_69067149_69072220_MSTRG.14254:1p-2d_-	mmu-miR-669c-3p	6	1	not_assayed	not_assayed	MSTRG.14254	ENSMUSG00000027782.10	Kpna4
chr3_69067149_69072220_MSTRG.14254:1p-2d_-	mmu-miR-30f	3	1	not_assayed	not_assayed	MSTRG.14254	ENSMUSG00000027782.10	Kpna4
chr5_113777798_113778288_MSTRG.17756:2b-3d_+	mmu-miR-201-5p	1	1	FALSE	FALSE	MSTRG.17756	ENSMUSG00000025825.12	Iscu
chr5_113777798_113778288_MSTRG.17756:2b-3d_+	mmu-miR-7677-5p	1	1	not_assayed	not_assayed	MSTRG.17756	ENSMUSG00000025825.12	Iscu
chr5_36793822_36794866_MSTRG.17082:1p-2d_-	mmu-miR-6987-5p	1	1	not_assayed	not_assayed	MSTRG.17082	ENSMUSG00000055302.5	Mrfap1
chr5_36793822_36794866_MSTRG.17082:1p-2d_-	mmu-miR-7064-5p	2	1	not_assayed	not_assayed	MSTRG.17082	ENSMUSG00000055302.5	Mrfap1
chr5_33739673_33742534_MSTRG.17020:1p-2d_-	mmu-miR-223-3p	4	1	TRUE	FALSE	MSTRG.17020	ENSMUSG00000005299.6	Letm1
chr8_71624417_71626829_MSTRG.22364:3b-5d_-	mmu-miR-5101	3	1	not_assayed	not_assayed	MSTRG.22364	ENSMUSG00000034799.16	Unc13a
chr8_71624417_71626829_MSTRG.22364:3b-5d_-	mmu-miR-6769b-5p	2	1	not_assayed	not_assayed	MSTRG.22364	ENSMUSG00000034799.16	Unc13a
chr8_71624417_71626829_MSTRG.22364:3b-5d_-	mmu-miR-3547-3p	1	1	not_assayed	not_assayed	MSTRG.22364	ENSMUSG00000034799.16	Unc13a
chr8_71624417_71626829_MSTRG.22364:3b-5d_-	mmu-miR-7667-3p	2	1	not_assayed	not_assayed	MSTRG.22364	ENSMUSG00000034799.16	Unc13a
chr11_116020624_116023192_MSTRG.4403:3p-12d_-	mmu-miR-7116-3p	3.5	1	not_assayed	not_assayed	MSTRG.4403	ENSMUSG00000016559.14	H3f3b
chr11_116020624_116023192_MSTRG.4403:3p-12d_-	mmu-miR-6951-3p	3.5	1	not_assayed	not_assayed	MSTRG.4403	ENSMUSG00000016559.14	H3f3b
chr11_116020624_116023192_MSTRG.4403:3p-12d_-	mmu-miR-338-5p	1	1	TRUE	TRUE	MSTRG.4403	ENSMUSG00000016559.14	H3f3b
chr11_116020624_116023192_MSTRG.4403:3p-12d_-	mmu-miR-5619-3p	2	1	not_assayed	not_assayed	MSTRG.4403	ENSMUSG00000016559.14	H3f3b
chr11_116020624_116023192_MSTRG.4403:3p-12d_-	mmu-miR-128-3p	1	1	not_assayed	not_assayed	MSTRG.4403	ENSMUSG00000016559.14	H3f3b
chr11_116020624_116023192_MSTRG.4403:3p-12d_-	mmu-miR-7078-3p	3	1	not_assayed	not_assayed	MSTRG.4403	ENSMUSG00000016559.14	H3f3b
chr11_116020624_116023192_MSTRG.4403:3p-12d_-	mmu-miR-6539	1	1	not_assayed	not_assayed	MSTRG.4403	ENSMUSG00000016559.14	H3f3b
chr11_116020624_116023192_MSTRG.4403:3p-12d_-	mmu-miR-6954-3p	0.5	0.5	not_assayed	not_assayed	MSTRG.4403	ENSMUSG00000016559.14	H3f3b
chr8_10036003_10039072_MSTRG.21840:1p-2d_+	mmu-miR-7116-3p	6	1	not_assayed	not_assayed	MSTRG.21840	ENSMUSG00000031497.9	Tnfsf13b
chr8_10036003_10039072_MSTRG.21840:1p-2d_+	mmu-miR-6951-3p	6	1	not_assayed	not_assayed	MSTRG.21840	ENSMUSG00000031497.9	Tnfsf13b
chr8_10036003_10039072_MSTRG.21840:1p-2d_+	mmu-miR-8092	3	1	not_assayed	not_assayed	MSTRG.21840	ENSMUSG00000031497.9	Tnfsf13b
chr8_10036003_10039072_MSTRG.21840:1p-2d_+	mmu-miR-7041-5p	2	1	not_assayed	not_assayed	MSTRG.21840	ENSMUSG00000031497.9	Tnfsf13b
chr8_10036003_10039072_MSTRG.21840:1p-2d_+	mmu-miR-3075-3p	1	1	not_assayed	not_assayed	MSTRG.21840	ENSMUSG00000031497.9	Tnfsf13b
chr8_10036003_10039072_MSTRG.21840:1p-2d_+	mmu-miR-154-5p	1	1	TRUE	TRUE	MSTRG.21840	ENSMUSG00000031497.9	Tnfsf13b
chr8_10036003_10039072_MSTRG.21840:1p-2d_+	mmu-miR-29a-5p	3	1	TRUE	TRUE	MSTRG.21840	ENSMUSG00000031497.9	Tnfsf13b
chr8_10036003_10039072_MSTRG.21840:1p-2d_+	mmu-miR-1190	2	1	not_assayed	not_assayed	MSTRG.21840	ENSMUSG00000031497.9	Tnfsf13b
chr8_10036003_10039072_MSTRG.21840:1p-2d_+	mmu-miR-3154	2	1	not_assayed	not_assayed	MSTRG.21840	ENSMUSG00000031497.9	Tnfsf13b
chr8_10036003_10039072_MSTRG.21840:1p-2d_+	mmu-miR-7243-5p	1	1	not_assayed	not_assayed	MSTRG.21840	ENSMUSG00000031497.9	Tnfsf13b
chr10_7627714_7629375_MSTRG.1700:3p-4d_-	mmu-miR-12202-5p	1	1	not_assayed	not_assayed	MSTRG.1700	ENSMUSG00000019795.17	Pcmt1
chr10_7627714_7629375_MSTRG.1700:3p-4d_-	mmu-miR-8118	2	1	not_assayed	not_assayed	MSTRG.1700	ENSMUSG00000019795.17	Pcmt1
chr10_7627714_7629375_MSTRG.1700:3p-4d_-	mmu-miR-6984-3p	2	1	not_assayed	not_assayed	MSTRG.1700	ENSMUSG00000019795.17	Pcmt1
chr10_7627714_7629375_MSTRG.1700:3p-4d_-	mmu-miR-6974-3p	1	1	not_assayed	not_assayed	MSTRG.1700	ENSMUSG00000019795.17	Pcmt1
chr10_7627714_7629375_MSTRG.1700:3p-4d_-	mmu-miR-7076-3p	1	1	not_assayed	not_assayed	MSTRG.1700	ENSMUSG00000019795.17	Pcmt1
chr10_7627714_7629375_MSTRG.1700:3p-4d_-	mmu-miR-6384	1	1	not_assayed	not_assayed	MSTRG.1700	ENSMUSG00000019795.17	Pcmt1
chr18_46713197_46729670_MSTRG.10856:5b-6d_-	mmu-miR-7214-3p	1	1	not_assayed	not_assayed	MSTRG.10856	ENSMUSG00000033022.8_ENSMUSG00000032905.5	Cdo1,Atg12
chr18_46713197_46729670_MSTRG.10856:5b-6d_-	mmu-miR-7037-3p	0.25	0.25	not_assayed	not_assayed	MSTRG.10856	ENSMUSG00000033022.8_ENSMUSG00000032905.5	Cdo1,Atg12
chr18_46713197_46729670_MSTRG.10856:5b-6d_-	mmu-miR-12188-3p	1	0.5	not_assayed	not_assayed	MSTRG.10856	ENSMUSG00000033022.8_ENSMUSG00000032905.5	Cdo1,Atg12
chr18_46713197_46729670_MSTRG.10856:5b-6d_-	mmu-miR-463-5p	0.5	0.5	TRUE	FALSE	MSTRG.10856	ENSMUSG00000033022.8_ENSMUSG00000032905.5	Cdo1,Atg12
chr18_46713197_46729670_MSTRG.10856:5b-6d_-	mmu-miR-296-3p	0.5	0.5	FALSE	FALSE	MSTRG.10856	ENSMUSG00000033022.8_ENSMUSG00000032905.5	Cdo1,Atg12
chr18_46713197_46729670_MSTRG.10856:5b-6d_-	mmu-miR-203-3p	0.5	0.5	not_assayed	not_assayed	MSTRG.10856	ENSMUSG00000033022.8_ENSMUSG00000032905.5	Cdo1,Atg12
chr18_46713197_46729670_MSTRG.10856:5b-6d_-	mmu-miR-546	2	0.5	FALSE	FALSE	MSTRG.10856	ENSMUSG00000033022.8_ENSMUSG00000032905.5	Cdo1,Atg12
chr11_69781967_69784028_MSTRG.3571:4b-5d_+	mmu-miR-129-5p	5	1	TRUE	TRUE	MSTRG.3571	ENSMUSG00000018750.14	Zbtb4
chr11_69781967_69784028_MSTRG.3571:4b-5d_+	mmu-miR-1928	2	1	TRUE	FALSE	MSTRG.3571	ENSMUSG00000018750.14	Zbtb4
chr11_69781967_69784028_MSTRG.3571:4b-5d_+	mmu-miR-669b-5p	3	1	not_assayed	not_assayed	MSTRG.3571	ENSMUSG00000018750.14	Zbtb4
chr11_69781967_69784028_MSTRG.3571:4b-5d_+	mmu-miR-1306-5p	1	1	not_assayed	not_assayed	MSTRG.3571	ENSMUSG00000018750.14	Zbtb4
chr11_69781967_69784028_MSTRG.3571:4b-5d_+	mmu-miR-222-3p	2	1	TRUE	TRUE	MSTRG.3571	ENSMUSG00000018750.14	Zbtb4
chr11_69781967_69784028_MSTRG.3571:4b-5d_+	mmu-miR-221-3p	2	1	TRUE	TRUE	MSTRG.3571	ENSMUSG00000018750.14	Zbtb4
chr11_69781967_69784028_MSTRG.3571:4b-5d_+	mmu-miR-6927-3p	2	1	not_assayed	not_assayed	MSTRG.3571	ENSMUSG00000018750.14	Zbtb4
chr11_69781967_69784028_MSTRG.3571:4b-5d_+	mmu-miR-6945-3p	2	1	not_assayed	not_assayed	MSTRG.3571	ENSMUSG00000018750.14	Zbtb4
chr11_69781967_69784028_MSTRG.3571:4b-5d_+	mmu-miR-7b-5p	1	1	TRUE	TRUE	MSTRG.3571	ENSMUSG00000018750.14	Zbtb4
chr11_69781967_69784028_MSTRG.3571:4b-5d_+	mmu-miR-7a-5p	1	1	TRUE	TRUE	MSTRG.3571	ENSMUSG00000018750.14	Zbtb4
chr11_69781967_69784028_MSTRG.3571:4b-5d_+	mmu-miR-144-3p	2	1	FALSE	FALSE	MSTRG.3571	ENSMUSG00000018750.14	Zbtb4
chr11_69781967_69784028_MSTRG.3571:4b-5d_+	mmu-miR-3473h-5p	2	1	not_assayed	not_assayed	MSTRG.3571	ENSMUSG00000018750.14	Zbtb4
chr9_108501701_108502348_MSTRG.24344:1p-2d_+	mmu-miR-6915-5p	1	1	not_assayed	not_assayed	MSTRG.24344	ENSMUSG00000006676.16	Usp19
chr9_108501701_108502348_MSTRG.24344:1p-2d_+	mmu-miR-540-3p	1	1	TRUE	TRUE	MSTRG.24344	ENSMUSG00000006676.16	Usp19
chr9_108501701_108502348_MSTRG.24344:1p-2d_+	mmu-miR-33-3p	1	1	not_assayed	not_assayed	MSTRG.24344	ENSMUSG00000006676.16	Usp19
chr13_69573449_69610498_MSTRG.6296:1p-2d_-	mmu-miR-3075-3p	2	0.6667	not_assayed	not_assayed	MSTRG.6296	ENSMUSG00000021594.11_ENSMUSG00000091133.1	Srd5a1,Gm17108
chr13_69573449_69610498_MSTRG.6296:1p-2d_-	mmu-miR-7064-5p	1.3333	0.6667	not_assayed	not_assayed	MSTRG.6296	ENSMUSG00000021594.11_ENSMUSG00000091133.1	Srd5a1,Gm17108
chr13_69573449_69610498_MSTRG.6296:1p-2d_-	mmu-miR-7678-3p	0.6667	0.6667	not_assayed	not_assayed	MSTRG.6296	ENSMUSG00000021594.11_ENSMUSG00000091133.1	Srd5a1,Gm17108
chr13_69573449_69610498_MSTRG.6296:1p-2d_-	mmu-miR-6378	0.6667	0.6667	not_assayed	not_assayed	MSTRG.6296	ENSMUSG00000021594.11_ENSMUSG00000091133.1	Srd5a1,Gm17108
chr13_69573449_69610498_MSTRG.6296:1p-2d_-	mmu-miR-6415	0.3333	0.3333	not_assayed	not_assayed	MSTRG.6296	ENSMUSG00000021594.11_ENSMUSG00000091133.1	Srd5a1,Gm17108
chr13_69573449_69610498_MSTRG.6296:1p-2d_-	mmu-miR-208b-5p	0.3333	0.3333	not_assayed	not_assayed	MSTRG.6296	ENSMUSG00000021594.11_ENSMUSG00000091133.1	Srd5a1,Gm17108
chr13_69573449_69610498_MSTRG.6296:1p-2d_-	mmu-miR-208a-5p	0.3333	0.3333	not_assayed	not_assayed	MSTRG.6296	ENSMUSG00000021594.11_ENSMUSG00000091133.1	Srd5a1,Gm17108
chr13_69573449_69610498_MSTRG.6296:1p-2d_-	mmu-miR-16-2-3p	0.3333	0.3333	not_assayed	not_assayed	MSTRG.6296	ENSMUSG00000021594.11_ENSMUSG00000091133.1	Srd5a1,Gm17108
chr13_69573449_69610498_MSTRG.6296:1p-2d_-	mmu-miR-3101-3p	0.3333	0.3333	not_assayed	not_assayed	MSTRG.6296	ENSMUSG00000021594.11_ENSMUSG00000091133.1	Srd5a1,Gm17108
chr7_28314893_28324310_MSTRG.20133:1p-2d_-	mmu-miR-1950	0.3333	0.3333	FALSE	FALSE	MSTRG.20133	ENSMUSG00000003435.9	Supt5
chr7_28314893_28324310_MSTRG.20133:1p-2d_-	mmu-miR-692	0.6667	0.3333	FALSE	FALSE	MSTRG.20133	ENSMUSG00000003435.9	Supt5
chr7_28314893_28324310_MSTRG.20133:1p-2d_-	mmu-miR-6926-3p	0.6667	0.3333	not_assayed	not_assayed	MSTRG.20133	ENSMUSG00000003435.9	Supt5
chr7_28314893_28324310_MSTRG.20133:1p-2d_-	mmu-miR-7117-3p	1	0.3333	not_assayed	not_assayed	MSTRG.20133	ENSMUSG00000003435.9	Supt5
chr7_28314893_28324310_MSTRG.20133:1p-2d_-	mmu-miR-6948-3p	1	0.3333	not_assayed	not_assayed	MSTRG.20133	ENSMUSG00000003435.9	Supt5
chr7_28314893_28324310_MSTRG.20133:1p-2d_-	mmu-miR-378d	1	0.6667	not_assayed	not_assayed	MSTRG.20133	ENSMUSG00000003435.9	Supt5
chr7_28314893_28324310_MSTRG.20133:1p-2d_-	mmu-miR-5129-5p	0.6667	0.3333	not_assayed	not_assayed	MSTRG.20133	ENSMUSG00000003435.9	Supt5
chr7_28314893_28324310_MSTRG.20133:1p-2d_-	mmu-miR-6942-5p	0.3333	0.3333	not_assayed	not_assayed	MSTRG.20133	ENSMUSG00000003435.9	Supt5
chr7_28314893_28324310_MSTRG.20133:1p-2d_-	mmu-miR-6916-5p	0.3333	0.3333	not_assayed	not_assayed	MSTRG.20133	ENSMUSG00000003435.9	Supt5
chr7_28314893_28324310_MSTRG.20133:1p-2d_-	mmu-miR-466g	0.3333	0.3333	FALSE	FALSE	MSTRG.20133	ENSMUSG00000003435.9	Supt5
chr10_75506283_75506824_MSTRG.2216:1p-2d_-	mmu-miR-6931-5p	1	1	not_assayed	not_assayed	MSTRG.2216	ENSMUSG00000033416.15	Gucd1
chr10_75506283_75506824_MSTRG.2216:1p-2d_-	mmu-miR-759	1	1	FALSE	FALSE	MSTRG.2216	ENSMUSG00000033416.15	Gucd1
chr10_75506283_75506824_MSTRG.2216:1p-2d_-	mmu-miR-8093	1	1	not_assayed	not_assayed	MSTRG.2216	ENSMUSG00000033416.15	Gucd1
chr5_138164157_138164648_MSTRG.18247:3b-5d_+	mmu-miR-3084-3p	1	1	not_assayed	not_assayed	MSTRG.18247	ENSMUSG00000019494.14	Cops6
chr5_138164157_138164648_MSTRG.18247:3b-5d_+	mmu-miR-6516-5p	1	1	not_assayed	not_assayed	MSTRG.18247	ENSMUSG00000019494.14	Cops6
chr5_138164157_138164648_MSTRG.18247:3b-5d_+	mmu-miR-706	1	1	TRUE	FALSE	MSTRG.18247	ENSMUSG00000019494.14	Cops6
chr6_87890760_87913596_MSTRG.19192:1p-4d_+	mmu-miR-3074-2-3p	0.8889	0.3333	not_assayed	not_assayed	MSTRG.19192	ENSMUSG00000030058.17	Copg1
chr6_87890760_87913596_MSTRG.19192:1p-4d_+	mmu-miR-872-5p	0.5556	0.3333	TRUE	TRUE	MSTRG.19192	ENSMUSG00000030058.17	Copg1
chr6_87890760_87913596_MSTRG.19192:1p-4d_+	mmu-miR-7056-5p	1.3333	0.4444	not_assayed	not_assayed	MSTRG.19192	ENSMUSG00000030058.17	Copg1
chr6_87890760_87913596_MSTRG.19192:1p-4d_+	mmu-miR-7119-3p	2.3333	0.5556	not_assayed	not_assayed	MSTRG.19192	ENSMUSG00000030058.17	Copg1
chr6_87890760_87913596_MSTRG.19192:1p-4d_+	mmu-miR-1264-3p	2.6667	0.5556	not_assayed	not_assayed	MSTRG.19192	ENSMUSG00000030058.17	Copg1
chr6_87890760_87913596_MSTRG.19192:1p-4d_+	mmu-miR-294-5p	1.2222	0.3333	FALSE	FALSE	MSTRG.19192	ENSMUSG00000030058.17	Copg1
chr6_87890760_87913596_MSTRG.19192:1p-4d_+	mmu-miR-292b-5p	1.2222	0.3333	not_assayed	not_assayed	MSTRG.19192	ENSMUSG00000030058.17	Copg1
chr6_87890760_87913596_MSTRG.19192:1p-4d_+	mmu-miR-7212-3p	1.6667	0.5556	not_assayed	not_assayed	MSTRG.19192	ENSMUSG00000030058.17	Copg1
chr6_87890760_87913596_MSTRG.19192:1p-4d_+	mmu-miR-1911-3p	0.8889	0.4444	not_assayed	not_assayed	MSTRG.19192	ENSMUSG00000030058.17	Copg1
chr6_87890760_87913596_MSTRG.19192:1p-4d_+	mmu-miR-7011-3p	2.7778	0.5556	not_assayed	not_assayed	MSTRG.19192	ENSMUSG00000030058.17	Copg1
chr6_87890760_87913596_MSTRG.19192:1p-4d_+	mmu-miR-3113-3p	1.1111	0.2222	not_assayed	not_assayed	MSTRG.19192	ENSMUSG00000030058.17	Copg1
chr6_87890760_87913596_MSTRG.19192:1p-4d_+	mmu-miR-1960	1	0.3333	FALSE	FALSE	MSTRG.19192	ENSMUSG00000030058.17	Copg1
chr6_87890760_87913596_MSTRG.19192:1p-4d_+	mmu-miR-7087-5p	1.5556	0.3333	not_assayed	not_assayed	MSTRG.19192	ENSMUSG00000030058.17	Copg1
chr6_87890760_87913596_MSTRG.19192:1p-4d_+	mmu-miR-7049-3p	2.7778	0.3333	not_assayed	not_assayed	MSTRG.19192	ENSMUSG00000030058.17	Copg1
chr6_87890760_87913596_MSTRG.19192:1p-4d_+	mmu-miR-1894-3p	0.7778	0.2222	TRUE	FALSE	MSTRG.19192	ENSMUSG00000030058.17	Copg1
chr6_87890760_87913596_MSTRG.19192:1p-4d_+	mmu-miR-7235-3p	0.4444	0.2222	not_assayed	not_assayed	MSTRG.19192	ENSMUSG00000030058.17	Copg1
chr6_87890760_87913596_MSTRG.19192:1p-4d_+	mmu-miR-3094-3p	0.8889	0.3333	not_assayed	not_assayed	MSTRG.19192	ENSMUSG00000030058.17	Copg1
chr6_87890760_87913596_MSTRG.19192:1p-4d_+	mmu-miR-546	1.2222	0.2222	FALSE	FALSE	MSTRG.19192	ENSMUSG00000030058.17	Copg1
chr6_87890760_87913596_MSTRG.19192:1p-4d_+	mmu-miR-7021-3p	0.2222	0.1111	not_assayed	not_assayed	MSTRG.19192	ENSMUSG00000030058.17	Copg1
chr6_87890760_87913596_MSTRG.19192:1p-4d_+	mmu-miR-24-3p	1.3333	0.2222	TRUE	TRUE	MSTRG.19192	ENSMUSG00000030058.17	Copg1
chr6_87890760_87913596_MSTRG.19192:1p-4d_+	mmu-miR-7061-5p	0.2222	0.1111	not_assayed	not_assayed	MSTRG.19192	ENSMUSG00000030058.17	Copg1
chr6_87890760_87913596_MSTRG.19192:1p-4d_+	mmu-miR-379-5p	0.6667	0.1111	TRUE	TRUE	MSTRG.19192	ENSMUSG00000030058.17	Copg1
chr6_87890760_87913596_MSTRG.19192:1p-4d_+	mmu-miR-1193-5p	0.6667	0.1111	not_assayed	not_assayed	MSTRG.19192	ENSMUSG00000030058.17	Copg1
chr6_87890760_87913596_MSTRG.19192:1p-4d_+	mmu-miR-5124b	1.3333	0.2222	not_assayed	not_assayed	MSTRG.19192	ENSMUSG00000030058.17	Copg1
chr6_87890760_87913596_MSTRG.19192:1p-4d_+	mmu-miR-1b-5p	0.6667	0.2222	TRUE	FALSE	MSTRG.19192	ENSMUSG00000030058.17	Copg1
chr6_87890760_87913596_MSTRG.19192:1p-4d_+	mmu-miR-1928	0.2222	0.1111	TRUE	FALSE	MSTRG.19192	ENSMUSG00000030058.17	Copg1
chr6_87890760_87913596_MSTRG.19192:1p-4d_+	mmu-miR-7029-3p	0.6667	0.1111	not_assayed	not_assayed	MSTRG.19192	ENSMUSG00000030058.17	Copg1
chr6_87890760_87913596_MSTRG.19192:1p-4d_+	mmu-miR-7039-3p	0.7778	0.2222	not_assayed	not_assayed	MSTRG.19192	ENSMUSG00000030058.17	Copg1
chr6_87890760_87913596_MSTRG.19192:1p-4d_+	mmu-miR-26b-3p	0.7778	0.2222	TRUE	TRUE	MSTRG.19192	ENSMUSG00000030058.17	Copg1
chr6_87890760_87913596_MSTRG.19192:1p-4d_+	mmu-miR-26a-2-3p	0.7778	0.2222	not_assayed	not_assayed	MSTRG.19192	ENSMUSG00000030058.17	Copg1
chr6_87890760_87913596_MSTRG.19192:1p-4d_+	mmu-miR-6932-3p	0.7778	0.2222	not_assayed	not_assayed	MSTRG.19192	ENSMUSG00000030058.17	Copg1
chr6_87890760_87913596_MSTRG.19192:1p-4d_+	mmu-miR-6936-5p	0.7778	0.3333	not_assayed	not_assayed	MSTRG.19192	ENSMUSG00000030058.17	Copg1
chr6_87890760_87913596_MSTRG.19192:1p-4d_+	mmu-miR-7020-5p	0.8889	0.2222	not_assayed	not_assayed	MSTRG.19192	ENSMUSG00000030058.17	Copg1
chr6_87890760_87913596_MSTRG.19192:1p-4d_+	mmu-miR-669k-5p	0.7778	0.2222	not_assayed	not_assayed	MSTRG.19192	ENSMUSG00000030058.17	Copg1
chr6_87890760_87913596_MSTRG.19192:1p-4d_+	mmu-miR-7229-5p	0.2222	0.1111	not_assayed	not_assayed	MSTRG.19192	ENSMUSG00000030058.17	Copg1
chr6_87890760_87913596_MSTRG.19192:1p-4d_+	mmu-miR-411-5p	0.2222	0.1111	TRUE	TRUE	MSTRG.19192	ENSMUSG00000030058.17	Copg1
chr6_87890760_87913596_MSTRG.19192:1p-4d_+	mmu-miR-6913-3p	0.2222	0.1111	not_assayed	not_assayed	MSTRG.19192	ENSMUSG00000030058.17	Copg1
chr6_87890760_87913596_MSTRG.19192:1p-4d_+	mmu-miR-3058-5p	0.4444	0.1111	not_assayed	not_assayed	MSTRG.19192	ENSMUSG00000030058.17	Copg1
chr6_87890760_87913596_MSTRG.19192:1p-4d_+	mmu-miR-12185-3p	0.4444	0.1111	not_assayed	not_assayed	MSTRG.19192	ENSMUSG00000030058.17	Copg1
chr6_87890760_87913596_MSTRG.19192:1p-4d_+	mmu-miR-320-5p	0.8889	0.2222	not_assayed	not_assayed	MSTRG.19192	ENSMUSG00000030058.17	Copg1
chr6_87890760_87913596_MSTRG.19192:1p-4d_+	mmu-miR-133c	0.4444	0.1111	not_assayed	not_assayed	MSTRG.19192	ENSMUSG00000030058.17	Copg1
chr6_87890760_87913596_MSTRG.19192:1p-4d_+	mmu-miR-133b-3p	0.4444	0.1111	TRUE	TRUE	MSTRG.19192	ENSMUSG00000030058.17	Copg1
chr6_87890760_87913596_MSTRG.19192:1p-4d_+	mmu-miR-133a-3p	0.4444	0.1111	TRUE	TRUE	MSTRG.19192	ENSMUSG00000030058.17	Copg1
chr6_87890760_87913596_MSTRG.19192:1p-4d_+	mmu-miR-6388	0.2222	0.1111	not_assayed	not_assayed	MSTRG.19192	ENSMUSG00000030058.17	Copg1
chr6_87890760_87913596_MSTRG.19192:1p-4d_+	mmu-miR-1264-5p	0.4444	0.1111	not_assayed	not_assayed	MSTRG.19192	ENSMUSG00000030058.17	Copg1
chr6_87890760_87913596_MSTRG.19192:1p-4d_+	mmu-miR-7085-3p	1.3333	0.2222	not_assayed	not_assayed	MSTRG.19192	ENSMUSG00000030058.17	Copg1
chr6_87890760_87913596_MSTRG.19192:1p-4d_+	mmu-miR-761	1.6667	0.2222	FALSE	FALSE	MSTRG.19192	ENSMUSG00000030058.17	Copg1
chr6_87890760_87913596_MSTRG.19192:1p-4d_+	mmu-miR-214-3p	1.6667	0.2222	FALSE	FALSE	MSTRG.19192	ENSMUSG00000030058.17	Copg1
chr6_87890760_87913596_MSTRG.19192:1p-4d_+	mmu-miR-7229-3p	2.4444	0.2222	not_assayed	not_assayed	MSTRG.19192	ENSMUSG00000030058.17	Copg1
chr6_87890760_87913596_MSTRG.19192:1p-4d_+	mmu-miR-345-5p	0.8889	0.2222	TRUE	TRUE	MSTRG.19192	ENSMUSG00000030058.17	Copg1
chr6_87890760_87913596_MSTRG.19192:1p-4d_+	mmu-miR-466k	0.7778	0.1111	FALSE	FALSE	MSTRG.19192	ENSMUSG00000030058.17	Copg1
chr6_87890760_87913596_MSTRG.19192:1p-4d_+	mmu-miR-466i-5p	0.7778	0.1111	not_assayed	not_assayed	MSTRG.19192	ENSMUSG00000030058.17	Copg1
chr6_87890760_87913596_MSTRG.19192:1p-4d_+	mmu-miR-466d-5p	0.7778	0.1111	FALSE	FALSE	MSTRG.19192	ENSMUSG00000030058.17	Copg1
chr6_87890760_87913596_MSTRG.19192:1p-4d_+	mmu-miR-7033-5p	0.7778	0.1111	not_assayed	not_assayed	MSTRG.19192	ENSMUSG00000030058.17	Copg1
chr6_87890760_87913596_MSTRG.19192:1p-4d_+	mmu-miR-6413	0.6667	0.1111	not_assayed	not_assayed	MSTRG.19192	ENSMUSG00000030058.17	Copg1
chr6_87890760_87913596_MSTRG.19192:1p-4d_+	mmu-miR-6410	0.6667	0.1111	not_assayed	not_assayed	MSTRG.19192	ENSMUSG00000030058.17	Copg1
chr6_87890760_87913596_MSTRG.19192:1p-4d_+	mmu-miR-6369	0.6667	0.1111	not_assayed	not_assayed	MSTRG.19192	ENSMUSG00000030058.17	Copg1
chr6_87890760_87913596_MSTRG.19192:1p-4d_+	mmu-miR-6361	0.6667	0.1111	not_assayed	not_assayed	MSTRG.19192	ENSMUSG00000030058.17	Copg1
chr6_87890760_87913596_MSTRG.19192:1p-4d_+	mmu-miR-3070-5p	0.2222	0.1111	not_assayed	not_assayed	MSTRG.19192	ENSMUSG00000030058.17	Copg1
chr6_87890760_87913596_MSTRG.19192:1p-4d_+	mmu-miR-12205-5p	0.2222	0.1111	not_assayed	not_assayed	MSTRG.19192	ENSMUSG00000030058.17	Copg1
chr6_87890760_87913596_MSTRG.19192:1p-4d_+	mmu-miR-155-3p	0.2222	0.1111	not_assayed	not_assayed	MSTRG.19192	ENSMUSG00000030058.17	Copg1
chr6_87890760_87913596_MSTRG.19192:1p-4d_+	mmu-miR-339-5p	0.2222	0.1111	TRUE	TRUE	MSTRG.19192	ENSMUSG00000030058.17	Copg1
chr6_87890760_87913596_MSTRG.19192:1p-4d_+	mmu-miR-3105-3p	0.4444	0.1111	not_assayed	not_assayed	MSTRG.19192	ENSMUSG00000030058.17	Copg1
chr8_105280071_105281939_MSTRG.22743:1p-3d_+	mmu-miR-7685-5p	20	1	not_assayed	not_assayed	MSTRG.22743	ENSMUSG00000014776.7	Nol3
chr8_105280071_105281939_MSTRG.22743:1p-3d_+	mmu-miR-712-5p	20	1	TRUE	TRUE	MSTRG.22743	ENSMUSG00000014776.7	Nol3
chr8_105280071_105281939_MSTRG.22743:1p-3d_+	mmu-miR-7069-5p	2	1	not_assayed	not_assayed	MSTRG.22743	ENSMUSG00000014776.7	Nol3
chr8_105280071_105281939_MSTRG.22743:1p-3d_+	mmu-miR-6352	4	1	not_assayed	not_assayed	MSTRG.22743	ENSMUSG00000014776.7	Nol3
chr8_105280071_105281939_MSTRG.22743:1p-3d_+	mmu-miR-7066-5p	1	1	not_assayed	not_assayed	MSTRG.22743	ENSMUSG00000014776.7	Nol3
chr8_105280071_105281939_MSTRG.22743:1p-3d_+	mmu-miR-12191-3p	1	1	not_assayed	not_assayed	MSTRG.22743	ENSMUSG00000014776.7	Nol3
chr8_105280071_105281939_MSTRG.22743:1p-3d_+	mmu-miR-6349	1	1	not_assayed	not_assayed	MSTRG.22743	ENSMUSG00000014776.7	Nol3
chr8_105280071_105281939_MSTRG.22743:1p-3d_+	mmu-miR-450b-3p	4	1	FALSE	TRUE	MSTRG.22743	ENSMUSG00000014776.7	Nol3
chr8_105280071_105281939_MSTRG.22743:1p-3d_+	mmu-miR-450a-1-3p	4	1	not_assayed	not_assayed	MSTRG.22743	ENSMUSG00000014776.7	Nol3
chr8_105280071_105281939_MSTRG.22743:1p-3d_+	mmu-miR-574-5p	1	1	not_assayed	not_assayed	MSTRG.22743	ENSMUSG00000014776.7	Nol3
chr16_15549069_15555504_MSTRG.8745:1p-4d_-	mmu-miR-669c-3p	16	1	not_assayed	not_assayed	MSTRG.8745	ENSMUSG00000022674.15	Ube2v2
chr16_15549069_15555504_MSTRG.8745:1p-4d_-	mmu-miR-7a-1-3p	5	1	not_assayed	not_assayed	MSTRG.8745	ENSMUSG00000022674.15	Ube2v2
chr16_15549069_15555504_MSTRG.8745:1p-4d_-	mmu-miR-7059-3p	1	1	not_assayed	not_assayed	MSTRG.8745	ENSMUSG00000022674.15	Ube2v2
chr16_15549069_15555504_MSTRG.8745:1p-4d_-	mmu-miR-704	5	1	FALSE	FALSE	MSTRG.8745	ENSMUSG00000022674.15	Ube2v2
chr16_15549069_15555504_MSTRG.8745:1p-4d_-	mmu-miR-7061-5p	4	1	not_assayed	not_assayed	MSTRG.8745	ENSMUSG00000022674.15	Ube2v2
chr16_15549069_15555504_MSTRG.8745:1p-4d_-	mmu-miR-6997-3p	3	1	not_assayed	not_assayed	MSTRG.8745	ENSMUSG00000022674.15	Ube2v2
chr16_15549069_15555504_MSTRG.8745:1p-4d_-	mmu-miR-3071-5p	4	1	not_assayed	not_assayed	MSTRG.8745	ENSMUSG00000022674.15	Ube2v2
chr16_15549069_15555504_MSTRG.8745:1p-4d_-	mmu-miR-743a-3p	5	1	TRUE	TRUE	MSTRG.8745	ENSMUSG00000022674.15	Ube2v2
chr16_15549069_15555504_MSTRG.8745:1p-4d_-	mmu-miR-7052-5p	3	1	not_assayed	not_assayed	MSTRG.8745	ENSMUSG00000022674.15	Ube2v2
chr16_15549069_15555504_MSTRG.8745:1p-4d_-	mmu-miR-742-3p	3	1	FALSE	FALSE	MSTRG.8745	ENSMUSG00000022674.15	Ube2v2
chr16_15549069_15555504_MSTRG.8745:1p-4d_-	mmu-miR-219c-3p	2	1	not_assayed	not_assayed	MSTRG.8745	ENSMUSG00000022674.15	Ube2v2
chr16_15549069_15555504_MSTRG.8745:1p-4d_-	mmu-miR-743b-3p	5	1	FALSE	FALSE	MSTRG.8745	ENSMUSG00000022674.15	Ube2v2
chr16_15549069_15555504_MSTRG.8745:1p-4d_-	mmu-miR-153-5p	6	1	not_assayed	not_assayed	MSTRG.8745	ENSMUSG00000022674.15	Ube2v2
chr16_15549069_15555504_MSTRG.8745:1p-4d_-	mmu-miR-384-5p	3	1	TRUE	TRUE	MSTRG.8745	ENSMUSG00000022674.15	Ube2v2
chr16_15549069_15555504_MSTRG.8745:1p-4d_-	mmu-miR-30e-5p	3	1	TRUE	TRUE	MSTRG.8745	ENSMUSG00000022674.15	Ube2v2
chr16_15549069_15555504_MSTRG.8745:1p-4d_-	mmu-miR-30d-5p	3	1	TRUE	TRUE	MSTRG.8745	ENSMUSG00000022674.15	Ube2v2
chr16_15549069_15555504_MSTRG.8745:1p-4d_-	mmu-miR-30c-5p	3	1	TRUE	TRUE	MSTRG.8745	ENSMUSG00000022674.15	Ube2v2
chr16_15549069_15555504_MSTRG.8745:1p-4d_-	mmu-miR-30b-5p	3	1	TRUE	TRUE	MSTRG.8745	ENSMUSG00000022674.15	Ube2v2
chr16_15549069_15555504_MSTRG.8745:1p-4d_-	mmu-miR-30a-5p	3	1	TRUE	TRUE	MSTRG.8745	ENSMUSG00000022674.15	Ube2v2
chr2_153616933_153618834_MSTRG.13376:1p-2d_-	mmu-miR-6903-3p	2	1	not_assayed	not_assayed	MSTRG.13376	ENSMUSG00000056941.17	Commd7
chr2_153616933_153618834_MSTRG.13376:1p-2d_-	mmu-miR-3094-3p	3	1	not_assayed	not_assayed	MSTRG.13376	ENSMUSG00000056941.17	Commd7
chr2_153616933_153618834_MSTRG.13376:1p-2d_-	mmu-miR-6919-3p	1	1	not_assayed	not_assayed	MSTRG.13376	ENSMUSG00000056941.17	Commd7
chr2_153616933_153618834_MSTRG.13376:1p-2d_-	mmu-miR-12201-5p	1	1	not_assayed	not_assayed	MSTRG.13376	ENSMUSG00000056941.17	Commd7
chr9_76225880_76229954_ENSMUSG00000032360.16:1p-2d_-	mmu-miR-433-3p	4	1	TRUE	TRUE	ENSMUSG00000032360.16	ENSMUSG00000032360.16	Hcrtr2
chr9_76225880_76229954_ENSMUSG00000032360.16:1p-2d_-	mmu-miR-216c-5p	2	1	not_assayed	not_assayed	ENSMUSG00000032360.16	ENSMUSG00000032360.16	Hcrtr2
chr9_76225880_76229954_ENSMUSG00000032360.16:1p-2d_-	mmu-miR-6986-3p	2	1	not_assayed	not_assayed	ENSMUSG00000032360.16	ENSMUSG00000032360.16	Hcrtr2
chr9_76225880_76229954_ENSMUSG00000032360.16:1p-2d_-	mmu-miR-8107	2	1	not_assayed	not_assayed	ENSMUSG00000032360.16	ENSMUSG00000032360.16	Hcrtr2
chr9_76225880_76229954_ENSMUSG00000032360.16:1p-2d_-	mmu-miR-149-5p	1	1	TRUE	TRUE	ENSMUSG00000032360.16	ENSMUSG00000032360.16	Hcrtr2
chr9_76225880_76229954_ENSMUSG00000032360.16:1p-2d_-	mmu-miR-7065-3p	2	1	not_assayed	not_assayed	ENSMUSG00000032360.16	ENSMUSG00000032360.16	Hcrtr2
chr9_76225880_76229954_ENSMUSG00000032360.16:1p-2d_-	mmu-miR-6913-5p	1	1	not_assayed	not_assayed	ENSMUSG00000032360.16	ENSMUSG00000032360.16	Hcrtr2
chr9_76225880_76229954_ENSMUSG00000032360.16:1p-2d_-	mmu-miR-7021-3p	1	1	not_assayed	not_assayed	ENSMUSG00000032360.16	ENSMUSG00000032360.16	Hcrtr2
chr9_76225880_76229954_ENSMUSG00000032360.16:1p-2d_-	mmu-miR-98-3p	1	1	not_assayed	not_assayed	ENSMUSG00000032360.16	ENSMUSG00000032360.16	Hcrtr2
chr9_76225880_76229954_ENSMUSG00000032360.16:1p-2d_-	mmu-let-7f-1-3p	1	1	FALSE	TRUE	ENSMUSG00000032360.16	ENSMUSG00000032360.16	Hcrtr2
chr9_76225880_76229954_ENSMUSG00000032360.16:1p-2d_-	mmu-let-7c-2-3p	1	1	not_assayed	not_assayed	ENSMUSG00000032360.16	ENSMUSG00000032360.16	Hcrtr2
chr9_76225880_76229954_ENSMUSG00000032360.16:1p-2d_-	mmu-let-7b-3p	1	1	TRUE	FALSE	ENSMUSG00000032360.16	ENSMUSG00000032360.16	Hcrtr2
chr9_76225880_76229954_ENSMUSG00000032360.16:1p-2d_-	mmu-let-7a-1-3p	1	1	FALSE	FALSE	ENSMUSG00000032360.16	ENSMUSG00000032360.16	Hcrtr2
chr9_76225880_76229954_ENSMUSG00000032360.16:1p-2d_-	mmu-miR-883b-3p	1	1	FALSE	FALSE	ENSMUSG00000032360.16	ENSMUSG00000032360.16	Hcrtr2
chr9_76225880_76229954_ENSMUSG00000032360.16:1p-2d_-	mmu-miR-883a-3p	1	1	FALSE	FALSE	ENSMUSG00000032360.16	ENSMUSG00000032360.16	Hcrtr2
chr9_76225880_76229954_ENSMUSG00000032360.16:1p-2d_-	mmu-miR-7234-5p	4	1	not_assayed	not_assayed	ENSMUSG00000032360.16	ENSMUSG00000032360.16	Hcrtr2
chr9_76225880_76229954_ENSMUSG00000032360.16:1p-2d_-	mmu-miR-8095	3	1	not_assayed	not_assayed	ENSMUSG00000032360.16	ENSMUSG00000032360.16	Hcrtr2
chr9_7207054_7220882_MSTRG.23194:1p-4d_+	mmu-miR-669c-3p	14.5	1	not_assayed	not_assayed	MSTRG.23194	ENSMUSG00000032002.10	Dcun1d5
chr9_7207054_7220882_MSTRG.23194:1p-4d_+	mmu-miR-7243-3p	7	1	not_assayed	not_assayed	MSTRG.23194	ENSMUSG00000032002.10	Dcun1d5
chr9_7207054_7220882_MSTRG.23194:1p-4d_+	mmu-miR-3075-3p	2	1	not_assayed	not_assayed	MSTRG.23194	ENSMUSG00000032002.10	Dcun1d5
chr9_7207054_7220882_MSTRG.23194:1p-4d_+	mmu-miR-7661-5p	10.5	1	not_assayed	not_assayed	MSTRG.23194	ENSMUSG00000032002.10	Dcun1d5
chr9_7207054_7220882_MSTRG.23194:1p-4d_+	mmu-miR-7226-5p	6	1	not_assayed	not_assayed	MSTRG.23194	ENSMUSG00000032002.10	Dcun1d5
chr9_7207054_7220882_MSTRG.23194:1p-4d_+	mmu-miR-7015-3p	4.5	1	not_assayed	not_assayed	MSTRG.23194	ENSMUSG00000032002.10	Dcun1d5
chr9_7207054_7220882_MSTRG.23194:1p-4d_+	mmu-miR-6992-3p	4.5	1	not_assayed	not_assayed	MSTRG.23194	ENSMUSG00000032002.10	Dcun1d5
chr9_7207054_7220882_MSTRG.23194:1p-4d_+	mmu-miR-23b-3p	5	1	TRUE	TRUE	MSTRG.23194	ENSMUSG00000032002.10	Dcun1d5
chr9_7207054_7220882_MSTRG.23194:1p-4d_+	mmu-miR-23a-3p	5	1	FALSE	FALSE	MSTRG.23194	ENSMUSG00000032002.10	Dcun1d5
chr9_7207054_7220882_MSTRG.23194:1p-4d_+	mmu-miR-743b-5p	4	1	FALSE	FALSE	MSTRG.23194	ENSMUSG00000032002.10	Dcun1d5
chr9_7207054_7220882_MSTRG.23194:1p-4d_+	mmu-miR-6948-5p	4	1	not_assayed	not_assayed	MSTRG.23194	ENSMUSG00000032002.10	Dcun1d5
chr9_7207054_7220882_MSTRG.23194:1p-4d_+	mmu-miR-8094	5	1	not_assayed	not_assayed	MSTRG.23194	ENSMUSG00000032002.10	Dcun1d5
chr9_7207054_7220882_MSTRG.23194:1p-4d_+	mmu-miR-7119-3p	21	1	not_assayed	not_assayed	MSTRG.23194	ENSMUSG00000032002.10	Dcun1d5
chr9_7207054_7220882_MSTRG.23194:1p-4d_+	mmu-miR-7027-5p	7	1	not_assayed	not_assayed	MSTRG.23194	ENSMUSG00000032002.10	Dcun1d5
chr9_7207054_7220882_MSTRG.23194:1p-4d_+	mmu-miR-6388	2.5	1	not_assayed	not_assayed	MSTRG.23194	ENSMUSG00000032002.10	Dcun1d5
chr9_7207054_7220882_MSTRG.23194:1p-4d_+	mmu-miR-7078-3p	6.5	1	not_assayed	not_assayed	MSTRG.23194	ENSMUSG00000032002.10	Dcun1d5
chr9_7207054_7220882_MSTRG.23194:1p-4d_+	mmu-miR-466l-3p	6	1	not_assayed	not_assayed	MSTRG.23194	ENSMUSG00000032002.10	Dcun1d5
chr9_7207054_7220882_MSTRG.23194:1p-4d_+	mmu-miR-7683-3p	7	1	not_assayed	not_assayed	MSTRG.23194	ENSMUSG00000032002.10	Dcun1d5
chr9_7207054_7220882_MSTRG.23194:1p-4d_+	mmu-miR-7094-1-5p	7	1	not_assayed	not_assayed	MSTRG.23194	ENSMUSG00000032002.10	Dcun1d5
chr9_7207054_7220882_MSTRG.23194:1p-4d_+	mmu-miR-6912-5p	1	1	not_assayed	not_assayed	MSTRG.23194	ENSMUSG00000032002.10	Dcun1d5
chr9_7207054_7220882_MSTRG.23194:1p-4d_+	mmu-miR-468-3p	1	1	FALSE	FALSE	MSTRG.23194	ENSMUSG00000032002.10	Dcun1d5
chr9_7207054_7220882_MSTRG.23194:1p-4d_+	mmu-miR-6377	3.5	1	not_assayed	not_assayed	MSTRG.23194	ENSMUSG00000032002.10	Dcun1d5
chr9_7207054_7220882_MSTRG.23194:1p-4d_+	mmu-miR-664-3p	8	1	not_assayed	not_assayed	MSTRG.23194	ENSMUSG00000032002.10	Dcun1d5
chr9_7207054_7220882_MSTRG.23194:1p-4d_+	mmu-miR-325-3p	2	1	TRUE	TRUE	MSTRG.23194	ENSMUSG00000032002.10	Dcun1d5
chr9_7207054_7220882_MSTRG.23194:1p-4d_+	mmu-miR-6925-5p	1	1	not_assayed	not_assayed	MSTRG.23194	ENSMUSG00000032002.10	Dcun1d5
chr9_7207054_7220882_MSTRG.23194:1p-4d_+	mmu-miR-582-5p	5	1	not_assayed	not_assayed	MSTRG.23194	ENSMUSG00000032002.10	Dcun1d5
chr9_7207054_7220882_MSTRG.23194:1p-4d_+	mmu-miR-6237	2.5	1	not_assayed	not_assayed	MSTRG.23194	ENSMUSG00000032002.10	Dcun1d5
chr9_7207054_7220882_MSTRG.23194:1p-4d_+	mmu-miR-1943-3p	1	1	not_assayed	not_assayed	MSTRG.23194	ENSMUSG00000032002.10	Dcun1d5
chr9_7207054_7220882_MSTRG.23194:1p-4d_+	mmu-miR-323-3p	4.5	1	TRUE	TRUE	MSTRG.23194	ENSMUSG00000032002.10	Dcun1d5
chr9_7207054_7220882_MSTRG.23194:1p-4d_+	mmu-miR-126b-5p	1.5	1	not_assayed	not_assayed	MSTRG.23194	ENSMUSG00000032002.10	Dcun1d5
chr9_7207054_7220882_MSTRG.23194:1p-4d_+	mmu-miR-3100-5p	1.5	1	not_assayed	not_assayed	MSTRG.23194	ENSMUSG00000032002.10	Dcun1d5
chr9_7207054_7220882_MSTRG.23194:1p-4d_+	mmu-miR-7081-3p	1	0.5	not_assayed	not_assayed	MSTRG.23194	ENSMUSG00000032002.10	Dcun1d5
chr9_7207054_7220882_MSTRG.23194:1p-4d_+	mmu-miR-378a-5p	3	0.5	FALSE	FALSE	MSTRG.23194	ENSMUSG00000032002.10	Dcun1d5
chr9_7207054_7220882_MSTRG.23194:1p-4d_+	mmu-miR-7042-5p	3.5	0.5	not_assayed	not_assayed	MSTRG.23194	ENSMUSG00000032002.10	Dcun1d5
chr9_7207054_7220882_MSTRG.23194:1p-4d_+	mmu-miR-207	1.5	0.5	FALSE	FALSE	MSTRG.23194	ENSMUSG00000032002.10	Dcun1d5
chr9_7207054_7220882_MSTRG.23194:1p-4d_+	mmu-miR-340-5p	3	0.5	TRUE	TRUE	MSTRG.23194	ENSMUSG00000032002.10	Dcun1d5
chr9_7207054_7220882_MSTRG.23194:1p-4d_+	mmu-miR-7055-5p	0.5	0.5	not_assayed	not_assayed	MSTRG.23194	ENSMUSG00000032002.10	Dcun1d5
chr9_7207054_7220882_MSTRG.23194:1p-4d_+	mmu-miR-6926-5p	0.5	0.5	not_assayed	not_assayed	MSTRG.23194	ENSMUSG00000032002.10	Dcun1d5
chr9_7207054_7220882_MSTRG.23194:1p-4d_+	mmu-miR-7072-3p	1.5	0.5	not_assayed	not_assayed	MSTRG.23194	ENSMUSG00000032002.10	Dcun1d5
chr9_7207054_7220882_MSTRG.23194:1p-4d_+	mmu-miR-5620-3p	3	0.5	not_assayed	not_assayed	MSTRG.23194	ENSMUSG00000032002.10	Dcun1d5
chr9_7207054_7220882_MSTRG.23194:1p-4d_+	mmu-miR-539-5p	1.5	0.5	TRUE	TRUE	MSTRG.23194	ENSMUSG00000032002.10	Dcun1d5
chr9_7207054_7220882_MSTRG.23194:1p-4d_+	mmu-miR-7669-5p	1	0.5	not_assayed	not_assayed	MSTRG.23194	ENSMUSG00000032002.10	Dcun1d5
chr9_7207054_7220882_MSTRG.23194:1p-4d_+	mmu-miR-3065-5p	3.5	0.5	not_assayed	not_assayed	MSTRG.23194	ENSMUSG00000032002.10	Dcun1d5
chr4_155260129_155261720_MSTRG.16610:1p-2d_-	mmu-miR-147-3p	1	1	not_assayed	not_assayed	MSTRG.16610	ENSMUSG00000029053.16	Prkcz
chr4_155260129_155261720_MSTRG.16610:1p-2d_-	mmu-miR-377-3p	2	1	TRUE	TRUE	MSTRG.16610	ENSMUSG00000029053.16	Prkcz
chr4_155260129_155261720_MSTRG.16610:1p-2d_-	mmu-miR-7087-3p	1	1	not_assayed	not_assayed	MSTRG.16610	ENSMUSG00000029053.16	Prkcz
chr4_155260129_155261720_MSTRG.16610:1p-2d_-	mmu-miR-344h-3p	1	1	not_assayed	not_assayed	MSTRG.16610	ENSMUSG00000029053.16	Prkcz
chr4_155260129_155261720_MSTRG.16610:1p-2d_-	mmu-miR-7670-3p	1	1	not_assayed	not_assayed	MSTRG.16610	ENSMUSG00000029053.16	Prkcz
chr4_155260129_155261720_MSTRG.16610:1p-2d_-	mmu-miR-211-5p	1	1	TRUE	TRUE	MSTRG.16610	ENSMUSG00000029053.16	Prkcz
chr4_155260129_155261720_MSTRG.16610:1p-2d_-	mmu-miR-204-5p	1	1	TRUE	TRUE	MSTRG.16610	ENSMUSG00000029053.16	Prkcz
chr8_39165300_39177218_MSTRG.22087:4p-13d_+	mmu-miR-7116-3p	13	1	not_assayed	not_assayed	MSTRG.22087	ENSMUSG00000039530.17	Tusc3
chr8_39165300_39177218_MSTRG.22087:4p-13d_+	mmu-miR-6951-3p	13	1	not_assayed	not_assayed	MSTRG.22087	ENSMUSG00000039530.17	Tusc3
chr8_39165300_39177218_MSTRG.22087:4p-13d_+	mmu-miR-466i-5p	3	1	not_assayed	not_assayed	MSTRG.22087	ENSMUSG00000039530.17	Tusc3
chr8_39165300_39177218_MSTRG.22087:4p-13d_+	mmu-miR-6951-5p	10	1	not_assayed	not_assayed	MSTRG.22087	ENSMUSG00000039530.17	Tusc3
chr8_39165300_39177218_MSTRG.22087:4p-13d_+	mmu-miR-466k	3	1	FALSE	FALSE	MSTRG.22087	ENSMUSG00000039530.17	Tusc3
chr8_39165300_39177218_MSTRG.22087:4p-13d_+	mmu-miR-466d-5p	3	1	FALSE	FALSE	MSTRG.22087	ENSMUSG00000039530.17	Tusc3
chr8_39165300_39177218_MSTRG.22087:4p-13d_+	mmu-miR-694	9	1	FALSE	FALSE	MSTRG.22087	ENSMUSG00000039530.17	Tusc3
chr8_39165300_39177218_MSTRG.22087:4p-13d_+	mmu-miR-6377	5	1	not_assayed	not_assayed	MSTRG.22087	ENSMUSG00000039530.17	Tusc3
chr8_39165300_39177218_MSTRG.22087:4p-13d_+	mmu-miR-466l-5p	4	1	not_assayed	not_assayed	MSTRG.22087	ENSMUSG00000039530.17	Tusc3
chr8_39165300_39177218_MSTRG.22087:4p-13d_+	mmu-miR-1904	2	1	FALSE	FALSE	MSTRG.22087	ENSMUSG00000039530.17	Tusc3
chr8_39165300_39177218_MSTRG.22087:4p-13d_+	mmu-miR-759	4	1	FALSE	FALSE	MSTRG.22087	ENSMUSG00000039530.17	Tusc3
chr8_39165300_39177218_MSTRG.22087:4p-13d_+	mmu-miR-7660-3p	4	1	not_assayed	not_assayed	MSTRG.22087	ENSMUSG00000039530.17	Tusc3
chr8_39165300_39177218_MSTRG.22087:4p-13d_+	mmu-miR-6943-3p	3	1	not_assayed	not_assayed	MSTRG.22087	ENSMUSG00000039530.17	Tusc3
chr8_39165300_39177218_MSTRG.22087:4p-13d_+	mmu-miR-7119-3p	7	1	not_assayed	not_assayed	MSTRG.22087	ENSMUSG00000039530.17	Tusc3
chr8_39165300_39177218_MSTRG.22087:4p-13d_+	mmu-miR-876-5p	3	1	FALSE	FALSE	MSTRG.22087	ENSMUSG00000039530.17	Tusc3
chr8_39165300_39177218_MSTRG.22087:4p-13d_+	mmu-miR-12205-5p	9	1	not_assayed	not_assayed	MSTRG.22087	ENSMUSG00000039530.17	Tusc3
chr8_39165300_39177218_MSTRG.22087:4p-13d_+	mmu-miR-6935-3p	4	1	not_assayed	not_assayed	MSTRG.22087	ENSMUSG00000039530.17	Tusc3
chr8_39165300_39177218_MSTRG.22087:4p-13d_+	mmu-miR-6908-5p	4	1	not_assayed	not_assayed	MSTRG.22087	ENSMUSG00000039530.17	Tusc3
chr8_39165300_39177218_MSTRG.22087:4p-13d_+	mmu-miR-7234-5p	9	1	not_assayed	not_assayed	MSTRG.22087	ENSMUSG00000039530.17	Tusc3
chr8_39165300_39177218_MSTRG.22087:4p-13d_+	mmu-miR-224-3p	3	1	not_assayed	not_assayed	MSTRG.22087	ENSMUSG00000039530.17	Tusc3
chr8_39165300_39177218_MSTRG.22087:4p-13d_+	mmu-miR-653-3p	3	1	not_assayed	not_assayed	MSTRG.22087	ENSMUSG00000039530.17	Tusc3
chr8_39165300_39177218_MSTRG.22087:4p-13d_+	mmu-miR-96-3p	2	1	not_assayed	not_assayed	MSTRG.22087	ENSMUSG00000039530.17	Tusc3
chr8_39165300_39177218_MSTRG.22087:4p-13d_+	mmu-miR-669b-5p	5	1	not_assayed	not_assayed	MSTRG.22087	ENSMUSG00000039530.17	Tusc3
chr8_39165300_39177218_MSTRG.22087:4p-13d_+	mmu-miR-875-3p	4	1	FALSE	FALSE	MSTRG.22087	ENSMUSG00000039530.17	Tusc3
chr8_39165300_39177218_MSTRG.22087:4p-13d_+	mmu-miR-7078-3p	7	1	not_assayed	not_assayed	MSTRG.22087	ENSMUSG00000039530.17	Tusc3
chr8_39165300_39177218_MSTRG.22087:4p-13d_+	mmu-miR-7227-3p	4	1	not_assayed	not_assayed	MSTRG.22087	ENSMUSG00000039530.17	Tusc3
chr8_39165300_39177218_MSTRG.22087:4p-13d_+	mmu-miR-7092-3p	4	1	not_assayed	not_assayed	MSTRG.22087	ENSMUSG00000039530.17	Tusc3
chr8_39165300_39177218_MSTRG.22087:4p-13d_+	mmu-miR-3083b-3p	7	1	not_assayed	not_assayed	MSTRG.22087	ENSMUSG00000039530.17	Tusc3
chr8_39165300_39177218_MSTRG.22087:4p-13d_+	mmu-miR-452-5p	3	1	FALSE	FALSE	MSTRG.22087	ENSMUSG00000039530.17	Tusc3
chr8_39165300_39177218_MSTRG.22087:4p-13d_+	mmu-miR-1843b-5p	1	1	not_assayed	not_assayed	MSTRG.22087	ENSMUSG00000039530.17	Tusc3
chr8_39165300_39177218_MSTRG.22087:4p-13d_+	mmu-miR-669o-5p	3	1	TRUE	TRUE	MSTRG.22087	ENSMUSG00000039530.17	Tusc3
chr8_39165300_39177218_MSTRG.22087:4p-13d_+	mmu-miR-7210-5p	4	1	not_assayed	not_assayed	MSTRG.22087	ENSMUSG00000039530.17	Tusc3
chr8_39165300_39177218_MSTRG.22087:4p-13d_+	mmu-miR-6999-3p	3	1	not_assayed	not_assayed	MSTRG.22087	ENSMUSG00000039530.17	Tusc3
chr8_39165300_39177218_MSTRG.22087:4p-13d_+	mmu-miR-664-3p	4	1	not_assayed	not_assayed	MSTRG.22087	ENSMUSG00000039530.17	Tusc3
chr8_39165300_39177218_MSTRG.22087:4p-13d_+	mmu-miR-674-5p	4	1	TRUE	TRUE	MSTRG.22087	ENSMUSG00000039530.17	Tusc3
chr8_39165300_39177218_MSTRG.22087:4p-13d_+	mmu-miR-3473d	4	1	not_assayed	not_assayed	MSTRG.22087	ENSMUSG00000039530.17	Tusc3
chr8_39165300_39177218_MSTRG.22087:4p-13d_+	mmu-miR-1947-3p	4	1	not_assayed	not_assayed	MSTRG.22087	ENSMUSG00000039530.17	Tusc3
chr8_39165300_39177218_MSTRG.22087:4p-13d_+	mmu-miR-742-5p	5	1	TRUE	TRUE	MSTRG.22087	ENSMUSG00000039530.17	Tusc3
chr8_39165300_39177218_MSTRG.22087:4p-13d_+	mmu-miR-410-3p	2	1	TRUE	TRUE	MSTRG.22087	ENSMUSG00000039530.17	Tusc3
chr8_39165300_39177218_MSTRG.22087:4p-13d_+	mmu-miR-344e-3p	2	1	not_assayed	not_assayed	MSTRG.22087	ENSMUSG00000039530.17	Tusc3
chr8_39165300_39177218_MSTRG.22087:4p-13d_+	mmu-miR-344d-3p	2	1	not_assayed	not_assayed	MSTRG.22087	ENSMUSG00000039530.17	Tusc3
chr8_39165300_39177218_MSTRG.22087:4p-13d_+	mmu-miR-1968-3p	3	1	not_assayed	not_assayed	MSTRG.22087	ENSMUSG00000039530.17	Tusc3
chr8_39165300_39177218_MSTRG.22087:4p-13d_+	mmu-miR-5615-5p	5	1	not_assayed	not_assayed	MSTRG.22087	ENSMUSG00000039530.17	Tusc3
chr8_39165300_39177218_MSTRG.22087:4p-13d_+	mmu-miR-693-3p	2	1	FALSE	FALSE	MSTRG.22087	ENSMUSG00000039530.17	Tusc3
chr8_39165300_39177218_MSTRG.22087:4p-13d_+	mmu-miR-12179-5p	1	1	not_assayed	not_assayed	MSTRG.22087	ENSMUSG00000039530.17	Tusc3
chr8_39165300_39177218_MSTRG.22087:4p-13d_+	mmu-miR-7066-5p	1	1	not_assayed	not_assayed	MSTRG.22087	ENSMUSG00000039530.17	Tusc3
chr8_39165300_39177218_MSTRG.22087:4p-13d_+	mmu-miR-6946-3p	4	1	not_assayed	not_assayed	MSTRG.22087	ENSMUSG00000039530.17	Tusc3
chr8_39165300_39177218_MSTRG.22087:4p-13d_+	mmu-miR-12195-3p	1	1	not_assayed	not_assayed	MSTRG.22087	ENSMUSG00000039530.17	Tusc3
chr8_39165300_39177218_MSTRG.22087:4p-13d_+	mmu-miR-291b-5p	1	1	FALSE	FALSE	MSTRG.22087	ENSMUSG00000039530.17	Tusc3
chr8_39165300_39177218_MSTRG.22087:4p-13d_+	mmu-miR-291a-5p	1	1	not_assayed	not_assayed	MSTRG.22087	ENSMUSG00000039530.17	Tusc3
chr6_72841114_72842568_MSTRG.19034:1p-2d_-	mmu-miR-6951-5p	2	1	not_assayed	not_assayed	MSTRG.19034	ENSMUSG00000055239.10	Kcmf1
chr6_72841114_72842568_MSTRG.19034:1p-2d_-	mmu-miR-664-3p	2	1	not_assayed	not_assayed	MSTRG.19034	ENSMUSG00000055239.10	Kcmf1
chr6_72841114_72842568_MSTRG.19034:1p-2d_-	mmu-miR-6929-3p	1	1	not_assayed	not_assayed	MSTRG.19034	ENSMUSG00000055239.10	Kcmf1
chr6_72841114_72842568_MSTRG.19034:1p-2d_-	mmu-miR-804	1	1	FALSE	FALSE	MSTRG.19034	ENSMUSG00000055239.10	Kcmf1
chr6_72841114_72842568_MSTRG.19034:1p-2d_-	mmu-miR-325-3p	1	1	TRUE	TRUE	MSTRG.19034	ENSMUSG00000055239.10	Kcmf1
chr6_72841114_72842568_MSTRG.19034:1p-2d_-	mmu-miR-6983-3p	1	1	not_assayed	not_assayed	MSTRG.19034	ENSMUSG00000055239.10	Kcmf1
chr6_72841114_72842568_MSTRG.19034:1p-2d_-	mmu-miR-713	1	1	FALSE	FALSE	MSTRG.19034	ENSMUSG00000055239.10	Kcmf1
chr6_72841114_72842568_MSTRG.19034:1p-2d_-	mmu-miR-7093-3p	1	1	not_assayed	not_assayed	MSTRG.19034	ENSMUSG00000055239.10	Kcmf1
chr6_72841114_72842568_MSTRG.19034:1p-2d_-	mmu-miR-3967	1	1	not_assayed	not_assayed	MSTRG.19034	ENSMUSG00000055239.10	Kcmf1
chr6_72841114_72842568_MSTRG.19034:1p-2d_-	mmu-miR-7668-3p	1	1	not_assayed	not_assayed	MSTRG.19034	ENSMUSG00000055239.10	Kcmf1
chr6_72841114_72842568_MSTRG.19034:1p-2d_-	mmu-miR-3112-5p	1	1	not_assayed	not_assayed	MSTRG.19034	ENSMUSG00000055239.10	Kcmf1
chr1_125867622_125872284_MSTRG.927:1p-2d_-	mmu-miR-669c-3p	7	1	not_assayed	not_assayed	MSTRG.927	ENSMUSG00000026344.9	Lypd1
chr1_125867622_125872284_MSTRG.927:1p-2d_-	mmu-miR-7116-3p	5	1	not_assayed	not_assayed	MSTRG.927	ENSMUSG00000026344.9	Lypd1
chr1_125867622_125872284_MSTRG.927:1p-2d_-	mmu-miR-6951-3p	5	1	not_assayed	not_assayed	MSTRG.927	ENSMUSG00000026344.9	Lypd1
chr1_125867622_125872284_MSTRG.927:1p-2d_-	mmu-miR-214-5p	2	1	FALSE	FALSE	MSTRG.927	ENSMUSG00000026344.9	Lypd1
chr1_125867622_125872284_MSTRG.927:1p-2d_-	mmu-miR-466o-3p	5	1	not_assayed	not_assayed	MSTRG.927	ENSMUSG00000026344.9	Lypd1
chr1_125867622_125872284_MSTRG.927:1p-2d_-	mmu-miR-466m-3p	5	1	not_assayed	not_assayed	MSTRG.927	ENSMUSG00000026344.9	Lypd1
chr1_125867622_125872284_MSTRG.927:1p-2d_-	mmu-miR-384-3p	6	1	TRUE	TRUE	MSTRG.927	ENSMUSG00000026344.9	Lypd1
chr1_125867622_125872284_MSTRG.927:1p-2d_-	mmu-miR-467g	4	1	not_assayed	not_assayed	MSTRG.927	ENSMUSG00000026344.9	Lypd1
chr1_125867622_125872284_MSTRG.927:1p-2d_-	mmu-miR-297c-3p	4	1	not_assayed	not_assayed	MSTRG.927	ENSMUSG00000026344.9	Lypd1
chr1_125867622_125872284_MSTRG.927:1p-2d_-	mmu-miR-297b-3p	4	1	not_assayed	not_assayed	MSTRG.927	ENSMUSG00000026344.9	Lypd1
chr1_125867622_125872284_MSTRG.927:1p-2d_-	mmu-miR-297a-3p	4	1	not_assayed	not_assayed	MSTRG.927	ENSMUSG00000026344.9	Lypd1
chr1_125867622_125872284_MSTRG.927:1p-2d_-	mmu-miR-466p-3p	3	1	not_assayed	not_assayed	MSTRG.927	ENSMUSG00000026344.9	Lypd1
chr1_125867622_125872284_MSTRG.927:1p-2d_-	mmu-miR-466c-3p	3	1	not_assayed	not_assayed	MSTRG.927	ENSMUSG00000026344.9	Lypd1
chr1_125867622_125872284_MSTRG.927:1p-2d_-	mmu-miR-466b-3p	3	1	not_assayed	not_assayed	MSTRG.927	ENSMUSG00000026344.9	Lypd1
chr1_125867622_125872284_MSTRG.927:1p-2d_-	mmu-miR-669d-3p	4	1	not_assayed	not_assayed	MSTRG.927	ENSMUSG00000026344.9	Lypd1
chr1_125867622_125872284_MSTRG.927:1p-2d_-	mmu-miR-466e-3p	4	1	TRUE	TRUE	MSTRG.927	ENSMUSG00000026344.9	Lypd1
chr1_125867622_125872284_MSTRG.927:1p-2d_-	mmu-miR-466d-3p	4	1	not_assayed	not_assayed	MSTRG.927	ENSMUSG00000026344.9	Lypd1
chr1_125867622_125872284_MSTRG.927:1p-2d_-	mmu-miR-466a-3p	4	1	TRUE	TRUE	MSTRG.927	ENSMUSG00000026344.9	Lypd1
chr1_125867622_125872284_MSTRG.927:1p-2d_-	mmu-miR-669f-3p	4	1	not_assayed	not_assayed	MSTRG.927	ENSMUSG00000026344.9	Lypd1
chr1_125867622_125872284_MSTRG.927:1p-2d_-	mmu-miR-669b-3p	4	1	not_assayed	not_assayed	MSTRG.927	ENSMUSG00000026344.9	Lypd1
chr1_125867622_125872284_MSTRG.927:1p-2d_-	mmu-miR-467a-3p	4	1	not_assayed	not_assayed	MSTRG.927	ENSMUSG00000026344.9	Lypd1
chr1_125867622_125872284_MSTRG.927:1p-2d_-	mmu-miR-1948-3p	1	1	FALSE	FALSE	MSTRG.927	ENSMUSG00000026344.9	Lypd1
chr1_125867622_125872284_MSTRG.927:1p-2d_-	mmu-miR-684	1	1	FALSE	FALSE	MSTRG.927	ENSMUSG00000026344.9	Lypd1
chr1_125867622_125872284_MSTRG.927:1p-2d_-	mmu-miR-6412	1	1	not_assayed	not_assayed	MSTRG.927	ENSMUSG00000026344.9	Lypd1
chr1_125867622_125872284_MSTRG.927:1p-2d_-	mmu-miR-677-3p	2	1	not_assayed	not_assayed	MSTRG.927	ENSMUSG00000026344.9	Lypd1
chr1_125867622_125872284_MSTRG.927:1p-2d_-	mmu-miR-10b-3p	2	1	TRUE	TRUE	MSTRG.927	ENSMUSG00000026344.9	Lypd1
chr5_148870152_148871584_MSTRG.18424:6p-7d_-	mmu-miR-3088-3p	1	1	not_assayed	not_assayed	MSTRG.18424	ENSMUSG00000041298.15_ENSMUSG00000106951.1_ENSMUSG00000106892.1	Katnal1,5930430L01Rik,Gm42791
chr5_148870152_148871584_MSTRG.18424:6p-7d_-	mmu-miR-7070-3p	1	1	not_assayed	not_assayed	MSTRG.18424	ENSMUSG00000041298.15_ENSMUSG00000106951.1_ENSMUSG00000106892.1	Katnal1,5930430L01Rik,Gm42791
chr5_148870152_148871584_MSTRG.18424:6p-7d_-	mmu-miR-344g-3p	1	1	not_assayed	not_assayed	MSTRG.18424	ENSMUSG00000041298.15_ENSMUSG00000106951.1_ENSMUSG00000106892.1	Katnal1,5930430L01Rik,Gm42791
chr5_148870152_148871584_MSTRG.18424:6p-7d_-	mmu-miR-3078-3p	1	1	not_assayed	not_assayed	MSTRG.18424	ENSMUSG00000041298.15_ENSMUSG00000106951.1_ENSMUSG00000106892.1	Katnal1,5930430L01Rik,Gm42791
chr5_148870152_148871584_MSTRG.18424:6p-7d_-	mmu-miR-7242-3p	1	1	not_assayed	not_assayed	MSTRG.18424	ENSMUSG00000041298.15_ENSMUSG00000106951.1_ENSMUSG00000106892.1	Katnal1,5930430L01Rik,Gm42791
chr5_148870152_148871584_MSTRG.18424:6p-7d_-	mmu-miR-5623-5p	1	1	not_assayed	not_assayed	MSTRG.18424	ENSMUSG00000041298.15_ENSMUSG00000106951.1_ENSMUSG00000106892.1	Katnal1,5930430L01Rik,Gm42791
chr10_70015805_70027279_MSTRG.2176:9b-19d_+	mmu-miR-7116-3p	11	1	not_assayed	not_assayed	MSTRG.2176	ENSMUSG00000069601.14	Ank3
chr10_70015805_70027279_MSTRG.2176:9b-19d_+	mmu-miR-6951-3p	11	1	not_assayed	not_assayed	MSTRG.2176	ENSMUSG00000069601.14	Ank3
chr10_70015805_70027279_MSTRG.2176:9b-19d_+	mmu-miR-126a-5p	3	1	not_assayed	not_assayed	MSTRG.2176	ENSMUSG00000069601.14	Ank3
chr10_70015805_70027279_MSTRG.2176:9b-19d_+	mmu-miR-7661-5p	3	1	not_assayed	not_assayed	MSTRG.2176	ENSMUSG00000069601.14	Ank3
chr10_70015805_70027279_MSTRG.2176:9b-19d_+	mmu-miR-1a-3p	1	1	TRUE	TRUE	MSTRG.2176	ENSMUSG00000069601.14	Ank3
chr10_70015805_70027279_MSTRG.2176:9b-19d_+	mmu-miR-6382	1	1	not_assayed	not_assayed	MSTRG.2176	ENSMUSG00000069601.14	Ank3
chr10_70015805_70027279_MSTRG.2176:9b-19d_+	mmu-miR-6349	1	1	not_assayed	not_assayed	MSTRG.2176	ENSMUSG00000069601.14	Ank3
chr10_70015805_70027279_MSTRG.2176:9b-19d_+	mmu-miR-206-3p	1	1	TRUE	TRUE	MSTRG.2176	ENSMUSG00000069601.14	Ank3
chr10_70015805_70027279_MSTRG.2176:9b-19d_+	mmu-miR-8118	2	1	not_assayed	not_assayed	MSTRG.2176	ENSMUSG00000069601.14	Ank3
chr10_70015805_70027279_MSTRG.2176:9b-19d_+	mmu-miR-450a-2-3p	2	1	FALSE	FALSE	MSTRG.2176	ENSMUSG00000069601.14	Ank3
chr10_70015805_70027279_MSTRG.2176:9b-19d_+	mmu-miR-452-5p	1	1	FALSE	FALSE	MSTRG.2176	ENSMUSG00000069601.14	Ank3
chr10_70015805_70027279_MSTRG.2176:9b-19d_+	mmu-miR-6238	2	1	not_assayed	not_assayed	MSTRG.2176	ENSMUSG00000069601.14	Ank3
chr10_70015805_70027279_MSTRG.2176:9b-19d_+	mmu-miR-7094-1-5p	2	1	not_assayed	not_assayed	MSTRG.2176	ENSMUSG00000069601.14	Ank3
chr10_70015805_70027279_MSTRG.2176:9b-19d_+	mmu-miR-3094-3p	2	1	not_assayed	not_assayed	MSTRG.2176	ENSMUSG00000069601.14	Ank3
chr10_70015805_70027279_MSTRG.2176:9b-19d_+	mmu-miR-374c-5p	2	1	not_assayed	not_assayed	MSTRG.2176	ENSMUSG00000069601.14	Ank3
chr10_70015805_70027279_MSTRG.2176:9b-19d_+	mmu-miR-6989-5p	2	1	not_assayed	not_assayed	MSTRG.2176	ENSMUSG00000069601.14	Ank3
chr10_70015805_70027279_MSTRG.2176:9b-19d_+	mmu-miR-6344	3	1	not_assayed	not_assayed	MSTRG.2176	ENSMUSG00000069601.14	Ank3
chr10_70015805_70027279_MSTRG.2176:9b-19d_+	mmu-miR-7093-3p	3	1	not_assayed	not_assayed	MSTRG.2176	ENSMUSG00000069601.14	Ank3
chrX_8238668_8240420_MSTRG.24679:1p-2d_-	mmu-miR-215-3p	1	1	not_assayed	not_assayed	MSTRG.24679	ENSMUSG00000031171.11	Ftsj1
chrX_8238668_8240420_MSTRG.24679:1p-2d_-	mmu-miR-1982-5p	3	1	not_assayed	not_assayed	MSTRG.24679	ENSMUSG00000031171.11	Ftsj1
chrX_8238668_8240420_MSTRG.24679:1p-2d_-	mmu-miR-7116-3p	3	1	not_assayed	not_assayed	MSTRG.24679	ENSMUSG00000031171.11	Ftsj1
chrX_8238668_8240420_MSTRG.24679:1p-2d_-	mmu-miR-539-5p	2	1	TRUE	TRUE	MSTRG.24679	ENSMUSG00000031171.11	Ftsj1
chrX_8238668_8240420_MSTRG.24679:1p-2d_-	mmu-miR-489-5p	1	1	not_assayed	not_assayed	MSTRG.24679	ENSMUSG00000031171.11	Ftsj1
chrX_8238668_8240420_MSTRG.24679:1p-2d_-	mmu-miR-466k	1	1	FALSE	FALSE	MSTRG.24679	ENSMUSG00000031171.11	Ftsj1
chrX_8238668_8240420_MSTRG.24679:1p-2d_-	mmu-miR-466i-5p	1	1	not_assayed	not_assayed	MSTRG.24679	ENSMUSG00000031171.11	Ftsj1
chrX_8238668_8240420_MSTRG.24679:1p-2d_-	mmu-miR-466d-5p	1	1	FALSE	FALSE	MSTRG.24679	ENSMUSG00000031171.11	Ftsj1
chrX_8238668_8240420_MSTRG.24679:1p-2d_-	mmu-miR-6951-3p	3	1	not_assayed	not_assayed	MSTRG.24679	ENSMUSG00000031171.11	Ftsj1
chrX_8238668_8240420_MSTRG.24679:1p-2d_-	mmu-miR-669b-5p	3	1	not_assayed	not_assayed	MSTRG.24679	ENSMUSG00000031171.11	Ftsj1
chrX_8238668_8240420_MSTRG.24679:1p-2d_-	mmu-miR-3065-5p	1	1	not_assayed	not_assayed	MSTRG.24679	ENSMUSG00000031171.11	Ftsj1
chrX_8238668_8240420_MSTRG.24679:1p-2d_-	mmu-miR-5101	7	1	not_assayed	not_assayed	MSTRG.24679	ENSMUSG00000031171.11	Ftsj1
chrX_8238668_8240420_MSTRG.24679:1p-2d_-	mmu-miR-743b-3p	1	1	FALSE	FALSE	MSTRG.24679	ENSMUSG00000031171.11	Ftsj1
chrX_8238668_8240420_MSTRG.24679:1p-2d_-	mmu-miR-743a-3p	1	1	TRUE	TRUE	MSTRG.24679	ENSMUSG00000031171.11	Ftsj1
chrX_8238668_8240420_MSTRG.24679:1p-2d_-	mmu-miR-190b-3p	1	1	not_assayed	not_assayed	MSTRG.24679	ENSMUSG00000031171.11	Ftsj1
chr19_5758426_5758940_MSTRG.11275:2p-3d_-	mmu-miR-760-3p	1	1	not_assayed	not_assayed	MSTRG.11275	ENSMUSG00000024941.9	Scyl1
chr19_5758426_5758940_MSTRG.11275:2p-3d_-	mmu-miR-7239-3p	1	1	not_assayed	not_assayed	MSTRG.11275	ENSMUSG00000024941.9	Scyl1
chr17_25662727_25670986_MSTRG.9690:1p-8d_+	mmu-miR-466i-5p	11	1	not_assayed	not_assayed	MSTRG.9690	ENSMUSG00000002279.19	Lmf1
chr17_25662727_25670986_MSTRG.9690:1p-8d_+	mmu-miR-466k	11	1	FALSE	FALSE	MSTRG.9690	ENSMUSG00000002279.19	Lmf1
chr17_25662727_25670986_MSTRG.9690:1p-8d_+	mmu-miR-466d-5p	11	1	FALSE	FALSE	MSTRG.9690	ENSMUSG00000002279.19	Lmf1
chr17_25662727_25670986_MSTRG.9690:1p-8d_+	mmu-miR-6903-3p	8	1	not_assayed	not_assayed	MSTRG.9690	ENSMUSG00000002279.19	Lmf1
chr17_25662727_25670986_MSTRG.9690:1p-8d_+	mmu-miR-466l-5p	10	1	not_assayed	not_assayed	MSTRG.9690	ENSMUSG00000002279.19	Lmf1
chr17_25662727_25670986_MSTRG.9690:1p-8d_+	mmu-miR-709	9	1	not_assayed	not_assayed	MSTRG.9690	ENSMUSG00000002279.19	Lmf1
chr17_25662727_25670986_MSTRG.9690:1p-8d_+	mmu-miR-7064-5p	10	1	not_assayed	not_assayed	MSTRG.9690	ENSMUSG00000002279.19	Lmf1
chr17_25662727_25670986_MSTRG.9690:1p-8d_+	mmu-miR-298-5p	8	1	TRUE	TRUE	MSTRG.9690	ENSMUSG00000002279.19	Lmf1
chr17_25662727_25670986_MSTRG.9690:1p-8d_+	mmu-miR-495-3p	4	1	TRUE	TRUE	MSTRG.9690	ENSMUSG00000002279.19	Lmf1
chr17_25662727_25670986_MSTRG.9690:1p-8d_+	mmu-miR-12200-5p	4	1	not_assayed	not_assayed	MSTRG.9690	ENSMUSG00000002279.19	Lmf1
chr17_25662727_25670986_MSTRG.9690:1p-8d_+	mmu-miR-1192	4	1	FALSE	FALSE	MSTRG.9690	ENSMUSG00000002279.19	Lmf1
chr17_25662727_25670986_MSTRG.9690:1p-8d_+	mmu-miR-200a-3p	2	1	FALSE	FALSE	MSTRG.9690	ENSMUSG00000002279.19	Lmf1
chr17_25662727_25670986_MSTRG.9690:1p-8d_+	mmu-miR-141-3p	2	1	TRUE	FALSE	MSTRG.9690	ENSMUSG00000002279.19	Lmf1
chr17_25662727_25670986_MSTRG.9690:1p-8d_+	mmu-miR-7092-3p	4	1	not_assayed	not_assayed	MSTRG.9690	ENSMUSG00000002279.19	Lmf1
chr17_25662727_25670986_MSTRG.9690:1p-8d_+	mmu-miR-6935-3p	4	1	not_assayed	not_assayed	MSTRG.9690	ENSMUSG00000002279.19	Lmf1
chr17_25662727_25670986_MSTRG.9690:1p-8d_+	mmu-miR-12192-5p	7	1	not_assayed	not_assayed	MSTRG.9690	ENSMUSG00000002279.19	Lmf1
chr17_25662727_25670986_MSTRG.9690:1p-8d_+	mmu-miR-7656-3p	5	1	not_assayed	not_assayed	MSTRG.9690	ENSMUSG00000002279.19	Lmf1
chr17_25662727_25670986_MSTRG.9690:1p-8d_+	mmu-miR-6934-3p	8	1	not_assayed	not_assayed	MSTRG.9690	ENSMUSG00000002279.19	Lmf1
chr17_25662727_25670986_MSTRG.9690:1p-8d_+	mmu-miR-214-5p	6	1	FALSE	FALSE	MSTRG.9690	ENSMUSG00000002279.19	Lmf1
chr17_25662727_25670986_MSTRG.9690:1p-8d_+	mmu-miR-8108	10	1	not_assayed	not_assayed	MSTRG.9690	ENSMUSG00000002279.19	Lmf1
chr17_25662727_25670986_MSTRG.9690:1p-8d_+	mmu-miR-6975-5p	10	1	not_assayed	not_assayed	MSTRG.9690	ENSMUSG00000002279.19	Lmf1
chr17_25662727_25670986_MSTRG.9690:1p-8d_+	mmu-miR-7005-5p	10	1	not_assayed	not_assayed	MSTRG.9690	ENSMUSG00000002279.19	Lmf1
chr17_25662727_25670986_MSTRG.9690:1p-8d_+	mmu-miR-8118	4	1	not_assayed	not_assayed	MSTRG.9690	ENSMUSG00000002279.19	Lmf1
chr17_25662727_25670986_MSTRG.9690:1p-8d_+	mmu-miR-6954-3p	5	1	not_assayed	not_assayed	MSTRG.9690	ENSMUSG00000002279.19	Lmf1
chr17_25662727_25670986_MSTRG.9690:1p-8d_+	mmu-miR-883a-5p	6	1	FALSE	FALSE	MSTRG.9690	ENSMUSG00000002279.19	Lmf1
chr17_25662727_25670986_MSTRG.9690:1p-8d_+	mmu-miR-599	3	1	FALSE	FALSE	MSTRG.9690	ENSMUSG00000002279.19	Lmf1
chr17_25662727_25670986_MSTRG.9690:1p-8d_+	mmu-miR-683	7	1	FALSE	FALSE	MSTRG.9690	ENSMUSG00000002279.19	Lmf1
chr12_78887465_78888256_MSTRG.5145:3b-4d_+	mmu-miR-7116-3p	2	1	not_assayed	not_assayed	MSTRG.5145	ENSMUSG00000021116.10	Eif2s1
chr12_78887465_78888256_MSTRG.5145:3b-4d_+	mmu-miR-6951-3p	2	1	not_assayed	not_assayed	MSTRG.5145	ENSMUSG00000021116.10	Eif2s1
chr12_78887465_78888256_MSTRG.5145:3b-4d_+	mmu-miR-12178-5p	1	1	not_assayed	not_assayed	MSTRG.5145	ENSMUSG00000021116.10	Eif2s1
chr12_78887465_78888256_MSTRG.5145:3b-4d_+	mmu-miR-12187-5p	1	1	not_assayed	not_assayed	MSTRG.5145	ENSMUSG00000021116.10	Eif2s1
chr12_78887465_78888256_MSTRG.5145:3b-4d_+	mmu-miR-466l-3p	1	1	not_assayed	not_assayed	MSTRG.5145	ENSMUSG00000021116.10	Eif2s1
chr12_78887465_78888256_MSTRG.5145:3b-4d_+	mmu-miR-5616-5p	1	1	not_assayed	not_assayed	MSTRG.5145	ENSMUSG00000021116.10	Eif2s1
chr12_78887465_78888256_MSTRG.5145:3b-4d_+	mmu-miR-3059-5p	1	1	not_assayed	not_assayed	MSTRG.5145	ENSMUSG00000021116.10	Eif2s1
chr12_78887465_78888256_MSTRG.5145:3b-4d_+	mmu-miR-7236-5p	1	1	not_assayed	not_assayed	MSTRG.5145	ENSMUSG00000021116.10	Eif2s1
chr12_79156017_79156170_MSTRG.5151:3p-4d_-	mmu-miR-6987-5p	1	1	not_assayed	not_assayed	MSTRG.5151	ENSMUSG00000111929.1_ENSMUSG00000021124.13	Gm48780,Vti1b
chr12_79156017_79156170_MSTRG.5151:3p-4d_-	mmu-miR-219c-3p	1	1	not_assayed	not_assayed	MSTRG.5151	ENSMUSG00000111929.1_ENSMUSG00000021124.13	Gm48780,Vti1b
chr17_75532148_75537088_MSTRG.10384:2p-3d_-	mmu-miR-669c-3p	6	1	not_assayed	not_assayed	MSTRG.10384	ENSMUSG00000002017.10	Fam98a
chr17_75532148_75537088_MSTRG.10384:2p-3d_-	mmu-miR-7024-5p	4	1	not_assayed	not_assayed	MSTRG.10384	ENSMUSG00000002017.10	Fam98a
chr17_75532148_75537088_MSTRG.10384:2p-3d_-	mmu-miR-7119-5p	4	1	not_assayed	not_assayed	MSTRG.10384	ENSMUSG00000002017.10	Fam98a
chr17_75532148_75537088_MSTRG.10384:2p-3d_-	mmu-miR-7023-5p	4	1	not_assayed	not_assayed	MSTRG.10384	ENSMUSG00000002017.10	Fam98a
chr17_75532148_75537088_MSTRG.10384:2p-3d_-	mmu-miR-6941-5p	4	1	not_assayed	not_assayed	MSTRG.10384	ENSMUSG00000002017.10	Fam98a
chr17_75532148_75537088_MSTRG.10384:2p-3d_-	mmu-miR-205-3p	1.5	0.5	not_assayed	not_assayed	MSTRG.10384	ENSMUSG00000002017.10	Fam98a
chr17_75532148_75537088_MSTRG.10384:2p-3d_-	mmu-miR-703	4.5	1	not_assayed	not_assayed	MSTRG.10384	ENSMUSG00000002017.10	Fam98a
chr17_75532148_75537088_MSTRG.10384:2p-3d_-	mmu-miR-7053-5p	1.5	0.5	not_assayed	not_assayed	MSTRG.10384	ENSMUSG00000002017.10	Fam98a
chr17_75532148_75537088_MSTRG.10384:2p-3d_-	mmu-miR-3092-5p	1.5	0.5	not_assayed	not_assayed	MSTRG.10384	ENSMUSG00000002017.10	Fam98a
chr17_75532148_75537088_MSTRG.10384:2p-3d_-	mmu-miR-6946-3p	3	1	not_assayed	not_assayed	MSTRG.10384	ENSMUSG00000002017.10	Fam98a
chr17_75532148_75537088_MSTRG.10384:2p-3d_-	mmu-miR-675-5p	0.5	0.5	FALSE	FALSE	MSTRG.10384	ENSMUSG00000002017.10	Fam98a
chr17_75532148_75537088_MSTRG.10384:2p-3d_-	mmu-miR-3074-2-3p	1.5	0.5	not_assayed	not_assayed	MSTRG.10384	ENSMUSG00000002017.10	Fam98a
chr17_75532148_75537088_MSTRG.10384:2p-3d_-	mmu-miR-7003-5p	0.5	0.5	not_assayed	not_assayed	MSTRG.10384	ENSMUSG00000002017.10	Fam98a
chr17_75532148_75537088_MSTRG.10384:2p-3d_-	mmu-miR-3964	2	0.5	not_assayed	not_assayed	MSTRG.10384	ENSMUSG00000002017.10	Fam98a
chr17_75532148_75537088_MSTRG.10384:2p-3d_-	mmu-miR-693-3p	1.5	0.5	FALSE	FALSE	MSTRG.10384	ENSMUSG00000002017.10	Fam98a
chr17_75532148_75537088_MSTRG.10384:2p-3d_-	mmu-miR-1264-3p	2.5	1	not_assayed	not_assayed	MSTRG.10384	ENSMUSG00000002017.10	Fam98a
chr17_75532148_75537088_MSTRG.10384:2p-3d_-	mmu-miR-6991-5p	4	1	not_assayed	not_assayed	MSTRG.10384	ENSMUSG00000002017.10	Fam98a
chr17_75532148_75537088_MSTRG.10384:2p-3d_-	mmu-miR-12190-3p	4	1	not_assayed	not_assayed	MSTRG.10384	ENSMUSG00000002017.10	Fam98a
chr17_75532148_75537088_MSTRG.10384:2p-3d_-	mmu-miR-491-5p	0.5	0.5	TRUE	TRUE	MSTRG.10384	ENSMUSG00000002017.10	Fam98a
chr17_75532148_75537088_MSTRG.10384:2p-3d_-	mmu-miR-3078-3p	0.5	0.5	not_assayed	not_assayed	MSTRG.10384	ENSMUSG00000002017.10	Fam98a
chr17_75532148_75537088_MSTRG.10384:2p-3d_-	mmu-miR-466l-3p	1	0.5	not_assayed	not_assayed	MSTRG.10384	ENSMUSG00000002017.10	Fam98a
chr17_75532148_75537088_MSTRG.10384:2p-3d_-	mmu-miR-290b-5p	0.5	0.5	not_assayed	not_assayed	MSTRG.10384	ENSMUSG00000002017.10	Fam98a
chr17_75532148_75537088_MSTRG.10384:2p-3d_-	mmu-miR-12185-5p	1.5	0.5	not_assayed	not_assayed	MSTRG.10384	ENSMUSG00000002017.10	Fam98a
chr17_75532148_75537088_MSTRG.10384:2p-3d_-	mmu-miR-7073-5p	1.5	0.5	not_assayed	not_assayed	MSTRG.10384	ENSMUSG00000002017.10	Fam98a
chr17_75532148_75537088_MSTRG.10384:2p-3d_-	mmu-miR-546	1	0.5	FALSE	FALSE	MSTRG.10384	ENSMUSG00000002017.10	Fam98a
chr17_75532148_75537088_MSTRG.10384:2p-3d_-	mmu-miR-463-5p	0.5	0.5	TRUE	FALSE	MSTRG.10384	ENSMUSG00000002017.10	Fam98a
chr17_75532148_75537088_MSTRG.10384:2p-3d_-	mmu-miR-133a-5p	1	0.5	FALSE	FALSE	MSTRG.10384	ENSMUSG00000002017.10	Fam98a
chr8_88592888_88594887_MSTRG.22585:2b-4d_+	mmu-miR-12187-3p	5	1	not_assayed	not_assayed	MSTRG.22585	ENSMUSG00000031661.12	Nkd1
chr8_88592888_88594887_MSTRG.22585:2b-4d_+	mmu-miR-382-3p	6	1	not_assayed	not_assayed	MSTRG.22585	ENSMUSG00000031661.12	Nkd1
chr8_88592888_88594887_MSTRG.22585:2b-4d_+	mmu-miR-1298-5p	6	1	not_assayed	not_assayed	MSTRG.22585	ENSMUSG00000031661.12	Nkd1
chr8_88592888_88594887_MSTRG.22585:2b-4d_+	mmu-miR-331-3p	2	1	TRUE	TRUE	MSTRG.22585	ENSMUSG00000031661.12	Nkd1
chr8_88592888_88594887_MSTRG.22585:2b-4d_+	mmu-miR-7062-5p	1	1	not_assayed	not_assayed	MSTRG.22585	ENSMUSG00000031661.12	Nkd1
chr8_88592888_88594887_MSTRG.22585:2b-4d_+	mmu-miR-764-3p	1	1	FALSE	TRUE	MSTRG.22585	ENSMUSG00000031661.12	Nkd1
chr8_88592888_88594887_MSTRG.22585:2b-4d_+	mmu-miR-5108	2	1	not_assayed	not_assayed	MSTRG.22585	ENSMUSG00000031661.12	Nkd1
chr8_88592888_88594887_MSTRG.22585:2b-4d_+	mmu-miR-664-3p	6	1	not_assayed	not_assayed	MSTRG.22585	ENSMUSG00000031661.12	Nkd1
chr8_88592888_88594887_MSTRG.22585:2b-4d_+	mmu-miR-7030-5p	3	1	not_assayed	not_assayed	MSTRG.22585	ENSMUSG00000031661.12	Nkd1
chr2_166895183_166898052_MSTRG.13584:1p-2d_+	mmu-miR-1896	1	1	TRUE	FALSE	MSTRG.13584	ENSMUSG00000074582.10	Arfgef2
chr2_166895183_166898052_MSTRG.13584:1p-2d_+	mmu-miR-669d-3p	1	1	not_assayed	not_assayed	MSTRG.13584	ENSMUSG00000074582.10	Arfgef2
chr2_166895183_166898052_MSTRG.13584:1p-2d_+	mmu-miR-467g	1	1	not_assayed	not_assayed	MSTRG.13584	ENSMUSG00000074582.10	Arfgef2
chr2_166895183_166898052_MSTRG.13584:1p-2d_+	mmu-miR-466e-3p	1	1	TRUE	TRUE	MSTRG.13584	ENSMUSG00000074582.10	Arfgef2
chr2_166895183_166898052_MSTRG.13584:1p-2d_+	mmu-miR-466d-3p	1	1	not_assayed	not_assayed	MSTRG.13584	ENSMUSG00000074582.10	Arfgef2
chr2_166895183_166898052_MSTRG.13584:1p-2d_+	mmu-miR-466a-3p	1	1	TRUE	TRUE	MSTRG.13584	ENSMUSG00000074582.10	Arfgef2
chr2_166895183_166898052_MSTRG.13584:1p-2d_+	mmu-miR-297c-3p	1	1	not_assayed	not_assayed	MSTRG.13584	ENSMUSG00000074582.10	Arfgef2
chr2_166895183_166898052_MSTRG.13584:1p-2d_+	mmu-miR-297b-3p	1	1	not_assayed	not_assayed	MSTRG.13584	ENSMUSG00000074582.10	Arfgef2
chr2_166895183_166898052_MSTRG.13584:1p-2d_+	mmu-miR-297a-3p	1	1	not_assayed	not_assayed	MSTRG.13584	ENSMUSG00000074582.10	Arfgef2
chr2_166895183_166898052_MSTRG.13584:1p-2d_+	mmu-miR-7031-5p	3	1	not_assayed	not_assayed	MSTRG.13584	ENSMUSG00000074582.10	Arfgef2
chr2_166895183_166898052_MSTRG.13584:1p-2d_+	mmu-miR-7227-3p	1	1	not_assayed	not_assayed	MSTRG.13584	ENSMUSG00000074582.10	Arfgef2
chr2_166895183_166898052_MSTRG.13584:1p-2d_+	mmu-miR-290b-5p	2	1	not_assayed	not_assayed	MSTRG.13584	ENSMUSG00000074582.10	Arfgef2
chr2_166895183_166898052_MSTRG.13584:1p-2d_+	mmu-miR-875-3p	1	1	FALSE	FALSE	MSTRG.13584	ENSMUSG00000074582.10	Arfgef2
chr2_34849734_34852102_MSTRG.12358:1p-2d_-	mmu-miR-466i-5p	7	1	not_assayed	not_assayed	MSTRG.12358	ENSMUSG00000026869.12	Psmd5
chr2_34849734_34852102_MSTRG.12358:1p-2d_-	mmu-miR-466k	7	1	FALSE	FALSE	MSTRG.12358	ENSMUSG00000026869.12	Psmd5
chr2_34849734_34852102_MSTRG.12358:1p-2d_-	mmu-miR-466d-5p	7	1	FALSE	FALSE	MSTRG.12358	ENSMUSG00000026869.12	Psmd5
chr2_34849734_34852102_MSTRG.12358:1p-2d_-	mmu-miR-466l-5p	8	1	not_assayed	not_assayed	MSTRG.12358	ENSMUSG00000026869.12	Psmd5
chr2_34849734_34852102_MSTRG.12358:1p-2d_-	mmu-miR-6903-3p	8	1	not_assayed	not_assayed	MSTRG.12358	ENSMUSG00000026869.12	Psmd5
chr2_34849734_34852102_MSTRG.12358:1p-2d_-	mmu-miR-669c-3p	5	1	not_assayed	not_assayed	MSTRG.12358	ENSMUSG00000026869.12	Psmd5
chr2_34849734_34852102_MSTRG.12358:1p-2d_-	mmu-miR-374b-5p	1	1	not_assayed	not_assayed	MSTRG.12358	ENSMUSG00000026869.12	Psmd5
chrX_136837570_136842942_MSTRG.25270:17p-27d_+	mmu-miR-466i-5p	4	1	not_assayed	not_assayed	MSTRG.25270	ENSMUSG00000087368.7_ENSMUSG00000031425.15_ENSMUSG00000082214.1	BC065397,Plp1,Gm15009
chrX_136837570_136842942_MSTRG.25270:17p-27d_+	mmu-miR-466k	4	1	FALSE	FALSE	MSTRG.25270	ENSMUSG00000087368.7_ENSMUSG00000031425.15_ENSMUSG00000082214.1	BC065397,Plp1,Gm15009
chrX_136837570_136842942_MSTRG.25270:17p-27d_+	mmu-miR-466d-5p	4	1	FALSE	FALSE	MSTRG.25270	ENSMUSG00000087368.7_ENSMUSG00000031425.15_ENSMUSG00000082214.1	BC065397,Plp1,Gm15009
chrX_136837570_136842942_MSTRG.25270:17p-27d_+	mmu-miR-669c-3p	6	1	not_assayed	not_assayed	MSTRG.25270	ENSMUSG00000087368.7_ENSMUSG00000031425.15_ENSMUSG00000082214.1	BC065397,Plp1,Gm15009
chrX_136837570_136842942_MSTRG.25270:17p-27d_+	mmu-miR-466l-5p	4	1	not_assayed	not_assayed	MSTRG.25270	ENSMUSG00000087368.7_ENSMUSG00000031425.15_ENSMUSG00000082214.1	BC065397,Plp1,Gm15009
chrX_136837570_136842942_MSTRG.25270:17p-27d_+	mmu-miR-590-3p	8	1	FALSE	FALSE	MSTRG.25270	ENSMUSG00000087368.7_ENSMUSG00000031425.15_ENSMUSG00000082214.1	BC065397,Plp1,Gm15009
chrX_136837570_136842942_MSTRG.25270:17p-27d_+	mmu-miR-6903-3p	4	1	not_assayed	not_assayed	MSTRG.25270	ENSMUSG00000087368.7_ENSMUSG00000031425.15_ENSMUSG00000082214.1	BC065397,Plp1,Gm15009
chrX_136837570_136842942_MSTRG.25270:17p-27d_+	mmu-miR-7116-3p	6	1	not_assayed	not_assayed	MSTRG.25270	ENSMUSG00000087368.7_ENSMUSG00000031425.15_ENSMUSG00000082214.1	BC065397,Plp1,Gm15009
chrX_136837570_136842942_MSTRG.25270:17p-27d_+	mmu-miR-335-3p	6	1	TRUE	TRUE	MSTRG.25270	ENSMUSG00000087368.7_ENSMUSG00000031425.15_ENSMUSG00000082214.1	BC065397,Plp1,Gm15009
chrX_136837570_136842942_MSTRG.25270:17p-27d_+	mmu-miR-6951-3p	6	1	not_assayed	not_assayed	MSTRG.25270	ENSMUSG00000087368.7_ENSMUSG00000031425.15_ENSMUSG00000082214.1	BC065397,Plp1,Gm15009
chrX_136837570_136842942_MSTRG.25270:17p-27d_+	mmu-miR-7052-3p	5	1	not_assayed	not_assayed	MSTRG.25270	ENSMUSG00000087368.7_ENSMUSG00000031425.15_ENSMUSG00000082214.1	BC065397,Plp1,Gm15009
chrX_136837570_136842942_MSTRG.25270:17p-27d_+	mmu-miR-19b-2-5p	2	1	not_assayed	not_assayed	MSTRG.25270	ENSMUSG00000087368.7_ENSMUSG00000031425.15_ENSMUSG00000082214.1	BC065397,Plp1,Gm15009
chrX_136837570_136842942_MSTRG.25270:17p-27d_+	mmu-miR-19b-1-5p	2	1	not_assayed	not_assayed	MSTRG.25270	ENSMUSG00000087368.7_ENSMUSG00000031425.15_ENSMUSG00000082214.1	BC065397,Plp1,Gm15009
chrX_136837570_136842942_MSTRG.25270:17p-27d_+	mmu-miR-698-3p	1	1	FALSE	FALSE	MSTRG.25270	ENSMUSG00000087368.7_ENSMUSG00000031425.15_ENSMUSG00000082214.1	BC065397,Plp1,Gm15009
chr14_78492247_78494824_MSTRG.7563:2p-3d_-	mmu-miR-582-5p	2	1	not_assayed	not_assayed	MSTRG.7563	ENSMUSG00000022016.16	Akap11
chr14_78492247_78494824_MSTRG.7563:2p-3d_-	mmu-miR-3094-3p	4	1	not_assayed	not_assayed	MSTRG.7563	ENSMUSG00000022016.16	Akap11
chr14_78492247_78494824_MSTRG.7563:2p-3d_-	mmu-miR-743b-3p	2	1	FALSE	FALSE	MSTRG.7563	ENSMUSG00000022016.16	Akap11
chr14_78492247_78494824_MSTRG.7563:2p-3d_-	mmu-miR-743a-3p	2	1	TRUE	TRUE	MSTRG.7563	ENSMUSG00000022016.16	Akap11
chr14_78492247_78494824_MSTRG.7563:2p-3d_-	mmu-miR-34a-3p	1	1	not_assayed	not_assayed	MSTRG.7563	ENSMUSG00000022016.16	Akap11
chr14_78492247_78494824_MSTRG.7563:2p-3d_-	mmu-miR-3083-5p	1	1	not_assayed	not_assayed	MSTRG.7563	ENSMUSG00000022016.16	Akap11
chr14_78492247_78494824_MSTRG.7563:2p-3d_-	mmu-miR-325-3p	1	1	TRUE	TRUE	MSTRG.7563	ENSMUSG00000022016.16	Akap11
chr14_78492247_78494824_MSTRG.7563:2p-3d_-	mmu-miR-883b-3p	1	1	FALSE	FALSE	MSTRG.7563	ENSMUSG00000022016.16	Akap11
chr14_78492247_78494824_MSTRG.7563:2p-3d_-	mmu-miR-883a-3p	1	1	FALSE	FALSE	MSTRG.7563	ENSMUSG00000022016.16	Akap11
[truncated: 3,925 more rows]
