# Supplementary material for: The Clp1 R140H mutation alters tRNA metabolism and mRNA 3′ processing in mouse models of pontocerebellar hypoplasia
Source: Proc Natl Acad Sci U S A. 2021 Sep 21;118(39):e2110730118. doi: 10.1073/pnas.2110730118 (PMC8488643; doi:10.1073/pnas.2110730118)
Supplement: Supplementary File [file pnas.2110730118.sd07.xlsx]

## Sheet: Sheet1
target_id	ext_gene	gene_biotype	pval	qval	b	se_b	mean_obs	var_obs	tech_var	sigma_sq	smooth_sigma_sq	final_sigma_sq	R140H/-_1	R140H/-_2	R140H/-_3	WT_1	WT_2	WT_3	3'READS+_expressed_all_samples	3'READS+_expression_percentile
ENSMUSG00000108402	9430064I24Rik	TEC	1.89435e-58	4.9382e-54	1.11537	0.0691988	5.97695	0.377866	0.00290214	0.00290886	0.00428056	0.00428056	5.12807	5.17237	6.15649	1.8155	1.98749	1.70404	TRUE	72.7683
ENSMUSG00000073436	Eme2	protein_coding	5.55617e-58	7.24192e-54	-1.17895	0.073447	6.16342	0.423453	0.00175806	0.00633363	0.00384236	0.00633363	7.14999	7.11956	8.95647	24.8159	25.9476	26.5757	TRUE	83.609
ENSMUSG00000026959	Grin1	protein_coding	1.12835e-52	9.80461e-49	-0.657273	0.0430303	9.58224	0.130517	9.10351e-05	0.00105262	0.00268638	0.00268638	51.8427	53.9648	57.5208	106.587	107.821	108.219	TRUE	77.7246
ENSMUSG00000058558	Rpl5	protein_coding	8.71306e-36	5.6783e-32	0.60236	0.0482362	7.37445	0.110798	0.000961813	0.00147119	0.00252829	0.00252829	82.4987	82.1472	76.4815	43.7829	46.7744	44.981	TRUE	92.2288
ENSMUSG00000105895	Gm42829	sense_intronic	1.21096e-35	6.31345e-32	0.769703	0.0617666	6.15045	0.179484	0.00185286	0.000336115	0.0038698	0.0038698	6.91907	6.90075	6.52813	3.0825	3.43352	3.14169	TRUE	76.8796
ENSMUSG00000003199	Mpnd	protein_coding	3.43915e-35	1.4942e-31	-0.607012	0.0490397	7.17345	0.111572	0.000984588	0.000306507	0.00262275	0.00262275	22.3012	21.2397	22.0633	39.8828	41.7997	42.2739	TRUE	90.9721
ENSMUSG00000020389	Cdkl3	protein_coding	2.2045e-34	8.20954e-31	0.742839	0.0607493	7.26592	0.167018	0.00295831	-0.00111398	0.00257741	0.00257741	27.3581	26.9202	29.8103	13.0457	14.4513	13.5663	TRUE	85.8732
ENSMUSG00000006342	Susd2	protein_coding	2.20612e-32	7.18863e-29	-0.518934	0.0437996	7.92784	0.082191	0.000469428	0.00128478	0.00240818	0.00240818	12.8959	13.7431	14.2059	22.4181	24.0622	23.8057	TRUE	79.1691
ENSMUSG00000106383	E330034L11Rik	TEC	5.04522e-32	1.46132e-28	0.834114	0.0708174	6.15445	0.214742	0.00226337	0.00525928	0.00386129	0.00525928	11.8842	10.9298	10.5082	5.1819	5.34722	4.35705	FALSE	68.1262
ENSMUSG00000079357	Gm11100	protein_coding	9.99309e-28	2.605e-24	1.53748	0.140885	4.34149	0.71836	0.0157849	-0.00427186	0.0139881	0.0139881	4.09852	3.48628	3.18285	0.739788	0.788645	0.809003	FALSE	60.9093
ENSMUSG00000112280	A830082N09Rik	processed_transcript	1.24832e-26	2.95828e-23	0.700537	0.0655868	6.17272	0.151078	0.00262948	0.00218649	0.00382296	0.00382296	16.1865	16.9919	15.0942	7.79176	8.94576	7.8802	TRUE	84.4955
ENSMUSG00000107300	Gm43279	TEC	5.27127e-25	1.14509e-21	1.55132	0.150207	5.06246	0.749049	0.00652809	0.027315	0.00840488	0.027315	3.80898	3.57347	3.41617	0.942785	0.866346	0.579713	FALSE	71.2769
ENSMUSG00000097596	Gm26673	antisense	8.59643e-25	1.72378e-21	-1.37571	0.133813	6.59512	0.589263	0.00309932	0.0237596	0.00312766	0.0237596	2.79146	1.76238	2.2672	8.9307	9.16582	9.18809	FALSE	63.141
ENSMUSG00000102999	Gm37762	TEC	6.73458e-24	1.25398e-20	0.961557	0.0953873	5.21492	0.287602	0.00617226	0.00660824	0.00747584	0.00747584	2.45311	2.22624	1.96579	0.904172	0.778814	0.917221	FALSE	0
ENSMUSG00000007030	Vwa7	protein_coding	1.33391e-23	2.31816e-20	-0.59589	0.0595105	6.35513	0.107215	0.00183055	-0.000967883	0.0034817	0.0034817	1.90721	2.03681	2.05037	3.71693	3.69907	3.73777	FALSE	72.2718
ENSMUSG00000036067	Slc2a6	protein_coding	6.75527e-23	1.1006e-19	-0.628901	0.0638384	6.69485	0.123546	0.0011465	0.00496651	0.00300558	0.00496651	5.4356	6.5681	6.23929	12.1066	11.1372	11.748	TRUE	78.1724
ENSMUSG00000061046	Haghl	protein_coding	1.27113e-22	1.94916e-19	-0.565024	0.0577278	8.14586	0.0997747	0.000443186	0.00455556	0.00241268	0.00455556	46.9147	50.9588	54.9733	85.2317	93.1529	96.3845	TRUE	84.0568
ENSMUSG00000072769	Gm10419	lincRNA	4.64943e-22	6.55914e-19	-0.48333	0.0500564	7.06822	0.0713176	0.00107705	0.000467111	0.00268142	0.00268142	13.6588	14.2027	15.4831	23.526	24.799	23.8212	TRUE	76.5709
ENSMUSG00000051502	Ufsp1	protein_coding	4.78072e-22	6.55914e-19	0.57815	0.0598942	6.33565	0.103554	0.00186614	0.00223021	0.00351484	0.00351484	28.0692	27.4685	25.3382	15.5208	14.9142	15.8865	TRUE	84.9126
ENSMUSG00000036964	Trim17	protein_coding	1.04772e-21	1.36559e-18	0.788664	0.0823921	5.83165	0.194743	0.00321439	0.00696828	0.00470516	0.00696828	3.39269	3.72808	2.89013	1.58074	1.51118	1.53961	TRUE	72.8098
ENSMUSG00000110611	Gm20163	antisense	1.28537e-21	1.59557e-18	1.18063	0.123615	4.98616	0.431047	0.014018	0.00207942	0.00890279	0.00890279	9.51409	7.83857	9.20541	3.31154	2.62535	2.46037	FALSE	0
ENSMUSG00000029059	Prxl2b	protein_coding	5.11149e-21	6.05665e-18	-0.515986	0.0548521	6.3596	0.0826794	0.00103892	0.00246972	0.00347421	0.00347421	24.6424	22.681	23.543	41.7442	38.7367	42.4943	TRUE	87.2743
ENSMUSG00000006576	Slc4a3	protein_coding	7.02947e-19	7.96714e-16	-0.460248	0.0518623	6.93515	0.0665228	0.00126256	0.00245537	0.00277198	0.00277198	25.4553	26.9366	27.0628	39.241	43.1569	41.5089	TRUE	93.5776
ENSMUSG00000107352	Gm43660	lincRNA	8.04464e-19	8.73782e-16	0.720212	0.0812935	6.22914	0.163542	0.00206053	0.00785242	0.00370961	0.00785242	2.56761	2.47757	2.98856	1.41834	1.43719	1.15697	TRUE	77.4682
ENSMUSG00000078651	Aoc2	protein_coding	1.54412e-18	1.61008e-15	0.717587	0.0816701	5.45948	0.161337	0.00382024	0.0047512	0.00618477	0.00618477	2.71324	3.00594	3.40244	1.59245	1.60494	1.34777	TRUE	78.3114
ENSMUSG00000017167	Cntnap1	protein_coding	1.85763e-18	1.86249e-15	-0.366296	0.0417879	9.12838	0.0409776	6.33127e-05	0.000843754	0.00255603	0.00255603	49.3545	53.3602	53.4208	76.5881	77.9177	76.2471	TRUE	84.5768
ENSMUSG00000073739	Gm16287	antisense	2.42953e-18	2.34566e-15	1.41912	0.162458	4.11916	0.619634	0.0231891	-0.00386108	0.0163997	0.0163997	1.37697	1.28075	1.09832	0.256818	0.329671	0.336366	FALSE	0
ENSMUSG00000078787	Cyp2t4	protein_coding	3.04135e-18	2.83149e-15	1.15919	0.133089	4.31367	0.4188	0.012306	0.00729777	0.014263	0.014263	2.1417	2.18609	1.67323	0.620196	0.731133	0.563503	FALSE	66.6113
ENSMUSG00000092074	Dynlt1a	protein_coding	4.978e-18	4.47471e-15	0.537461	0.0621064	6.58741	0.08807	0.00264817	-0.000885007	0.00313765	0.00313765	6.72959	7.38344	6.97894	4.10722	4.1835	4.31133	TRUE	77.7788
ENSMUSG00000027306	Nusap1	protein_coding	1.671e-17	1.45199e-14	0.572888	0.0672826	5.77147	0.100755	0.0018849	0.00098312	0.00490552	0.00490552	7.20248	6.97097	6.77013	3.80719	4.35225	3.92896	TRUE	82.2241
ENSMUSG00000022217	Emc9	protein_coding	2.86827e-17	2.41194e-14	-0.444475	0.0525893	6.84425	0.0605215	0.00130018	0.000267567	0.00284827	0.00284827	23.6451	24.1316	26.6033	39.1912	39.755	39.9529	TRUE	83.2009
ENSMUSG00000020150	Gamt	protein_coding	8.99176e-17	7.32491e-14	-0.36636	0.0440475	7.7024	0.0420226	0.000481391	0.00171438	0.00242888	0.00242888	44.751	46.1189	46.3028	65.3315	66.3269	70.6069	TRUE	92.1169
ENSMUSG00000033862	Cdk10	protein_coding	1.14726e-16	9.06264e-14	-0.459643	0.0554558	6.6751	0.0653746	0.00158427	0.000907111	0.00302874	0.00302874	17.8816	18.1473	20.2155	29.8174	32.6616	29.8875	TRUE	91.2718
ENSMUSG00000075510	Fam187a	protein_coding	3.23948e-16	2.48373e-13	1.5	0.183732	3.82047	0.678608	0.029949	-0.0254411	0.0206873	0.0206873	1.37488	1.4063	1.28795	0.293797	0.296357	0.323119	FALSE	66.1075
ENSMUSG00000028158	Mttp	protein_coding	5.43467e-16	4.04774e-13	0.457584	0.0564824	6.51323	0.0647688	0.00154728	0.000895006	0.0032381	0.0032381	6.86694	6.55763	6.62752	4.47966	4.57997	3.98914	TRUE	82.5943
ENSMUSG00000118125	Gm50387	protein_coding	5.96896e-16	4.32219e-13	0.555026	0.0686069	6.60957	0.0946593	0.0039512	-0.00114746	0.00310916	0.00310916	8.00803	7.61752	8.35842	4.4292	5.10475	4.60194	FALSE	69.6104
ENSMUSG00000048096	Lmod1	protein_coding	1.15844e-15	8.16169e-13	0.505888	0.0631666	6.15739	0.0800312	0.00212996	0.00193813	0.00385506	0.00385506	3.50752	3.00269	3.21748	1.96001	2.13206	1.91857	TRUE	77.1866
ENSMUSG00000034059	Ypel4	protein_coding	2.9674e-15	2.03564e-12	-0.364193	0.0461456	7.47611	0.0402682	0.00070724	-0.000110753	0.00248688	0.00248688	20.5214	21.1798	20.5731	31.2083	31.5937	29.1819	TRUE	79.2052
ENSMUSG00000059674	Cdh24	protein_coding	3.60294e-15	2.40824e-12	0.364581	0.046337	7.02293	0.0423596	0.00051082	0.00259403	0.00270986	0.00270986	12.6845	12.7942	13.3656	8.50888	9.15178	9.78954	TRUE	88.8235
ENSMUSG00000097820	E530011L22Rik	antisense	6.63783e-15	4.32588e-12	-0.555465	0.0712939	6.0489	0.0947229	0.00352453	-0.000823748	0.00409969	0.00409969	2.00716	1.86299	1.93738	3.28618	3.48014	3.62223	TRUE	76.3163
ENSMUSG00000104494	Gm37111	TEC	7.11109e-15	4.52126e-12	0.328147	0.0421648	8.27736	0.0340114	0.000244624	0.0018895	0.00242218	0.00242218	277.797	264.377	259.546	199.125	191.967	202.446	TRUE	74.3374
ENSMUSG00000022847	Thpo	protein_coding	9.13776e-15	5.6715e-12	-1.06471	0.13737	4.22072	0.354206	0.0130718	0.00458125	0.0152337	0.0152337	0.512778	0.48664	0.638901	1.43913	1.90953	1.56086	TRUE	74.8646
ENSMUSG00000024430	Cabyr	protein_coding	9.69728e-15	5.87881e-12	0.536642	0.0693052	5.99215	0.0891061	0.00296396	0.000424524	0.00424086	0.00424086	9.53423	8.76271	8.3038	5.35828	5.41861	5.1843	TRUE	82.5401
ENSMUSG00000033762	Recql4	protein_coding	1.40618e-14	8.33097e-12	0.674394	0.0876315	5.46622	0.139068	0.00536612	-0.00208433	0.00615279	0.00615279	1.66755	1.70955	1.96787	0.919314	0.974142	0.889082	FALSE	69.744
ENSMUSG00000103966	Gm37120	TEC	1.508e-14	8.73566e-12	0.76932	0.100083	5.12568	0.188974	0.00701616	0.0072561	0.00800863	0.00800863	0.912938	0.986217	1.13224	0.530144	0.509782	0.40298	TRUE	80.5395
ENSMUSG00000038304	Cd160	protein_coding	1.57893e-14	8.94774e-12	0.990594	0.128967	4.4057	0.300125	0.0115707	-0.00439319	0.0133782	0.0133782	1.49353	1.49082	1.42375	0.621485	0.562975	0.489266	TRUE	68.0666
ENSMUSG00000106317	Gm43848	lincRNA	2.3018e-14	1.27667e-11	0.486578	0.0637505	6.28765	0.0759044	0.00177393	0.00432225	0.00359966	0.00432225	21.4591	18.5985	19.099	11.5521	12.5478	13.3044	TRUE	80.9584
ENSMUSG00000086555	Gm13446	processed_transcript	3.28275e-14	1.78281e-11	-0.724736	0.0955277	5.65704	0.168523	0.00343451	0.0102538	0.00532734	0.0102538	4.31689	3.78258	3.42534	8.35981	7.34967	8.62328	FALSE	62.1931
ENSMUSG00000072647	Adam1a	protein_coding	1.12779e-13	5.99987e-11	0.414694	0.0558511	7.49773	0.0547125	0.00219963	0.00170179	0.00247939	0.00247939	12.0289	12.2045	14.0204	8.58253	9.24247	8.08227	TRUE	67.5177
ENSMUSG00000037872	Ackr1	protein_coding	2.3343e-13	1.21701e-10	0.347852	0.0474683	7.6054	0.037752	0.000931393	0.000883111	0.00244846	0.00244846	57.8655	54.6066	53.4866	39.5406	40.0219	40.1836	TRUE	96.1343
ENSMUSG00000059540	Tcea2	protein_coding	3.1188e-13	1.59413e-10	-0.576537	0.079095	7.01193	0.107226	0.00226254	0.00712149	0.00271711	0.00712149	17.174	19.6302	23.0633	35.1035	37.4615	36.2209	TRUE	86.8121
ENSMUSG00000107276	Gm42858	TEC	5.06493e-13	2.53909e-10	1.15747	0.160236	4.75723	0.432735	0.0265556	0.0119579	0.010502	0.0119579	3.14536	2.74019	3.15297	1.29863	0.895898	0.766649	FALSE	66.2791
ENSMUSG00000108325	Gm44898	TEC	6.01223e-13	2.88034e-10	0.5337	0.0741229	5.73687	0.0862282	0.00321393	-0.00224205	0.00502737	0.00502737	5.0126	5.47256	5.25336	3.07712	3.19914	3.17926	TRUE	76.0346
ENSMUSG00000102555	6430511E19Rik	TEC	5.97446e-13	2.88034e-10	-0.69046	0.0958831	5.59537	0.154053	0.0045156	0.00927474	0.00557723	0.00927474	1.22921	1.64316	1.6318	2.84552	3.1049	3.22513	TRUE	70.3543
ENSMUSG00000024899	Papss2	protein_coding	6.07712e-13	2.88034e-10	0.339301	0.0471334	7.33192	0.0371271	0.000785119	0.00245172	0.00254722	0.00254722	12.5564	13.9453	12.4788	9.68478	9.18851	9.63062	TRUE	85.8985
ENSMUSG00000020930	Ccdc103	protein_coding	9.47253e-13	4.40946e-10	0.961933	0.134763	4.54583	0.284135	0.0150915	-0.0069155	0.0121501	0.0121501	2.34771	2.73261	2.36157	1.02241	1.02875	0.854708	TRUE	78.0875
ENSMUSG00000058441	Panx2	protein_coding	1.32423e-12	6.05615e-10	-0.498051	0.0702295	7.9583	0.0803349	0.00116021	0.00623807	0.00240758	0.00623807	21.2254	18.4028	18.072	32.0777	31.0868	34.0434	TRUE	79.2323
ENSMUSG00000118018	AC156546.1	lincRNA	2.94004e-12	1.32139e-09	0.374837	0.0536972	6.76853	0.0424051	0.00140188	-0.00108397	0.0029232	0.0029232	9.045	9.27038	9.35458	6.64557	6.50486	6.35452	TRUE	77.5928
ENSMUSG00000025212	Sfxn3	protein_coding	3.15912e-12	1.39579e-09	-0.366276	0.0525469	7.00378	0.0433571	0.00141919	0.00246802	0.00272257	0.00272257	13.5527	16.1846	15.6618	22.0067	22.9828	21.9789	TRUE	94.2059
ENSMUSG00000027371	Fahd2a	protein_coding	4.05576e-12	1.76209e-09	-0.649353	0.0936311	5.08278	0.12819	0.00487431	-0.00275896	0.00827588	0.00827588	7.22795	7.41551	7.10284	14.391	13.6159	14.55	TRUE	79.6439
ENSMUSG00000109216	Gm44907	TEC	4.2602e-12	1.82057e-09	0.721432	0.104129	4.9282	0.166844	0.00697022	0.00641102	0.00929398	0.00929398	3.13596	3.81333	4.32029	1.8586	2.01472	1.7214	TRUE	75.1589
ENSMUSG00000031816	Mthfsd	protein_coding	4.87806e-12	2.05099e-09	-0.45263	0.0655123	6.5256	0.0653961	0.00321702	0.00170039	0.00322078	0.00322078	16.2651	13.9576	16.0886	24.2969	25.4465	24.4334	TRUE	86.451
ENSMUSG00000023235	Ccl25	protein_coding	7.82814e-12	3.23911e-09	0.451308	0.0659646	6.00044	0.0663252	0.00218924	0.00433776	0.0042196	0.00433776	16.4672	14.4093	15.0857	10.8194	10.2789	8.94601	TRUE	79.8949
ENSMUSG00000033022	Cdo1	protein_coding	8.19779e-12	3.33906e-09	0.344436	0.0503926	6.66929	0.0375137	0.000773478	0.00163008	0.00303565	0.00303565	29.1206	32.1269	28.7954	21.7029	22.3418	22.6084	TRUE	96.8691
ENSMUSG00000108358	Gm44509	TEC	9.61444e-12	3.85584e-09	0.288382	0.0423335	7.84659	0.0263834	0.00027607	0.00151657	0.00241211	0.00241211	74.8951	75.071	71.1919	57.8748	55.1453	57.5468	TRUE	89.2857
ENSMUSG00000001520	Nrip2	protein_coding	1.00278e-11	3.96069e-09	-0.371254	0.0545473	6.56266	0.0423396	0.00129285	-5.45339e-05	0.00317026	0.00317026	11.4529	11.9167	11.9633	17.5926	17.2644	17.7403	TRUE	79.1998
ENSMUSG00000089997	1810020O05Rik	protein_coding	1.05064e-11	4.08779e-09	1.00187	0.147347	4.28183	0.308575	0.0179806	-0.00866594	0.0145861	0.0145861	0.956827	1.11209	1.16086	0.446562	0.368788	0.394364	FALSE	67.942
ENSMUSG00000099839	Gm29374	lincRNA	1.10695e-11	4.24354e-09	1.23521	0.181866	3.86006	0.481448	0.029584	7.25698e-05	0.0200289	0.0200289	1.51697	1.34475	1.6992	0.410467	0.581621	0.369471	TRUE	71.2065
ENSMUSG00000087437	Gm13112	antisense	1.28424e-11	4.78249e-09	-0.744242	0.109926	4.91529	0.177995	0.0087433	0.00603971	0.00938224	0.00938224	1.9981	2.6808	2.7977	5.35826	5.33261	5.35152	TRUE	68.128
ENSMUSG00000110249	9330121K16Rik	TEC	1.26966e-11	4.78249e-09	0.588509	0.0869026	5.2531	0.108031	0.00407033	0.00108953	0.00725776	0.00725776	2.34135	2.14455	2.04705	1.31521	1.19814	1.21174	FALSE	68.5902
ENSMUSG00000106980	Gm43690	lincRNA	1.48791e-11	5.46292e-09	1.00097	0.148313	4.0532	0.326717	0.0157692	0.0168956	0.0172258	0.0172258	19.0491	21.8588	20.2253	9.14151	8.65446	5.57013	FALSE	0
ENSMUSG00000112332	4930466K18Rik	TEC	2.23689e-11	8.09878e-09	0.612143	0.0915058	5.20891	0.117878	0.00504925	0.00177928	0.00751071	0.00751071	11.4123	10.5569	9.9499	6.4087	5.59171	5.78475	TRUE	77.7048
ENSMUSG00000104415	Gm37069	TEC	2.83227e-11	1.01139e-08	0.504792	0.0758511	5.74626	0.080023	0.00363627	0.000836872	0.00499382	0.00499382	2.42663	2.16664	2.21472	1.49612	1.33151	1.38715	FALSE	66.0913
ENSMUSG00000024875	Yif1a	protein_coding	5.17373e-11	1.82255e-08	-0.401288	0.0611174	6.7977	0.052792	0.00177573	0.00382728	0.00289298	0.00382728	17.0675	17.5087	17.343	25.8111	24.6651	28.9442	TRUE	88.1121
ENSMUSG00000116121	Gm49486	protein_coding	6.01316e-11	2.09001e-08	0.473429	0.0723521	6.44098	0.0710847	0.00450813	0.000297079	0.0033441	0.0033441	7.67049	7.92012	8.28504	4.83007	5.78487	4.73601	TRUE	78.8712
ENSMUSG00000000948	Gm38393	protein_coding	6.26408e-11	2.14858e-08	0.332485	0.0508597	6.83749	0.0336094	0.00102556	-0.000468623	0.00285451	0.00285451	39.8846	42.4857	44.0189	31.1424	31.0872	30.9642	TRUE	72.79
ENSMUSG00000041189	Chrnb1	protein_coding	6.35398e-11	2.15111e-08	0.922215	0.141116	3.96409	0.262697	0.0114292	-0.0019886	0.0184413	0.0184413	3.90953	3.93437	4.86443	1.77682	1.84572	1.51559	TRUE	74.6876
ENSMUSG00000022758	P2rx6	protein_coding	6.81608e-11	2.27797e-08	-0.40108	0.0614714	6.31616	0.048792	0.00211939	-0.00145366	0.00354872	0.00354872	4.24588	4.10629	4.26473	6.57761	6.65777	6.08994	TRUE	87.4061
ENSMUSG00000058498	Rnf207	protein_coding	9.04584e-11	2.98467e-08	-0.707722	0.109181	5.1812	0.161594	0.0102073	0.00395839	0.0076734	0.0076734	2.71659	3.53717	3.6898	6.56261	6.55868	6.1681	FALSE	54.5898
ENSMUSG00000106905	Gm42741	TEC	9.15964e-11	2.98467e-08	-0.815866	0.125901	4.60067	0.201252	0.0120747	-0.0101239	0.011702	0.011702	0.742708	0.743472	0.721742	1.62175	1.83438	1.68428	FALSE	66.9887
ENSMUSG00000021379	Id4	protein_coding	9.99342e-11	3.21616e-08	0.271437	0.0419723	8.80639	0.0241877	0.000152749	0.00245261	0.00248976	0.00248976	60.1098	56.7947	56.2616	45.629	43.2547	46.8112	TRUE	99.7707
ENSMUSG00000034789	Rab24	protein_coding	1.35809e-10	4.31739e-08	-0.310065	0.0482929	7.20194	0.0294219	0.000890022	-0.000165354	0.00260828	0.00260828	23.6293	23.3283	23.1509	31.9239	34.0866	32.0017	TRUE	92.7633
ENSMUSG00000020792	Exoc7	protein_coding	1.56851e-10	4.92624e-08	-0.372974	0.0582904	6.87619	0.042242	0.00227675	-0.00164037	0.0028199	0.0028199	24.4343	23.6514	23.8089	35.2139	36.2393	36.2417	TRUE	92.2071
ENSMUSG00000052026	Slc6a7	protein_coding	1.67381e-10	5.19439e-08	-0.397518	0.0622228	6.73312	0.0520523	0.000731773	0.00507575	0.00296199	0.00507575	6.68389	7.91621	8.27911	11.4209	12.2076	11.2066	TRUE	80.7815
ENSMUSG00000035711	Dok3	protein_coding	1.86034e-10	5.70535e-08	0.588734	0.0923875	5.0994	0.106074	0.00463169	-0.00201772	0.00817148	0.00817148	2.4785	2.63353	2.8757	1.50238	1.502	1.52517	TRUE	73.5122
ENSMUSG00000107182	Gm43268	TEC	2.28039e-10	6.83277e-08	0.421564	0.0664805	6.45072	0.0586184	0.00148604	0.00514346	0.00332932	0.00514346	6.17432	5.47847	6.0978	4.07801	4.34683	3.56074	TRUE	74.4421
ENSMUSG00000031958	Ldhd	protein_coding	2.27854e-10	6.83277e-08	-0.440544	0.0694723	6.12757	0.0599562	0.0033204	-0.00115466	0.0039192	0.0039192	2.29697	2.41471	2.28512	3.65071	3.63025	3.87423	TRUE	77.2371
ENSMUSG00000007610	Gtpbp3	protein_coding	2.55383e-10	7.48014e-08	-0.369789	0.0584767	7.0611	0.0451265	0.00183073	0.00329856	0.00268575	0.00329856	7.80353	8.90241	9.37809	12.7812	12.4881	13.3222	TRUE	85.9761
ENSMUSG00000114019	Gm47155	TEC	2.53197e-10	7.48014e-08	0.366163	0.0578911	6.40947	0.0409986	0.001634	-0.000663893	0.00339308	0.00339308	9.90902	9.55794	10.2186	7.12052	7.29138	6.69179	TRUE	78.6743
ENSMUSG00000044676	Zfp612	protein_coding	3.51736e-10	1.01878e-07	-0.308007	0.0490921	8.28582	0.0313526	0.000208408	0.00340665	0.00242289	0.00340665	28.924	27.2027	25.8073	40.4892	37.4079	36.6466	TRUE	79.5392
ENSMUSG00000026156	B3gat2	protein_coding	3.68501e-10	1.05561e-07	0.28197	0.0449942	7.10197	0.0247413	0.000375137	0.00073624	0.00266158	0.00266158	18.2282	17.4847	17.6797	13.6903	13.7202	13.9424	TRUE	83.999
ENSMUSG00000039492	Ccdc27	protein_coding	3.80785e-10	1.07895e-07	-0.894736	0.14289	4.27287	0.253995	0.0159477	0.00133832	0.0146787	0.0146787	0.49932	0.414076	0.550485	1.40273	1.10335	1.20114	FALSE	0
ENSMUSG00000069835	Sat2	protein_coding	3.94443e-10	1.10563e-07	-0.417412	0.0667197	6.07918	0.0547666	0.00264905	0.000471875	0.00402822	0.00402822	9.12622	9.83107	10.078	13.9723	15.5468	15.7395	TRUE	86.5575
ENSMUSG00000078442	Ccdc105	protein_coding	5.37349e-10	1.49017e-07	1.50203	0.241959	3.95236	0.747085	0.0216691	0.0661475	0.0186107	0.0661475	1.54981	1.91865	0.982206	0.312247	0.418271	0.253596	FALSE	62.7113
ENSMUSG00000047281	Sfn	protein_coding	7.57246e-10	2.07788e-07	0.540597	0.08785	5.39831	0.0890292	0.00509246	-0.00339799	0.00648396	0.00648396	3.71988	3.83045	3.50142	2.20795	2.23139	2.1468	TRUE	80.1838
ENSMUSG00000086363	A330102I10Rik	lincRNA	9.80382e-10	2.66214e-07	-0.458881	0.0750716	6.2188	0.0699344	0.00197597	0.00647766	0.00372983	0.00647766	21.0259	20.9674	26.6334	38.0802	37.884	34.9543	TRUE	78.3277
ENSMUSG00000097073	9430037G07Rik	lincRNA	1.08758e-09	2.92278e-07	-0.609129	0.0999227	5.44057	0.123293	0.00510286	0.00987397	0.00627555	0.00987397	1.79691	2.10829	1.69318	3.90724	3.10115	3.57428	FALSE	68.9622
ENSMUSG00000042115	Klhdc8a	protein_coding	1.20285e-09	3.19959e-07	-0.381991	0.0628289	7.23552	0.0485121	0.000892465	0.00502874	0.00259183	0.00502874	5.79765	5.7795	5.14729	8.45036	7.86854	8.7701	TRUE	74.6912
ENSMUSG00000103703	Gm42568	TEC	1.22793e-09	3.2333e-07	0.671297	0.110473	4.8466	0.143918	0.00844709	0.00246083	0.00985945	0.00985945	3.21971	2.47473	2.67109	1.43501	1.5398	1.38926	TRUE	68.7365
ENSMUSG00000073856	Iqck	protein_coding	1.25492e-09	3.27132e-07	0.520657	0.0857322	5.73923	0.088654	0.00600611	0.00315482	0.00501892	0.00501892	6.15514	5.51063	5.30435	3.86732	3.34919	3.12993	TRUE	72.0497
ENSMUSG00000026969	Fam166a	protein_coding	1.28436e-09	3.31492e-07	2.87067	0.47298	3.46756	2.5044	0.30765	-0.267443	0.0279147	0.0279147	4.50255	7.17408	4.98807	0.345095	0.305327	0.245478	FALSE	67.2071
ENSMUSG00000026961	Lrrc26	protein_coding	1.36527e-09	3.48919e-07	0.566163	0.0934336	5.22503	0.102629	0.00567721	0.0024067	0.00741754	0.00741754	4.50592	4.84684	5.07655	2.64895	3.26644	2.52298	FALSE	0
ENSMUSG00000078684	5830417I10Rik	unprocessed_pseudogene	1.61035e-09	4.0364e-07	-0.291638	0.0483412	7.26015	0.0258086	0.000925192	-0.000559155	0.00258011	0.00258011	4.1935	4.31202	4.20634	5.89956	5.89341	5.68718	TRUE	74.2055
ENSMUSG00000046378	Asphd1	protein_coding	1.59909e-09	4.0364e-07	-0.575086	0.0953069	5.18125	0.103155	0.00595197	-0.00102932	0.00767313	0.00767313	4.35788	4.28916	4.29818	8.14566	7.20788	8.2326	TRUE	77.5495
ENSMUSG00000033526	Ppip5k1	protein_coding	1.67123e-09	4.14911e-07	-0.272293	0.0451794	7.81407	0.0231474	0.000647039	0.000483465	0.00241474	0.00241474	25.8196	24.1209	26.2466	34.1749	35.6	32.4918	TRUE	79.281
ENSMUSG00000057594	Arl16	protein_coding	2.23761e-09	5.50282e-07	-0.350588	0.0586311	6.40448	0.0398011	0.00175543	0.00190413	0.00340098	0.00340098	21.8459	21.9397	22.0604	32.1817	29.359	33.2202	TRUE	80.9295
ENSMUSG00000015668	Pdzd11	protein_coding	2.62377e-09	6.3922e-07	-0.290682	0.0488249	7.05427	0.0276066	0.000885856	0.00193644	0.00268995	0.00268995	21.9009	21.0695	20.411	30.5693	27.6932	28.9162	TRUE	90.7392
ENSMUSG00000014776	Nol3	protein_coding	2.73875e-09	6.61054e-07	-0.486712	0.081848	7.09427	0.0791055	0.00103901	0.00900962	0.00266601	0.00900962	6.65811	6.86594	5.56093	11.2523	10.0863	10.4538	TRUE	79.2395
ENSMUSG00000033454	Zbtb1	protein_coding	2.79887e-09	6.69367e-07	0.252245	0.0424443	7.93343	0.0194227	0.000294241	0.000123754	0.00240803	0.00240803	7.46012	7.22617	7.27771	5.87759	5.85345	5.80898	TRUE	93.666
ENSMUSG00000056665	Them6	protein_coding	2.92583e-09	6.93368e-07	-0.358842	0.0604548	7.67919	0.043016	0.000563141	0.00491904	0.00243291	0.00491904	22.3903	21.1523	20.1284	30.5576	29.8244	32.9604	TRUE	78.3656
ENSMUSG00000087383	Gm12446	antisense	3.10278e-09	7.28679e-07	1.1055	0.186549	3.79547	0.394125	0.0310808	0.00327496	0.0211199	0.0211199	2.01418	3.22676	2.90709	1.01321	0.82653	0.855647	FALSE	0
ENSMUSG00000108976	Gm29797	protein_coding	3.21701e-09	7.4876e-07	1.79506	0.303213	2.8181	1.00836	0.0879132	-0.035803	0.0499938	0.0499938	1.81913	1.2564	1.2545	0.217757	0.184515	0.286717	FALSE	60.9093
ENSMUSG00000034768	Asb16	protein_coding	4.5965e-09	1.06037e-06	-0.426179	0.0727124	5.72881	0.0587238	0.00287418	0.00241995	0.00505646	0.00505646	1.83054	1.76808	1.84169	2.99561	2.58972	2.99447	FALSE	65.351
ENSMUSG00000026697	Myoc	protein_coding	4.71298e-09	1.06833e-06	0.245888	0.041982	8.89115	0.0200128	0.000138482	0.00220464	0.00250525	0.00250525	87.208	82.7086	94.1174	70.4925	68.7473	71.9159	FALSE	68.1009
ENSMUSG00000062961	Ccdc177	protein_coding	4.68021e-09	1.06833e-06	-0.359957	0.0614455	6.21403	0.0434015	0.00191735	0.00374597	0.00373925	0.00374597	1.67546	1.55154	1.44617	2.42718	2.16846	2.27915	TRUE	77.1757
ENSMUSG00000091994	E130317F20Rik	bidirectional_promoter_lncRNA	4.94546e-09	1.11136e-06	-0.485114	0.0829396	5.5014	0.07478	0.0043295	0.000894833	0.00598897	0.00598897	1.24123	1.14016	1.26004	2.16231	1.85014	2.06863	TRUE	77.5531
ENSMUSG00000022543	4930451G09Rik	transcribed_unitary_pseudogene	6.83907e-09	1.52377e-06	-0.738086	0.12737	4.45473	0.182438	0.011401	0.012357	0.0129335	0.0129335	2.12015	3.0847	3.21851	6.00571	5.84065	6.08864	FALSE	69.9931
ENSMUSG00000020686	Gas2l2	protein_coding	7.62995e-09	1.65748e-06	0.852168	0.147525	4.54353	0.243973	0.0117397	0.0209056	0.0121693	0.0209056	1.16102	1.1247	1.03502	0.622968	0.386475	0.465499	TRUE	75.8938
ENSMUSG00000080797	Gm15760	transcribed_processed_pseudogene	7.56073e-09	1.65748e-06	1.0709	0.185342	4.93293	0.372604	0.0422657	-0.00656994	0.00926168	0.00926168	3.92968	3.26429	3.37533	1.15306	1.01582	1.58838	TRUE	74.4168
ENSMUSG00000015476	Prrt1	protein_coding	7.59146e-09	1.65748e-06	-0.251982	0.0436159	7.66618	0.0201121	0.000418176	0.000911463	0.00243534	0.00243534	28.2204	28.4478	27.0124	36.4597	37.1316	36.9997	TRUE	87.2274
ENSMUSG00000053963	Stum	protein_coding	7.92432e-09	1.70152e-06	0.285048	0.0494013	6.5874	0.026531	0.000523081	0.00217088	0.00313765	0.00313765	18.3076	18.6179	18.2631	13.7265	13.6256	14.7613	TRUE	86.2614
ENSMUSG00000038180	Spag4	protein_coding	7.96322e-09	1.70152e-06	-0.894207	0.154996	4.13459	0.265197	0.0198209	0.0118229	0.0162147	0.0162147	0.60903	0.808706	1.06684	2.0281	2.07089	1.97121	TRUE	77.5242
ENSMUSG00000032988	Slc16a8	protein_coding	8.36835e-09	1.77355e-06	0.546595	0.0948806	6.17331	0.100432	0.00196399	0.0115395	0.00382173	0.0115395	6.93659	6.99958	7.92295	4.51747	5.01222	3.52113	FALSE	0
ENSMUSG00000030032	Wdr54	protein_coding	8.83602e-09	1.85756e-06	-0.495863	0.0862118	5.44243	0.0770754	0.00488212	-0.000742808	0.00626659	0.00626659	2.66133	2.90842	3.11453	4.71002	4.76385	5.12682	TRUE	77.071
ENSMUSG00000021943	Gdf10	protein_coding	9.2339e-09	1.92567e-06	0.317527	0.0552775	6.44602	0.0335848	0.00124697	0.0029252	0.00333644	0.00333644	3.33471	3.14687	3.02216	2.37726	2.24727	2.48178	TRUE	94.0741
ENSMUSG00000062393	Dgkk	protein_coding	1.07871e-08	2.23173e-06	0.296914	0.0519274	8.75877	0.029683	0.000133014	0.00391166	0.00248165	0.00391166	26.8935	26.2703	27.6078	18.5114	21.6455	21.6937	TRUE	70.6016
ENSMUSG00000042814	Mcts2	protein_coding	1.11043e-08	2.27927e-06	-0.369554	0.0646872	6.07685	0.0429277	0.00224302	0.000202924	0.00403362	0.00403362	10.5801	12.1996	11.7481	17.692	17.3411	16.2919	TRUE	84.6129
ENSMUSG00000026516	Nvl	protein_coding	1.48358e-08	3.0214e-06	-0.275054	0.0485665	7.39014	0.0255269	0.000669285	0.00286877	0.00252135	0.00286877	28.011	29.5606	33.6547	39.5591	42.928	40.3415	TRUE	91.577
ENSMUSG00000039461	Tcta	protein_coding	1.54138e-08	3.11478e-06	-0.284479	0.0502888	6.74936	0.0257015	0.00084944	0.000929357	0.00294401	0.00294401	16.1811	16.6442	16.2316	21.1878	22.6649	23.1461	TRUE	92.496
ENSMUSG00000087639	Gm15512	antisense	1.69005e-08	3.38894e-06	-0.485602	0.0860835	5.56403	0.078552	0.00540516	0.00435631	0.00571039	0.00571039	1.81028	2.04919	1.87539	3.33881	2.82345	3.42694	FALSE	0
ENSMUSG00000044788	Fads6	protein_coding	2.03557e-08	4.05062e-06	-0.256913	0.0458041	7.36437	0.0203738	0.000614271	0.000101434	0.00253275	0.00253275	8.94209	8.67469	9.42979	12.182	12.1508	11.4925	TRUE	77.8474
ENSMUSG00000061762	Tac1	protein_coding	2.07009e-08	4.08811e-06	0.265089	0.0472862	7.34119	0.0213072	0.000810915	-0.000528934	0.00254307	0.00254307	56.7359	55.5827	56.8169	44.2377	45.6541	43.3066	TRUE	79.1673
ENSMUSG00000097177	9330159M07Rik	processed_transcript	2.09152e-08	4.09938e-06	-0.570424	0.101784	5.06545	0.0983349	0.00715425	-0.00625468	0.00838577	0.00838577	3.7655	3.80739	3.68375	6.85534	7.07387	6.55762	FALSE	64.1702
ENSMUSG00000024209	Acsbg3	protein_coding	2.19088e-08	4.26207e-06	0.883927	0.157951	3.73707	0.261751	0.0152374	0.0189532	0.0221854	0.0221854	0.828315	0.782972	0.888512	0.310383	0.477287	0.285558	FALSE	56.4423
ENSMUSG00000031574	Star	protein_coding	2.29265e-08	4.42702e-06	0.385807	0.0690379	5.94202	0.0452038	0.00277422	-0.00208698	0.00437513	0.00437513	4.96897	5.10943	5.34956	3.52157	3.75742	3.47053	TRUE	81.5199
ENSMUSG00000042763	Maneal	protein_coding	2.48335e-08	4.76e-06	-0.242245	0.0434564	7.86988	0.0193776	0.000422071	0.00179397	0.00241062	0.00241062	20.1961	19.6096	18.8011	24.867	25.3876	26.3542	TRUE	90.1127
ENSMUSG00000030879	Mrpl17	protein_coding	2.70987e-08	5.11891e-06	-0.299538	0.0538814	7.24629	0.0304008	0.00174034	0.00261447	0.00258667	0.00261447	36.2272	37.624	36.8026	54.6634	46.9342	52.867	TRUE	97.0208
ENSMUSG00000009292	Trpm2	protein_coding	2.69333e-08	5.11891e-06	-0.316775	0.056971	7.42065	0.0321054	0.00236029	0.00014156	0.00250824	0.00250824	11.6353	12.9113	12.554	17.6804	18.4519	16.2193	TRUE	76.7929
ENSMUSG00000116138	C030006K11Rik	protein_coding	2.79525e-08	5.24219e-06	-0.335601	0.0604272	7.05909	0.0381701	0.00173512	0.00374206	0.00268698	0.00374206	12.2665	11.8197	10.4179	16.9661	16.1059	16.3061	TRUE	83.8925
ENSMUSG00000108456	4732496C06Rik	lincRNA	3.07206e-08	5.72018e-06	0.495114	0.0894146	5.20416	0.0790294	0.00445407	0.00240616	0.00753839	0.00753839	2.93813	3.04879	2.94822	1.7209	2.14891	1.74262	TRUE	69.0849
ENSMUSG00000000308	Ckmt1	protein_coding	3.57195e-08	6.60379e-06	-0.228418	0.0414491	8.49188	0.0172192	0.000133289	0.0018252	0.00244375	0.00244375	149.503	147.688	140.574	192.512	189.143	188.376	TRUE	79.9707
ENSMUSG00000028464	Tpm2	protein_coding	3.66761e-08	6.69996e-06	-0.436918	0.0793509	5.44195	0.064291	0.00317596	0.00560132	0.00626888	0.00626888	3.14682	3.3226	3.18608	4.91746	5.34402	5.722	TRUE	85.1618
ENSMUSG00000097801	Gm26777	bidirectional_promoter_lncRNA	3.67537e-08	6.69996e-06	-0.520382	0.0945156	5.2757	0.0874734	0.00626829	0.00152429	0.00713152	0.00713152	1.45338	1.45779	1.23747	2.51859	2.4739	2.18559	TRUE	79.2106
ENSMUSG00000068011	Mkrn2os	protein_coding	4.25905e-08	7.71007e-06	0.68802	0.125557	4.22412	0.149162	0.00845004	0.000487901	0.0151967	0.0151967	1.55491	1.48092	1.28137	0.768477	0.738567	0.660585	FALSE	65.8548
ENSMUSG00000020181	Nav3	protein_coding	4.36674e-08	7.8505e-06	0.296995	0.0542424	7.56452	0.0299925	0.00190707	0.00250628	0.00245899	0.00250628	10.1758	10.439	9.28692	7.85907	7.93785	7.01328	TRUE	85.3857
ENSMUSG00000027329	Spef1	protein_coding	4.51976e-08	8.06994e-06	0.456418	0.0834518	6.32393	0.064911	0.0069112	-0.00389142	0.00353511	0.00353511	6.53397	7.0561	6.19934	4.52065	4.46175	4.31736	TRUE	85.9382
ENSMUSG00000072582	Ptrh2	protein_coding	4.73519e-08	8.39707e-06	0.276917	0.0507084	6.80184	0.0260123	0.000968177	0.00279095	0.00288883	0.00288883	10.0253	9.81347	8.88433	7.33393	7.83877	7.15271	TRUE	90.0495
ENSMUSG00000022560	Slc52a2	protein_coding	4.82542e-08	8.49926e-06	-0.306469	0.0561543	6.71839	0.0301743	0.00175139	0.000745311	0.00297856	0.00297856	3.55926	3.411	3.91555	4.897	5.08566	5.14474	TRUE	83.7426
ENSMUSG00000035745	Grin3b	protein_coding	5.54805e-08	9.70648e-06	-0.588926	0.108402	4.99634	0.110425	0.00879138	-0.000823158	0.00883517	0.00883517	1.59097	1.27414	1.47737	2.87324	2.57785	2.55085	FALSE	64.4663
ENSMUSG00000086837	Gm16618	antisense	6.07283e-08	1.05538e-05	0.979182	0.180773	3.80698	0.326854	0.0278929	0.0211254	0.0209191	0.0211254	2.05958	2.5216	2.00969	0.771844	1.16961	0.646971	TRUE	78.38
ENSMUSG00000010825	Grid2ip	protein_coding	6.17595e-08	1.05918e-05	-0.514511	0.0950399	6.36059	0.0902555	0.00538814	0.00816072	0.00347255	0.00816072	2.09302	2.54695	2.72921	4.1626	4.74943	3.72175	FALSE	70.4915
ENSMUSG00000025792	Slc25a10	protein_coding	6.16363e-08	1.05918e-05	-0.338756	0.0625705	6.00374	0.0384034	0.0016614	0.00330959	0.0042112	0.0042112	8.94562	9.27584	10.1407	12.9119	13.3295	14.6486	TRUE	90.2228
ENSMUSG00000032101	Ddx25	protein_coding	6.61367e-08	1.12683e-05	0.32663	0.0604718	8.03839	0.0363944	0.00033487	0.00515039	0.00240807	0.00515039	13.8314	13.1267	11.7051	9.65079	9.24072	9.63894	TRUE	88.6104
ENSMUSG00000036430	Tbcc	protein_coding	7.00076e-08	1.18504e-05	-0.342356	0.0635034	6.35185	0.0377085	0.00256178	0.000620892	0.00348724	0.00348724	9.04237	9.02776	8.43445	12.739	12.3377	13.2222	TRUE	83.9105
ENSMUSG00000027316	Gfra4	protein_coding	7.36821e-08	1.23919e-05	-0.466895	0.0867519	6.05515	0.0744282	0.00185399	0.00943485	0.00408474	0.00943485	10.4683	9.0241	8.7922	15.0591	14.625	14.8054	TRUE	81.0487
ENSMUSG00000032306	Mpi	protein_coding	7.69789e-08	1.28634e-05	-0.259093	0.0482116	6.98861	0.0204023	0.000753578	-0.000424055	0.00273296	0.00273296	25.5779	26.1972	27.0681	34.6664	34.9561	35.0096	TRUE	89.6559
ENSMUSG00000075227	Znhit2	protein_coding	8.93105e-08	1.4829e-05	-0.297811	0.0556944	6.46833	0.0303296	0.00132122	0.00333158	0.00330298	0.00333158	8.94864	9.68932	9.14038	12.6999	12.1939	13.4954	TRUE	91.3007
ENSMUSG00000003363	Pld3	protein_coding	1.08604e-07	1.79184e-05	-0.222108	0.0418149	7.68032	0.0162131	0.000190021	0.00157687	0.0024327	0.0024327	74.6614	73.1981	70.915	93.7414	91.5226	95.4991	TRUE	97.7629
ENSMUSG00000062252	Lhfpl5	protein_coding	1.11575e-07	1.82926e-05	-0.508042	0.0957345	5.14192	0.0871876	0.00583833	0.006356	0.0079093	0.0079093	1.90333	2.24314	2.44022	3.92011	3.36358	3.93038	TRUE	75.3015
ENSMUSG00000082357	Gm13542	processed_pseudogene	1.19182e-07	1.94176e-05	1.62571	0.307043	2.98976	0.807952	0.0988258	-0.0799908	0.0425872	0.0425872	2.09194	2.54773	2.36166	0.430305	0.388591	0.534609	FALSE	64.9538
ENSMUSG00000002345	Borcs8	protein_coding	1.2404e-07	2.00838e-05	-0.274943	0.0519993	6.82894	0.0227478	0.00119338	-0.00110628	0.00286252	0.00286252	26.7707	27.2308	27.2253	36.8953	36.9027	35.5166	TRUE	88.3721
ENSMUSG00000036339	Tmem260	protein_coding	1.40715e-07	2.26429e-05	0.237639	0.0451415	7.3417	0.0178348	0.000513795	0.000602571	0.00254284	0.00254284	18.2967	17.2702	17.3277	14.5275	14.1757	14.3412	TRUE	85.1509
ENSMUSG00000008859	Rala	protein_coding	1.50352e-07	2.40453e-05	0.218228	0.0415505	8.33229	0.0163588	0.000162412	0.00242725	0.00242698	0.00242725	84.8658	81.4812	77.4756	67.0113	65.6809	68.6816	TRUE	96.7211
ENSMUSG00000056185	Snx32	protein_coding	1.68123e-07	2.67234e-05	-0.252776	0.0483179	8.004	0.0219703	0.000516386	0.00298555	0.00240752	0.00298555	31.7196	33.4309	37.9415	43.9331	47.0333	44.5822	TRUE	87.2635
ENSMUSG00000005674	Tomm40l	protein_coding	1.76456e-07	2.78779e-05	-0.271557	0.0519968	7.23294	0.0234249	0.00146243	0.000164914	0.00259307	0.00259307	18.2834	19.7739	18.1339	25.5052	25.0729	25.0719	TRUE	71.9558
ENSMUSG00000056612	Ppp1r14b	protein_coding	1.83364e-07	2.87948e-05	0.272042	0.0521608	7.1388	0.0241937	0.00144005	0.00104935	0.00264108	0.00264108	51.06	49.3606	50.6916	37.2289	39.8505	41.3988	TRUE	92.0717
ENSMUSG00000115099	1700087I21Rik	lincRNA	2.02102e-07	3.15472e-05	0.549746	0.105773	5.25954	0.0976623	0.00956045	-0.000815392	0.00722157	0.00722157	2.71463	2.99946	3.28871	1.99172	1.70271	1.63176	TRUE	71.7066
ENSMUSG00000070522	Gm6505	processed_pseudogene	2.10769e-07	3.27043e-05	-4.09282	0.788661	1.35326	5.09972	0.71175	-0.618783	0.221229	0.221229	0	0	0	2.13864	0.925019	1.62668	FALSE	0
ENSMUSG00000078867	Gm14418	protein_coding	2.14913e-07	3.315e-05	-0.490866	0.0946529	5.64947	0.0830357	0.00607322	0.00736554	0.00535715	0.00736554	7.11215	7.40656	7.15845	14.427	10.7087	11.6134	TRUE	67.9908
ENSMUSG00000040966	Slc22a2	protein_coding	2.19859e-07	3.37134e-05	1.00878	0.19468	3.46289	0.343716	0.0288236	0.0192118	0.0280268	0.0280268	0.618063	0.661399	0.545544	0.270224	0.16315	0.260824	TRUE	64.6089
ENSMUSG00000038026	Kcnj9	protein_coding	2.40405e-07	3.65581e-05	-0.317275	0.0614275	6.52106	0.034727	0.00103345	0.00462655	0.0032271	0.00462655	5.15133	5.5123	4.64582	7.57356	7.05704	6.87957	TRUE	75.7078
ENSMUSG00000001349	Cnn1	protein_coding	2.41215e-07	3.65581e-05	1.6945	0.328113	2.66637	0.900754	0.103602	-0.0544145	0.0578848	0.0578848	0.928584	0.876779	1.22044	0.125036	0.205457	0.208617	FALSE	71.2968
ENSMUSG00000085307	Gm11525	antisense	2.47446e-07	3.72856e-05	0.631118	0.122319	4.61846	0.132701	0.0108827	0.00562759	0.01156	0.01156	1.09349	1.27355	1.20032	0.534047	0.754079	0.670175	TRUE	70.3579
ENSMUSG00000031375	Bgn	protein_coding	2.49728e-07	3.74132e-05	0.239145	0.0463647	7.55033	0.0197367	0.000361023	0.00286351	0.00246299	0.00286351	34.6892	34.6374	34.5215	26.3795	27.6019	29.9849	TRUE	98.7867
ENSMUSG00000108832	Gm44832	antisense	3.085e-07	4.59542e-05	-0.654266	0.127832	4.59132	0.139028	0.0127342	0.00052642	0.0117773	0.0117773	0.645054	0.733611	0.66415	1.52779	1.42653	1.1193	FALSE	64.1936
ENSMUSG00000070348	Ccnd1	protein_coding	3.13877e-07	4.64895e-05	0.227384	0.044455	7.54592	0.0173805	0.00050011	0.00183674	0.00246426	0.00246426	26.7612	27.3793	24.6643	21.514	21.6761	21.081	TRUE	75.5796
ENSMUSG00000085408	C530005A16Rik	processed_transcript	3.5136e-07	5.17472e-05	-0.497038	0.0975811	5.09247	0.0827082	0.00606823	0.00467466	0.00821488	0.00821488	1.3678	1.40329	1.24672	2.03728	2.21685	2.55851	FALSE	64.6125
ENSMUSG00000039958	Etfbkmt	protein_coding	3.74623e-07	5.48634e-05	0.6044	0.118943	5.2852	0.112273	0.0141421	-0.0107882	0.00707911	0.00707911	5.54864	6.5146	5.93578	3.39703	3.2028	3.46821	TRUE	86.1043
ENSMUSG00000008373	Prpf31	protein_coding	3.78848e-07	5.51722e-05	-0.234324	0.0461331	7.85174	0.0169613	0.000780644	-0.000169396	0.00241176	0.00241176	23.887	23.5574	23.4523	30.8057	30.2401	30.734	TRUE	94.762
ENSMUSG00000032182	Yipf2	protein_coding	3.94065e-07	5.70694e-05	-0.281431	0.0554894	6.67013	0.0266429	0.00158396	0.00201832	0.00303465	0.00303465	8.08283	7.92956	7.26285	10.3518	10.2955	10.8814	FALSE	69.9281
ENSMUSG00000104901	Gm42692	TEC	4.24617e-07	6.0691e-05	-0.417364	0.0825225	5.40749	0.0602389	0.00377689	0.00619957	0.00643805	0.00643805	1.76825	1.79216	1.78105	3.19219	2.82214	2.3849	TRUE	77.5766
ENSMUSG00000105692	Gm43737	TEC	4.26057e-07	6.0691e-05	0.287297	0.0568125	6.47132	0.0272033	0.00154294	0.0015088	0.00329856	0.00329856	6.46379	6.38891	7.26424	5.2095	4.94188	5.28898	TRUE	81.8034
ENSMUSG00000079508	Apoo	protein_coding	4.24392e-07	6.0691e-05	-0.225116	0.0445098	7.69694	0.0163825	0.000541888	0.000932302	0.00242979	0.00242979	55.2127	55.4974	53.4222	68.7854	69.5289	73.1653	TRUE	82.5347
ENSMUSG00000056296	Synpr	protein_coding	4.3104e-07	6.10671e-05	0.251803	0.0498155	7.75755	0.0219993	0.000565838	0.00315654	0.00242085	0.00315654	33.941	34.0439	30.5167	26.6825	25.3869	26.4976	TRUE	85.9671
ENSMUSG00000109517	Gm44763	antisense	4.40733e-07	6.21028e-05	0.507881	0.100561	4.98046	0.0816247	0.00622798	-0.000925829	0.00894087	0.00894087	2.57931	2.6697	2.34643	1.44612	1.68273	1.54931	TRUE	77.3274
ENSMUSG00000084792	1700056N10Rik	lincRNA	4.43833e-07	6.22035e-05	0.822184	0.162837	3.97605	0.20711	0.0215028	-0.0161104	0.018271	0.018271	2.51631	2.10366	2.23053	1.02464	1.04397	0.979077	TRUE	71.2119
ENSMUSG00000038112	AW551984	protein_coding	4.52443e-07	6.30711e-05	0.264072	0.0523386	6.74514	0.0211484	0.00116035	-0.000875199	0.00294865	0.00294865	28.7308	29.7717	31.0022	23.1085	24.1051	23.2395	TRUE	98.003
ENSMUSG00000027236	Eif3j1	protein_coding	4.70668e-07	6.42376e-05	0.24076	0.0477898	7.90984	0.0201302	0.000286626	0.00313916	0.00240874	0.00313916	28.9786	29.0998	26.2263	23.6563	22.4382	21.865	TRUE	85.4326
ENSMUSG00000028969	Cdk5	protein_coding	4.70607e-07	6.42376e-05	-0.280491	0.0556759	7.52629	0.0273224	0.000615029	0.00403469	0.00247017	0.00403469	50.9472	52.3108	56.6072	66.6051	73.7294	78.3136	TRUE	96.3907
ENSMUSG00000087687	Pet100	protein_coding	4.68919e-07	6.42376e-05	-0.339427	0.0673652	6.24022	0.0367534	0.00311887	-0.00038114	0.00368823	0.00368823	33.3037	33.1945	31.385	44.3073	49.9954	47.1397	TRUE	90.788
ENSMUSG00000048967	Yjefn3	protein_coding	4.65975e-07	6.42376e-05	0.658721	0.130703	4.77332	0.149298	0.0152408	0.00866443	0.0103843	0.0103843	6.67201	6.44235	7.07096	3.19041	4.71933	3.16354	TRUE	76.9265
ENSMUSG00000067194	Eif1ax	protein_coding	4.76614e-07	6.47103e-05	0.285779	0.0567528	8.67692	0.0283659	0.000101683	0.00472964	0.00246868	0.00472964	80.6403	77.2419	69.6599	59.9748	56.7336	58.827	TRUE	94.0326
ENSMUSG00000092201	A530058N18Rik	processed_transcript	4.95462e-07	6.69207e-05	1.08891	0.216567	3.81661	0.391626	0.0495985	-0.00471327	0.0207532	0.0207532	1.76242	1.4391	1.45441	0.649117	0.598966	0.377682	FALSE	55.5648
ENSMUSG00000043432	Leng9	protein_coding	5.07183e-07	6.81507e-05	-0.440598	0.0877061	5.41465	0.0628385	0.00513606	0.000614563	0.00640247	0.00640247	1.6351	1.48305	1.49667	2.51829	2.26781	2.58717	TRUE	77.6975
ENSMUSG00000031221	Igbp1	protein_coding	5.25663e-07	7.02717e-05	0.220467	0.0439466	8.269	0.0168992	0.000463463	0.00243349	0.00242149	0.00243349	40.8701	40.6467	36.8454	32.8663	31.9987	32.642	TRUE	92.6621
ENSMUSG00000031838	Ifi30	processed_transcript	5.30506e-07	7.05573e-05	0.449368	0.0896059	5.16817	0.0693273	0.00429285	0.00664197	0.00775097	0.00775097	5.08783	5.78326	5.74214	3.14503	4.20166	3.61874	TRUE	87.8738
ENSMUSG00000075467	Dnlz	protein_coding	5.49119e-07	7.26621e-05	-0.227013	0.0453274	7.41137	0.0174689	0.000569732	0.00194078	0.00251213	0.00251213	11.033	10.9971	10.5197	14.1422	13.3647	14.4647	TRUE	84.9884
ENSMUSG00000024369	Nelfe	protein_coding	5.76065e-07	7.58427e-05	-0.352624	0.0705378	6.29709	0.0418621	0.00388075	0.00181818	0.00358262	0.00358262	12.2027	11.4308	11.0248	15.8576	16.7419	18.0554	TRUE	90.4395
ENSMUSG00000034573	Ptpn13	protein_coding	5.90628e-07	7.73693e-05	-0.230766	0.0462062	6.97318	0.0179711	0.000458697	0.00203534	0.00274383	0.00274383	7.6212	6.83525	6.93169	9.07873	9.14856	9.13973	TRUE	91.0498
ENSMUSG00000034457	Eda2r	protein_coding	6.125e-07	7.98333e-05	0.687726	0.137897	3.99946	0.156425	0.0105794	0.00758923	0.0179442	0.0179442	1.1914	1.44888	1.02128	0.652615	0.594835	0.609804	TRUE	75.5399
ENSMUSG00000007987	Ift22	protein_coding	6.15878e-07	7.98742e-05	-0.307995	0.0617699	6.40329	0.0318154	0.00232039	0.00187594	0.00340289	0.00340289	23.5607	23.9049	23.4919	34.7356	30.4048	34.5359	TRUE	88.5129
ENSMUSG00000047261	Gap43	protein_coding	6.31784e-07	8.15314e-05	0.206802	0.0415162	8.61263	0.0138862	0.000126057	0.00119399	0.00245933	0.00245933	143.482	142.952	142.881	114.708	119.96	125.141	TRUE	97.8893
ENSMUSG00000087536	Gm14246	lincRNA	6.78881e-07	8.6815e-05	0.806342	0.16233	3.85049	0.204454	0.0193414	-0.00759505	0.0201851	0.0201851	3.36776	3.59852	3.10037	1.42432	1.40899	1.751	FALSE	0
ENSMUSG00000050796	B3galt6	protein_coding	6.79387e-07	8.6815e-05	-0.318223	0.0640652	6.19365	0.0325218	0.00237648	0.00030117	0.00378005	0.00378005	3.19235	3.02173	3.51131	4.47737	4.57798	4.65974	TRUE	83.4772
ENSMUSG00000002763	Pex6	protein_coding	7.32912e-07	9.31978e-05	0.24241	0.0489476	7.17196	0.0189612	0.00097028	0.000695348	0.00262352	0.00262352	12.2711	12.5303	11.8841	9.51483	10.1436	9.89159	TRUE	91.6925
ENSMUSG00000004945	Tmem242	protein_coding	7.57515e-07	9.58588e-05	0.214084	0.0432843	7.64766	0.0154241	0.000371264	0.00172177	0.00243903	0.00243903	86.1031	80.8507	78.1797	68.915	67.9663	67.1052	TRUE	94.8306
ENSMUSG00000020441	2310033P09Rik	protein_coding	7.91367e-07	9.96587e-05	-0.278819	0.0564698	6.45493	0.0252162	0.00146029	0.000907544	0.00332297	0.00332297	9.8375	9.48422	9.43912	12.554	12.7552	13.6827	TRUE	82.2855
ENSMUSG00000091985	Gm17354	lincRNA	8.23505e-07	0.000102713	0.308229	0.0625248	6.19829	0.0310938	0.00209335	0.00114698	0.00377067	0.00377067	5.22375	5.26918	4.7757	4.01292	3.74439	3.72134	TRUE	78.1706
ENSMUSG00000022122	Ednrb	protein_coding	8.21279e-07	0.000102713	0.211606	0.0429201	9.56512	0.0155028	8.25909e-05	0.00250446	0.00268061	0.00268061	102.015	111.587	109.756	88.753	86.2271	94.4012	TRUE	98.9401
ENSMUSG00000074024	4632427E13Rik	bidirectional_promoter_lncRNA	8.33031e-07	0.000103407	-0.438318	0.0889541	5.49556	0.0592781	0.00585346	-0.00380188	0.00601579	0.00601579	1.51065	1.52099	1.57426	2.33385	2.65878	2.36842	TRUE	78.2916
ENSMUSG00000085873	Ttc39aos1	antisense	8.69166e-07	0.000107381	-0.539052	0.109582	5.93727	0.101583	0.00476983	0.0132425	0.00438836	0.0132425	12.8931	16.4118	17.5313	24.086	31.6506	26.7219	FALSE	65.1723
ENSMUSG00000022594	Lynx1	protein_coding	8.80985e-07	0.000108328	-0.30915	0.06288	8.12355	0.0334168	5.05336e-05	0.0058803	0.00241139	0.0058803	105.798	99.4019	90.4461	139.507	133.787	140.262	TRUE	87.9514
ENSMUSG00000067279	Ppp1r3c	protein_coding	9.2056e-07	0.000112663	0.20785	0.0423501	8.17686	0.013778	0.000275627	0.000746257	0.00241467	0.00241467	38.4461	38.2845	37.4263	32.8187	31.1823	31.1314	TRUE	93.6733
ENSMUSG00000085782	Gm15624	antisense	9.45378e-07	0.000115159	-0.526222	0.107334	5.379	0.0912437	0.010699	-0.000485407	0.00658173	0.00658173	3.07826	2.92515	3.7181	5.57274	6.20876	5.0995	FALSE	68.4367
ENSMUSG00000068329	Htra2	protein_coding	9.57921e-07	0.000116145	-0.293058	0.0598066	6.61427	0.0271097	0.00226205	-0.000581068	0.0031032	0.0031032	14.0995	14.0138	15.4167	19.1982	21.1275	19.5991	TRUE	72.0714
ENSMUSG00000026525	Opn3	protein_coding	9.85678e-07	0.000118957	0.43465	0.0888043	5.18181	0.0589855	0.0041595	-0.00127296	0.0076698	0.0076698	2.79802	2.58308	2.58454	1.75198	1.7039	1.8286	TRUE	78.6166
ENSMUSG00000041147	Brca2	protein_coding	1.00165e-06	0.000120328	0.589584	0.120537	5.73066	0.121718	0.00377859	0.0180151	0.00504976	0.0180151	13.2733	12.5619	12.2632	9.12541	6.57678	6.1996	TRUE	80.1008
ENSMUSG00000045114	Prrt2	protein_coding	1.07344e-06	0.00012836	0.202058	0.0414251	7.73032	0.0138039	0.000149506	0.00179508	0.00242455	0.00242455	98.3018	98.9466	95.9765	80.1275	80.9377	84.9788	FALSE	61.451
ENSMUSG00000108825	Gm45838	TEC	1.09655e-06	0.000130524	-0.608223	0.124803	4.43923	0.117457	0.0102914	-0.00219581	0.0130723	0.0130723	0.623928	0.717991	0.74035	1.20352	1.48718	1.26124	FALSE	0
ENSMUSG00000041261	Car8	protein_coding	1.13655e-06	0.000134671	0.229799	0.0472216	7.12665	0.0181941	0.000697105	0.00224272	0.00264772	0.00264772	10.4677	10.9274	9.71725	8.17431	8.57887	8.60612	TRUE	83.2244
ENSMUSG00000026418	Tnni1	protein_coding	1.16779e-06	0.000137747	0.27042	0.0556303	6.7582	0.0236933	0.00170776	0.000486114	0.00293434	0.00293434	33.0786	32.1422	31.7497	24.5393	26.0234	27.4612	TRUE	78.8314
ENSMUSG00000021913	Ogdhl	protein_coding	1.20902e-06	0.000141967	-0.244101	0.0502869	8.22722	0.0209101	0.00026621	0.00352695	0.00241823	0.00352695	20.3426	20.0132	19.5035	27.3693	25.1058	26.8826	TRUE	78.2121
ENSMUSG00000060240	Cend1	protein_coding	1.21564e-06	0.000142105	-0.297712	0.061345	9.76024	0.0311056	5.75516e-05	0.00558727	0.00275066	0.00558727	207.631	196.085	184.323	267.056	257.456	280.82	TRUE	94.4605
ENSMUSG00000024906	Mus81	protein_coding	1.25934e-06	0.000146556	-0.384537	0.0793503	5.47766	0.049064	0.00334575	0.00253355	0.00609896	0.00609896	7.31073	6.80512	7.22416	9.63917	11.5781	11.0997	TRUE	87.0125
ENSMUSG00000096995	2810029C07Rik	bidirectional_promoter_lncRNA	1.34006e-06	0.000155256	-0.381423	0.0789087	5.61436	0.0489549	0.00384128	0.00279616	0.0054986	0.0054986	3.41623	2.97679	3.67381	5.37125	4.82971	4.92382	TRUE	85.1744
ENSMUSG00000026185	Igfbp5	protein_coding	1.35886e-06	0.000156738	0.214592	0.0444203	8.13592	0.0161827	0.000242788	0.00271696	0.00241209	0.00271696	15.895	16.9976	16.5995	12.7848	13.6784	14.4258	TRUE	99.7526
ENSMUSG00000078201	Tmem203	protein_coding	1.37689e-06	0.000158117	-0.305653	0.0633042	6.08685	0.0296929	0.0020006	8.16622e-05	0.00401053	0.00401053	9.72464	10.4309	11.3971	14.5196	14.8602	14.7427	TRUE	84.277
ENSMUSG00000105594	Gm43398	TEC	1.42478e-06	0.0001629	-0.359906	0.074646	5.83181	0.0455461	0.00286242	0.00549561	0.00470465	0.00549561	2.25645	2.66068	2.80169	3.69322	4.17651	3.46893	FALSE	62.63
ENSMUSG00000008438	Adam21	protein_coding	1.44061e-06	0.000163872	0.668967	0.13881	4.35668	0.14172	0.0150615	-0.00573046	0.0138408	0.0138408	0.994437	1.14638	0.949252	0.534967	0.594912	0.484328	TRUE	70.7587
ENSMUSG00000039168	Dap	protein_coding	1.44585e-06	0.000163872	0.384531	0.0798018	5.24336	0.0465272	0.00223968	0.00047021	0.00731282	0.00731282	12.9421	14.1467	12.4997	8.47908	9.09352	9.21276	TRUE	85.0173
ENSMUSG00000029165	Agbl5	protein_coding	1.46415e-06	0.000165227	-0.291787	0.0605861	6.71928	0.0279267	0.00252846	0.00045264	0.00297756	0.00297756	5.25559	5.46569	6.28672	7.52377	7.97422	7.65432	TRUE	86.283
ENSMUSG00000113009	3732407C23Rik	TEC	1.52293e-06	0.000171119	-2.6747	0.556278	0.988853	2.29013	0.143468	0.0364395	0.3207	0.3207	0	0	0.00606025	0.0613948	0.0690789	0.0670713	FALSE	0
ENSMUSG00000049354	Dcaf7	protein_coding	1.65781e-06	0.000185476	0.202006	0.0421618	9.28284	0.0138528	7.11538e-05	0.00194248	0.00259528	0.00259528	80.5413	81.55	77.7372	64.8731	66.5319	69.8078	TRUE	98.5104
ENSMUSG00000032590	Apeh	protein_coding	1.75442e-06	0.000193465	-0.353822	0.074024	6.10371	0.0417281	0.00424714	0.000966662	0.00397217	0.00397217	10.5413	10.967	12.6734	15.68	16.9085	17.22	TRUE	94.6934
ENSMUSG00000020541	Tom1l1	protein_coding	1.75891e-06	0.000193465	0.226683	0.0474301	7.32039	0.0181151	0.000784092	0.00259032	0.0025524	0.00259032	25.3238	22.7236	23.1255	19.8845	18.5603	19.8515	TRUE	93.8177
ENSMUSG00000020857	Nme2	protein_coding	1.73907e-06	0.000193465	0.229087	0.04791	7.76257	0.0159717	0.00102283	-0.000738429	0.00242023	0.00242023	74.1806	74.0777	75.134	63.2126	60.9281	59.1561	FALSE	63.5725
ENSMUSG00000047446	Arl4a	protein_coding	1.75241e-06	0.000193465	0.221831	0.0464075	7.11277	0.0165431	0.000575031	0.00165049	0.00265545	0.00265545	33.2506	30.9894	30.6415	24.862	26.6766	26.4971	TRUE	95.1231
ENSMUSG00000106758	Gm42731	TEC	1.82527e-06	0.000199921	0.649836	0.136181	4.29827	0.142622	0.0133997	0.0065198	0.0144181	0.0144181	1.73007	1.97191	1.57759	1.07908	0.982771	0.774421	FALSE	0
ENSMUSG00000033705	Stard9	protein_coding	1.94198e-06	0.000211814	-0.242502	0.0509525	7.55839	0.0207575	0.000918317	0.00297591	0.0024607	0.00297591	7.8232	8.33404	8.41761	10.8114	11.7102	9.63843	TRUE	85.5373
ENSMUSG00000048572	Tmem252	protein_coding	1.98024e-06	0.000215087	0.228198	0.0479868	7.08874	0.0164849	0.000784869	0.000293375	0.00266923	0.00266923	6.70132	6.79096	6.72602	5.36102	5.43925	5.70872	TRUE	90.9956
ENSMUSG00000058298	Mcm9	protein_coding	2.1879e-06	0.000236656	0.451142	0.0952731	7.58062	0.071951	0.00703152	0.00658394	0.00245467	0.00658394	18.4694	17.4869	18.3721	10.2599	14.3006	11.2867	TRUE	88.9715
ENSMUSG00000026858	Miga2	protein_coding	2.20502e-06	0.000237212	-0.233308	0.049287	6.73983	0.0169996	0.000689293	0.000147946	0.00295452	0.00295452	27.6815	27.6016	29.6176	37.5625	36.3411	35.3486	TRUE	90.0856
ENSMUSG00000021773	Comtd1	protein_coding	2.21124e-06	0.000237212	-0.433172	0.0915199	5.71182	0.0627613	0.00744518	0.000642255	0.00511865	0.00511865	5.94667	6.83704	7.5073	10.8371	10.0684	11.1688	TRUE	79.8191
ENSMUSG00000068250	Amn1	protein_coding	2.36229e-06	0.000252377	0.453289	0.0960425	6.06655	0.0727102	0.00367865	0.0101576	0.00405771	0.0101576	22.4836	23.966	19.3147	17.0563	17.114	20.3759	TRUE	91.2303
ENSMUSG00000031841	Cdh13	protein_coding	2.53751e-06	0.000269991	0.20999	0.0446303	7.72904	0.014509	0.000563061	0.00103734	0.00242474	0.00242474	39.4001	39.0958	38.4921	32.4039	31.7379	33.219	TRUE	99.4926
ENSMUSG00000037434	Slc30a1	protein_coding	2.66064e-06	0.000280817	0.207326	0.044155	7.33499	0.0144846	0.000378652	0.00160804	0.00254584	0.00254584	16.1191	15.387	14.3629	13.14	12.7217	12.7043	TRUE	96.2336
ENSMUSG00000052155	Acvr2a	protein_coding	2.6608e-06	0.000280817	0.234639	0.049972	7.32815	0.0173677	0.00119689	-0.000133001	0.00254891	0.00254891	14.7978	15.2495	14.4094	12.1634	11.8549	12.0987	TRUE	83.1287
ENSMUSG00000061118	Dnajc30	protein_coding	2.6834e-06	0.00028206	-0.282493	0.060186	6.81852	0.0282876	0.00125828	0.00417525	0.00287247	0.00417525	11.2421	11.3276	10.2722	13.7904	15.256	15.7375	TRUE	90.5009
ENSMUSG00000098051	Gm27032	lincRNA	2.77119e-06	0.000290118	-0.516472	0.11019	5.36893	0.0945933	0.00502049	0.0131924	0.00663332	0.0131924	2.71418	2.8266	3.8943	5.13102	5.36724	5.54968	TRUE	75.9768
ENSMUSG00000020935	Dcakd	protein_coding	2.85493e-06	0.00029769	0.223141	0.0476696	7.02896	0.0176644	0.0004769	0.00293168	0.00270594	0.00293168	48.6122	48.7073	45.9317	38.0668	38.442	41.2191	TRUE	94.2077
ENSMUSG00000046027	Stard5	protein_coding	2.97621e-06	0.000309099	-0.33025	0.0706802	5.87892	0.0343131	0.00293561	-0.000943674	0.00455794	0.00455794	8.60263	9.26865	9.06215	12.6919	13.8042	12.0257	TRUE	84.1164
ENSMUSG00000026172	Bcs1l	protein_coding	3.08126e-06	0.000318213	-0.289371	0.0620258	6.53201	0.0294297	0.00255891	0.00282744	0.0032119	0.0032119	9.21326	9.52401	8.76754	11.7638	12.2583	13.5686	TRUE	83.3183
ENSMUSG00000031066	Usp11	protein_coding	3.08838e-06	0.000318213	0.198016	0.0424485	8.62089	0.0124203	0.000242323	0.000579181	0.00246049	0.00246049	43.1073	46.2443	47.3306	37.6866	39.0155	38.224	TRUE	93.9802
ENSMUSG00000037613	Tnfrsf23	protein_coding	3.31796e-06	0.000340522	-0.624808	0.134365	4.25663	0.122359	0.0122322	-0.00567754	0.0148487	0.0148487	1.20521	1.30431	1.37987	2.78828	2.48163	2.24661	TRUE	72.7448
ENSMUSG00000117814	Gm50431	lincRNA	3.4376e-06	0.000351417	0.288625	0.0621665	6.21942	0.0265587	0.00206841	-0.00010925	0.00372861	0.00372861	7.79622	7.77388	7.88584	6.30576	5.68951	6.06719	TRUE	71.6145
ENSMUSG00000115529	9630013A20Rik	antisense	3.51649e-06	0.000355302	0.285827	0.061626	9.3269	0.0290664	0.000135163	0.00556148	0.00260741	0.00556148	248.729	257.087	244.381	182.923	181.857	216.078	TRUE	99.4403
ENSMUSG00000051359	Ncald	protein_coding	3.50413e-06	0.000355302	0.196211	0.0422976	8.48942	0.0133675	0.000240172	0.00203213	0.00244346	0.00244346	115.526	108.743	106.23	94.3047	90.7251	94.4489	TRUE	92.5737
ENSMUSG00000085139	A730046J19Rik	protein_coding	3.50145e-06	0.000355302	0.420869	0.0907247	6.10076	0.0630165	0.00215657	0.0101899	0.00397884	0.0101899	3.62654	3.82138	3.33137	2.41178	2.13439	2.74119	FALSE	66.6257
ENSMUSG00000086013	Gm15706	lincRNA	3.53509e-06	0.000355802	-0.468853	0.101111	5.09585	0.0782152	0.00528531	0.01005	0.00819367	0.01005	3.41525	4.8519	4.05838	6.87927	6.4517	6.77602	TRUE	86.8879
ENSMUSG00000026963	Tmem210	protein_coding	3.67958e-06	0.000368649	0.616808	0.133257	4.89448	0.135445	0.00901665	0.0176196	0.00952544	0.0176196	12.0862	11.2219	17.4776	7.41562	8.0967	6.74982	FALSE	0
ENSMUSG00000022505	Emp2	protein_coding	3.69101e-06	0.000368649	0.19807	0.0427975	8.37413	0.0124159	0.000316475	0.000491617	0.00243096	0.00243096	25.139	24.7813	26.3762	20.6981	21.6522	21.8344	TRUE	99.3139
ENSMUSG00000059336	Slc14a1	protein_coding	3.7388e-06	0.000371997	0.206047	0.0445469	7.19373	0.0146279	0.000364241	0.00199987	0.0026124	0.0026124	15.55	16.7517	15.7511	13.6334	12.776	13.6138	TRUE	96.4936
ENSMUSG00000068922	Msto1	protein_coding	3.7567e-06	0.000372356	-0.230863	0.0499227	7.12466	0.0175431	0.0010896	0.000852703	0.00264882	0.00264882	12.0864	11.9187	11.8385	15.3826	14.8232	16.0732	TRUE	84.1452
ENSMUSG00000111219	Gm38642	processed_transcript	3.77112e-06	0.00037237	-0.426962	0.0923439	5.75056	0.0649219	0.00330776	0.00948333	0.00497858	0.00948333	9.43034	9.45886	12.7373	16.5996	16.6952	16.0159	FALSE	64.1359
ENSMUSG00000060938	Rpl26	protein_coding	3.99255e-06	0.000392746	0.19437	0.0421464	9.01583	0.0132544	0.000133938	0.00226672	0.00253054	0.00253054	529.261	515.835	500.158	440.243	435.209	449.357	TRUE	98.2305
ENSMUSG00000063626	Unc5d	protein_coding	4.01105e-06	0.000393083	0.219781	0.0476665	6.80073	0.0153686	0.000518193	0.000578619	0.00288995	0.00288995	7.60889	7.31645	7.27312	6.33379	6.0056	5.98579	TRUE	79.021
ENSMUSG00000018750	Zbtb4	protein_coding	4.0847e-06	0.000398802	-0.290726	0.063105	6.43218	0.0301352	0.000366816	0.00560654	0.00335761	0.00560654	14.886	13.9371	12.8109	19.5778	18.037	19.4367	TRUE	90.3835
ENSMUSG00000032939	Nup93	protein_coding	4.1509e-06	0.000403753	-0.27203	0.0590898	6.83162	0.025465	0.00237741	0.00170367	0.00285999	0.00285999	11.3111	13.0028	12.1862	15.9588	15.8978	17.3089	TRUE	90.3023
ENSMUSG00000021548	Ccnh	protein_coding	4.18503e-06	0.000405559	0.239232	0.0519846	6.79765	0.0195739	0.00116056	0.00184489	0.00289304	0.00289304	67.5495	66.6016	62.7586	54.356	50.7976	54.6325	TRUE	87.4458
ENSMUSG00000026385	Dbi	protein_coding	4.22497e-06	0.000407913	0.196232	0.0426591	9.41026	0.0125224	9.81477e-05	0.00111473	0.00263155	0.00263155	961.924	943.636	935.329	782.726	794.708	819.232	TRUE	99.9693
ENSMUSG00000025731	Mettl26	protein_coding	4.8081e-06	0.0004625	-0.282904	0.0618642	6.2889	0.0256713	0.00214336	-6.72533e-05	0.0035974	0.0035974	12.6702	12.729	12.4008	17.6755	16.3418	17.3702	TRUE	91.5355
ENSMUSG00000105868	Gm43766	TEC	4.854e-06	0.000465199	0.596772	0.130556	4.95289	0.127295	0.0145632	0.0110042	0.00912629	0.0110042	1.12073	0.809805	1.04627	0.615233	0.597074	0.465248	FALSE	70.9663
ENSMUSG00000022436	Sh3bp1	protein_coding	5.08368e-06	0.000485426	-0.326951	0.0716793	6.54217	0.0328596	0.00450893	-0.00352075	0.00319794	0.00319794	6.24684	6.94643	7.03094	9.08087	9.57073	9.3616	TRUE	77.1179
ENSMUSG00000020297	Nsg2	protein_coding	5.26111e-06	0.000500535	0.192767	0.0423282	9.36722	0.0124399	6.86211e-05	0.00154666	0.00261889	0.00261889	191.059	185.003	177.86	153.593	156.06	160.147	TRUE	99.4294
ENSMUSG00000043633	Fam221b	protein_coding	5.3211e-06	0.000504402	-0.649343	0.142659	4.22859	0.138348	0.0153792	-0.000561636	0.0151482	0.0151482	0.454262	0.404424	0.330527	0.775875	0.786652	0.768912	TRUE	73.8553
ENSMUSG00000078864	Gm14322	protein_coding	5.38966e-06	0.00050905	-0.394219	0.0866602	5.5886	0.0539441	0.00565931	0.00349263	0.00560567	0.00560567	6.80905	8.05167	6.66671	10.7815	11.9362	10.136	TRUE	66.3946
ENSMUSG00000044847	Lsm11	protein_coding	5.56965e-06	0.000522265	0.201469	0.0443559	8.1472	0.0145379	0.000181791	0.00276938	0.00241276	0.00276938	20.4029	20.3516	19.4324	15.8772	16.9472	17.7486	TRUE	88.2547
ENSMUSG00000022857	Tmprss15	protein_coding	5.55597e-06	0.000522265	0.976452	0.214953	3.37746	0.320811	0.0391396	0.00432694	0.0301679	0.0301679	0.397024	0.271988	0.356839	0.0961051	0.135212	0.147924	FALSE	58.6162
ENSMUSG00000026885	Ttll11	protein_coding	5.61745e-06	0.000524859	0.278658	0.0613743	6.37446	0.0275911	0.00220064	0.00316949	0.00344956	0.00344956	8.68031	8.86234	8.24268	6.83336	6.14865	7.10102	TRUE	81.2076
ENSMUSG00000099681	1700052K11Rik	antisense	5.67583e-06	0.00052842	-0.387788	0.0854513	5.61299	0.0538763	0.00347989	0.007473	0.0055042	0.007473	1.42436	1.70958	1.33176	2.36582	2.14617	2.21808	TRUE	77.916
ENSMUSG00000028883	Sema3a	protein_coding	5.76151e-06	0.000532593	0.214198	0.0472326	7.07239	0.0150524	0.000667465	0.000942836	0.00267891	0.00267891	17.2297	16.2846	16.6835	13.4433	13.8441	14.3059	TRUE	85.8714
ENSMUSG00000042834	Nrep	protein_coding	5.7491e-06	0.000532593	0.190085	0.0419114	8.99204	0.0123175	0.000109368	0.00173779	0.00252548	0.00252548	161.074	164.54	159.033	132.039	135.312	144.668	TRUE	99.5107
ENSMUSG00000034880	Mrpl34	protein_coding	5.84228e-06	0.00053815	-0.230237	0.0508022	6.79632	0.0164703	0.000976927	-0.000267448	0.00289437	0.00289437	35.3945	36.3968	36.2468	46.3952	46.9605	47.0182	TRUE	87.8629
ENSMUSG00000101939	Gm28438	unprocessed_pseudogene	5.91999e-06	0.000543388	0.349207	0.0771008	9.97428	0.0437171	0.00389343	0.00502336	0.00283887	0.00502336	3674.42	3563.51	3025.27	2582.1	2493.72	2317.74	TRUE	94.0091
ENSMUSG00000113536	Gm49327	transcribed_unprocessed_pseudogene	5.99446e-06	0.000548294	0.263088	0.0581207	6.88498	0.02102	0.00225462	-0.0019355	0.00281241	0.00281241	19.9713	19.6186	20.132	15.8886	16.0754	15.1073	TRUE	83.7083
ENSMUSG00000039917	Rhbdd2	protein_coding	6.0415e-06	0.000550664	-0.251547	0.0555913	6.49008	0.0199063	0.00136444	-0.000209923	0.00327114	0.00327114	16.9875	16.7917	16.2745	20.7634	21.7079	21.8972	TRUE	87.7419
ENSMUSG00000096929	A330023F24Rik	processed_transcript	6.11096e-06	0.000552508	-0.562813	0.124447	7.24238	0.113612	0.00126197	0.0219686	0.00258854	0.0219686	5.39719	6.96955	7.47949	12.6393	13.1022	9.91278	FALSE	65.4593
ENSMUSG00000074899	Sptbn5	protein_coding	6.08865e-06	0.000552508	-0.641424	0.141805	4.24211	0.132184	0.0151601	-0.00421398	0.0150028	0.0150028	0.0916927	0.0844529	0.0761621	0.17346	0.17943	0.141796	FALSE	63.141
ENSMUSG00000020475	Pgam2	protein_coding	6.12532e-06	0.000552508	0.437313	0.0967076	5.1501	0.0635264	0.00616889	0.00152302	0.00785964	0.00785964	5.63648	7.03562	6.60399	4.1837	4.08622	4.43372	FALSE	0
ENSMUSG00000073514	Dok6	protein_coding	6.35307e-06	0.000571075	0.18774	0.0415879	8.30269	0.0122027	0.000170004	0.00186609	0.00242433	0.00242433	20.0844	19.6797	18.9218	17.3008	16.0734	16.6358	TRUE	86.2668
ENSMUSG00000053465	Hs6st3	protein_coding	6.60915e-06	0.000592052	0.259808	0.0576595	6.48658	0.0229661	0.0017107	0.00168443	0.00327622	0.00327622	9.50991	9.28756	8.61561	7.43174	6.95964	7.32108	FALSE	54.5898
ENSMUSG00000043004	Gng2	protein_coding	6.66186e-06	0.000594731	0.237518	0.0527324	6.96131	0.0202613	0.000210297	0.00396076	0.0027524	0.00396076	74.9698	73.5523	68.1941	58.9244	59.8567	59.9007	TRUE	84.0604
ENSMUSG00000042312	S100a13	protein_coding	6.96297e-06	0.00061949	0.212729	0.0473277	7.10866	0.0147635	0.000702089	0.000782133	0.00265777	0.00265777	52.2252	57.0691	55.5753	47.5158	44.735	44.8141	TRUE	98.8228
ENSMUSG00000078880	Gm14308	protein_coding	7.09567e-06	0.000629149	0.462926	0.103083	6.26798	0.0770415	0.008451	0.00748822	0.00363581	0.00748822	24.9054	22.3049	22.9147	17.7697	14.9713	12.9354	TRUE	75.5561
ENSMUSG00000045838	Ccdc9b	protein_coding	7.44575e-06	0.000654817	-0.348086	0.0776886	5.54644	0.0415599	0.00326632	0.00324698	0.00578696	0.00578696	1.58271	1.50961	1.39792	1.98628	2.36798	2.16214	TRUE	87.3194
ENSMUSG00000111325	Gm47140	sense_intronic	7.41509e-06	0.000654817	0.390548	0.0871484	5.31105	0.0544791	0.00445397	0.00644703	0.00693829	0.00693829	4.58462	4.74786	5.86509	3.42873	3.89321	3.2357	TRUE	69.2276
ENSMUSG00000041773	Enc1	protein_coding	7.51075e-06	0.000654817	0.187852	0.0419436	8.57226	0.0124314	0.000185057	0.00212107	0.00245384	0.00245384	27.7617	29.7914	27.0219	24.6009	23.4333	23.8606	TRUE	90.6182
ENSMUSG00000047656	Trpt1	protein_coding	7.47413e-06	0.000654817	-0.306806	0.0684877	5.99902	0.0313836	0.00281263	0.00111826	0.00422321	0.00422321	7.87443	8.41103	8.34583	10.9002	11.23	12.3726	TRUE	79.1131
ENSMUSG00000031253	Srpx2	protein_coding	7.49677e-06	0.000654817	-0.932242	0.208133	4.37554	0.312705	0.0141738	0.050805	0.0136605	0.050805	0.60035	0.376848	0.414162	1.40718	0.900063	1.33627	FALSE	66.3134
ENSMUSG00000024747	Aldh1a7	protein_coding	7.55798e-06	0.000656738	-0.4564	0.101936	5.03476	0.068164	0.00700309	8.89967e-05	0.00858322	0.00858322	1.74435	1.54511	1.47613	2.6472	2.42094	2.64889	FALSE	67.7524
ENSMUSG00000018589	Glra2	protein_coding	7.90252e-06	0.000684395	0.215049	0.0481329	7.06346	0.0151927	0.000790864	0.000857776	0.00268431	0.00268431	11.3847	12.8133	12.1612	9.93141	9.98018	10.1547	TRUE	81.0324
ENSMUSG00000087088	Gm16638	antisense	8.06961e-06	0.000696552	-0.363885	0.0815277	5.81153	0.0427584	0.00519962	-0.00140624	0.00477053	0.00477053	1.41752	1.30794	1.21999	1.941	1.97417	1.90029	FALSE	65.1379
ENSMUSG00000046854	Pip5kl1	protein_coding	8.15888e-06	0.000701933	-0.605248	0.135676	5.79681	0.131987	0.00499116	0.0226209	0.0048194	0.0226209	4.14572	4.63096	5.63254	7.52441	9.0519	10.6277	TRUE	78.0731
ENSMUSG00000050211	Pla2g4e	protein_coding	8.30113e-06	0.000711658	0.309871	0.0695204	6.3783	0.0317273	0.00380637	-0.00015466	0.00344325	0.00344325	3.69493	3.4928	3.7152	2.49981	2.82467	2.88683	TRUE	79.0445
ENSMUSG00000045763	Basp1	protein_coding	8.32652e-06	0.000711658	0.187381	0.0420455	9.2823	0.0124773	5.66084e-05	0.0023732	0.00259513	0.00259513	271.31	258.216	250.621	215.63	218.735	226.298	TRUE	98.449
ENSMUSG00000024027	Glp1r	protein_coding	8.625e-06	0.000734759	0.245359	0.0551485	6.44478	0.0216411	0.00122372	0.00325233	0.00333832	0.00333832	4.335	3.94169	3.6936	3.27958	3.16116	3.14135	TRUE	76.114
ENSMUSG00000016942	Tmprss6	protein_coding	8.6998e-06	0.000738718	1.48024	0.332849	3.63677	0.763451	0.142022	-0.00938084	0.0241604	0.0241604	1.11339	1.488	0.712832	0.328544	0.165331	0.346052	FALSE	61.6478
ENSMUSG00000024160	Spsb3	protein_coding	8.88269e-06	0.000751799	0.255192	0.0574404	7.50175	0.0233279	0.00247107	0.00226763	0.00247804	0.00247804	23.6527	21.5478	21.5305	16.921	17.3322	18.6589	TRUE	73.1204
ENSMUSG00000025468	Caly	protein_coding	9.31234e-06	0.000785612	0.188147	0.0424466	8.48564	0.0117125	0.00025955	0.00110642	0.00244302	0.00244302	102.813	100.599	97.1982	83.1126	85.8914	86.0708	TRUE	89.1828
ENSMUSG00000051579	Tceal8	protein_coding	9.51985e-06	0.000800527	0.192716	0.043524	7.41791	0.0131622	0.000332126	0.00219343	0.00250938	0.00250938	78.1178	75.2411	73.3024	62.3226	62.8626	67.1495	TRUE	93.527
ENSMUSG00000045733	Sprn	protein_coding	1.00121e-05	0.000839214	-0.229972	0.0520663	6.58098	0.0190308	0.000920317	0.00303552	0.00314603	0.00314603	8.08278	7.33496	7.88977	9.37207	9.85899	10.5675	TRUE	77.2263
ENSMUSG00000097929	Tunar	protein_coding	1.04406e-05	0.000872323	0.209705	0.0475753	7.90336	0.0159089	0.000328102	0.00306702	0.00240899	0.00306702	20.8702	21.8132	19.113	17.1877	16.8827	17.2714	TRUE	80.9963
ENSMUSG00000111374	Gm50490	processed_pseudogene	1.08856e-05	0.000906598	0.378066	0.0859478	5.38683	0.0449571	0.00453861	-0.00194254	0.00654192	0.00654192	17.2813	16.7011	15.8824	11.5136	12.2497	11.2574	FALSE	64.7786
ENSMUSG00000028141	Oaz3	protein_coding	1.11349e-05	0.000921474	0.632143	0.143869	4.80806	0.14472	0.0191905	0.011857	0.0101333	0.011857	4.89895	5.0315	4.90723	2.33351	3.65688	2.33583	FALSE	66.3639
ENSMUSG00000078117	Gm16485	TEC	1.11243e-05	0.000921474	0.240168	0.0546572	6.61949	0.0184287	0.00138448	2.1091e-05	0.00309663	0.00309663	5.99967	6.23911	6.5039	5.18101	4.85352	5.10607	FALSE	66.0443
ENSMUSG00000028051	Hcn3	protein_coding	1.12909e-05	0.000929102	-0.415416	0.0946095	4.84726	0.0542899	0.00357164	-0.00042316	0.00985479	0.00985479	3.24136	3.53562	3.75591	4.94294	5.55006	5.35951	TRUE	80.4167
ENSMUSG00000036782	Klhl13	protein_coding	1.12983e-05	0.000929102	0.212035	0.0482918	8.5881	0.0162862	0.000477282	0.00302086	0.00245596	0.00302086	58.1339	58.9267	53.3089	46.759	45.5876	48.8963	TRUE	90.5677
ENSMUSG00000026925	Inpp5e	protein_coding	1.14407e-05	0.000937853	-0.231136	0.0526748	7.37382	0.016897	0.00163338	-0.000546007	0.00252856	0.00252856	10.5232	10.2957	10.5551	13.1683	13.4515	13.9784	TRUE	76.6178
ENSMUSG00000076617	Ighm	IG_C_gene	1.15123e-05	0.000940763	-0.601281	0.137071	7.21438	0.131008	0.000919259	0.0272636	0.00260212	0.0272636	18.0508	14.8755	12.2623	31.7996	26.2682	25.785	TRUE	79.393
ENSMUSG00000043833	2900005J15Rik	processed_transcript	1.1645e-05	0.000948633	-0.601017	0.137089	4.5372	0.130919	0.0134293	0.014761	0.0122222	0.014761	0.661842	0.908636	1.07692	1.69057	1.57317	1.61769	TRUE	80.3427
ENSMUSG00000020793	Galr2	protein_coding	1.19373e-05	0.000969412	0.663424	0.151511	4.0773	0.149821	0.0175161	0.00471046	0.0169171	0.0169171	1.03637	1.06553	0.942363	0.65921	0.531863	0.428013	FALSE	60.2918
ENSMUSG00000027520	Zdbf2	protein_coding	1.23972e-05	0.000991319	0.25043	0.0573003	8.59357	0.0227545	0.00101884	0.00390614	0.00245671	0.00390614	14.5028	14.9137	13.098	12.0269	11.3153	10.7264	TRUE	84.5425
ENSMUSG00000029047	Pex10	protein_coding	1.22923e-05	0.000991319	-0.37209	0.0851009	5.10603	0.0427779	0.00273313	-0.00117993	0.00813012	0.00813012	5.42633	5.73408	5.31699	7.81753	8.20392	8.14761	TRUE	84.3619
ENSMUSG00000029730	Mcm7	protein_coding	1.23447e-05	0.000991319	0.299561	0.0685273	6.01775	0.0301898	0.00286804	0.001218	0.00417594	0.00417594	15.7422	16.0944	17.3384	12.3147	13.9282	11.4085	TRUE	83.804
ENSMUSG00000102742	Pcdhga11	protein_coding	1.22852e-05	0.000991319	0.212839	0.0486771	7.53768	0.015813	0.00108749	0.00169119	0.0024667	0.0024667	9.6485	9.52715	9.25617	7.785	7.53086	8.30915	FALSE	66.1581
ENSMUSG00000009995	Taz	protein_coding	1.23595e-05	0.000991319	-0.374438	0.0856612	6.56648	0.0508664	0.00159983	0.00940692	0.00316517	0.00940692	16.8202	19.1536	22.0635	27.8581	30.9525	27.3291	TRUE	86.6712
ENSMUSG00000105852	Gm42890	processed_transcript	1.25579e-05	0.000997092	0.743766	0.170289	4.97894	0.200754	0.0137505	0.029747	0.00895101	0.029747	1.87471	3.13363	2.79732	1.06411	1.28627	1.37895	FALSE	64.4934
ENSMUSG00000063446	Plppr1	protein_coding	1.25841e-05	0.000997092	0.21746	0.0497937	6.67779	0.0169241	0.000693562	0.00272828	0.00302556	0.00302556	11.2948	10.758	10.5084	9.68463	8.67545	8.66108	TRUE	78.3168
ENSMUSG00000034371	Tkfc	protein_coding	1.25343e-05	0.000997092	-0.251416	0.0575575	6.69102	0.0215484	0.00195928	0.00127251	0.00301002	0.00301002	6.66353	6.2219	6.21522	8.14989	8.10754	8.61332	TRUE	81.4152
ENSMUSG00000024180	Tmem8	protein_coding	1.29324e-05	0.00102158	-0.266439	0.0610924	6.4498	0.0257757	0.00168011	0.00391832	0.0033307	0.00391832	4.39239	4.69226	5.43801	6.17014	6.83611	6.35615	TRUE	83.7697
ENSMUSG00000002803	Btbd6	protein_coding	1.29796e-05	0.00102222	-0.270834	0.0621114	6.06235	0.0246528	0.0017191	0.00159041	0.00406764	0.00406764	12.5437	11.8671	12.3572	16.7372	15.7366	16.1759	TRUE	85.7287
ENSMUSG00000046182	Gsg1l	protein_coding	1.32212e-05	0.0010381	0.204502	0.0469428	7.37667	0.0144287	0.000778138	0.0015748	0.0025273	0.0025273	9.68991	9.59727	9.11535	7.66579	7.84444	8.17048	TRUE	92.877
ENSMUSG00000024873	Cnih2	protein_coding	1.35358e-05	0.00105961	0.267256	0.0614204	7.54685	0.0259547	0.000533737	0.00512496	0.00246399	0.00512496	41.1656	40.1458	38.3058	29.2553	31.1212	33.6886	TRUE	94.5002
ENSMUSG00000022546	Gpt	protein_coding	1.36172e-05	0.00106279	0.297746	0.0684482	6.35809	0.0302288	0.00355099	0.000990283	0.00347674	0.00347674	8.36436	8.70048	7.61462	6.14676	6.86778	5.8779	TRUE	88.7314
ENSMUSG00000034329	Brip1	protein_coding	1.41876e-05	0.00110401	0.629643	0.145048	3.42518	0.123492	0.00260776	0.0030887	0.0289505	0.0289505	2.3405	2.36609	2.25146	1.27687	1.14169	1.42784	TRUE	73.9618
ENSMUSG00000107331	Gm42732	TEC	1.48266e-05	0.00114763	-0.22734	0.0524882	6.82753	0.0174046	0.00126866	0.00110588	0.00286386	0.00286386	22.5285	21.3027	21.1198	29.4287	27.7605	26.3346	FALSE	61.9782
ENSMUSG00000006930	Hap1	protein_coding	1.48363e-05	0.00114763	0.179548	0.0414556	8.5424	0.0114328	0.000127882	0.00207401	0.00244996	0.00244996	123.648	129.366	137.96	107.091	112.508	115.451	TRUE	99.3717
ENSMUSG00000029878	Dbpht2	lincRNA	1.4888e-05	0.00114823	0.246589	0.0569445	6.74768	0.0221331	0.000984915	0.0038791	0.00294585	0.0038791	6.97088	7.0058	6.51656	5.57853	5.0625	5.82867	TRUE	74.8303
ENSMUSG00000080816	Gm12447	processed_pseudogene	1.50982e-05	0.00115759	1.3694	0.316461	2.64533	0.566918	0.0911253	-0.0857031	0.0590958	0.0590958	1.72242	1.76877	1.93213	0.501318	0.416627	0.421048	TRUE	77.3689
ENSMUSG00000055862	Izumo4	protein_coding	1.50767e-05	0.00115759	-0.456148	0.105405	5.96117	0.0757537	0.00262891	0.0140365	0.0043227	0.0140365	12.9686	13.8929	17.3945	21.3402	23.827	26.4628	TRUE	95.8454
ENSMUSG00000028700	Pomgnt1	protein_coding	1.57576e-05	0.00120108	-0.188172	0.0435803	7.73943	0.0119654	0.000425611	0.00125282	0.00242326	0.00242326	30.9203	31.0261	31.6428	36.5595	39.9299	39.4213	TRUE	92.5466
ENSMUSG00000020392	Cdkn2aipnl	protein_coding	1.57512e-05	0.00120108	0.234865	0.0543933	7.18665	0.0200989	0.000605557	0.00383238	0.00261598	0.00383238	34.6996	33.7915	31.2561	27.3427	25.446	27.9068	TRUE	91.2845
ENSMUSG00000036948	Map11	protein_coding	1.64581e-05	0.00125082	-0.186875	0.0433764	7.83528	0.0126359	0.000409319	0.00228971	0.00241295	0.00241295	21.5385	22.1476	23.7286	27.103	27.026	29.2453	TRUE	96.7987
ENSMUSG00000096768	Gm47283	lincRNA	1.70988e-05	0.00129573	-0.758751	0.176464	8.48419	0.210078	0.000776785	0.0459324	0.00244285	0.0459324	111.607	82.1335	129.592	188.859	264.308	250.215	TRUE	75.0235
ENSMUSG00000057841	Rpl32	protein_coding	1.77545e-05	0.00134152	0.183947	0.0428641	9.12729	0.0113839	0.000200221	0.00134095	0.00255577	0.00255577	415.659	400.621	398.962	342.009	341.674	354.847	TRUE	93.4385
ENSMUSG00000066551	Hmgb1	protein_coding	1.78607e-05	0.00134565	0.181678	0.0423484	8.40859	0.0117816	0.000255615	0.00209384	0.00243447	0.00243447	213.766	204.152	198.142	174.56	179.395	185.76	TRUE	91.6131
ENSMUSG00000042541	Sem1	protein_coding	1.80346e-05	0.00135483	0.186053	0.04339	8.20585	0.011743	0.00040737	0.00129039	0.00241667	0.00241667	71.1453	70.7349	66.4494	60.7041	58.8149	58.5315	TRUE	85.6041
ENSMUSG00000006395	Hyi	polymorphic_pseudogene	1.81475e-05	0.0013594	-0.283267	0.0660829	5.98631	0.02798	0.0022944	0.00259048	0.00425602	0.00425602	8.27754	8.96876	10.2481	12.362	12.988	11.9342	TRUE	84.5262
ENSMUSG00000042817	Flt3	protein_coding	1.86867e-05	0.00139577	-0.201687	0.0471228	7.1877	0.0126657	0.000715383	-0.000137332	0.00261545	0.00261545	7.34042	7.09729	7.52858	9.44013	9.08475	9.05758	TRUE	78.5028
ENSMUSG00000083811	Gm13071	processed_pseudogene	1.90321e-05	0.00141751	0.618243	0.144586	4.07745	0.117844	0.0144425	-0.0104722	0.0169152	0.0169152	7.67981	7.33301	7.8581	4.32355	3.9645	4.29697	FALSE	0
ENSMUSG00000068523	Gng5	protein_coding	1.92717e-05	0.00143019	0.197346	0.0461826	7.34235	0.0134268	0.000656699	0.00152225	0.00254255	0.00254255	93.3634	91.2822	89.4359	74.1396	77.0978	80.9339	TRUE	91.772
ENSMUSG00000020396	Nefh	protein_coding	1.9341e-05	0.00143019	-0.208337	0.0487638	11.1074	0.0147846	1.4515e-05	0.00218967	0.00355234	0.00355234	325.423	297.579	305.811	393.337	382.209	401.86	TRUE	80.4005
ENSMUSG00000089837	Npcd	protein_coding	1.93669e-05	0.00143019	1.06349	0.248941	4.19362	0.381906	0.0774242	-0.0241732	0.0155333	0.0155333	2.20925	1.48268	1.8093	0.792386	0.491882	0.670633	FALSE	55.5648
ENSMUSG00000103901	Gm37499	TEC	2.00571e-05	0.00147697	0.345716	0.0810731	5.76871	0.0437433	0.00349186	0.00636741	0.00491508	0.00636741	3.52381	3.76515	3.24124	2.88406	2.43182	2.36382	TRUE	73.2721
ENSMUSG00000055943	Emc7	protein_coding	2.062e-05	0.00151379	0.203	0.0476742	8.88856	0.0150901	0.000118074	0.00329117	0.00250475	0.00329117	39.9781	37.5507	35.4696	31.5706	30.6864	32.3438	TRUE	95.1051
ENSMUSG00000047181	Samd14	protein_coding	2.06732e-05	0.00151379	0.21162	0.0497053	7.36881	0.0163997	0.000254305	0.00345162	0.00253078	0.00345162	26.723	27.3629	26.0746	21.5966	21.6903	23.5272	TRUE	92.9185
ENSMUSG00000024479	Mal2	protein_coding	2.12904e-05	0.00155028	0.228564	0.0537682	7.49325	0.0191417	0.000516918	0.00381962	0.0024809	0.00381962	21.205	19.3553	18.7511	17.0757	15.6173	15.7394	TRUE	75.8757
ENSMUSG00000097787	2700046G09Rik	bidirectional_promoter_lncRNA	2.1273e-05	0.00155028	-0.686378	0.161459	4.64131	0.172617	0.0102151	0.0288885	0.0113799	0.0288885	1.32761	0.917002	1.41848	2.05871	2.62305	2.75609	TRUE	80.4727
ENSMUSG00000020889	Nr1d1	protein_coding	2.14977e-05	0.00155667	0.190769	0.0449	7.41081	0.0119965	0.000511651	0.000836746	0.00251237	0.00251237	22.1526	23.276	21.5532	18.6727	19.4876	18.5559	TRUE	94.3179
ENSMUSG00000097785	B230217O12Rik	processed_transcript	2.14755e-05	0.00155667	0.268972	0.063303	6.0928	0.0240937	0.00201399	0.000973362	0.00399691	0.00399691	9.13376	8.99999	8.55891	7.47082	6.69029	6.77754	FALSE	70.7406
ENSMUSG00000030226	Lmo3	protein_coding	2.18732e-05	0.00157947	0.205169	0.0483336	7.15933	0.0154317	0.000700423	0.00280378	0.00263012	0.00280378	35.123	33.8005	31.9927	28.1726	27.1854	29.2619	TRUE	84.9668
ENSMUSG00000034227	Foxj1	protein_coding	2.19947e-05	0.00157949	0.38387	0.0904583	7.37663	0.0540262	0.000750116	0.0115239	0.00252732	0.0115239	14.2068	13.8527	14.0414	8.36307	10.2218	10.9944	TRUE	91.4542
ENSMUSG00000024601	Isoc1	protein_coding	2.19381e-05	0.00157949	0.180173	0.0424516	7.79621	0.0117498	0.000286753	0.00222715	0.00241645	0.00241645	32.0769	32.1055	30.7595	27.4333	25.9917	28.3813	TRUE	94.0542
ENSMUSG00000022009	Nufip1	protein_coding	2.22312e-05	0.0015921	0.224884	0.0530234	6.74304	0.015312	0.00126625	-0.00109104	0.00295097	0.00295097	6.42275	6.57987	6.48927	5.35529	5.4239	5.20485	TRUE	87.9929
ENSMUSG00000020926	Adam11	protein_coding	2.32099e-05	0.0016486	-0.211492	0.04998	6.73672	0.0145749	0.000789028	0.000656184	0.00295798	0.00295798	25.0644	25.3659	26.9994	31.3367	34.7413	31.4604	TRUE	91.3152
ENSMUSG00000016559	H3f3b	protein_coding	2.31412e-05	0.0016486	0.177099	0.0418457	9.16181	0.0109661	6.24948e-05	0.00188355	0.0025641	0.0025641	213.672	217.421	216.92	177.859	185.784	194.85	TRUE	99.1189
ENSMUSG00000115509	Gm49012	antisense	2.32011e-05	0.0016486	0.445853	0.105362	4.91524	0.0605729	0.00726917	-0.0060973	0.00938259	0.00938259	2.7778	2.83434	2.66911	1.75348	1.88806	1.77274	TRUE	72.8676
ENSMUSG00000078572	Ndufaf8	protein_coding	2.34249e-05	0.00165038	-0.411694	0.0973395	5.07379	0.0574347	0.00587972	0.00235414	0.00833275	0.00833275	9.55549	11.0531	9.62113	15.7588	15.9592	16.0767	TRUE	86.906
ENSMUSG00000040688	Tbl3	protein_coding	2.3381e-05	0.00165038	-0.380125	0.0898664	6.24407	0.0530396	0.00230799	0.00980596	0.00368086	0.00980596	9.60721	12.8292	11.8732	15.8573	18.5473	16.9769	TRUE	89.6992
ENSMUSG00000036398	Ppp1r11	protein_coding	2.33802e-05	0.00165038	-0.257792	0.0609453	6.92613	0.0243942	0.000941459	0.00463003	0.00277897	0.00463003	46.5818	40.2995	41.8523	56.93	54.1546	60.2499	TRUE	91.3838
ENSMUSG00000042302	Ehbp1	protein_coding	2.40874e-05	0.00169248	0.27149	0.0642856	6.5786	0.0270712	0.00054663	0.00565232	0.00314916	0.00565232	19.5748	18.6613	18.0344	16.8547	15.9747	16.4272	TRUE	86.0014
ENSMUSG00000053137	Mapk11	protein_coding	2.49741e-05	0.00175007	-0.339889	0.0806373	6.18618	0.0424602	0.00183499	0.00791856	0.00379525	0.00791856	5.14063	5.54424	6.4806	7.53189	9.17621	7.99053	TRUE	81.3719
ENSMUSG00000042804	Gpr153	protein_coding	2.50996e-05	0.00175365	0.204684	0.0485734	7.56451	0.0145251	0.00108007	0.00136553	0.00245899	0.00245899	11.0171	11.335	10.9869	8.84347	9.33514	9.6357	TRUE	93.4187
ENSMUSG00000111291	Gm48604	lincRNA	2.51783e-05	0.00175365	0.31605	0.0750144	5.83543	0.0319499	0.00374768	-0.00126829	0.00469306	0.00469306	3.93554	4.01458	4.44174	3.18314	3.16647	2.90386	TRUE	85.3586
ENSMUSG00000079657	Rab26	protein_coding	2.5227e-05	0.00175365	-0.44203	0.104926	5.34348	0.0718287	0.00932675	0.0071876	0.00676568	0.0071876	2.43119	2.80106	3.55646	4.50807	4.83507	4.51815	TRUE	72.734
ENSMUSG00000051062	Fbll1	protein_coding	2.55739e-05	0.00177303	-0.215056	0.0510862	6.91582	0.0164003	0.00112761	0.00202923	0.0027871	0.0027871	13.1055	12.9356	12.3461	16.5823	15.4692	16.7703	TRUE	77.9214
ENSMUSG00000004933	Matk	protein_coding	2.59453e-05	0.00179401	-0.253171	0.0601868	8.05984	0.0235755	0.000461936	0.00497173	0.00240865	0.00497173	27.5859	32.0986	34.4707	40.7623	42.6916	40.4689	TRUE	85.8641
ENSMUSG00000038374	Rbm8a	protein_coding	2.64144e-05	0.00182162	0.214435	0.0510272	8.21507	0.0155014	0.00148833	0.000645068	0.00241733	0.00241733	45.1635	40.9813	42.1963	34.4545	35.761	36.2019	TRUE	89.71
ENSMUSG00000040373	Cacng5	protein_coding	2.66502e-05	0.00183302	0.19643	0.0467652	7.18781	0.0141832	0.000665082	0.00259463	0.0026154	0.0026154	9.16806	9.01502	9.41769	7.67629	7.33027	8.27733	TRUE	77.7734
ENSMUSG00000110320	Gm31152	lincRNA	2.68692e-05	0.00184323	-0.623638	0.148538	4.54216	0.143154	0.0121318	0.0209637	0.0121807	0.0209637	0.751345	0.833055	0.937595	1.92605	1.77389	1.21598	FALSE	63.4299
ENSMUSG00000040441	Slc26a10	protein_coding	2.70732e-05	0.00185235	0.748763	0.178413	4.42576	0.206391	0.0135987	0.0341484	0.0131942	0.0341484	1.3211	1.95416	1.22193	0.599265	0.709238	0.830701	TRUE	73.7361
ENSMUSG00000068417	Pnp2	protein_coding	2.71459e-05	0.00185246	0.64135	0.152842	4.14	0.127021	0.0188903	-0.0143629	0.0161505	0.0161505	2.64468	2.37851	2.21746	1.30255	1.26573	1.30208	TRUE	73.7162
ENSMUSG00000070866	Zfp804a	protein_coding	2.74678e-05	0.00186461	0.201638	0.0480833	6.91293	0.0144025	0.000678607	0.00207785	0.00278941	0.00278941	10.9097	9.95768	9.25445	8.91265	8.56673	8.30551	TRUE	76.1736
ENSMUSG00000029212	Gabrb1	protein_coding	2.761e-05	0.00186461	0.202178	0.0482255	8.36466	0.0131063	0.00105852	-4.10528e-06	0.00243004	0.00243004	19.2565	18.0645	18.2421	15.3536	15.8206	15.4374	TRUE	93.5162
ENSMUSG00000046523	Kctd4	protein_coding	2.74289e-05	0.00186461	0.188365	0.0449148	7.56711	0.012977	0.000567731	0.00234798	0.00245828	0.00245828	17.8097	17.254	16.1376	14.3991	14.2115	14.9784	TRUE	83.4862
ENSMUSG00000117905	Gm50230	processed_transcript	2.75508e-05	0.00186461	-0.446744	0.10655	5.60126	0.0734976	0.00514487	0.0118844	0.00555269	0.0118844	1.05669	1.01772	1.43424	1.85339	2.00379	1.71077	FALSE	67.032
ENSMUSG00000063714	Sp3os	antisense	2.78007e-05	0.00187089	0.340576	0.0812682	5.42681	0.0376169	0.00356417	-4.00941e-05	0.00634261	0.00634261	23.2765	22.9175	21.3339	15.941	16.3104	17.0004	TRUE	89.2045
ENSMUSG00000027857	Tshb	protein_coding	2.78466e-05	0.00187089	0.517115	0.123405	4.03451	0.0885978	0.00537237	0.00509682	0.0174708	0.0174708	4.29994	4.85872	4.73824	3.19075	2.89611	2.38049	TRUE	72.1851
ENSMUSG00000042353	Frem3	protein_coding	2.79614e-05	0.00187377	0.437673	0.10447	5.52168	0.070564	0.00325791	0.013113	0.00589696	0.013113	1.06306	1.26463	1.04295	0.62831	0.835202	0.77094	TRUE	74.6353
ENSMUSG00000083534	H2-M6-ps	unprocessed_pseudogene	2.93423e-05	0.00196127	1.05926	0.253503	3.07721	0.353864	0.0570692	-0.0355045	0.0393262	0.0393262	0.933779	0.810068	0.88608	0.296952	0.381354	0.244901	FALSE	70.2188
ENSMUSG00000030739	Myh14	protein_coding	2.95411e-05	0.0019695	-0.219068	0.0524465	8.08343	0.0176979	0.00087207	0.00325388	0.0024095	0.00325388	13.5682	13.4776	14.8425	17.5013	17.0132	18.2717	TRUE	85.5355
ENSMUSG00000050394	Armcx6	protein_coding	2.99717e-05	0.00199312	-0.357066	0.0855519	5.79665	0.0456006	0.00615876	0.00303094	0.00481993	0.00481993	5.20601	4.99521	4.69084	6.3987	7.62604	7.92241	TRUE	85.9057
ENSMUSG00000029597	Sds	protein_coding	3.04783e-05	0.00201747	0.832807	0.19972	3.9474	0.251694	0.0411493	0.0133804	0.0186831	0.0186831	1.65201	2.35134	3.07876	1.20792	1.04375	0.869838	TRUE	69.7295
ENSMUSG00000069662	Marcks	protein_coding	3.04927e-05	0.00201747	0.188278	0.0451533	10.3571	0.0119421	2.86662e-05	0.00160576	0.00302956	0.00302956	233.905	234.626	230.891	196.431	193.916	207.275	TRUE	99.9585
ENSMUSG00000104033	Gm37773	TEC	3.11966e-05	0.00205882	-0.491271	0.117965	4.66343	0.0856837	0.00966559	0.00693401	0.011208	0.011208	1.43071	1.5573	2.05549	2.96225	2.83533	2.61358	TRUE	72.5534
ENSMUSG00000117713	Gm46637	lincRNA	3.13189e-05	0.00206167	-0.741023	0.177974	3.74458	0.186917	0.0254681	0.00225974	0.022044	0.022044	0.203043	0.272285	0.189263	0.527022	0.41644	0.488393	FALSE	0
ENSMUSG00000103662	Gm34294	TEC	3.20961e-05	0.00210751	-0.703549	0.169201	3.93968	0.182849	0.0228576	0.020086	0.0187966	0.020086	0.182604	0.160611	0.277226	0.40565	0.483473	0.379546	TRUE	76.504
ENSMUSG00000029705	Cux1	protein_coding	3.36736e-05	0.00220553	0.205087	0.0494533	8.58657	0.015553	0.000287677	0.00338077	0.00245576	0.00338077	50.3778	47.4556	44.619	40.6844	38.3204	39.998	TRUE	88.6339
ENSMUSG00000097934	6720483E21Rik	lincRNA	3.4068e-05	0.00222577	-0.727524	0.175543	3.76234	0.194239	0.0245083	0.0198068	0.0217148	0.0217148	0.633604	0.624628	0.980025	1.34351	1.53658	1.85732	TRUE	77.3202
ENSMUSG00000108736	Gm45151	lincRNA	3.50015e-05	0.00228105	0.665007	0.160699	3.97632	0.140062	0.020469	-0.0112294	0.0182672	0.0182672	2.84454	3.10372	3.40885	1.73378	1.76981	1.40498	FALSE	65.0946
ENSMUSG00000111068	Gm35501	lincRNA	3.5353e-05	0.00229821	0.719964	0.174076	3.75006	0.187938	0.0235118	0.0170303	0.0219418	0.0219418	2.66933	2.31376	4.00044	1.57347	1.44315	1.32007	FALSE	63.7711
ENSMUSG00000023236	Scg5	protein_coding	3.56765e-05	0.00231347	0.235882	0.0570613	8.63379	0.0205993	0.000130206	0.00475378	0.00246233	0.00475378	215.563	201.389	187.773	167.552	155.173	167.524	TRUE	94.7006
ENSMUSG00000040703	Cyp2s1	protein_coding	3.67449e-05	0.00237684	-0.400187	0.0969669	5.44543	0.0491346	0.00785178	-0.00648961	0.00625208	0.00625208	1.51366	1.44319	1.58791	2.31135	2.28512	2.36748	TRUE	71.7825
ENSMUSG00000055373	Fut9	protein_coding	3.81342e-05	0.0024606	0.19579	0.0475392	7.76777	0.0142121	0.000117126	0.00327284	0.00241959	0.00327284	29.6517	29.3141	27.3033	24.5449	23.144	25.2394	TRUE	89.2586
ENSMUSG00000093536	Smim17	protein_coding	3.99196e-05	0.00256944	0.223707	0.0544571	7.22581	0.0185721	0.000164105	0.00428426	0.00259653	0.00428426	65.6368	62.8047	57.0709	51.0002	50.1388	51.5204	TRUE	79.8462
ENSMUSG00000030898	Cckbr	protein_coding	4.0127e-05	0.00257643	-0.267121	0.0650445	6.13987	0.0264831	0.00185849	0.00448769	0.00389248	0.00448769	4.41853	4.97285	4.32159	6.71199	6.11557	5.83673	TRUE	77.1197
ENSMUSG00000025971	Maip1	protein_coding	4.05817e-05	0.00259922	0.194295	0.0473412	7.24073	0.0122217	0.000772453	0.000348275	0.00258933	0.00258933	10.4288	10.3042	10.2507	9.10908	8.53072	8.58366	TRUE	95.2441
ENSMUSG00000086844	B230206H07Rik	processed_transcript	4.07951e-05	0.00260649	-0.328381	0.0800357	5.59919	0.036425	0.00404726	0.00104622	0.00556131	0.00556131	1.50475	1.40929	1.63144	2.01247	2.38587	2.08505	TRUE	78.1941
ENSMUSG00000102553	D930036K23Rik	TEC	4.11462e-05	0.00262249	0.327776	0.0799268	5.52511	0.039897	0.00341052	0.00617192	0.00588157	0.00617192	2.54202	2.26653	2.41521	2.00991	1.77135	1.57269	TRUE	78.4143
ENSMUSG00000092274	Neat1	lincRNA	4.15403e-05	0.00264115	-0.258353	0.0630323	7.08039	0.0247916	0.000591682	0.00536793	0.00267414	0.00536793	10.4926	12.9282	12.5757	15.7524	16.676	15.1928	TRUE	92.4653
ENSMUSG00000038838	Vars2	protein_coding	4.17403e-05	0.00264741	-0.330623	0.0806863	5.78439	0.0364839	0.00490415	-0.000291008	0.00486127	0.00486127	8.0521	9.61141	9.37223	12.0642	12.6252	13.212	TRUE	86.7453
ENSMUSG00000003955	Fam162a	protein_coding	4.22152e-05	0.00267103	0.202874	0.0495417	6.97447	0.0141672	0.000938665	0.00133621	0.00274291	0.00274291	78.9467	80.7667	75.9832	64.0254	65.7524	67.9494	TRUE	90.5893
ENSMUSG00000060257	Scrt2	protein_coding	4.25893e-05	0.00268168	-0.249866	0.0610478	6.75085	0.0232022	0.00106084	0.00452941	0.00294237	0.00452941	4.56594	4.36604	4.07791	5.40425	5.69541	6.01532	TRUE	67.9203
ENSMUSG00000051855	Mest	protein_coding	4.25093e-05	0.00268168	0.220342	0.0538287	6.38557	0.0157341	0.000914909	0.000546121	0.00343139	0.00343139	36.142	37.4884	35.2861	31.0905	29.3907	28.9482	TRUE	73.7903
ENSMUSG00000060743	H3f3a	protein_coding	4.29975e-05	0.00270087	0.172397	0.0421431	9.24064	0.00989139	8.00073e-05	0.00113897	0.00258405	0.00258405	440.766	442.336	425.909	382.002	374.672	376.307	TRUE	99.7887
ENSMUSG00000030802	Bckdk	protein_coding	4.32713e-05	0.00271153	-0.292264	0.0714708	6.5607	0.0317552	0.00132472	0.00633738	0.00317288	0.00633738	17.84	16.0968	16.5605	21.6581	22.3669	25.4748	TRUE	90.9866
ENSMUSG00000029038	Ssu72	protein_coding	4.62958e-05	0.00288256	0.201428	0.0494473	8.20903	0.015106	0.000429519	0.00323804	0.00241689	0.00323804	74.0638	68.2065	65.9427	58.7487	56.3767	58.5519	TRUE	80.1621
ENSMUSG00000056508	1700001K19Rik	protein_coding	4.63588e-05	0.00288256	0.581708	0.142811	4.27307	0.109812	0.0159159	-0.00554462	0.0146767	0.0146767	3.31867	4.03527	3.90175	2.20058	2.39295	1.85218	FALSE	69.6609
ENSMUSG00000022556	Hsf1	protein_coding	4.6443e-05	0.00288256	-0.272602	0.0669316	7.25575	0.0276693	0.00153253	0.00518722	0.00258219	0.00518722	12.6942	11.9619	15.14	17.2159	18.1127	17.9352	TRUE	92.4238
ENSMUSG00000024485	Slc4a9	protein_coding	4.63651e-05	0.00288256	-0.964294	0.236739	4.51299	0.291574	0.0716416	-0.0558731	0.0124266	0.0124266	0.43883	0.37301	0.459496	1.24556	1.15391	0.900733	FALSE	61.525
ENSMUSG00000079669	Gm17396	processed_transcript	4.69913e-05	0.00290966	-0.440042	0.108115	4.74785	0.05983	0.00696242	-0.00478861	0.010571	0.010571	1.38738	1.40759	1.3407	2.31965	2.24681	2.04547	TRUE	73.6512
ENSMUSG00000019874	Fabp7	protein_coding	4.73594e-05	0.00292551	0.170476	0.0419035	8.68906	0.0101258	0.000163334	0.00159568	0.00247052	0.00247052	238.394	252.358	271.208	209.873	227.237	222.517	TRUE	99.9729
ENSMUSG00000069227	Gprin1	protein_coding	4.75828e-05	0.00293236	0.178863	0.0439771	7.59435	0.0104784	0.000449808	0.000651124	0.00245117	0.00245117	9.89439	10.2194	10.2098	8.5644	8.54258	8.95117	TRUE	82.0327
ENSMUSG00000049755	Zfp672	protein_coding	4.817e-05	0.00295806	-0.241843	0.0595037	7.8027	0.0206484	0.00289524	0.000982273	0.0024158	0.0024158	21.0465	21.4347	23.3599	28.0649	27.1773	30.9994	TRUE	87.7094
ENSMUSG00000082585	Gm15387	processed_pseudogene	4.82268e-05	0.00295806	0.191702	0.04717	7.88335	0.0135945	0.000927628	0.00228444	0.00240989	0.00240989	163.929	154.989	147.479	133.122	131.18	132.887	TRUE	71.4557
ENSMUSG00000029250	Polr2b	protein_coding	4.83568e-05	0.00295907	0.269174	0.066243	6.45618	0.0222733	0.00326111	-0.00258997	0.00332109	0.00332109	40.9319	42.5405	42.6943	31.7131	34.6472	33.2102	TRUE	85.4489
ENSMUSG00000020257	Wdr82	protein_coding	4.84977e-05	0.00296075	0.203959	0.0502022	6.87652	0.0153426	0.000960768	0.00261779	0.00281962	0.00281962	63.5303	65.3426	59.533	51.5056	51.6472	54.4064	TRUE	93.4927
ENSMUSG00000042595	Fam199x	protein_coding	4.95932e-05	0.00302055	0.175322	0.0432089	7.75859	0.010146	0.00037979	0.000776053	0.00242072	0.00242072	9.75585	9.80073	9.2656	8.17614	8.35101	8.35802	TRUE	80.3608
ENSMUSG00000112794	Gm48878	TEC	5.00254e-05	0.00303535	0.866032	0.213545	3.44869	0.266863	0.0400311	0.0122938	0.0283708	0.0283708	0.528574	0.543549	0.663144	0.21095	0.200569	0.348132	FALSE	63.2222
ENSMUSG00000031099	Smarca1	protein_coding	5.0069e-05	0.00303535	0.215923	0.0532445	6.76108	0.0149246	0.00132125	-0.000149029	0.00293121	0.00293121	11.9107	12.7878	12.5155	10.6459	10.3193	9.85596	TRUE	92.3714
ENSMUSG00000047844	Bex4	protein_coding	5.0285e-05	0.00304137	0.249285	0.0614866	6.31924	0.0199637	0.00212758	-0.000476595	0.00354332	0.00354332	23.1482	21.5683	22.1204	17.5574	18.702	17.4042	TRUE	80.6623
ENSMUSG00000074656	Eif2s2	protein_coding	5.05278e-05	0.00304282	0.170615	0.0420943	8.81216	0.0104742	0.000167122	0.00200951	0.00249077	0.00249077	85.6093	83.8638	80.794	72.1495	69.7301	75.18	TRUE	96.0151
ENSMUSG00000102615	Gm37844	TEC	5.05424e-05	0.00304282	-0.352009	0.0868493	5.55883	0.0455892	0.00558131	0.00493875	0.00573288	0.00573288	1.11366	1.11115	1.16025	1.89231	1.4342	1.64866	TRUE	73.8733
ENSMUSG00000117809	Gm50478	protein_coding	5.13862e-05	0.0030647	3.85988	0.953237	1.24132	4.48754	1.11489	-1.09246	0.248097	0.248097	4.74384	4.1276	3.26732	0.00110902	9.87756e-05	0	FALSE	0
ENSMUSG00000105176	Gm43668	TEC	5.10341e-05	0.0030647	0.315776	0.0779531	6.1829	0.0372063	0.00181365	0.00730138	0.00380195	0.00730138	3.62764	3.1058	3.03555	2.5426	2.24114	2.51596	TRUE	75.3268
ENSMUSG00000037062	Sh3glb1	protein_coding	5.14275e-05	0.0030647	0.17218	0.0425236	9.04855	0.0102987	0.000174704	0.00158148	0.00253769	0.00253769	140.359	133.87	130.173	117.055	115.19	117.643	TRUE	99.1947
ENSMUSG00000028494	Plin2	protein_coding	5.12393e-05	0.0030647	0.303267	0.0748825	5.75742	0.0337837	0.00345666	0.00428395	0.00495442	0.00495442	14.3942	17.0065	13.5053	10.9529	11.6868	11.2896	TRUE	92.7362
ENSMUSG00000002032	Tmem25	protein_coding	5.14938e-05	0.0030647	-0.184317	0.0455245	7.36364	0.0111332	0.00057564	0.000601118	0.00253307	0.00253307	19.5232	20.8048	21.3367	24.9595	25.2444	25.6961	TRUE	91.893
ENSMUSG00000061286	Exosc5	protein_coding	5.26399e-05	0.00312578	-0.282845	0.069949	5.87504	0.0289399	0.00276961	0.00340476	0.00456969	0.00456969	8.33459	8.33918	9.15849	10.5634	11.9295	12.0404	TRUE	82.4769
ENSMUSG00000026229	Psmd1	protein_coding	5.27883e-05	0.00312747	0.168022	0.0415595	7.49718	0.0104515	0.000111215	0.00236635	0.00247957	0.00247957	92.1477	91.3683	87.9617	82.7779	79.6231	84.3601	TRUE	93.5198
ENSMUSG00000040536	Necab1	protein_coding	5.29664e-05	0.0031309	0.215309	0.0532662	7.33907	0.0173122	0.000282977	0.00397296	0.00254402	0.00397296	26.5876	25.6138	23.2139	21.4911	20.578	20.3584	TRUE	76.6232
ENSMUSG00000024654	Asrgl1	protein_coding	5.35548e-05	0.00315852	0.180301	0.0446339	9.10977	0.0110668	0.000436644	0.00120625	0.00255164	0.00255164	111.735	114.987	106.506	95.7053	93.5002	96.2967	TRUE	98.4237
ENSMUSG00000036760	Kcnk9	protein_coding	5.4711e-05	0.00321942	-0.174098	0.0431519	9.70673	0.0100075	6.26252e-05	0.00108053	0.0027305	0.0027305	29.887	27.9664	29.4694	34.687	35.4592	36.4044	TRUE	83.9502
ENSMUSG00000086670	Gm13194	processed_pseudogene	5.59116e-05	0.00326214	1.16529	0.289195	3.21818	0.507733	0.043524	0.081927	0.0346732	0.081927	8.20923	6.3514	6.86676	2.16383	3.73299	1.33317	FALSE	57.3613
ENSMUSG00000036587	Fut7	protein_coding	5.60626e-05	0.00326214	1.03068	0.255827	3.17327	0.356365	0.0620902	-0.0149931	0.036081	0.036081	0.321097	0.599097	0.460411	0.168334	0.148479	0.148883	TRUE	71.3961
ENSMUSG00000036510	Cdh8	protein_coding	5.56932e-05	0.00326214	0.176044	0.0436794	7.72541	0.0113922	0.000436565	0.00218189	0.00242527	0.00242527	20.9853	21.4073	19.5725	18.2584	17.1781	17.9498	TRUE	82.5293
ENSMUSG00000032607	Amt	protein_coding	5.59311e-05	0.00326214	0.203822	0.0505842	6.97605	0.0145245	0.00109636	0.00148059	0.00274178	0.00274178	29.7689	33.2911	31.6283	27.7876	25.4103	25.7815	TRUE	94.1427
ENSMUSG00000117775	Gm50462	sense_intronic	5.6003e-05	0.00326214	-0.382615	0.0949642	5.21742	0.0491817	0.00606591	0.000513299	0.00746139	0.00746139	1.53473	1.45353	1.50567	2.09094	2.59348	2.12658	TRUE	77.9702
ENSMUSG00000117729	Gm5242	processed_pseudogene	5.68875e-05	0.00330277	0.581971	0.144576	4.24112	0.102932	0.0163401	-0.0146835	0.0150133	0.0150133	2.04587	1.95328	2.04619	1.12299	1.23711	1.09163	FALSE	62.5199
ENSMUSG00000037664	Cdkn1c	protein_coding	5.72495e-05	0.0033164	0.188479	0.0468402	7.37833	0.0127897	0.00076444	0.00190101	0.00252657	0.00252657	59.6552	56.4927	57.1588	46.8677	49.9904	51.2941	TRUE	97.3909
ENSMUSG00000063873	Slc24a3	protein_coding	5.77591e-05	0.0033385	0.165931	0.0412582	8.34152	0.00912743	0.000125521	0.000958811	0.00242783	0.00242783	61.5522	61.7519	59.0331	52.7799	52.3328	53.1671	TRUE	97.0298
ENSMUSG00000063297	Luzp2	protein_coding	5.81802e-05	0.0033554	0.169144	0.0420749	9.15283	0.0107073	7.18246e-05	0.00258362	0.00256191	0.00258362	94.7341	92.3317	87.1123	80.6223	76.2949	81.1704	TRUE	98.5772
ENSMUSG00000092448	Gm20387	antisense	6.02071e-05	0.00346463	-0.438313	0.109251	4.82671	0.0613708	0.00790337	-0.00323434	0.0100002	0.0100002	1.85622	1.77248	1.706	3.00853	2.94863	2.55749	FALSE	67.0699
ENSMUSG00000032842	Abcc10	protein_coding	6.04432e-05	0.00347056	-0.326302	0.0813503	6.55755	0.0398834	0.00188425	0.00804256	0.00317711	0.00804256	2.84534	2.89098	3.73051	4.45259	4.59813	4.28901	TRUE	85.8551
ENSMUSG00000021032	Ngb	protein_coding	6.21099e-05	0.00355842	0.416941	0.104114	4.96304	0.0581292	0.00720187	0.000269809	0.00905777	0.00905777	2.35831	2.41742	2.21117	1.7669	1.44458	1.51828	TRUE	75.9786
ENSMUSG00000035397	Klf16	protein_coding	6.37493e-05	0.00364433	0.237165	0.0593138	6.37345	0.0183609	0.00182597	3.23923e-05	0.00345122	0.00345122	5.09254	4.76362	4.62937	3.97102	3.88877	3.84444	TRUE	84.7971
ENSMUSG00000004366	Sst	protein_coding	6.46004e-05	0.00368491	0.184928	0.046286	8.27849	0.0128304	0.000232293	0.00298129	0.00242227	0.00298129	152.779	148.24	136.371	127.839	121.972	124.4	TRUE	97.4469
ENSMUSG00000022253	Nadk2	protein_coding	6.60794e-05	0.00376105	0.193505	0.0484978	7.17802	0.0140557	0.000507235	0.00302083	0.00262039	0.00302083	60.3039	56.87	53.2217	50.2941	47.803	47.2238	TRUE	95.5529
ENSMUSG00000054667	Irs4	protein_coding	6.88527e-05	0.00391035	0.250075	0.0628296	6.17663	0.0199622	0.00210647	-0.000605389	0.00381487	0.00381487	1.90745	2.10058	2.11478	1.67431	1.61439	1.59906	TRUE	73.245
ENSMUSG00000097736	9530059O14Rik	lincRNA	6.90585e-05	0.00391351	-0.48977	0.123073	5.00928	0.0901386	0.00602143	0.016699	0.00874971	0.016699	1.15818	1.03111	1.49172	1.99022	2.31707	1.80728	TRUE	70.4409
ENSMUSG00000045302	Preb	protein_coding	7.05471e-05	0.0039892	-0.185692	0.0467218	7.31487	0.011213	0.000719485	0.00036607	0.0025549	0.0025549	48.147	49.1063	48.9294	59.8823	61.3063	61.9153	TRUE	98.4923
ENSMUSG00000059005	Hnrnpa3	protein_coding	7.1062e-05	0.00400962	0.181796	0.0457612	9.21597	0.0109293	0.000563472	0.00070446	0.00257767	0.00257767	273.306	268.646	258.14	234.321	228.901	222.021	TRUE	93.7563
ENSMUSG00000026578	Ccdc181	protein_coding	7.14827e-05	0.00401597	0.205668	0.0517887	6.77368	0.0158327	0.00110535	0.00282325	0.00291774	0.00291774	13.7948	13.7088	12.3712	11.3849	10.7119	11.3625	TRUE	81.2942
ENSMUSG00000054206	Gzmm	protein_coding	7.14621e-05	0.00401597	0.733663	0.184738	3.55727	0.185254	0.0253394	0.00438	0.0258529	0.0258529	1.01621	1.25604	1.00226	0.448397	0.652857	0.53655	TRUE	75.8053
ENSMUSG00000094626	Tmem121b	protein_coding	7.1999e-05	0.00403628	0.222905	0.0561533	6.48041	0.0169872	0.00144458	0.00115696	0.0032852	0.0032852	2.77397	3.13525	3.02906	2.54123	2.37982	2.40965	TRUE	80.3084
ENSMUSG00000031155	Pim2	protein_coding	7.41519e-05	0.00414805	0.199687	0.0503936	6.72198	0.0125373	0.000834766	-0.000116337	0.0029745	0.0029745	19.3223	19.2112	18.8329	15.9461	16.179	16.0196	TRUE	79.8082
ENSMUSG00000102854	C130023A14Rik	TEC	7.70767e-05	0.00430243	-0.371163	0.0938866	5.19588	0.0459044	0.0056352	8.44759e-05	0.00758685	0.00758685	1.57322	1.79641	1.88419	2.7514	2.69808	2.41203	TRUE	75.5922
ENSMUSG00000026860	Sh3glb2	protein_coding	7.77452e-05	0.00433048	-0.168752	0.0427086	8.42115	0.0107164	0.000300249	0.00241623	0.00243579	0.00243579	82.5169	84.3185	86.8329	97.1772	102.548	108.28	TRUE	98.0193
ENSMUSG00000078591	Hs3st4	protein_coding	7.79249e-05	0.00433123	0.188435	0.0476967	7.13262	0.0130979	0.000768014	0.002289	0.00264444	0.00264444	9.68892	9.53735	9.23597	7.79345	7.86447	8.54149	TRUE	81.5542
ENSMUSG00000024411	Aqp4	protein_coding	7.89568e-05	0.00437925	0.174569	0.0442221	10.1538	0.0100522	1.06727e-05	0.00112674	0.00292272	0.00292272	617.391	630.577	617.411	543.332	514.72	537.145	TRUE	99.7743
ENSMUSG00000052629	Gm9885	antisense	7.92942e-05	0.00438863	-0.376762	0.0954667	5.10908	0.0459289	0.00555967	-0.00137953	0.00811118	0.00811118	1.35499	1.3814	1.54628	2.00156	2.33522	2.0833	TRUE	80.9205
ENSMUSG00000001435	Col18a1	protein_coding	8.16546e-05	0.00450969	0.272502	0.0691719	6.96045	0.0234937	0.0044241	-0.0029035	0.00275303	0.00275303	4.61326	4.38636	4.68887	3.81067	3.43602	3.62599	TRUE	89.5006
ENSMUSG00000085667	Gm12992	processed_transcript	8.21865e-05	0.00451991	-0.402943	0.102324	5.84288	0.0612732	0.00425181	0.0114534	0.00466939	0.0114534	1.8035	2.10695	2.57498	3.32758	3.54836	3.01202	TRUE	72.01
ENSMUSG00000021361	Tmem14c	protein_coding	8.20385e-05	0.00451991	0.17041	0.0432692	7.77465	0.0107401	0.000389545	0.00214577	0.00241879	0.00241879	77.7571	82.8503	74.1537	69.7048	66.6295	66.2919	TRUE	97.1002
ENSMUSG00000089707	Slain1os	antisense	8.33188e-05	0.00457254	-0.362395	0.0921037	5.28792	0.0465148	0.0056605	0.00323404	0.00706413	0.00706413	1.53535	1.41803	1.81576	2.389	2.49261	2.14675	FALSE	61.525
ENSMUSG00000098027	Gm27004	lincRNA	8.40964e-05	0.00460552	-1.28058	0.325647	2.64982	0.512005	0.100233	-0.0751818	0.0588352	0.0588352	0.287951	0.305791	0.306186	0.897051	1.31806	1.33565	FALSE	0
ENSMUSG00000097476	Gm26583	lincRNA	8.52967e-05	0.00466146	0.745828	0.189826	3.57529	0.196344	0.0285922	0.00824063	0.0254587	0.0254587	0.343901	0.266166	0.26302	0.180053	0.124102	0.119735	FALSE	71.3925
ENSMUSG00000028813	CK137956	protein_coding	8.66203e-05	0.00472389	0.377715	0.0962256	5.06749	0.0456353	0.00551624	-0.0019728	0.0083728	0.0083728	1.71284	1.81505	1.63519	1.13839	1.23823	1.2476	TRUE	79.2846
ENSMUSG00000024319	Vps52	protein_coding	8.68293e-05	0.0047254	-0.234017	0.0596262	6.82069	0.0186309	0.00246256	0.000289643	0.00287038	0.00287038	24.67	25.2729	27.1792	31.2772	35.8228	34.435	TRUE	95.1809
ENSMUSG00000032252	Glce	protein_coding	8.7552e-05	0.00474058	0.238389	0.0607712	6.5003	0.0192058	0.00228327	0.000412965	0.00325645	0.00325645	9.92188	10.1053	9.63131	8.42704	7.65625	8.10812	TRUE	82.7694
ENSMUSG00000112690	Gm2446	unprocessed_pseudogene	8.76537e-05	0.00474058	-4.67423	1.19166	3.36042	7.88527	2.09947	-0.43603	0.0306164	0.0306164	5.97789e-05	0.723467	0.0746907	15.183	12.4969	9.96949	TRUE	66.5138
ENSMUSG00000093695	Gm20717	antisense	8.74509e-05	0.00474058	-1.51693	0.386675	2.10986	0.824832	0.122807	0.045332	0.101469	0.101469	0.0963483	0.293772	0.127978	0.611383	1.05089	0.755808	FALSE	0
ENSMUSG00000010476	Ebf3	protein_coding	8.81112e-05	0.00475025	0.165925	0.0423149	8.6503	0.00910796	0.000221102	0.000839705	0.00246472	0.00246472	41.1869	41.2343	39.5658	36.2964	34.8353	35.0653	TRUE	83.4681
ENSMUSG00000039016	Timm8b	protein_coding	8.81971e-05	0.00475025	-0.172072	0.0438852	7.72198	0.0109904	0.000463075	0.00217163	0.00242579	0.00242579	141.292	141.25	132.471	176.101	164.349	167.814	TRUE	77.1703
ENSMUSG00000109214	Gm44659	lincRNA	8.92658e-05	0.0047979	2.25143	0.57463	0.946647	1.84868	0.160637	0.249359	0.334663	0.334663	0.635878	0.459766	0.536825	0	0	0.135071	FALSE	0
ENSMUSG00000111110	Gm36855	lincRNA	8.9558e-05	0.0048037	-0.418591	0.106858	5.16956	0.0544842	0.00938524	-0.00698682	0.00774264	0.00774264	2.62973	2.55918	2.72739	4.16389	4.4371	3.78561	FALSE	0
ENSMUSG00000057706	Mex3b	protein_coding	8.97857e-05	0.00480603	0.188513	0.0481312	7.03397	0.0133468	0.000772201	0.00258487	0.00270272	0.00270272	8.81552	8.70097	7.9851	7.09775	7.20827	7.37876	TRUE	79.3189
ENSMUSG00000024620	Pdgfrb	protein_coding	9.01082e-05	0.0048134	0.178135	0.0454915	7.40942	0.0118365	0.000591249	0.00230486	0.00251296	0.00251296	7.23318	6.58694	6.47232	5.68392	5.80614	5.91614	TRUE	99.3861
ENSMUSG00000086943	4732414G09Rik	lincRNA	9.1367e-05	0.00487066	-0.996079	0.254592	3.71477	0.298717	0.0746159	-0.0732845	0.0226101	0.0226101	0.426171	0.434214	0.442156	1.22921	1.29532	1.13367	FALSE	63.5057
ENSMUSG00000110377	Gm45363	TEC	9.33079e-05	0.00496081	1.03285	0.264335	2.79149	0.344795	0.0535312	-0.0225824	0.0512782	0.0512782	0.682972	0.554323	0.610805	0.236498	0.16878	0.255613	FALSE	65.871
ENSMUSG00000032249	Anp32a	protein_coding	9.34387e-05	0.00496081	0.172884	0.0442495	8.27111	0.0113163	0.000443376	0.00249365	0.00242167	0.00249365	209.71	212.671	191.582	173.014	179.675	180.333	TRUE	95.5962
ENSMUSG00000007872	Id3	protein_coding	9.45909e-05	0.00501178	0.220685	0.0565271	6.98051	0.018445	0.000542056	0.00425092	0.00273863	0.00425092	40.2053	41.2326	38.8606	30.3425	34.65	34.6477	TRUE	99.7328
ENSMUSG00000029359	Tesc	protein_coding	9.57282e-05	0.00506175	-0.225334	0.0577605	6.37254	0.0192361	0.0013931	0.00361132	0.00345272	0.00361132	14.7478	14.2285	14.2352	18.6402	17.1773	19.911	TRUE	71.1613
ENSMUSG00000074527	Gm14296	protein_coding	9.60812e-05	0.00506555	-0.180276	0.0462213	7.36105	0.0115093	0.00067039	0.0015289	0.00253423	0.00253423	21.1245	22.3546	20.3864	26.814	25.6697	26.1436	TRUE	76.4445
ENSMUSG00000097515	1700040D17Rik	lincRNA	9.61887e-05	0.00506555	-0.301426	0.0772885	6.90175	0.0344255	0.00118167	0.0077786	0.00279845	0.0077786	29.2868	25.8917	23.7628	38.6686	35.2674	35.33	FALSE	63.0453
ENSMUSG00000114309	Gm48295	bidirectional_promoter_lncRNA	9.73319e-05	0.00511542	-0.647541	0.166158	3.82147	0.135346	0.0207423	-0.00880082	0.0206702	0.0206702	0.823346	0.619118	0.703223	1.39926	1.35998	1.46877	FALSE	0
ENSMUSG00000110702	Gm45767	antisense	9.82966e-05	0.00514388	0.23878	0.0613079	6.38298	0.0189148	0.00220239	6.02461e-05	0.00343561	0.00343561	3.10269	3.08756	3.49019	2.55213	2.74287	2.50105	TRUE	75.269
ENSMUSG00000032601	Prkar2a	protein_coding	9.80824e-05	0.00514388	0.207047	0.0531531	7.07142	0.0147148	0.00155839	0.000759431	0.00267949	0.00267949	46.4512	50.0769	45.6606	39.4275	38.5818	40.8649	TRUE	97.0623
ENSMUSG00000058799	Nap1l1	protein_coding	9.84655e-05	0.00514388	0.164045	0.0421239	9.0627	0.00928581	0.000120792	0.00139494	0.00254084	0.00254084	233.258	229.086	217.461	197.745	197.889	197.549	TRUE	97.8694
ENSMUSG00000036422	Pcdh8	protein_coding	0.000101326	0.00528271	0.181641	0.0467257	7.14603	0.0113299	0.000637762	0.00115207	0.00263718	0.00263718	7.10331	7.36305	7.13814	6.40701	5.89375	6.19422	TRUE	83.8979
ENSMUSG00000079478	Znrd2	protein_coding	0.000103037	0.00536122	-0.417608	0.107539	6.02029	0.0661963	0.0043685	0.0129783	0.00416962	0.0129783	9.99082	13.3295	11.1322	16.3656	17.6157	19.7478	FALSE	0
ENSMUSG00000106416	Gm5857	processed_pseudogene	0.000103401	0.00536943	0.813384	0.209502	3.62721	0.251147	0.0331805	0.032656	0.0243578	0.032656	4.60642	4.113	3.27875	1.99673	1.26923	2.20963	TRUE	70.1069
ENSMUSG00000015733	Capza2	protein_coding	0.000104317	0.00538483	0.204073	0.0525918	8.19734	0.0158128	0.000452649	0.00369619	0.00241607	0.00369619	224.986	220.883	200.318	174.158	178.586	186.739	TRUE	97.6221
ENSMUSG00000034748	Sirt6	protein_coding	0.000103967	0.00538483	-0.227406	0.0585925	6.36539	0.0192448	0.00168508	0.00297841	0.00346455	0.00346455	7.72438	8.37616	9.32793	10.3321	11.3584	11.0268	TRUE	85.0408
ENSMUSG00000031157	Pqbp1	protein_coding	0.000104304	0.00538483	0.170601	0.0439653	8.06964	0.0107401	0.00049044	0.00202038	0.00240898	0.00240898	75.9065	73.1889	68.4238	64.3615	62.2196	62.636	TRUE	95.2748
ENSMUSG00000089679	Gm16299	antisense	0.000105229	0.00542116	-0.708778	0.182759	3.68828	0.166531	0.0269763	-0.00720002	0.0231251	0.0231251	0.239803	0.21815	0.228713	0.384921	0.566276	0.50935	FALSE	54.5898
ENSMUSG00000005973	Rcn1	protein_coding	0.000107451	0.00552472	0.178756	0.0461531	7.47065	0.0102759	0.000706311	0.000155939	0.00248885	0.00248885	20.0066	19.9495	20.2534	16.4893	18.1895	17.2322	TRUE	97.3927
ENSMUSG00000106841	Gm42656	TEC	0.000108493	0.00556732	-0.523965	0.135365	4.73195	0.10435	0.0118162	0.0156691	0.0106887	0.0156691	0.792221	1.03645	1.12759	1.99771	1.68387	1.43307	FALSE	65.7248
ENSMUSG00000086118	Gm14169	processed_transcript	0.000110682	0.00566849	-0.385664	0.0997605	5.08305	0.0476021	0.0066541	-0.00292773	0.00827415	0.00827415	1.34854	1.22913	1.23371	1.79054	1.99258	1.97713	FALSE	69.446
ENSMUSG00000026029	Casp8	protein_coding	0.0001112	0.00567273	0.340256	0.0880408	5.37126	0.0386308	0.00500543	-0.000132283	0.00662135	0.00662135	3.28906	3.71317	3.61438	2.79136	2.54505	2.40678	TRUE	79.4471
ENSMUSG00000019494	Cops6	protein_coding	0.000111083	0.00567273	-0.164867	0.0426562	8.09366	0.0102149	0.000319398	0.00225627	0.00240993	0.00240993	74.7792	73.9305	68.2103	87.7552	86.1709	89.1594	TRUE	97.1526
ENSMUSG00000109367	Gm18782	processed_pseudogene	0.000115897	0.00588927	0.530336	0.137584	4.27865	0.101259	0.013775	0.00732709	0.0146189	0.0146189	1.90687	1.49216	1.63019	1.12199	0.84951	1.05251	FALSE	66.1978
ENSMUSG00000034570	Inpp5j	protein_coding	0.000115747	0.00588927	-0.166297	0.0431385	7.67636	0.00984355	0.000357968	0.00157592	0.00243343	0.00243343	15.4089	16.0147	17.2348	18.9021	19.793	20.0362	TRUE	87.0432
ENSMUSG00000027677	Ttc14	protein_coding	0.000117773	0.00596631	-0.369306	0.0959059	7.75658	0.0519537	0.000389921	0.013407	0.00242098	0.013407	31.4107	39.7656	44.8343	55.5122	58.7012	56.5027	TRUE	92.9853
ENSMUSG00000102632	Gm37786	TEC	0.000118219	0.00596631	0.629515	0.163519	3.96776	0.121823	0.0217189	-0.0180487	0.0183889	0.0183889	0.545885	0.618679	0.547648	0.294739	0.316467	0.318564	FALSE	59.4034
ENSMUSG00000112110	Gm15608	lincRNA	0.00011828	0.00596631	0.361502	0.0939048	5.19427	0.0457492	0.00563089	0.00254923	0.00759627	0.00759627	9.89623	10.9286	8.7322	6.83712	7.00592	7.27134	FALSE	59.5677
ENSMUSG00000046287	Pnma3	protein_coding	0.000118328	0.00596631	-0.237403	0.06167	7.36129	0.0214718	0.000633483	0.0050713	0.00253412	0.0050713	8.07088	9.00166	10.1358	11.4217	12.3994	11.4838	TRUE	81.9551
ENSMUSG00000005687	Bcas2	protein_coding	0.000121945	0.00613621	0.16801	0.0437276	7.83838	0.00988353	0.00045544	0.00131378	0.00241272	0.00241272	61.0933	58.624	57.45	49.9932	51.418	53.0367	TRUE	94.0597
ENSMUSG00000062397	Zfp706	protein_coding	0.000122169	0.00613621	0.221004	0.0575272	7.47669	0.0186241	0.000576928	0.00438714	0.00248667	0.00438714	159.407	150.31	150.097	130.842	116.06	131.183	TRUE	98.691
ENSMUSG00000046380	Jrk	protein_coding	0.000123131	0.00617267	-0.240198	0.0625546	6.16437	0.0211712	0.00202925	0.0027992	0.00384037	0.00384037	1.48363	1.5278	1.50149	1.93029	1.82727	2.1303	TRUE	76.8724
ENSMUSG00000062997	Rpl35	protein_coding	0.000124046	0.00619664	0.164925	0.0429718	7.91028	0.00959268	0.00036113	0.0014296	0.00240873	0.00240873	178.31	169.362	166.081	153.557	149.425	144.157	TRUE	93.0052
ENSMUSG00000030342	Cd9	protein_coding	0.000124085	0.00619664	0.159902	0.0416637	8.97751	0.00941369	8.13483e-05	0.00209758	0.00252244	0.00252244	253.775	250.408	246.764	218.311	214.78	228.119	TRUE	99.6533
ENSMUSG00000089661	Mia	protein_coding	0.000125432	0.00625195	0.405731	0.10579	4.7992	0.0605619	0.00659032	0.00738042	0.0101969	0.0101969	7.90253	8.88027	6.67819	4.92129	5.49396	5.4804	TRUE	95.7298
ENSMUSG00000019789	Hey2	protein_coding	0.000126114	0.00627392	0.230358	0.0600841	6.66059	0.0202516	0.00102876	0.00438639	0.00304607	0.00438639	10.638	10.3795	11.2315	8.23648	9.95202	8.19707	TRUE	96.9269
ENSMUSG00000022206	Npr3	protein_coding	0.000127006	0.00630628	0.429284	0.112021	5.75134	0.0703438	0.00239684	0.0164261	0.00497585	0.0164261	3.07965	3.62175	2.72706	2.45587	2.39076	2.34462	TRUE	81.491
ENSMUSG00000023832	Acat2	protein_coding	0.000128961	0.00639117	0.160675	0.041969	8.92023	0.00876182	0.000131215	0.00113984	0.00251088	0.00251088	106.115	107.468	102.515	92.566	90.0142	93.0936	TRUE	98.0626
ENSMUSG00000048038	Ccdc187	protein_coding	0.000130232	0.00644191	-0.238751	0.062402	6.9224	0.0217735	0.00155772	0.00428331	0.00278189	0.00428331	1.84751	1.88305	2.22931	2.63416	2.73591	2.37413	TRUE	75.0397
ENSMUSG00000060636	Rpl35a	protein_coding	0.000131792	0.00650672	0.160734	0.0420431	8.57597	0.00974252	0.000197094	0.00229275	0.00245433	0.00245433	413.82	397.251	383.304	345.055	344.856	362.24	TRUE	98.8986
ENSMUSG00000046434	Hnrnpa1	protein_coding	0.000132143	0.00651172	0.165739	0.0433597	9.617	0.00833741	0.000121777	-1.08067e-06	0.00269831	0.00269831	263.179	268.533	266.669	228.575	236.934	228.105	TRUE	95.8652
ENSMUSG00000101174	Hoxd4	protein_coding	0.000133119	0.00654746	-0.233971	0.061239	6.4411	0.020658	0.0022814	0.00301283	0.00334392	0.00334392	7.51758	7.90138	8.99674	10.3819	11.5161	9.74137	TRUE	80.3806
ENSMUSG00000029836	Cbx3	protein_coding	0.000135817	0.00666755	0.162008	0.0424586	9.02468	0.00915303	0.000171647	0.00142719	0.00253245	0.00253245	189.252	187.946	181.347	163.591	158.144	168.387	TRUE	87.9135
ENSMUSG00000020738	Sumo2	protein_coding	0.000137949	0.00674683	0.159371	0.0418096	8.7717	0.00859174	0.00013826	0.00107679	0.00248381	0.00248381	270.519	265.126	255.434	234.176	230.816	228.105	TRUE	92.0681
ENSMUSG00000038760	Trhr	protein_coding	0.00013783	0.00674683	0.269019	0.070571	6.83146	0.0276877	0.000852588	0.00661781	0.00286014	0.00661781	13.7474	12.0286	11.5736	9.83602	9.19536	10.231	TRUE	76.9753
ENSMUSG00000036699	Zcchc12	protein_coding	0.000138212	0.00674704	0.159849	0.0419404	8.51505	0.00841195	0.000191947	0.000741064	0.00244655	0.00244655	63.13	63.5238	61.9744	53.2296	55.312	56.3406	TRUE	85.6583
ENSMUSG00000039133	9330171B17Rik	antisense	0.00013891	0.00676214	-0.3521	0.0924123	5.2205	0.0428787	0.00536645	0.00174146	0.0074436	0.0074436	1.84969	1.86822	1.63254	2.80854	2.44512	2.592	FALSE	60.9093
ENSMUSG00000025094	Slc18a2	protein_coding	0.000139041	0.00676214	0.291171	0.0764254	6.34437	0.0324431	0.00152584	0.00723542	0.00349992	0.00723542	4.66217	4.2257	3.73193	3.38595	3.17095	3.09231	TRUE	81.4874
ENSMUSG00000026712	Mrc1	protein_coding	0.0001415	0.0068643	0.541004	0.142163	5.04035	0.112058	0.0067248	0.0235905	0.00854698	0.0235905	1.60884	1.80963	1.34078	1.15828	0.826965	0.865687	TRUE	76.0617
ENSMUSG00000019849	Prep	protein_coding	0.000141668	0.0068643	0.162088	0.042596	8.14341	0.00996007	0.000309099	0.00228881	0.00241253	0.00241253	8.48036	8.71237	7.9533	7.10943	7.25073	7.55756	TRUE	90.9577
ENSMUSG00000053395	Cacng8	protein_coding	0.000143324	0.00693169	-0.221193	0.0581725	6.48565	0.0166897	0.00179848	0.0007163	0.00327757	0.00327757	8.78634	8.26141	8.74657	10.6454	10.9991	11.4367	TRUE	79.8985
ENSMUSG00000041624	Gucy1a2	protein_coding	0.000146575	0.00707577	0.204225	0.0537887	6.67805	0.0143024	0.00131459	0.000922957	0.00302525	0.00302525	9.37527	10.625	9.98663	8.40029	8.15172	8.51137	TRUE	74.0304
ENSMUSG00000016356	Col20a1	protein_coding	0.000146956	0.00708104	-0.311933	0.0821707	6.93925	0.0372931	0.00366248	0.00646556	0.00276885	0.00646556	3.86396	4.45309	5.21392	6.48869	6.30818	6.0074	TRUE	78.5552
ENSMUSG00000038704	Aspdh	protein_coding	0.000148121	0.00712404	0.509368	0.134249	5.78518	0.0994642	0.00335588	0.0236784	0.00485861	0.0236784	14.2888	16.5194	20.9242	9.20087	12.5647	9.90105	TRUE	84.6364
ENSMUSG00000078970	Wdr92	protein_coding	0.000149067	0.00714318	0.23908	0.0630384	6.15777	0.0200033	0.00210649	0.00146283	0.00385426	0.00385426	7.9815	8.45701	7.66267	6.95584	6.29215	6.21525	FALSE	70.6684
ENSMUSG00000067377	Tspan6	protein_coding	0.00014888	0.00714318	0.22355	0.0589385	6.68999	0.0162757	0.0021994	-0.000595195	0.00301123	0.00301123	50.2541	51.9021	56.6991	45.7457	43.7413	41.2505	TRUE	99.2055
ENSMUSG00000038602	Slc35f1	protein_coding	0.000150002	0.00717478	0.157781	0.0416192	8.43694	0.00865351	0.00016074	0.00132057	0.0024375	0.0024375	27.7589	26.2187	25.862	23.1711	23.296	23.5693	TRUE	94.8631
ENSMUSG00000075225	Ccdc162	protein_coding	0.000150745	0.00719711	0.657737	0.173553	4.44904	0.16593	0.0280236	0.0171573	0.0129843	0.0171573	1.70825	1.66223	1.55222	1.01256	1.07527	0.602774	TRUE	81.1534
ENSMUSG00000104965	Gm43437	TEC	0.000151686	0.00722148	0.324448	0.085645	5.88646	0.0403821	0.00308072	0.00792188	0.00453529	0.00792188	3.19768	2.91233	3.18323	2.54711	2.44845	1.9387	TRUE	74.8664
ENSMUSG00000106535	Gm43031	sense_intronic	0.00015181	0.00722148	0.239948	0.0633428	6.29477	0.0220873	0.00149652	0.00452194	0.00358679	0.00452194	13.7184	11.696	12.5243	10.7714	10.4049	9.53836	TRUE	77.3111
ENSMUSG00000062309	Rpp25	protein_coding	0.000154008	0.00727297	-0.274098	0.0724262	5.64674	0.0253733	0.00250038	0.0010426	0.00536795	0.00536795	4.05406	3.89087	3.55884	5.13498	5.41015	4.94551	TRUE	74.5775
ENSMUSG00000020018	Snrpf	protein_coding	0.000153899	0.00727297	0.195714	0.0517121	6.83137	0.0120093	0.00115098	-0.000503411	0.00286022	0.00286022	40.8887	43.3274	42.3043	35.9616	34.9874	35.9066	FALSE	0
ENSMUSG00000045038	Prkce	protein_coding	0.000153926	0.00727297	0.157283	0.0415583	7.62395	0.00909675	0.00014649	0.00194767	0.00244414	0.00244414	36.898	34.9831	32.8341	33.3191	30.9088	32.4003	TRUE	88.5852
ENSMUSG00000008301	Phax	protein_coding	0.00015363	0.00727297	0.175106	0.0462617	7.46848	0.0115545	0.000720578	0.00222415	0.00248964	0.00248964	38.5186	35.7341	34.5855	31.9958	32.3491	29.774	TRUE	91.4759
ENSMUSG00000098754	Prn	protein_coding	0.000154842	0.00728598	-3.65301	0.965594	1.13336	4.21851	1.12158	-0.852627	0.276977	0.276977	0	0	0	0.333242	0.213197	0.073248	FALSE	0
ENSMUSG00000058317	Ube2e2	protein_coding	0.000154654	0.00728598	0.186406	0.0492683	7.41139	0.013337	0.000634585	0.00300647	0.00251212	0.00300647	93.289	88.3616	83.5163	75.1817	73.5705	78.149	TRUE	96.3419
ENSMUSG00000034245	Hdac11	protein_coding	0.000156908	0.00736988	0.154154	0.0407828	8.24111	0.00889935	7.55698e-05	0.00213735	0.00241928	0.00241928	135.868	135.79	129.46	117.056	114.611	121.646	TRUE	89.3724
ENSMUSG00000056427	Slit3	protein_coding	0.000157387	0.00737908	0.284104	0.0751773	5.39538	0.0271635	0.00197873	0.00170753	0.0064987	0.0064987	8.9646	7.97441	7.99897	6.55339	6.37705	6.30797	TRUE	81.8756
ENSMUSG00000028785	Hpca	protein_coding	0.000157736	0.00738216	0.165373	0.0437661	8.45497	0.00981852	0.00043371	0.00158388	0.00243949	0.00243949	74.5584	76.63	72.1457	65.8756	62.6153	66.0656	TRUE	89.6179
ENSMUSG00000028552	Eps15	protein_coding	0.000158826	0.00741984	0.166987	0.0442134	8.98681	0.0107112	9.09811e-05	0.00284126	0.00252438	0.00284126	180.928	174.832	165.656	153.009	145.507	155.848	TRUE	98.2829
ENSMUSG00000092607	Scnm1	protein_coding	0.000159567	0.00744115	-0.208004	0.0550904	6.64214	0.0140859	0.00148394	-0.00010121	0.00306849	0.00306849	30.6552	29.0019	29.4927	38.0251	36.8353	38.2976	TRUE	96.183
ENSMUSG00000074872	Ctxn2	protein_coding	0.00016365	0.00759262	0.243174	0.0645129	6.5741	0.0219211	0.00308779	0.00213855	0.00315508	0.00315508	23.8782	24.4544	24.6802	21.2736	17.7685	19.8294	TRUE	77.4953
ENSMUSG00000097146	Gm4211	lincRNA	0.000163689	0.00759262	-0.440361	0.116828	4.67966	0.0743972	0.00938984	0.0108874	0.0110832	0.0110832	1.33599	1.13398	1.03108	2.11363	1.63708	1.84874	FALSE	69.3413
ENSMUSG00000024346	Pfdn1	protein_coding	0.000163108	0.00759262	0.167931	0.0445414	7.73733	0.0107277	0.000552354	0.00228205	0.00242355	0.00242355	61.3046	60.7885	55.7461	52.1203	50.4584	51.9426	TRUE	95.4409
ENSMUSG00000002043	Trappc6a	protein_coding	0.000165394	0.00765806	0.286652	0.0761008	5.72215	0.0272795	0.00360628	-0.000320414	0.00508071	0.00508071	10.9292	12.0489	11.6335	8.19733	9.47156	9.38629	TRUE	81.2906
ENSMUSG00000026447	Pik3c2b	protein_coding	0.000166261	0.00768454	-0.206007	0.0547101	6.28906	0.0136635	0.000892681	0.00027209	0.00359711	0.00359711	4.0961	3.83152	4.10591	5.03619	5.33389	4.80318	TRUE	82.2223
ENSMUSG00000098132	Rassf10	protein_coding	0.000167009	0.00770196	0.200911	0.0533725	6.77762	0.0155279	0.000891767	0.00338117	0.0029136	0.00338117	5.95681	6.30574	5.45221	4.86387	5.05978	4.96795	TRUE	88.466
ENSMUSG00000021720	Rnf180	protein_coding	0.000167228	0.00770196	0.179695	0.0477406	7.15971	0.0107488	0.000788835	0.000538361	0.00262992	0.00262992	14.0542	13.6721	13.1967	11.8836	11.9921	11.2321	TRUE	90.1849
ENSMUSG00000033967	Rnf225	protein_coding	0.000168524	0.00774795	0.423319	0.112523	4.66191	0.0556286	0.00777254	-0.0054364	0.0112197	0.0112197	0.965169	0.866453	0.908125	0.58948	0.632517	0.612195	FALSE	66.6077
ENSMUSG00000020180	Snrpd3	protein_coding	0.000170675	0.00782504	0.184863	0.0491803	7.3296	0.0129872	0.0010798	0.00233878	0.00254826	0.00254826	85.6753	82.2349	77.1103	72.6606	70.6735	66.3386	TRUE	97.0641
ENSMUSG00000040147	Maob	protein_coding	0.000170801	0.00782504	0.205454	0.054661	6.20951	0.0129435	0.000733528	-0.000383466	0.00374821	0.00374821	13.2591	13.2445	13.2148	11.2136	10.9759	11.0806	TRUE	79.9509
ENSMUSG00000027533	Fabp5	protein_coding	0.000172468	0.00788752	0.171904	0.0457647	10.3905	0.0102463	9.32195e-05	0.00163293	0.0030484	0.0030484	428.566	437.026	418.012	359.735	363.784	384.539	TRUE	98.3912
ENSMUSG00000031561	Tenm3	protein_coding	0.000174744	0.00797619	0.168423	0.0448772	7.23358	0.0103084	0.000428187	0.00181986	0.00259276	0.00259276	24.7946	24.8458	23.204	21.5271	20.4534	21.1911	TRUE	85.1491
ENSMUSG00000085564	Gm12198	processed_transcript	0.000175255	0.00797619	-0.941143	0.250821	3.34715	0.340496	0.0633958	0.0300677	0.0309709	0.0309709	0.144458	0.283675	0.344243	0.60873	0.692949	0.643288	FALSE	69.3901
ENSMUSG00000041731	Pgm5	protein_coding	0.000175324	0.00797619	0.245787	0.0655055	5.7362	0.0198204	0.00140666	0.000714647	0.00502981	0.00502981	10.0583	10.8913	10.7664	8.38792	8.43603	9.13035	TRUE	84.5298
ENSMUSG00000115617	Gm48975	lincRNA	0.000175969	0.00799157	0.470614	0.125456	4.55418	0.0681558	0.0115279	-0.0093871	0.0120808	0.0120808	2.18748	2.34209	2.46633	1.41138	1.56287	1.49042	FALSE	0
ENSMUSG00000066705	Fxyd6	protein_coding	0.000177437	0.00804423	0.162783	0.0434186	8.09227	0.0102117	0.000295591	0.00253218	0.00240987	0.00253218	40.7813	42.4422	43.7656	35.6753	35.9435	39.498	TRUE	99.6262
ENSMUSG00000044627	Swi5	protein_coding	0.000178181	0.00806391	0.157552	0.0420351	8.61284	0.00877584	0.000191059	0.0014703	0.00245936	0.00245936	228.261	223.304	210.698	197.069	194.333	189.058	TRUE	94.0849
ENSMUSG00000037428	Vgf	protein_coding	0.000179278	0.00807769	-0.197018	0.0525865	8.40491	0.0149633	0.000277219	0.00387079	0.00243408	0.00387079	31.1425	31.5251	28.9697	37.4565	37.588	41.1032	TRUE	84.909
ENSMUSG00000022053	Ebf2	protein_coding	0.000178872	0.00807769	0.217085	0.0579339	7.23109	0.0181654	0.000656143	0.00437836	0.00259397	0.00437836	10.4469	11.1238	9.66836	9.21359	8.41942	8.19723	TRUE	72.678
ENSMUSG00000071649	B3gat3	protein_coding	0.000179415	0.00807769	0.158782	0.042383	8.00067	0.0089226	0.000286983	0.00141186	0.00240749	0.00240749	58.5924	59.1784	56.3714	51.105	49.6139	52.6767	TRUE	96.9793
ENSMUSG00000042155	Klhl23	protein_coding	0.000182274	0.00819228	0.22032	0.0588713	6.38857	0.0177087	0.00177222	0.0021608	0.00342653	0.00342653	23.6739	24.1702	23.614	20.4563	18.0618	20.4626	TRUE	94.2745
ENSMUSG00000039323	Igfbp2	protein_coding	0.000184527	0.00826643	-0.170258	0.0455318	7.44343	0.0104446	0.000610632	0.0015748	0.00249909	0.00249909	33.3638	36.0336	36.5279	42.5236	41.8143	44.637	TRUE	99.7454
ENSMUSG00000079235	Ccdc13	protein_coding	0.000184558	0.00826643	-0.218762	0.058504	6.39614	0.0177732	0.00171976	0.00255041	0.00341431	0.00341431	15.0376	13.8541	16.392	19.8766	18.7795	19.264	TRUE	79.3406
ENSMUSG00000010311	Optc	protein_coding	0.000185467	0.00829243	-0.637818	0.170629	3.77149	0.152162	0.0221236	0.015525	0.0215481	0.0215481	0.418565	0.434597	0.709265	0.917496	1.0103	0.816002	TRUE	75.251
ENSMUSG00000015971	Actr8	protein_coding	0.000186093	0.00829243	-0.19079	0.0510518	6.75965	0.0113465	0.000976653	-0.000443776	0.00293277	0.00293277	25.7106	25.1075	26.7328	33.1772	32.7135	30.8719	TRUE	91.4578
ENSMUSG00000117219	Gm49911	processed_pseudogene	0.000185909	0.00829243	-0.810602	0.216888	3.6845	0.253571	0.0300875	0.0404728	0.0231995	0.0404728	3.42756	4.37278	7.61488	11.5782	11.4114	10.9948	FALSE	0
ENSMUSG00000041559	Fmod	protein_coding	0.000188661	0.00836397	0.206815	0.0553908	6.34433	0.0165135	0.000853532	0.00374868	0.00349998	0.00374868	8.07226	7.71311	7.77078	7.27009	6.40997	5.99974	TRUE	72.9543
ENSMUSG00000053519	Kcnip1	protein_coding	0.000188503	0.00836397	0.161072	0.0431371	8.15235	0.00859789	0.000378134	0.000640218	0.00241308	0.00241308	49.7239	51.9616	48.8999	43.4407	44.1167	44.2056	TRUE	84.0351
ENSMUSG00000021194	Chga	protein_coding	0.000188636	0.00836397	0.152882	0.0409457	8.51866	0.00817735	6.78365e-05	0.00138902	0.00244699	0.00244699	204.283	207.281	196.649	176.762	177.114	179.801	TRUE	95.3958
ENSMUSG00000029366	Dck	protein_coding	0.000191197	0.00846203	0.190565	0.0510847	6.89385	0.0140261	0.000710963	0.0032035	0.00280497	0.0032035	17.0324	16.7685	15.0776	14.2935	13.5576	13.7302	TRUE	87.1028
ENSMUSG00000056947	Mab21l1	protein_coding	0.00019362	0.0085547	0.19463	0.0522189	6.68992	0.0133797	0.00107891	0.00144031	0.00301131	0.00301131	9.15211	8.56219	8.68014	7.36043	7.20818	7.76839	TRUE	75.529
ENSMUSG00000102813	Gm37795	TEC	0.000194351	0.00855801	-0.504717	0.135449	6.79949	0.0984377	0.00116292	0.0263568	0.00289118	0.0263568	5.45644	5.77421	8.21542	10.5106	12.4005	9.7884	FALSE	61.8717
ENSMUSG00000032291	Crabp1	protein_coding	0.000194291	0.00855801	0.258767	0.0694428	6.78621	0.0258748	0.000830465	0.00640299	0.00290467	0.00640299	29.789	31.6151	30.2464	21.5145	27.5599	23.9974	TRUE	86.1747
ENSMUSG00000022111	Uchl3	protein_coding	0.000196495	0.00863783	0.171165	0.0459692	7.29527	0.0102132	0.000605925	0.00117402	0.00256382	0.00256382	57.9903	57.209	54.6115	47.6452	48.5447	50.0542	TRUE	91.7882
ENSMUSG00000040044	Orc3	protein_coding	0.000198287	0.00870195	0.169154	0.0454569	7.25902	0.00890751	0.000518855	-0.000114348	0.00258064	0.00258064	62.3727	64.3747	63.0747	55.4443	54.5611	54.4354	TRUE	84.138
ENSMUSG00000025351	Cd63	protein_coding	0.000202042	0.00885183	0.163717	0.044052	7.91777	0.0103697	0.000416256	0.00249461	0.00240847	0.00249461	80.0409	73.927	76.1043	65.7456	65.9117	69.1385	TRUE	99.6804
ENSMUSG00000053799	Exoc6	protein_coding	0.000203279	0.00889109	0.198783	0.0535094	7.36689	0.0152903	0.000703838	0.00359105	0.00253163	0.00359105	14.2814	14.0976	12.6592	11.1516	11.4414	11.9849	TRUE	87.6625
ENSMUSG00000024538	Ppic	protein_coding	0.000204216	0.00891707	0.21759	0.0585906	6.3961	0.0183231	0.00144936	0.00369992	0.00341438	0.00369992	12.3351	13.5223	12.2794	9.93523	10.2052	11.2624	TRUE	93.0792
ENSMUSG00000007989	Fzd3	protein_coding	0.000204755	0.00892568	0.153144	0.0412444	8.32643	0.00769809	0.000125213	0.000702526	0.00242644	0.00242644	20.1994	19.8639	19.6401	17.9354	17.2095	17.517	TRUE	94.2926
ENSMUSG00000034098	Fstl5	protein_coding	0.000207227	0.00901835	0.196521	0.0529701	7.40811	0.0149532	0.00038596	0.00382279	0.00251352	0.00382279	22.4314	22.973	20.6995	19.2664	17.5424	19.1801	TRUE	80.3481
ENSMUSG00000021057	Akap5	protein_coding	0.000207649	0.00902164	0.190351	0.0513141	7.75816	0.0140298	0.000720382	0.00322933	0.00242078	0.00322933	9.89146	10.6103	9.88001	9.25091	8.72756	7.87196	TRUE	78.8639
ENSMUSG00000027550	Lrrcc1	protein_coding	0.000209154	0.00907194	0.166666	0.0449513	7.7143	0.0101095	0.000603966	0.00161638	0.00242697	0.00242697	28.3514	26.2894	27.0033	23.4898	22.9976	24.7595	TRUE	85.7179
ENSMUSG00000002820	Atg4d	protein_coding	0.000210961	0.00913508	-0.202242	0.0545786	6.63299	0.0144532	0.00138847	0.00133988	0.00307978	0.00307978	13.1952	14.3161	13.3561	17.1182	16.5421	17.8287	TRUE	80.3066
ENSMUSG00000037152	Ndufc1	protein_coding	0.000212404	0.00918233	-0.236951	0.0639753	7.41128	0.0217551	0.00094098	0.00519828	0.00251217	0.00519828	147.908	155.988	135.686	183.547	186.303	203.464	TRUE	96.4195
ENSMUSG00000022337	Emc2	protein_coding	0.000214024	0.00923706	0.15653	0.0422843	8.09751	0.00857831	0.000271837	0.00126288	0.0024101	0.0024101	95.3997	100.306	93.4396	84.8375	82.6564	86.5396	TRUE	92.6658
ENSMUSG00000062006	Rpl34	protein_coding	0.000214643	0.00924197	0.1574	0.0425277	8.51472	0.00872768	0.0002664	0.00135261	0.00244651	0.00244651	300.981	287.474	282.036	255.8	254.651	254.007	TRUE	98.2107
ENSMUSG00000021497	Txndc15	protein_coding	0.000215166	0.00924197	0.158533	0.0428408	8.38778	0.00944286	0.000320681	0.00205812	0.00243233	0.00243233	48.2384	48.3452	45.7814	41.3532	40.0972	43.2227	TRUE	96.6543
ENSMUSG00000022853	Ehhadh	protein_coding	0.000215202	0.00924197	0.220955	0.05971	6.27018	0.018588	0.00171621	0.00321087	0.00363172	0.00363172	5.06523	5.29217	4.74491	3.88005	4.14381	4.39971	TRUE	76.8579
ENSMUSG00000031399	Fam3a	protein_coding	0.000216914	0.00930019	-0.247313	0.0668692	5.8559	0.0186658	0.00207872	-0.00168288	0.00462852	0.00462852	8.08943	8.16844	8.35249	11.0807	10.6309	10.59	TRUE	89.0131
ENSMUSG00000003970	Rpl8	protein_coding	0.000219588	0.00939939	0.157171	0.0425321	9.32728	0.00837704	0.000105952	0.00110184	0.00260752	0.00260752	354.408	359.057	343.844	307.082	306.887	311.993	TRUE	99.7057
ENSMUSG00000023110	Prmt5	protein_coding	0.000221064	0.00944705	0.177812	0.04814	6.87724	0.0104153	0.000657183	0.000505507	0.002819	0.002819	35.0479	37.4868	35.1091	31.3396	30.6575	30.6208	TRUE	90.7536
ENSMUSG00000037563	Rps16	protein_coding	0.000227284	0.00966532	0.194357	0.0527199	8.07926	0.0146676	0.000772393	0.0033967	0.00240933	0.0033967	169.217	166.862	158.303	130.916	144.459	147.943	TRUE	95.598
ENSMUSG00000034949	Zfr2	protein_coding	0.000227061	0.00966532	-0.306377	0.0831002	6.56231	0.0364467	0.000841696	0.00951676	0.00317073	0.00951676	12.1854	14.1353	16.5774	19.0297	20.819	19.2258	TRUE	84.9198
ENSMUSG00000040618	Pck2	protein_coding	0.000226716	0.00966532	-0.237105	0.0643046	6.48476	0.0201654	0.00292377	0.00120091	0.00327886	0.00327886	6.96443	6.07312	6.80748	9.19663	8.80776	8.40521	TRUE	88.6646
ENSMUSG00000036469	March1	protein_coding	0.000228538	0.00969626	0.188391	0.0511212	6.85653	0.0132939	0.00108292	0.00222526	0.00283715	0.00283715	10.0633	9.09211	8.91335	7.90883	7.98367	7.96473	TRUE	77.3057
ENSMUSG00000116946	Gm41442	lincRNA	0.000228756	0.00969626	0.384677	0.104392	4.94314	0.0520796	0.00715407	0.00245429	0.00919233	0.00919233	0.964562	1.09105	0.852188	0.702686	0.655113	0.662705	TRUE	78.046
ENSMUSG00000036353	P2ry12	protein_coding	0.000230357	0.00974829	0.165335	0.0448894	8.12324	0.00881489	0.000611212	0.000156518	0.00241138	0.00241138	55.7824	54.5807	54.3578	49.054	47.1068	47.2805	TRUE	83.2081
ENSMUSG00000031517	Gpm6a	protein_coding	0.000232989	0.00982907	0.190839	0.0518548	10.3479	0.0141526	3.37438e-05	0.00399963	0.00302443	0.00399963	361.801	351.261	321.549	297.819	279.966	298.179	TRUE	97.7683
ENSMUSG00000041781	Cpsf2	protein_coding	0.00023302	0.00982907	0.172283	0.046813	8.26371	0.0115341	0.000373971	0.00291321	0.00242106	0.00291321	20.4315	19.9918	18.5543	17.691	16.3228	17.0284	TRUE	89.107
ENSMUSG00000074782	4833422C13Rik	antisense	0.000233688	0.00983089	0.213085	0.0579113	6.42069	0.0149133	0.00165514	-4.04503e-05	0.00337544	0.00337544	9.45553	9.20274	9.03307	7.95635	7.39614	7.6093	TRUE	88.2421
ENSMUSG00000016946	Kctd5	protein_coding	0.000233817	0.00983089	0.159872	0.0434511	7.65619	0.00993335	0.000234907	0.00259709	0.0024373	0.00259709	46.4826	44.6587	43.2669	38.9363	37.7395	40.8214	TRUE	97.6275
ENSMUSG00000042105	Inpp5f	protein_coding	0.000234586	0.00983149	0.156611	0.0425745	9.36588	0.00770199	0.000100377	0.000329449	0.0026185	0.0026185	136.57	136.833	137.684	117.404	120.93	123.05	TRUE	96.1288
ENSMUSG00000100241	Slc18a3	protein_coding	0.000234453	0.00983149	-0.279472	0.0759709	7.36589	0.0303572	0.000642967	0.0080144	0.00253208	0.0080144	12.2138	11.5309	11.7085	14.7512	15.5552	17.7851	TRUE	79.8678
ENSMUSG00000118012	Gm46620	lincRNA	0.000236015	0.00987549	0.166545	0.0452939	7.76663	0.00892631	0.000657579	9.88787e-05	0.00241973	0.00241973	29.4481	29.0988	28.0328	25.4154	25.3866	24.4498	FALSE	66.7955
ENSMUSG00000064177	Ghrl	protein_coding	0.000238619	0.00996845	0.526286	0.143239	4.49527	0.0869535	0.0181978	-0.0133723	0.0125784	0.0125784	9.63345	10.7997	11.6711	7.56628	7.77189	6.48691	FALSE	70.7966
ENSMUSG00000053070	Cfap300	protein_coding	0.000239183	0.00997384	0.375817	0.102303	5.35313	0.0549307	0.00441391	0.011285	0.00671518	0.011285	8.84979	7.16988	6.88125	5.90465	5.36113	4.83508	TRUE	82.2584
ENSMUSG00000005983	1700037C18Rik	protein_coding	0.000239513	0.00997384	-0.57828	0.157431	4.3764	0.105724	0.0235246	-0.0167727	0.0136524	0.0136524	1.89741	1.89826	2.11453	3.40354	3.40638	3.68354	TRUE	73.3425
ENSMUSG00000112808	Gm4739	processed_pseudogene	0.000241002	0.0100198	0.282669	0.0769871	5.8658	0.0310829	0.00339605	0.00549447	0.00459794	0.00549447	21.0488	21.8841	23.0758	14.941	17.5322	19.0369	FALSE	55.5648
ENSMUSG00000086509	Nkx2-2os	antisense	0.000241483	0.0100236	0.229527	0.0625222	6.1134	0.0183218	0.00191304	0.00123321	0.0039505	0.0039505	2.89766	2.63292	3.08873	2.40754	2.29135	2.30919	TRUE	73.6585
ENSMUSG00000043885	Slc36a4	protein_coding	0.000241861	0.0100236	0.216017	0.0588485	7.45937	0.0181548	0.000385202	0.00480952	0.002493	0.00480952	29.935	28.7331	25.797	23.8768	22.3185	23.4648	TRUE	90.2192
ENSMUSG00000003038	Hmgn2	protein_coding	0.000242338	0.0100274	0.153358	0.0417843	8.34035	0.00832833	0.000191165	0.00139978	0.00242772	0.00242772	191.958	189.337	189.676	160.646	165.799	172.263	TRUE	95.1286
ENSMUSG00000030591	Psmd8	protein_coding	0.000243968	0.0100651	0.155993	0.0425221	8.47428	0.00941045	0.000270506	0.00236739	0.00244169	0.00244169	93.5059	93.313	88.2493	79.892	78.2408	83.8355	TRUE	98.0283
ENSMUSG00000035722	Abca7	protein_coding	0.000244021	0.0100651	-0.175397	0.0478123	7.737	0.0119725	0.000455322	0.0029737	0.0024236	0.0029737	5.63359	5.9591	6.73882	7.39145	7.80718	7.14133	TRUE	93.9423
ENSMUSG00000022421	Nptxr	protein_coding	0.000245656	0.0101165	0.156028	0.0425521	8.92072	0.00824746	0.000205047	0.000975038	0.00251097	0.00251097	32.2817	32.9803	31.7022	28.1324	28.0307	28.7608	TRUE	96.2823
ENSMUSG00000047242	Taf9b	protein_coding	0.0002471	0.0101599	0.166755	0.0454962	7.7874	0.010826	0.000569476	0.00253538	0.00241737	0.00253538	33.0416	30.9562	29.4629	27.1517	26.5368	27.4419	TRUE	76.0888
ENSMUSG00000116822	Gm41504	TEC	0.000249668	0.0102494	-0.861139	0.235117	3.00429	0.238472	0.0408964	-0.0208915	0.0420235	0.0420235	0.267889	0.232972	0.345195	0.748585	0.648724	0.677556	FALSE	0
ENSMUSG00000090486	BC035947	protein_coding	0.000251062	0.0102904	-0.443385	0.121105	5.47843	0.0765767	0.00367015	0.0183293	0.00609533	0.0183293	1.50567	1.1567	1.78329	2.32531	2.36593	2.32242	FALSE	68.5252
ENSMUSG00000060675	Plaat3	protein_coding	0.000252986	0.010353	0.190145	0.0519634	8.21134	0.0140868	0.000392772	0.00365752	0.00241706	0.00365752	42.2244	40.4125	37.8765	34.2691	32.3995	35.3743	TRUE	90.1686
ENSMUSG00000060621	Nkpd1	protein_coding	0.000255031	0.010404	-0.481517	0.131664	4.52677	0.0827901	0.0136934	0.00284725	0.0123098	0.0123098	0.441626	0.590034	0.574822	0.978395	0.876161	0.84118	FALSE	66.2195
ENSMUSG00000047767	Atg16l2	protein_coding	0.00025473	0.010404	-0.310753	0.0849642	5.58335	0.0376329	0.00372373	0.00710463	0.00562783	0.00710463	9.32626	11.5507	12.5724	15.5906	16.5306	14.428	TRUE	86.4022
ENSMUSG00000073753	Gm10571	pseudogene	0.000255745	0.0104168	0.812977	0.222341	3.31534	0.223839	0.0423134	-0.0103639	0.03184	0.03184	0.681387	0.879277	0.565211	0.354294	0.286126	0.29855	FALSE	0
ENSMUSG00000086231	Rapgef4os3	antisense	0.000258613	0.0104898	-0.449277	0.122969	4.63351	0.0780094	0.011241	0.010577	0.0114412	0.0114412	0.624496	0.59076	0.598704	1.0333	1.17194	0.763618	FALSE	0
ENSMUSG00000054405	Dnajc8	protein_coding	0.000258743	0.0104898	0.15621	0.0427568	7.90236	0.00883164	0.000333187	0.00155581	0.00240903	0.00240903	119.232	117.927	114.686	106.513	104.724	107.98	TRUE	90.8981
ENSMUSG00000057899	Adgrf2	protein_coding	0.00025847	0.0104898	-0.765842	0.209606	3.5397	0.224074	0.0396586	0.0204907	0.0262436	0.0262436	0.20484	0.146496	0.295154	0.497129	0.431922	0.434806	FALSE	56.4423
ENSMUSG00000025735	Rhbdl1	protein_coding	0.000259917	0.0105047	-0.29138	0.0797801	7.44304	0.0331085	0.00126374	0.00828356	0.00249924	0.00828356	22.6126	21.8679	24.0536	28.3963	30.7659	35.0609	FALSE	60.7107
ENSMUSG00000024646	Cyb5a	protein_coding	0.000259887	0.0105047	0.160684	0.0439952	8.09824	0.0100685	0.000298936	0.00260443	0.00241013	0.00260443	136.154	131.543	128.463	112.009	112.237	122.625	TRUE	98.319
ENSMUSG00000035131	Brinp3	protein_coding	0.000260571	0.0105148	0.16448	0.0450427	7.87344	0.0102337	0.000632848	0.00201421	0.00241041	0.00241041	29.533	27.1108	26.4374	23.8473	24.2733	24.166	TRUE	86.2072
ENSMUSG00000075334	Rprm	protein_coding	0.000262768	0.0105871	0.200317	0.0548893	6.47408	0.0156077	0.00122477	0.00323724	0.00329448	0.00329448	10.7206	11.4068	10.6323	9.33565	8.56679	9.69159	TRUE	89.4789
ENSMUSG00000086606	Gm13205	antisense	0.000264334	0.0106337	0.278515	0.0763481	5.89415	0.030266	0.00311426	0.00562929	0.0045124	0.00562929	22.519	20.9762	19.0756	15.7499	15.5141	17.5673	TRUE	73.1908
ENSMUSG00000029614	Rpl6	protein_coding	0.000265315	0.0106568	0.150737	0.0413318	8.80142	0.00854318	7.35854e-05	0.00208474	0.00248889	0.00248889	321.794	317.937	300.822	273.692	277.629	284.93	TRUE	99.0701
ENSMUSG00000029066	Mrpl20	protein_coding	0.00027082	0.0108611	0.163726	0.0449585	7.26543	0.0104674	0.000361285	0.00267061	0.00257763	0.00267061	99.7128	93.2512	90.0443	84.1179	81.0974	81.1577	TRUE	97.8478
ENSMUSG00000024360	Etf1	protein_coding	0.00027276	0.0109221	0.154397	0.0424181	8.85392	0.00897741	0.000200663	0.00208169	0.00249828	0.00249828	56.768	56.5559	53.1	48.5706	47.3862	50.3427	TRUE	97.1779
ENSMUSG00000017386	Traf4	protein_coding	0.000273572	0.0109378	0.165052	0.0453549	7.56571	0.0101959	0.000626941	0.00190211	0.00245867	0.00245867	21.2098	20.3738	21.9723	17.2968	18.9678	18.7934	TRUE	95.0599
ENSMUSG00000019861	Gopc	protein_coding	0.000274734	0.0109675	0.154325	0.0424199	8.51786	0.00879849	0.000252275	0.00181481	0.00244689	0.00244689	39.5207	38.0762	36.1079	33.5139	32.8523	33.6635	TRUE	87.5488
ENSMUSG00000042460	C1galt1	protein_coding	0.000277463	0.0110426	0.158765	0.0436709	7.96035	0.00877646	0.000453159	0.00106509	0.00240756	0.00240756	15.9637	15.9001	15.0026	14.0547	13.5493	13.4987	TRUE	83.6957
ENSMUSG00000053774	Ubxn7	protein_coding	0.000277045	0.0110426	0.165218	0.0454411	7.60336	0.0100901	0.000648391	0.00172787	0.00244895	0.00244895	19.2968	18.79	17.9664	16.7369	15.6144	16.4647	TRUE	90.555
ENSMUSG00000001289	Pfdn5	protein_coding	0.000279993	0.0111263	0.182594	0.050258	7.92546	0.0130332	0.000745494	0.0030433	0.00240824	0.0030433	205.96	191.311	183.427	163	163.456	168.927	TRUE	96.0819
ENSMUSG00000060429	Sntb1	protein_coding	0.000284969	0.0113068	0.323098	0.0890421	5.28183	0.0408318	0.00136727	0.0105255	0.00709764	0.0105255	4.45601	4.68181	4.44645	4.01784	3.72392	3.78931	TRUE	86.6424
ENSMUSG00000027203	Dut	protein_coding	0.000287354	0.0113841	0.199934	0.0551323	6.64275	0.0137564	0.0014916	0.0007138	0.00306775	0.00306775	22.4603	21.3015	22.8224	19.8063	17.7886	18.549	TRUE	83.674
ENSMUSG00000037773	Pced1a	protein_coding	0.000288488	0.0114117	-0.191116	0.0527154	6.93938	0.012352	0.00139962	0.000343475	0.00276875	0.00276875	6.54904	6.3589	6.90336	7.95196	8.1289	8.47935	TRUE	83.9809
ENSMUSG00000026355	Mcm6	protein_coding	0.000288971	0.0114135	0.227397	0.0627303	6.0999	0.0178688	0.00192185	0.00102319	0.00398078	0.00398078	6.99957	8.10387	7.46031	6.27627	6.09344	6.09499	TRUE	93.7022
ENSMUSG00000087178	A230056P14Rik	processed_transcript	0.000290204	0.0114449	0.200271	0.0552642	6.80995	0.0156975	0.000882729	0.00369846	0.0028808	0.00369846	22.2563	20.4553	19.3288	17.443	16.8271	17.8598	TRUE	81.0126
ENSMUSG00000022571	Pycrl	protein_coding	0.000291393	0.0114744	0.220381	0.060831	6.37397	0.0190108	0.00184876	0.00370185	0.00345036	0.00370185	10.3559	10.9542	11.1047	9.0872	8.11041	9.4816	TRUE	89.506
ENSMUSG00000015749	Anp32e	protein_coding	0.000292112	0.0114853	0.170772	0.0471459	7.64253	0.00980505	0.000893999	0.00042622	0.0024401	0.0024401	82.1773	88.6966	81.8207	73.0506	74.7088	71.9595	TRUE	98.7523
ENSMUSG00000020086	Macroh2a2	protein_coding	0.000293243	0.0115124	0.166458	0.0459676	7.33906	0.00906191	0.00062551	0.000311303	0.00254402	0.00254402	16.3558	16.4892	17.2866	14.6628	14.1402	14.8278	TRUE	83.6018
ENSMUSG00000014606	Slc25a11	protein_coding	0.000294337	0.0115207	-0.224622	0.0620463	7.32283	0.0197562	0.000243854	0.00553075	0.0025513	0.00553075	49.5005	51.2483	46.224	63.2406	59.2986	67.0077	TRUE	94.0488
ENSMUSG00000049562	Ap5b1	protein_coding	0.000293917	0.0115207	-0.303862	0.0839258	5.44132	0.0324326	0.00429337	0.0016228	0.00627193	0.00627193	1.50169	1.22566	1.34832	1.88137	1.85676	1.90285	TRUE	74.3699
ENSMUSG00000106694	Gm42894	TEC	0.000296379	0.0115314	0.36394	0.100579	5.11976	0.051875	0.0061122	0.00906201	0.00804506	0.00906201	1.60332	1.57287	1.79959	1.15586	1.41743	1.00175	FALSE	66.6691
ENSMUSG00000035443	Thyn1	protein_coding	0.000296046	0.0115314	0.166905	0.0461224	7.46928	0.00910937	0.000701565	0.000238709	0.00248935	0.00248935	69.9781	69.3891	67.2864	60.416	59.1311	60.4374	TRUE	91.9652
ENSMUSG00000021125	Arg2	protein_coding	0.000295918	0.0115314	0.448726	0.123997	4.37946	0.0690141	0.00943947	0.00132	0.0136234	0.0136234	2.075	2.05111	1.6574	1.28032	1.20008	1.27163	FALSE	0
ENSMUSG00000008668	Rps18	protein_coding	0.000295469	0.0115314	0.171761	0.0474577	8.51991	0.0115532	0.000161581	0.00321677	0.00244714	0.00321677	338.515	331.565	331.107	276.498	283.844	301.649	TRUE	99.3753
ENSMUSG00000053024	Cntn2	protein_coding	0.000297271	0.0115364	-0.167297	0.0462445	7.90538	0.00981888	0.000798923	0.000979037	0.00240891	0.00240891	14.4009	14.7997	16.4665	18.6488	18.5698	17.9435	TRUE	83.0438
ENSMUSG00000043993	2900052L18Rik	processed_transcript	0.000297835	0.0115364	-0.434338	0.120077	5.4857	0.0738969	0.00346208	0.0181655	0.00606144	0.0181655	2.36471	2.3003	3.11506	3.55939	4.19735	4.59173	TRUE	88.9517
ENSMUSG00000042043	Tbca	protein_coding	0.000297577	0.0115364	0.160724	0.0444309	7.52539	0.00911812	0.000490711	0.00121983	0.00247044	0.00247044	153.579	145.904	145.287	127.812	131.392	133.697	TRUE	76.0111
ENSMUSG00000118132	4833408A19Rik	bidirectional_promoter_lncRNA	0.000299743	0.011593	-0.655787	0.181381	3.66269	0.135181	0.0257148	-0.01801	0.0236337	0.0236337	0.666749	0.581628	0.756181	1.30172	1.32063	1.36088	TRUE	73.059
ENSMUSG00000056145	AI504432	lincRNA	0.00030074	0.0116054	0.159386	0.0440943	7.65927	0.00843865	0.000479779	0.00054206	0.00243669	0.00243669	15.0757	14.7553	14.3381	13.0789	12.861	12.7351	TRUE	81.3863
ENSMUSG00000042116	Vwa1	protein_coding	0.000300953	0.0116054	0.155861	0.0431214	7.8492	0.00889672	0.000377256	0.00163385	0.00241193	0.00241193	16.1589	16.3424	15.0199	13.7908	13.897	13.9328	TRUE	84.7537
ENSMUSG00000051735	Rinl	protein_coding	0.000301979	0.0116106	0.432359	0.119648	5.51927	0.0732589	0.00476618	0.0167072	0.00590778	0.0167072	6.09026	5.72381	7.20344	4.93113	4.41262	3.41491	TRUE	80.4619
ENSMUSG00000034755	Pcdh11x	protein_coding	0.000301792	0.0116106	0.167131	0.0462486	7.61265	0.00911909	0.000761658	0.000162404	0.00244674	0.00244674	13.9513	13.8079	13.3966	11.9802	11.7648	11.9011	TRUE	88.7964
ENSMUSG00000041343	Ankrd42	protein_coding	0.000303871	0.0116661	-0.200956	0.0556361	6.88904	0.0126892	0.00183408	-0.00111641	0.00280899	0.00280899	7.73939	7.94556	7.5978	9.96191	9.6466	9.79673	TRUE	79.6548
ENSMUSG00000025066	Sfr1	protein_coding	0.000304646	0.0116787	0.168803	0.0467428	8.20651	0.0111702	0.000203304	0.00307403	0.00241671	0.00307403	109.953	104.069	97.0867	90.3426	89.0435	91.0698	TRUE	88.9408
ENSMUSG00000041460	Cacna2d4	protein_coding	0.000307784	0.0117489	-0.567022	0.157128	4.5149	0.0995002	0.0246236	-0.0208161	0.0124103	0.0124103	0.974816	1.08724	0.924434	1.68819	1.7979	1.80903	TRUE	75.7638
ENSMUSG00000039530	Tusc3	protein_coding	0.000307664	0.0117489	0.154521	0.0428182	8.33954	0.00934995	0.000322453	0.00241124	0.00242765	0.00242765	95.2798	93.4353	88.2505	83.5486	77.7691	82.0493	TRUE	98.9185
ENSMUSG00000022596	Slurp1	protein_coding	0.000307828	0.0117489	2.05098	0.568356	0.978184	1.49693	0.160366	0.133348	0.324177	0.324177	0.072231	0.153945	0.0599297	0.00747209	0.0151807	0	FALSE	59.5677
ENSMUSG00000031549	Ido2	protein_coding	0.00031025	0.0117895	-0.545498	0.15125	4.2677	0.105869	0.0195825	0.00116613	0.0147325	0.0147325	0.708258	0.937827	0.715399	1.37307	1.23688	1.55527	TRUE	69.6338
ENSMUSG00000034201	Gas2l1	protein_coding	0.000309945	0.0117895	-0.171631	0.0475848	7.83693	0.0115543	0.000973815	0.00242265	0.00241283	0.00242265	17.4909	17.6689	16.059	21.3721	19.9401	21.0089	TRUE	91.113
ENSMUSG00000062328	Rpl17	protein_coding	0.000309607	0.0117895	0.154909	0.0429453	9.56426	0.00859061	8.61323e-05	0.00165332	0.00268032	0.00268032	450.206	432.413	425.812	376.724	379.633	390.856	TRUE	96.6344
ENSMUSG00000027864	Ptgfrn	protein_coding	0.000315305	0.0119468	0.152944	0.0424564	7.75185	0.00886251	0.000282231	0.0020239	0.00242159	0.00242159	12.5169	13.2208	12.2781	10.7781	10.9993	11.6165	TRUE	90.3366
ENSMUSG00000032491	Nradd	protein_coding	0.000315294	0.0119468	0.59601	0.165448	3.71561	0.131658	0.0184657	0.0128966	0.022594	0.022594	1.52824	2.23981	1.99882	1.16917	1.19721	0.930359	TRUE	79.7812
ENSMUSG00000001473	Tubb6	protein_coding	0.000317016	0.0119942	0.239575	0.0665303	5.91039	0.0197325	0.00217459	0.000967516	0.00446483	0.00446483	7.23712	7.19911	7.01543	5.65945	5.55458	6.11815	TRUE	84.0929
ENSMUSG00000031628	Casp3	protein_coding	0.000318149	0.0120196	0.167624	0.0465614	7.04441	0.00929274	0.00055585	0.000523451	0.00269609	0.00269609	28.2028	27.5626	27.276	23.8515	23.6532	24.5843	TRUE	81.3412
ENSMUSG00000025290	Rps24	protein_coding	0.00031897	0.0120331	0.159856	0.044412	10.0644	0.0082817	7.88421e-05	0.000690546	0.0028798	0.0028798	1059.46	1046.16	1022.74	909.641	930.871	901.977	TRUE	99.7906
ENSMUSG00000026384	Ptpn4	protein_coding	0.000321972	0.012122	0.22943	0.0637847	5.73017	0.0180818	0.00105118	0.00181166	0.00505156	0.00505156	26.6319	26.7415	26.5463	23.1081	20.4609	21.9361	TRUE	89.3868
ENSMUSG00000107023	Gm42715	protein_coding	0.000322719	0.012122	0.352572	0.0980362	6.92761	0.0488254	0.00781994	0.0065967	0.00277781	0.0065967	4.11745	3.29296	4.47455	2.95398	3.01494	2.55298	TRUE	82.8579
ENSMUSG00000019763	Rmnd1	protein_coding	0.000322422	0.012122	-0.205381	0.0571043	6.62297	0.0151697	0.0017991	0.00134504	0.00309226	0.00309226	31.3419	35.5321	35.5935	45.1616	43.6583	40.6979	TRUE	91.3332
ENSMUSG00000003872	Lin7b	protein_coding	0.000323653	0.0121396	0.212837	0.059194	6.11966	0.0177946	0.0012384	0.00401749	0.00393659	0.00401749	43.2948	43.3905	39.9978	33.1376	34.7286	37.837	TRUE	73.9257
ENSMUSG00000051951	Xkr4	protein_coding	0.000325632	0.0121613	0.15455	0.0430022	7.84617	0.00910158	0.000361641	0.00205817	0.00241214	0.00241214	19.6984	21.1123	21.067	17.4429	17.6784	19.3562	TRUE	72.6239
ENSMUSG00000032215	Rsl24d1	protein_coding	0.000325006	0.0121613	0.175518	0.0488295	7.05844	0.0109009	0.0008891	0.00118461	0.00268738	0.00268738	50.496	49.1875	46.8335	42.3862	41.3682	42.7395	TRUE	84.8187
ENSMUSG00000021871	Gm49342	protein_coding	0.000325559	0.0121613	0.297498	0.0827749	5.88102	0.0324241	0.00572592	0.00161478	0.0045516	0.0045516	16.3145	18.5089	15.3054	12.9648	11.893	12.9263	FALSE	0
ENSMUSG00000028266	Lmo4	protein_coding	0.000328111	0.0122189	0.16062	0.0447156	7.53171	0.0082963	0.000530723	0.000165136	0.0024685	0.0024685	41.5328	41.4572	40.7474	37.2838	35.5854	35.4518	TRUE	96.6922
ENSMUSG00000029447	Cct6a	protein_coding	0.00032805	0.0122189	0.157975	0.0439787	8.36092	0.00935487	0.000471511	0.00186355	0.00242967	0.00242967	237.542	246.916	229.318	202.035	209.406	215.192	TRUE	98.9094
ENSMUSG00000098234	Snhg6	lincRNA	0.000332396	0.0123432	0.195366	0.0544401	6.7549	0.0146358	0.00150765	0.00247409	0.00293794	0.00293794	72.5815	66.9654	66.9973	55.2539	58.9529	60.4784	TRUE	70.5926
ENSMUSG00000021791	Dydc2	protein_coding	0.000332356	0.0123432	-0.669469	0.18655	3.63321	0.142072	0.0279676	-0.0184487	0.0242338	0.0242338	1.04802	0.993489	0.978355	2.26973	1.78433	2.07341	TRUE	75.5688
ENSMUSG00000054091	1810037I17Rik	protein_coding	0.000336539	0.0124615	0.152203	0.0424504	7.94951	0.00819287	0.000295351	0.00125862	0.00240771	0.00240771	79.1606	75.1322	75.8308	68.1429	66.4082	70.1571	TRUE	94.6049
ENSMUSG00000107019	Gm43682	TEC	0.000336086	0.0124615	0.450308	0.125582	4.50193	0.0636067	0.0111351	-0.00766819	0.0125212	0.0125212	1.62426	1.53667	1.47742	1.0611	0.964454	0.997277	TRUE	76.9157
ENSMUSG00000103845	Gm19026	processed_pseudogene	0.00033906	0.0125193	-0.399927	0.111603	4.69992	0.0601464	0.00775387	0.00745102	0.0109291	0.0109291	0.485681	0.425828	0.419981	0.727458	0.580386	0.738936	FALSE	67.4455
ENSMUSG00000017404	Rpl19	protein_coding	0.000338681	0.0125193	0.152929	0.0426728	9.39989	0.00849666	0.000102995	0.00174758	0.00262846	0.00262846	499.15	491.267	471.008	421.638	430.044	438.109	TRUE	98.5158
ENSMUSG00000027544	Nfatc2	protein_coding	0.00034678	0.0127862	-0.167042	0.0466912	7.23464	0.00860193	0.000677846	-0.000389046	0.00259226	0.00259226	9.33822	9.1019	9.77457	11.5184	11.5643	11.1342	TRUE	79.6782
ENSMUSG00000029840	Mtpn	protein_coding	0.000347913	0.0128099	0.148792	0.0416001	8.83728	0.00871843	6.72668e-05	0.00252858	0.00249525	0.00252858	109.73	107.369	99.9146	94.1385	90.7465	95.478	TRUE	98.756
ENSMUSG00000020644	Id2	protein_coding	0.00035322	0.0129869	0.195501	0.0547197	8.85345	0.0150593	0.000150842	0.00434053	0.00249819	0.00434053	197.32	181.364	172.566	160.893	149.196	156.771	TRUE	98.9925
ENSMUSG00000036295	Lrrn3	protein_coding	0.000353999	0.0129973	0.151999	0.0425504	7.94007	0.00883262	0.000307926	0.00206901	0.00240788	0.00240788	22.3473	21.5559	20.1973	19.243	18.6889	18.5671	TRUE	93.0973
ENSMUSG00000034212	Ankmy1	protein_coding	0.000364713	0.013353	0.741799	0.208114	3.71606	0.173142	0.0423819	-0.0323045	0.0225854	0.0225854	0.414857	0.40357	0.358666	0.171782	0.191255	0.207168	FALSE	60.4362
ENSMUSG00000052516	Robo2	protein_coding	0.000364682	0.013353	0.159022	0.044614	8.14615	0.00861774	0.00057292	0.000716207	0.00241269	0.00241269	31.1038	30.3936	29.3661	27.0548	26.3506	26.3006	TRUE	90.5117
ENSMUSG00000034066	Farp2	protein_coding	0.000366554	0.0134016	0.190812	0.0535529	6.83135	0.0143643	0.00118259	0.00311927	0.00286025	0.00311927	7.36873	6.58044	7.02314	5.68403	5.79647	6.35054	FALSE	68.2815
ENSMUSG00000024099	Ndufv2	protein_coding	0.000368206	0.0134431	0.17007	0.0477471	8.61583	0.0114128	0.000141129	0.00327855	0.00245978	0.00327855	276.655	260.431	248.915	234.944	219.705	226.368	TRUE	99.3662
ENSMUSG00000029862	Clcn1	protein_coding	0.000370477	0.0135071	0.419869	0.117932	6.05036	0.0639667	0.0167657	-0.00291613	0.00409618	0.00409618	4.71527	3.80949	4.68256	2.90567	3.30297	2.56346	FALSE	68.9549
ENSMUSG00000042745	Id1	protein_coding	0.000372886	0.013576	0.263409	0.0740211	6.84862	0.0273902	0.00112702	0.00709167	0.00284429	0.00709167	23.7533	26.8924	23.6174	18.9868	18.3772	21.2251	TRUE	98.8029
ENSMUSG00000005360	Slc1a3	protein_coding	0.000375158	0.0136396	0.144506	0.0406263	8.08707	0.00797955	6.60913e-05	0.00207757	0.00240965	0.00240965	88.8536	92.7641	88.7438	81.6017	76.3199	83.2163	TRUE	99.6443
ENSMUSG00000107230	Gm19265	antisense	0.000377101	0.0136912	0.410099	0.115339	4.75705	0.0556648	0.00945121	-0.0029382	0.0105033	0.0105033	4.04119	4.25967	4.45053	2.60335	2.92454	3.17375	FALSE	0
ENSMUSG00000024940	Ltbp3	protein_coding	0.000379821	0.0137708	-0.189792	0.0534065	7.22901	0.014229	0.00153864	0.00273975	0.00259497	0.00273975	23.7254	26.6641	29.3039	33.636	33.9608	31.1182	TRUE	89.4627
ENSMUSG00000027447	Cst3	protein_coding	0.000383172	0.0138594	0.184285	0.0518908	10.2773	0.0134195	2.46475e-05	0.00401433	0.00298608	0.00401433	1354.52	1352.5	1250.78	1104.45	1086.78	1177.19	TRUE	99.9639
ENSMUSG00000076431	Sox4	protein_coding	0.00038333	0.0138594	0.148664	0.0418619	8.32805	0.00759782	0.00020204	0.00100733	0.00242659	0.00242659	21.0004	21.4825	20.2	18.8503	18.3853	18.3575	TRUE	98.7505
ENSMUSG00000047907	Tshz2	protein_coding	0.00038543	0.0139161	0.155146	0.0437048	8.66569	0.00951324	0.000149735	0.00271543	0.00246699	0.00271543	47.2121	46.3464	42.5728	41.2715	39.1054	39.3392	TRUE	95.403
ENSMUSG00000047215	Rpl9	protein_coding	0.000388267	0.0139798	0.148774	0.0419326	8.9296	0.00809537	0.000124784	0.0016943	0.00251273	0.00251273	346.005	336.372	323.386	299.62	293.015	299.448	TRUE	99.8917
ENSMUSG00000072964	Bhlhb9	protein_coding	0.000388055	0.0139798	0.152661	0.0430264	8.25378	0.00805385	0.000356639	0.000971146	0.00242027	0.00242027	42.5758	42.4503	40.8787	36.9859	36.0376	37.8473	TRUE	94.9444
ENSMUSG00000097231	Gm26852	antisense	0.000389062	0.0139891	-0.485088	0.136745	4.16998	0.0784579	0.0122474	-0.00241639	0.0158013	0.0158013	0.176233	0.156958	0.20228	0.285083	0.329708	0.276903	FALSE	66.2177
ENSMUSG00000034799	Unc13a	protein_coding	0.000392438	0.014091	-0.203631	0.0574398	7.06703	0.0163988	0.000484511	0.00446448	0.00268214	0.00446448	22.4547	23.83	25.9189	30.3389	33.3854	27.1227	TRUE	81.612
ENSMUSG00000006699	Cdc42	protein_coding	0.000394753	0.0141546	0.153545	0.0433306	9.79735	0.00928153	5.12335e-05	0.00270967	0.00276508	0.00276508	339.136	333.122	311.539	288.248	279.69	299.938	TRUE	99.4493
ENSMUSG00000021135	Slc10a1	protein_coding	0.000396194	0.0141868	0.768346	0.216887	3.24719	0.194323	0.0367622	-0.0152421	0.0337979	0.0337979	0.563378	0.619736	0.761206	0.274902	0.368359	0.26906	FALSE	0
ENSMUSG00000048271	Rbm33	protein_coding	0.000405389	0.0144783	0.199791	0.0564933	7.57162	0.0158048	0.000436015	0.00435123	0.00245706	0.00435123	21.6357	20.499	24.4741	17.573	18.864	19.4922	TRUE	92.0338
ENSMUSG00000024784	Gpha2	protein_coding	0.000405445	0.0144783	1.76651	0.499507	1.86957	1.16719	0.244315	0.0444546	0.129945	0.129945	0.645528	0.566149	0.421375	0.0433128	0.0644952	0.228888	FALSE	67.2017
ENSMUSG00000095562	Gm21887	lincRNA	0.000407589	0.0145349	-0.471998	0.133517	7.42782	0.0882266	0.00288674	0.0238533	0.0025053	0.0238533	64.8721	44.561	63.879	86.4453	100.919	95.2969	TRUE	78.826
ENSMUSG00000022858	Tra2b	protein_coding	0.000409359	0.0145781	0.150243	0.0425138	7.92275	0.00894079	0.00029016	0.00242098	0.00240832	0.00242098	80.6558	82.6293	76.1123	74.2122	68.432	70.5298	TRUE	97.9471
ENSMUSG00000103867	9630010A21Rik	TEC	0.000411464	0.0146331	-0.79266	0.224383	3.53495	0.24891	0.0325995	0.0429221	0.0263502	0.0429221	0.224615	0.190405	0.323117	0.65511	0.656339	0.389313	FALSE	63.2674
ENSMUSG00000043388	Tmem130	protein_coding	0.000414095	0.0147066	0.148939	0.0421812	9.31895	0.00816725	6.36907e-05	0.0018268	0.00260519	0.00260519	165.243	164.631	156.464	146.064	138.484	145.081	TRUE	94.6158
ENSMUSG00000076615	Ighg3	IG_C_gene	0.000417327	0.0148012	-1.39268	0.394652	2.60832	0.768765	0.139182	0.0944431	0.0612974	0.0944431	0.0745643	0.188609	0.0411619	0.305627	0.400813	0.374991	FALSE	0
ENSMUSG00000070524	Fcrlb	protein_coding	0.00042018	0.0148822	-0.708239	0.200801	3.68563	0.17318	0.0373042	-0.00893088	0.0231772	0.0231772	0.486586	0.549736	0.374286	1.0995	0.871816	0.970975	FALSE	55.5648
ENSMUSG00000026986	Hnmt	protein_coding	0.000421083	0.0148877	0.185358	0.0525613	6.91732	0.0129691	0.00135814	0.00196915	0.0027859	0.0027859	25.01	23.2976	22.3007	20.1781	19.5455	20.5592	TRUE	78.5768
ENSMUSG00000031980	Agt	protein_coding	0.000421662	0.0148877	0.264586	0.0750355	9.46503	0.0277581	7.3695e-05	0.0083718	0.00264826	0.0083718	170.679	165.714	152.555	135.376	115.004	135.212	TRUE	99.8086
ENSMUSG00000037085	Trmt12	protein_coding	0.000422051	0.0148877	-0.255588	0.0724887	5.85323	0.0197729	0.00324507	-0.00302586	0.00463685	0.00463685	1.7917	1.73983	1.82892	2.34987	2.42194	2.33376	TRUE	76.0815
ENSMUSG00000097320	Tmem147os	antisense	0.000422933	0.0148987	-0.217749	0.0617667	6.27146	0.0168155	0.00209334	0.00114551	0.00362935	0.00362935	12.8955	14.3723	15.2113	18.6948	18.5446	16.8056	TRUE	78.613
ENSMUSG00000028416	Bag1	protein_coding	0.000424528	0.0149347	0.150242	0.0426296	8.79297	0.00844608	0.000238499	0.0018544	0.00248743	0.00248743	142.371	139.552	130.346	121.02	122.587	121.3	TRUE	98.2847
ENSMUSG00000108601	Gm44645	TEC	0.000425572	0.0149512	0.246925	0.0700757	5.99407	0.0213518	0.00312997	0.000695205	0.00423593	0.00423593	7.30289	6.22956	7.27931	5.51826	5.61904	5.50562	TRUE	98.9817
ENSMUSG00000035772	Mrps2	protein_coding	0.000427872	0.0150118	-0.160019	0.0454307	7.61147	0.00808348	0.000648909	-0.00014686	0.00244702	0.00244702	17.7045	18.5701	18.4107	22.0389	21.702	22.0402	TRUE	87.2671
ENSMUSG00000072694	1500011B03Rik	protein_coding	0.000431424	0.0151161	0.218838	0.0621685	7.40568	0.0190049	0.000322338	0.00547504	0.00251456	0.00547504	113.101	103.989	98.3385	85.7344	83.034	91.2711	TRUE	97.6853
ENSMUSG00000107481	4833403J16Rik	lincRNA	0.00043722	0.0152986	0.487037	0.138499	4.33663	0.0738458	0.0147373	-0.0113818	0.0140356	0.0140356	2.91613	3.06076	3.47902	2.04539	1.9634	1.93627	FALSE	68.1063
ENSMUSG00000002985	Apoe	protein_coding	0.000438992	0.0153195	0.177987	0.0506297	11.4135	0.0118886	8.94466e-06	0.00297208	0.00383611	0.00383611	2948.44	2821.17	2684.68	2437.62	2382.72	2450.22	TRUE	99.9928
ENSMUSG00000113216	Gm40841	lincRNA	0.000438606	0.0153195	-0.237913	0.0676716	5.89718	0.0205984	0.00236572	0.00215632	0.00450344	0.00450344	13.5787	14.7271	16.8298	20.2081	20.1891	18.1315	FALSE	69.1247
ENSMUSG00000036885	Arhgef26	protein_coding	0.000442215	0.0154092	0.19019	0.0541308	7.35606	0.0135074	0.00185878	0.00146096	0.00253644	0.00253644	27.9233	26.5451	27.2796	22.4091	22.2331	25.1759	TRUE	96.5676
ENSMUSG00000037149	Ddx1	protein_coding	0.000442747	0.0154092	0.157394	0.0448009	7.71294	0.00960398	0.000583499	0.00213159	0.00242718	0.00242718	110.744	110.539	101.397	97.9241	95.3474	90.4409	TRUE	97.8911
ENSMUSG00000051747	Ttn	protein_coding	0.000445443	0.0154824	-1.57194	0.447643	2.27984	0.855348	0.21529	-0.0727224	0.0852855	0.0852855	0.0307299	0.06159	0.0599113	0.346289	0.334489	0.15811	TRUE	67.7109
ENSMUSG00000032279	Idh3a	protein_coding	0.000450134	0.0156246	0.173072	0.0493252	9.77989	0.0119058	8.96831e-05	0.00355978	0.00275825	0.00355978	231.091	239.734	210.187	196.467	193.461	198.533	TRUE	99.5161
ENSMUSG00000038607	Gng10	protein_coding	0.000451021	0.0156329	0.165942	0.0473001	7.2506	0.0103116	0.000771321	0.00179193	0.00258463	0.00258463	42.6068	44.5683	40.4523	38.3706	36.112	36.6813	FALSE	0
ENSMUSG00000066456	Hmgn3	protein_coding	0.000451572	0.0156329	0.156444	0.0445968	7.50541	0.00855578	0.000506484	0.00101027	0.00247683	0.00247683	96.4398	100.943	103.04	83.3662	90.4064	92.7106	TRUE	90.8096
ENSMUSG00000085830	Grin1os	antisense	0.00045433	0.0157075	-0.733462	0.209182	5.49035	0.213898	0.00437854	0.0612572	0.00603987	0.0612572	0.857145	1.20986	1.66365	2.44245	3.16851	2.17638	TRUE	67.0392
ENSMUSG00000109293	Dcst2	protein_coding	0.000457751	0.0158048	0.43104	0.123002	4.44285	0.0601409	0.00965453	-0.00415168	0.0130397	0.0130397	1.0705	0.941208	1.03131	0.733943	0.691394	0.602854	TRUE	74.2976
ENSMUSG00000048371	Pdp2	protein_coding	0.000459222	0.0158347	0.1675	0.0478096	7.1443	0.00963414	0.000790532	0.000731048	0.00263811	0.00263811	5.8413	5.77579	5.53836	5.18675	4.89106	4.8385	TRUE	83.8545
ENSMUSG00000097558	Gm26902	bidirectional_promoter_lncRNA	0.000461563	0.0158944	-0.597812	0.1707	3.72606	0.123964	0.0213134	-0.000375076	0.0223941	0.0223941	0.415984	0.286453	0.356667	0.608377	0.73094	0.639055	TRUE	67.5321
ENSMUSG00000019124	Scrn1	protein_coding	0.000469477	0.0161246	0.190747	0.0545368	7.87831	0.0144845	0.000463246	0.00399814	0.00241015	0.00399814	111.444	114.235	102.828	94.7389	90.3298	96.6914	TRUE	93.1551
ENSMUSG00000066357	Wdr6	protein_coding	0.000469486	0.0161246	0.148476	0.042451	9.33929	0.00799406	9.22324e-05	0.0016334	0.0026109	0.0026109	56.5435	61.0956	59.4332	51.5086	51.178	53.621	TRUE	93.4331
ENSMUSG00000029403	Cdkl2	protein_coding	0.000472076	0.0161922	0.168875	0.0483035	7.46285	0.00907869	0.00100814	-0.000354298	0.00249171	0.00249171	21.1625	21.3277	21.6696	17.9713	18.6451	19.0592	TRUE	85.3279
ENSMUSG00000097443	Gm17529	antisense	0.000474109	0.0162406	-0.784105	0.224352	3.34701	0.244847	0.0419042	0.0335968	0.0309748	0.0335968	0.146046	0.151704	0.256402	0.488819	0.462872	0.299146	FALSE	60.0643
ENSMUSG00000062561	Gm10118	TEC	0.000475849	0.0162788	0.363215	0.103954	4.99598	0.0456375	0.0073721	0.000202843	0.00883758	0.00883758	2.14173	2.01873	2.35977	1.73231	1.46746	1.45906	TRUE	72.0732
ENSMUSG00000027953	Slc50a1	protein_coding	0.000479794	0.016294	-0.193118	0.0553064	6.8515	0.0119377	0.00174652	-0.000809905	0.00284168	0.00284168	20.072	20.1676	21.466	25.9931	25.0414	26.0604	TRUE	95.0076
ENSMUSG00000050947	Amigo1	protein_coding	0.000480046	0.016294	-0.211821	0.060665	6.66331	0.0178767	0.000795272	0.0047251	0.0030428	0.0047251	12.5432	12.2473	10.5282	15.0835	14.9761	14.6033	TRUE	87.1046
ENSMUSG00000033342	Plppr5	protein_coding	0.000478812	0.016294	0.152881	0.0437762	8.03503	0.00885187	0.000466544	0.00183353	0.00240799	0.00240799	21.4932	20.8245	19.8956	18.5138	17.6959	18.6187	TRUE	81.7998
ENSMUSG00000053317	Sec61b	protein_coding	0.00047854	0.016294	0.197586	0.0565744	6.46356	0.013226	0.00149093	0.00040151	0.00331007	0.00331007	47.4399	44.7761	44.9276	40.641	38.7845	37.1046	TRUE	90.7843
ENSMUSG00000029156	Sgcb	protein_coding	0.000477354	0.016294	0.143781	0.0411608	8.29966	0.00660238	0.000117255	0.000383348	0.00242407	0.00242407	57.2337	56.4674	57.122	49.6747	50.6171	51.7147	TRUE	96.5134
ENSMUSG00000117900	Gm50323	antisense	0.00047821	0.016294	-0.393746	0.112735	4.8127	0.0484783	0.00896369	-0.0065044	0.0101001	0.0101001	1.17179	1.12419	1.30465	1.77558	1.87858	1.81434	FALSE	0
ENSMUSG00000027581	Stmn3	protein_coding	0.000490966	0.0166075	0.167835	0.0481503	9.83462	0.0112327	5.53921e-05	0.00342229	0.00277992	0.00342229	473.513	448.669	423.396	388.147	382.467	395.503	TRUE	98.5339
ENSMUSG00000025893	Kbtbd3	protein_coding	0.000490791	0.0166075	0.171869	0.0493063	6.97033	0.0106201	0.000900803	0.0012972	0.00274587	0.00274587	17.2325	16.5862	15.678	14.2978	14.1433	14.3064	TRUE	79.2594
ENSMUSG00000116995	Gm21926	transcribed_processed_pseudogene	0.000491191	0.0166075	-0.177183	0.0508342	6.888	0.0112601	0.00106631	0.00123613	0.00280986	0.00280986	19.4361	21.3381	20.3066	24.01	24.7752	26.0615	TRUE	79.411
ENSMUSG00000074354	Arhgap20os	antisense	0.000492978	0.0166463	-1.02538	0.294266	2.84909	0.377683	0.0813415	-0.00351641	0.0485473	0.0485473	0.144858	0.179355	0.31496	0.613416	0.502571	0.664742	FALSE	63.4299
ENSMUSG00000058600	Rpl30	protein_coding	0.00049555	0.0167115	0.15191	0.0436129	8.49401	0.00878122	0.000409121	0.00191362	0.00244401	0.00244401	419.206	405.19	384.461	364.109	355.109	347.847	TRUE	99.5378
ENSMUSG00000026322	Htr4	protein_coding	0.000497315	0.0167494	0.352079	0.101108	5.00493	0.0489688	0.00655588	0.00817026	0.00877843	0.00877843	3.23022	3.90581	2.96421	2.56916	2.2046	2.50345	FALSE	63.475
ENSMUSG00000040151	Hs2st1	protein_coding	0.000498389	0.0167639	0.148684	0.0427053	7.47884	0.00875418	0.000249702	0.00240296	0.00248591	0.00248591	20.7274	19.2675	18.849	17.3392	16.8804	17.8532	TRUE	96.9504
ENSMUSG00000001025	S100a6	protein_coding	0.000502779	0.0168522	0.209096	0.0600976	6.908	0.0174504	0.00222268	0.00319491	0.00279337	0.00319491	54.6733	53.4396	55.3969	43.078	43.6369	49.7569	TRUE	99.1965
ENSMUSG00000028497	Hacd4	protein_coding	0.000502954	0.0168522	0.27101	0.0778948	5.72205	0.0270994	0.00402031	0.00231157	0.00508109	0.00508109	3.83185	3.93934	3.68251	3.27164	3.0637	2.6504	TRUE	81.9677
ENSMUSG00000009535	Rnmt	protein_coding	0.000502453	0.0168522	0.188218	0.0540943	7.19398	0.0141392	0.0015035	0.00288578	0.00261228	0.00288578	32.929	31.7678	28.6258	27.0216	26.2252	26.3181	TRUE	90.2102
ENSMUSG00000049760	Micos13	protein_coding	0.000504323	0.0168764	-0.194998	0.0560587	6.80287	0.0151783	0.00112264	0.00359123	0.00288781	0.00359123	55.1216	51.3809	49.5501	65.1573	62.1952	66.5849	TRUE	95.4463
ENSMUSG00000025400	Tac2	protein_coding	0.000506592	0.0169306	0.186749	0.053706	6.80126	0.0139238	0.00109649	0.00323001	0.00288942	0.00323001	49.6665	48.8992	43.6583	41.1676	39.6654	40.634	FALSE	66.0191
ENSMUSG00000118479	Gm32514	unitary_pseudogene	0.000507456	0.0169377	1.33955	0.385282	2.15707	0.639608	0.125987	0.000629298	0.0966766	0.0966766	0.744316	1.11543	0.919433	0.399523	0.176071	0.155184	FALSE	0
ENSMUSG00000046449	Nexmif	protein_coding	0.000508403	0.0169476	0.153386	0.0441236	7.62631	0.0079644	0.000476725	0.000655996	0.00244361	0.00244361	5.81925	6.00638	5.70561	5.14725	5.03841	5.26504	TRUE	81.8901
ENSMUSG00000060227	Casc4	protein_coding	0.000509825	0.0169733	0.14981	0.0431039	9.092	0.00787655	0.000239417	0.00119019	0.00254751	0.00254751	111.683	107.029	104.575	94.1968	95.0537	97.0599	TRUE	93.4566
ENSMUSG00000111080	Gm20300	lincRNA	0.000511675	0.0170132	0.151804	0.0436901	8.10174	0.00920396	0.000289031	0.00257421	0.00241029	0.00257421	35.8921	35.1054	32.6144	31.4806	29.6588	30.228	TRUE	86.7055
ENSMUSG00000103710	D030062O11Rik	TEC	0.000512936	0.0170334	2.04219	0.587864	1.10299	1.52248	0.232711	0.106448	0.285665	0.285665	0.0930496	0.0564454	0.0344192	0	0.00837301	0.00791484	FALSE	55.5648
ENSMUSG00000097638	Carlr	protein_coding	0.000518567	0.0171985	-0.395838	0.114042	4.63815	0.0505406	0.00810364	-0.00368559	0.0114047	0.0114047	0.762593	0.644465	0.763536	1.11198	1.08668	1.10802	FALSE	64.8906
ENSMUSG00000032434	Cmtm6	protein_coding	0.000520718	0.0172479	0.153606	0.0442685	7.13154	0.00916388	0.000294521	0.0023123	0.00264503	0.00264503	18.769	17.8566	17.0385	15.6745	15.3446	15.9834	TRUE	88.5942
ENSMUSG00000045257	Morn2	protein_coding	0.000525023	0.0173684	-0.255837	0.0737782	5.72599	0.0252823	0.00309811	0.00395998	0.00506672	0.00506672	13.1139	13.4957	11.6359	18.0326	15.8161	17.0813	TRUE	82.7044
ENSMUSG00000046994	Mars2	protein_coding	0.000527132	0.017372	0.149789	0.0432095	7.63261	0.0074662	0.000358368	0.000560598	0.00244222	0.00244222	5.76126	5.95344	6.2237	5.06524	5.46591	5.33777	TRUE	82.3036
ENSMUSG00000106498	Gm43032	TEC	0.000526673	0.017372	0.289546	0.0835195	5.43942	0.0311662	0.00418213	0.00333672	0.00628113	0.00628113	3.03329	3.0312	2.52061	2.21429	2.16783	2.19217	FALSE	70.9429
ENSMUSG00000020361	Hspa4	protein_coding	0.000526163	0.017372	0.173682	0.0500946	9.6777	0.012061	0.00047302	0.00329119	0.00271987	0.00329119	161.202	151.118	140.558	129.48	129.874	131.134	TRUE	98.8769
ENSMUSG00000030729	Pgm2l1	protein_coding	0.000528382	0.0173912	0.154588	0.0446021	8.52066	0.00955648	9.83331e-05	0.00288569	0.00244724	0.00288569	49.3433	46.4579	43.8358	41.3495	40.3761	41.2444	TRUE	93.146
ENSMUSG00000097767	Miat	lincRNA	0.000530902	0.0174302	-0.498017	0.143742	7.25971	0.0992005	0.000608401	0.0303843	0.00258032	0.0303843	34.7739	37.4516	49.5028	68.5912	78.9	63.8379	TRUE	99.1171
ENSMUSG00000063439	B9d2	protein_coding	0.000530605	0.0174302	0.233777	0.0674717	5.89943	0.0177818	0.00233182	-0.00059892	0.00449681	0.00449681	12.677	12.3951	13.1676	10.1172	10.1402	10.6517	TRUE	87.8539
ENSMUSG00000021701	Plk2	protein_coding	0.000534721	0.0175335	0.171172	0.0494326	6.96168	0.0104781	0.000913249	0.00119692	0.00275213	0.00275213	17.4704	19.0231	17.5608	15.5051	15.8686	15.0181	TRUE	78.7899
ENSMUSG00000047986	Palm3	protein_coding	0.000538426	0.0176107	-0.475697	0.13745	5.81213	0.0905574	0.00973419	0.0186046	0.00476855	0.0186046	3.39201	2.34034	2.43634	3.9786	4.21882	4.51703	TRUE	74.5721
ENSMUSG00000063760	Rnf217	protein_coding	0.000538192	0.0176107	0.161276	0.0465982	7.35322	0.0103303	0.000719387	0.00243978	0.00253771	0.00253771	4.50011	4.99699	4.75333	4.1516	3.93381	4.37354	TRUE	89.0203
ENSMUSG00000041730	Prrxl1	protein_coding	0.000540372	0.0176521	0.217048	0.0627324	6.33438	0.0154988	0.00238602	-0.00067874	0.00351701	0.00351701	9.64932	9.63582	9.18078	7.63591	7.78034	8.06711	TRUE	68.0865
ENSMUSG00000044566	Cage1	protein_coding	0.00054351	0.0177324	0.400775	0.115886	4.79534	0.0579435	0.00991977	0.00227698	0.0102247	0.0102247	1.38426	1.29341	1.46287	0.801935	1.08575	0.98165	TRUE	74.7779
ENSMUSG00000027500	Stmn2	protein_coding	0.000554293	0.0180522	0.148891	0.0431188	9.70056	0.00770852	6.06192e-05	0.00126182	0.00272822	0.00272822	389.946	370.256	359.202	321.425	325.56	341.403	TRUE	99.7201
ENSMUSG00000070372	Capza1	protein_coding	0.000554696	0.0180522	0.164378	0.0476064	6.84137	0.0106666	0.000548637	0.00265207	0.00285092	0.00285092	80.204	79.7402	73.3437	71.2052	70.1173	76.1009	TRUE	94.9155
ENSMUSG00000097545	Mir124a-1hg	lincRNA	0.000556351	0.0180835	-0.452959	0.131215	6.57197	0.0822123	0.00045553	0.0253704	0.00315789	0.0253704	16.6698	19.7592	25.5131	32.297	38.0419	29.4066	TRUE	80.6226
ENSMUSG00000042289	Hsd3b7	protein_coding	0.000558323	0.018125	0.379423	0.109943	5.26784	0.0576936	0.00713489	0.0109963	0.00717517	0.0109963	7.68488	8.54599	7.37301	4.87777	5.20376	5.79585	FALSE	57.773
ENSMUSG00000047786	Lix1	protein_coding	0.000562032	0.0182227	0.172485	0.0500057	6.90812	0.0110117	0.000957586	0.00165044	0.00279327	0.00279327	11.004	11.6744	10.4441	9.53529	9.38758	9.68587	TRUE	82.8073
ENSMUSG00000027246	Ell3	protein_coding	0.000562827	0.0182258	0.475609	0.137901	4.80435	0.0906811	0.00754874	0.0209762	0.0101599	0.0209762	2.71888	2.1312	2.0373	1.61434	1.17225	1.51983	TRUE	67.6983
ENSMUSG00000022205	Sub1	protein_coding	0.000565383	0.0182859	0.153135	0.0444166	7.7787	0.00931129	0.000540934	0.00230427	0.00241832	0.00241832	147.982	137.902	140.031	120.907	123.795	133.668	TRUE	98.3064
ENSMUSG00000021098	4930447C04Rik	protein_coding	0.0005719	0.0184737	-0.222847	0.0646945	6.36095	0.0180171	0.00280611	0.00109251	0.00347195	0.00347195	18.3482	19.2488	22.0258	26.6061	25.3981	24.0637	TRUE	80.2903
ENSMUSG00000079103	Tgm7	protein_coding	0.000574936	0.0185488	0.792771	0.230245	3.10672	0.220064	0.0412251	-0.00182698	0.0382937	0.0382937	0.365831	0.402732	0.302994	0.123223	0.171159	0.196569	FALSE	60.9093
ENSMUSG00000052914	Cyp2j6	protein_coding	0.000576832	0.018587	0.143767	0.0417651	8.39757	0.00754044	0.000183159	0.00149152	0.00243332	0.00243332	37.8206	36.8146	35.81	32.657	31.7915	33.8159	TRUE	95.6052
ENSMUSG00000022400	Rbx1	protein_coding	0.00057987	0.0186618	0.161739	0.0470055	7.81013	0.0104993	0.000360611	0.00295366	0.0024151	0.00295366	124.031	117.962	114.179	102.831	101.407	107.79	TRUE	95.6125
ENSMUSG00000050747	Trim15	protein_coding	0.000589981	0.0189638	0.61146	0.177948	3.91164	0.132388	0.0282808	-0.00300197	0.0192172	0.0192172	0.930281	0.80718	1.03249	0.612996	0.44659	0.561368	FALSE	64.0564
ENSMUSG00000030043	Tacr1	protein_coding	0.000591588	0.018992	0.17172	0.0499847	7.00971	0.0116834	0.00102912	0.00251724	0.00271858	0.00271858	6.05675	5.69015	5.63229	4.711	4.99339	5.30364	TRUE	85.9237
ENSMUSG00000112581	1700022H01Rik	bidirectional_promoter_lncRNA	0.000596644	0.0191308	0.985309	0.287	2.74888	0.311735	0.0701339	-0.0445273	0.0534193	0.0534193	2.60844	2.08848	2.4511	1.08381	0.895297	0.694972	FALSE	0
ENSMUSG00000051550	Zfp579	protein_coding	0.000600586	0.0192335	-0.197803	0.0576459	7.26084	0.0157255	0.00231034	0.00267424	0.00257979	0.00267424	24.2017	25.3688	29.9193	32.9578	32.9845	32.7687	TRUE	88.1879
ENSMUSG00000047228	A2ml1	protein_coding	0.000601716	0.0192461	-0.29592	0.086253	5.73338	0.0351981	0.00346473	0.00769465	0.00503996	0.00769465	10.9619	11.1099	10.0591	15.4998	14.389	13.237	TRUE	68.722
ENSMUSG00000063801	Ap3s2	protein_coding	0.000608769	0.0194002	0.220697	0.0643868	8.13927	0.019587	0.000219142	0.00599935	0.00241228	0.00599935	30.2461	28.9852	26.3675	24.2306	21.8783	24.3786	TRUE	92.7163
ENSMUSG00000025586	Cpeb1	protein_coding	0.000607284	0.0194002	-0.174668	0.0509484	6.75156	0.0109878	0.000952004	0.00134182	0.0029416	0.0029416	32.122	32.4413	36.4735	42.3714	42.3579	39.3958	TRUE	82.2891
ENSMUSG00000112980	D430020J02Rik	bidirectional_promoter_lncRNA	0.000608667	0.0194002	-0.469163	0.136873	4.34045	0.0812634	0.0141032	0.00493324	0.0139982	0.0139982	0.401801	0.59606	0.506682	0.790179	0.828875	0.82755	FALSE	67.5592
ENSMUSG00000090408	Gm17402	protein_coding	0.000614796	0.0195684	-0.558369	0.163027	4.03025	0.124884	0.0223396	0.0168491	0.0175273	0.0175273	9.36811	13.5627	14.7587	18.6242	22.2193	26.9791	FALSE	0
ENSMUSG00000054679	Srsf12	protein_coding	0.000615547	0.0195684	0.162062	0.0473218	7.30143	0.00919362	0.000798031	0.000844998	0.002561	0.002561	22.3813	23.7128	22.4403	19.2069	20.2841	20.475	TRUE	85.1166
ENSMUSG00000071723	Gspt2	protein_coding	0.000622608	0.0197688	0.157286	0.0459688	7.24958	0.00831765	0.000584589	0.000535454	0.00258511	0.00258511	18.0724	18.3572	17.5577	15.9727	15.4723	15.8571	TRUE	82.7513
ENSMUSG00000102428	Pcdhga12	protein_coding	0.000626629	0.0198722	0.175778	0.0513999	6.90397	0.0105434	0.00116628	0.000426246	0.00279664	0.00279664	5.03242	5.16728	5.07872	4.26214	4.34045	4.57688	TRUE	76.3054
ENSMUSG00000059277	R74862	processed_transcript	0.00062809	0.0198944	0.209526	0.0612795	6.27337	0.0141718	0.00200693	-0.000755053	0.00362583	0.00362583	6.43699	6.50331	6.3777	5.08841	5.53508	5.43249	TRUE	92.5285
ENSMUSG00000067578	Cbln4	protein_coding	0.00062977	0.0198992	0.178403	0.052188	6.88588	0.0128165	0.00105842	0.00302696	0.00281165	0.00302696	8.79725	9.81798	8.66958	7.83234	7.5515	8.05444	TRUE	78.9452
ENSMUSG00000052584	Serp2	protein_coding	0.000629706	0.0198992	0.159358	0.0466164	7.57413	0.0102262	0.000799574	0.00246006	0.00245639	0.00246006	80.7213	78.0406	73.9086	66.0955	67.7814	69.9002	TRUE	83.2984
ENSMUSG00000067367	Lyar	protein_coding	0.000631542	0.019931	0.22009	0.0643972	5.97928	0.0185615	0.00194607	0.00309106	0.00427443	0.00427443	21.4722	20.6789	19.1898	15.8128	17.7658	17.1567	TRUE	87.1136
ENSMUSG00000087694	A530058N18Rik	processed_transcript	0.00063623	0.0200305	-0.235004	0.0688015	5.73123	0.0182673	0.00205276	7.12782e-05	0.0050477	0.0050477	10.0246	11.4702	11.0107	14.0418	14.6338	13.8149	TRUE	72.0894
ENSMUSG00000048758	Rpl29	protein_coding	0.000635988	0.0200305	0.142962	0.0418533	8.89882	0.00757724	0.000120829	0.00168645	0.00250672	0.00250672	338.564	329.561	323.002	285.775	294.254	302.679	TRUE	95.6648
ENSMUSG00000021796	Bmpr1a	protein_coding	0.000638696	0.0200839	0.149014	0.0436399	7.33624	0.00855402	0.000311373	0.00205424	0.00254528	0.00254528	38.2304	36.4951	35.5601	31.7594	32.3771	33.6477	TRUE	94.1933
ENSMUSG00000039717	Ralyl	protein_coding	0.000640803	0.0201258	0.198359	0.0581062	7.17446	0.0158555	0.000925729	0.00413878	0.00262223	0.00413878	70.6822	66.509	60.7961	55.786	55.7127	54.8542	TRUE	81.3899
ENSMUSG00000039899	Fgl2	protein_coding	0.000641775	0.0201321	0.311105	0.0911446	5.2472	0.0318925	0.0051699	-0.00159922	0.0072911	0.0072911	1.69708	1.72741	1.81794	1.23781	1.27971	1.42571	TRUE	86.2975
ENSMUSG00000036620	Mgat4b	protein_coding	0.000643654	0.0201668	0.181826	0.0532819	6.42936	0.011443	0.000896484	0.00100956	0.00336196	0.00336196	25.431	27.4816	26.0169	21.8634	22.5712	23.0306	TRUE	95.728
ENSMUSG00000060981	H4c8	protein_coding	0.000649788	0.0203345	-0.49708	0.145774	4.10728	0.0786283	0.0153309	-0.00970392	0.0165442	0.0165442	3.60463	3.07263	3.42759	5.71423	5.65677	5.76837	TRUE	73.6169
ENSMUSG00000086665	Gm13067	lincRNA	0.000650608	0.0203358	-0.880068	0.258116	3.93246	0.312304	0.0200024	0.0799331	0.0189036	0.0799331	1.83592	2.65432	3.44396	8.12986	7.71403	4.25791	FALSE	0
ENSMUSG00000052926	Rnaseh2a	protein_coding	0.000654318	0.0203784	-0.258139	0.0757442	6.40327	0.0268753	0.00399279	0.00461298	0.00340291	0.00461298	15.6265	14.6032	14.2538	19.8803	17.7831	21.6474	TRUE	84.0261
ENSMUSG00000024764	Naa40	protein_coding	0.00065303	0.0203784	-0.154269	0.0452592	7.56015	0.0083646	0.000612388	0.000918722	0.0024602	0.0024602	11.1503	11.8081	12.5492	13.7745	14.7926	13.9297	TRUE	89.0221
ENSMUSG00000063698	Sfxn4	protein_coding	0.000653734	0.0203784	-0.261713	0.0767873	6.04206	0.0276236	0.00216407	0.00668037	0.0041162	0.00668037	7.38195	8.63048	8.86663	11.5815	12.0436	9.69345	TRUE	82.8976
ENSMUSG00000058886	Deaf1	protein_coding	0.000656461	0.0204208	0.16095	0.0472389	7.51962	0.00800786	0.000875024	-0.000579524	0.00247225	0.00247225	58.2354	57.7905	57.6179	50.503	51.5406	49.3581	TRUE	97.8423
ENSMUSG00000040701	Ap1g2	protein_coding	0.000659418	0.0204883	0.749752	0.220132	6.82249	0.226788	0.0104981	0.0621891	0.00286865	0.0621891	9.03828	13.0934	15.4136	4.36239	7.52496	6.3107	TRUE	77.8275
ENSMUSG00000048924	Ccdc125	protein_coding	0.000665013	0.0206376	0.347889	0.102212	4.93403	0.0434923	0.00641663	0.00256381	0.0092542	0.0092542	2.54202	2.58203	2.18498	1.85282	1.86655	1.58562	TRUE	83.3381
ENSMUSG00000102143	Gm38057	TEC	0.000667552	0.0206672	-0.28452	0.0836192	5.41892	0.030303	0.00410688	0.00341499	0.00638137	0.00638137	1.56314	1.67441	2.0108	2.2959	2.37153	2.46461	FALSE	0
ENSMUSG00000021982	Cdadc1	protein_coding	0.000667413	0.0206672	0.188146	0.0552942	7.85304	0.0142886	0.000678802	0.00390738	0.00241167	0.00390738	39.9219	38.5941	36.0044	33.8048	30.5146	33.3619	TRUE	86.2235
ENSMUSG00000041062	Mslnl	protein_coding	0.000669336	0.0206978	1.10291	0.32421	2.65423	0.460687	0.0990883	0.0206155	0.0585801	0.0585801	0.164793	0.172021	0.236636	0.0647204	0.0983401	0.0357663	FALSE	57.3613
ENSMUSG00000033644	Piwil2	protein_coding	0.000674008	0.0208176	0.618202	0.181827	3.17879	0.117939	0.0136872	-0.00957891	0.0359046	0.0359046	0.831697	0.766196	0.838904	0.427303	0.505606	0.477419	FALSE	63.7404
ENSMUSG00000082088	Gm15753	unprocessed_pseudogene	0.000675153	0.0208283	1.47328	0.433383	2.26295	0.87563	0.194966	0.0856168	0.0867655	0.0867655	0.630868	0.311746	0.542826	0.0896767	0.224139	0.0503823	FALSE	64.8689
ENSMUSG00000043259	Fam13c	protein_coding	0.000681412	0.0209965	0.145497	0.0428317	8.00467	0.00814181	0.00034431	0.00189441	0.00240752	0.00240752	25.5067	24.7182	24.6086	23.0492	20.9519	22.5058	TRUE	78.8423
ENSMUSG00000067786	Nnat	protein_coding	0.000683735	0.0210432	0.212769	0.0626524	8.14988	0.0182915	0.000250667	0.00563731	0.00241292	0.00563731	107.763	102.6	109.702	80.6686	88.8748	95.3975	TRUE	95.1484
ENSMUSG00000028609	Magoh	protein_coding	0.000689886	0.0212075	0.176465	0.0519997	6.62134	0.0106401	0.000961655	0.000661041	0.00309431	0.00309431	56.2017	58.5363	57.8199	51.1225	46.9319	50.194	TRUE	97.0425
ENSMUSG00000037458	Azin1	protein_coding	0.000690812	0.0212109	0.177248	0.0522361	7.95725	0.0126993	0.000557406	0.00353551	0.0024076	0.00353551	137.352	133.669	126.422	117.821	107.062	118.147	TRUE	99.155
ENSMUSG00000097316	Gm10516	antisense	0.000693654	0.0212482	0.330882	0.0975457	5.6392	0.0386684	0.00887476	-0.00159537	0.00539799	0.00539799	6.24823	6.13333	5.83607	4.51888	5.03772	3.94502	TRUE	75.9317
ENSMUSG00000052906	Ubxn8	protein_coding	0.000693231	0.0212482	0.15943	0.0469984	6.96191	0.010276	0.000513858	0.00279942	0.00275196	0.00279942	20.9321	18.9762	19.2334	17.8584	16.5301	17.5526	TRUE	99.2362
ENSMUSG00000022336	Eif3e	protein_coding	0.000707671	0.0216521	0.163863	0.048386	8.69968	0.0108648	0.000218002	0.0032938	0.00247216	0.0032938	109.451	105.065	99.1996	93.9249	87.0023	92.9299	TRUE	93.8484
ENSMUSG00000103310	Pcdha12	protein_coding	0.000709902	0.0216949	0.215663	0.0636978	6.71395	0.0188221	0.00271697	0.00336915	0.0029836	0.00336915	4.08118	4.53308	3.87221	3.69345	3.46487	3.18112	FALSE	60.243
ENSMUSG00000020171	Yeats4	protein_coding	0.000712581	0.0217512	0.168212	0.0496978	7.14032	0.0114524	0.000801371	0.00290344	0.00264026	0.00290344	27.8378	28.6908	26.7997	24.4768	22.5723	25.295	TRUE	92.2144
ENSMUSG00000041774	Ydjc	protein_coding	0.000721492	0.0219975	-0.26599	0.0786656	5.73138	0.0234968	0.00423523	-0.00139575	0.00504718	0.00504718	4.30063	4.20048	4.94852	6.01151	6.2661	5.68393	TRUE	77.2516
ENSMUSG00000061787	Rps17	protein_coding	0.000724086	0.0220508	0.140731	0.0416327	8.37679	0.00720992	0.000168699	0.00141677	0.00243123	0.00243123	400.456	399.162	386.3	350.721	343.939	360.15	TRUE	99.2561
ENSMUSG00000041132	N4bp2l1	protein_coding	0.000726264	0.0220913	0.165487	0.0489685	7.08315	0.00933075	0.000924365	0.000469279	0.00267251	0.00267251	31.0306	30.0918	31.1509	28.1378	26.5749	24.9307	TRUE	89.7227
ENSMUSG00000100707	Gm28523	antisense	0.00074065	0.0224462	-0.554632	0.16438	3.91777	0.101429	0.0214074	-0.00997666	0.0191241	0.0191241	0.560338	0.503617	0.62569	1.03756	1.13707	0.869236	FALSE	65.6327
ENSMUSG00000085622	3110056K07Rik	processed_transcript	0.000741376	0.0224462	-0.235108	0.0696865	5.8924	0.0197839	0.00276671	0.00123468	0.0045176	0.0045176	8.12725	9.28927	8.24529	11.2793	11.7493	10.3785	TRUE	76.0292
ENSMUSG00000039851	4932438H23Rik	protein_coding	0.000740916	0.0224462	0.46436	0.13763	5.00291	0.0816891	0.0196213	0.00162884	0.00879173	0.00879173	1.95304	1.82118	2.23598	1.45029	1.05568	1.3965	TRUE	77.4917
ENSMUSG00000104252	Pcdha4	protein_coding	0.000739346	0.0224462	0.218203	0.0646611	6.70181	0.0168654	0.00327407	-4.69411e-05	0.00299752	0.00299752	5.56129	5.86531	5.30576	4.41927	4.62484	4.81025	FALSE	0
ENSMUSG00000028007	Snx7	protein_coding	0.000750377	0.0226228	0.193386	0.0573765	6.36817	0.0127645	0.00147816	0.000453091	0.00345994	0.00345994	11.9345	11.5178	11.3608	9.57228	9.73767	10.272	TRUE	84.7808
ENSMUSG00000028527	Ak4	protein_coding	0.000750681	0.0226228	0.249091	0.0739063	5.73086	0.0251685	0.00301732	0.0051759	0.00504906	0.0051759	11.7292	13.5592	13.5855	10.6776	9.33644	11.2231	TRUE	76.1863
ENSMUSG00000052479	A330008L17Rik	lincRNA	0.000750359	0.0226228	-0.317002	0.0940524	5.54569	0.0407621	0.0033289	0.00993987	0.00579024	0.00993987	2.37911	2.76024	2.58686	4.24618	3.20256	3.53689	FALSE	63.4985
ENSMUSG00000032507	Fbxl2	protein_coding	0.000749373	0.0226228	-0.203436	0.0603516	6.6097	0.0164291	0.00235448	0.002662	0.00310899	0.00310899	10.3564	12.2208	12.4169	14.8497	15.4696	13.5992	TRUE	81.1173
ENSMUSG00000031167	Rbm3	protein_coding	0.00075257	0.0226536	0.169212	0.0502162	9.0801	0.0116158	0.000129353	0.00365314	0.00254478	0.00365314	213.377	221.386	224.068	180.174	185.663	205.912	TRUE	99.1026
ENSMUSG00000022112	Gpc5	protein_coding	0.000755756	0.0227232	0.148424	0.0440621	7.69458	0.00892653	0.000482013	0.00241505	0.00243019	0.00243019	30.8723	32.1287	29.8251	28.4991	26.0306	27.701	TRUE	87.3447
ENSMUSG00000075701	Selenos	protein_coding	0.000761396	0.0228664	0.153565	0.0456161	7.33261	0.00879942	0.000574338	0.00158162	0.00254691	0.00254691	52.8888	52.9593	53.6582	45.3863	45.5204	49.6053	TRUE	97.6654
ENSMUSG00000029270	Dipk1a	protein_coding	0.000772259	0.0231504	0.164909	0.0490429	6.95109	0.010156	0.000847879	0.00164892	0.00275993	0.00275993	43.8644	42.3806	42.0613	37.9134	35.5893	38.4999	TRUE	84.463
ENSMUSG00000108242	9330118I20Rik	processed_transcript	0.000776178	0.0231504	0.34817	0.103586	4.76425	0.047262	0.00564474	0.00797441	0.0104505	0.0104505	1.30906	1.47493	1.27305	0.842368	0.933945	1.13254	TRUE	74.211
ENSMUSG00000020256	Aldh1l2	protein_coding	0.00077585	0.0231504	-0.248998	0.0740784	5.86665	0.0227554	0.00363612	0.00155819	0.0045953	0.0045953	5.32545	6.43248	6.01076	7.99086	7.44814	7.84093	TRUE	70.0058
ENSMUSG00000003948	Mmd	protein_coding	0.000775092	0.0231504	0.141725	0.0421606	7.93356	0.00744543	0.000258247	0.00151634	0.00240803	0.00240803	38.7187	38.9891	36.3264	33.72	33.6924	34.094	TRUE	96.703
ENSMUSG00000071415	Rpl23	protein_coding	0.000773856	0.0231504	0.140898	0.0419093	8.82619	0.00743265	0.000141324	0.00170489	0.00249326	0.00249326	281.917	272.674	265.613	238.938	249.465	245.231	TRUE	99.9242
ENSMUSG00000052146	Rps10	protein_coding	0.000775442	0.0231504	0.14456	0.0430056	9.02517	0.00847857	0.000241664	0.00251999	0.00253256	0.00253256	331.727	304.229	305.308	271.528	275.581	285.473	TRUE	96.8457
ENSMUSG00000031479	Vps36	protein_coding	0.000782376	0.0232819	0.151598	0.0451325	7.29705	0.00933893	0.000404295	0.00265112	0.002563	0.00265112	20.2379	21.1888	20.5369	17.7826	17.3891	19.5384	TRUE	92.2902
ENSMUSG00000040856	Dlk1	protein_coding	0.000782308	0.0232819	0.311591	0.0927635	7.42524	0.0394527	0.000399039	0.0125086	0.00250635	0.0125086	38.4769	36.5949	31.4306	26.7709	24.7261	28.6788	TRUE	93.3194
ENSMUSG00000032320	Rcn2	protein_coding	0.000786587	0.0233623	0.142351	0.0423983	9.32562	0.00813366	8.93684e-05	0.00247877	0.00260705	0.00260705	186.015	180.202	173.313	163.117	153.926	163.876	TRUE	99.6569
ENSMUSG00000090564	A430057M04Rik	antisense	0.000786871	0.0233623	-0.413477	0.123155	4.48774	0.0579136	0.0101071	-0.00182641	0.0126436	0.0126436	0.495688	0.467897	0.515997	0.797845	0.861519	0.653332	FALSE	68.4421
ENSMUSG00000117712	Gm19159	processed_pseudogene	0.000792919	0.0235151	1.37902	0.411004	2.25967	0.658439	0.16633	-0.0564203	0.0870562	0.0870562	0.724801	0.509503	0.469103	0.091921	0.221001	0.110837	FALSE	0
ENSMUSG00000028555	Ttc39a	protein_coding	0.000798048	0.0236404	-0.248791	0.0741893	5.63158	0.0198612	0.00282751	-0.00121243	0.00542856	0.00542856	9.12784	8.48127	9.43069	12.0907	11.7542	11.66	TRUE	73.9383
ENSMUSG00000015932	Dstn	protein_coding	0.000798988	0.0236413	0.143625	0.0428329	9.50823	0.00763703	9.00517e-05	0.00172069	0.00266193	0.00266193	222.133	219.83	207.756	195.479	188.557	194.951	TRUE	93.5487
ENSMUSG00000002190	Clgn	protein_coding	0.000802674	0.0237235	0.140515	0.0419214	8.74018	0.00693269	0.000157509	0.00110418	0.00247859	0.00247859	59.5197	54.9984	56.652	50.425	51.0564	51.4357	TRUE	74.9133
ENSMUSG00000039349	C130074G19Rik	protein_coding	0.000811217	0.0239488	0.198122	0.0591596	6.96313	0.0159755	0.000840363	0.00440942	0.00275107	0.00440942	8.83154	8.42383	7.5605	6.74841	6.92196	7.16348	TRUE	84.1073
ENSMUSG00000044018	Mrpl50	protein_coding	0.000821824	0.0242071	0.175547	0.0524751	7.50378	0.0125494	0.000590203	0.00354025	0.00247737	0.00354025	29.1085	27.8704	25.5097	24.2651	22.9561	23.8767	TRUE	81.8251
ENSMUSG00000043144	Aqp6	protein_coding	0.000821644	0.0242071	-0.352091	0.105246	4.91673	0.0501389	0.00724283	0.00894266	0.00937237	0.00937237	1.56695	1.33261	1.22874	2.2669	1.80185	1.9575	TRUE	67.2776
ENSMUSG00000047363	Cstad	protein_coding	0.000826491	0.0243171	-1.04287	0.311886	2.5473	0.341759	0.0807802	-0.0614249	0.0651288	0.0651288	0.360443	0.331589	0.334552	1.13371	1.04313	0.765269	FALSE	60.0119
ENSMUSG00000027162	Lin7c	protein_coding	0.000830788	0.0243885	0.140467	0.0420268	8.15469	0.00707122	0.000236155	0.00120371	0.00241323	0.00241323	49.7725	49.4263	46.743	44.1532	42.9825	43.3016	TRUE	98.6873
ENSMUSG00000093904	Tomm20	protein_coding	0.000830388	0.0243885	0.318305	0.0952308	9.41977	0.0412782	0.000402683	0.0132007	0.0026344	0.0132007	167.179	141.008	131.28	109.347	100.57	117.24	TRUE	97.7051
ENSMUSG00000001260	Gabrg1	protein_coding	0.000835909	0.0245112	0.148772	0.0445343	7.75118	0.00891745	0.000553288	0.00229356	0.00242167	0.00242167	30.6576	29.9391	29.1536	24.9132	26.3791	28.4812	TRUE	94.1301
ENSMUSG00000098090	2700099C18Rik	transcribed_unprocessed_pseudogene	0.000837211	0.0245218	0.289898	0.086791	5.4547	0.0288414	0.0050914	-0.000555062	0.00620761	0.00620761	8.21783	8.26817	8.02455	6.12555	7.02773	5.78078	TRUE	76.309
ENSMUSG00000044881	Coa4	protein_coding	0.000839334	0.0245289	-0.429207	0.128525	5.31364	0.0750879	0.00792722	0.0168507	0.00692439	0.0168507	3.69953	4.45658	3.0041	5.74814	5.4449	6.27708	TRUE	76.2982
ENSMUSG00000022808	Snx4	protein_coding	0.000838829	0.0245289	0.163932	0.0490865	7.74949	0.0109535	0.00036836	0.00324586	0.0024219	0.00324586	47.2644	46.0783	44.2224	39.3186	38.218	42.556	TRUE	96.7843
ENSMUSG00000025809	Itgb1	protein_coding	0.000842133	0.0245831	0.138276	0.0414179	8.89659	0.00736389	6.68811e-05	0.00196784	0.00250629	0.00250629	129.157	128.712	121.66	114.302	111.811	117	TRUE	97.5264
ENSMUSG00000028959	Fastk	protein_coding	0.00085575	0.0249527	-0.193644	0.0580797	7.10526	0.0152973	0.00097912	0.00408076	0.0026597	0.00408076	28.3141	31.8591	32.7749	36.5105	38.2337	40.9276	TRUE	95.7081
ENSMUSG00000109224	Tmem147os	processed_transcript	0.000856879	0.0249577	0.362036	0.108598	5.09034	0.0445981	0.00946191	-0.00286551	0.00822826	0.00822826	14.344	14.8511	13.2318	9.32095	10.1795	10.884	FALSE	61.3192
ENSMUSG00000097267	1700109K24Rik	antisense	0.000860302	0.0250294	-0.406017	0.121831	4.6238	0.0611415	0.0107464	0.00386188	0.0115177	0.0115177	2.13371	2.44183	3.07045	3.99614	4.01432	3.65706	FALSE	0
ENSMUSG00000040374	Pex2	protein_coding	0.000863687	0.0250719	0.145936	0.0438045	7.77472	0.00796185	0.000459472	0.00150634	0.00241878	0.00241878	44.6936	42.8878	41.6339	38.308	37.202	39.1437	TRUE	99.3897
ENSMUSG00000022035	Ccdc25	protein_coding	0.00086283	0.0250719	0.153885	0.0461865	7.76135	0.009664	0.00063641	0.00256339	0.00242038	0.00256339	33.9397	32.3185	30.6501	28.7602	27.4311	29.0793	TRUE	84.6508
ENSMUSG00000017713	Tha1	protein_coding	0.000865243	0.0250892	-0.358767	0.107704	5.11774	0.0478316	0.00934281	0.00217906	0.00805754	0.00805754	1.3621	1.77153	1.71168	2.22976	2.37538	2.46026	TRUE	77.7481
ENSMUSG00000016386	Mpped2	protein_coding	0.000866862	0.0251082	0.200918	0.0603263	6.29644	0.0140976	0.00187512	0.000608957	0.00358377	0.00358377	19.7378	17.8706	17.9002	15.6398	15.5771	15.4261	TRUE	89.8075
ENSMUSG00000055078	Gabra5	protein_coding	0.000869198	0.0251479	0.140406	0.0421669	8.0907	0.00795876	0.000257265	0.00229854	0.0024098	0.0024098	38.3447	34.4726	34.8105	31.8619	31.9483	32.1211	TRUE	80.5359
ENSMUSG00000021109	Hif1a	protein_coding	0.000872253	0.0251993	0.138112	0.0414903	8.39488	0.00769265	0.000149115	0.00231357	0.00243305	0.00243305	77.3412	79.7186	75.2145	70.7152	66.7698	70.6807	TRUE	98.9871
ENSMUSG00000006958	Chrd	protein_coding	0.000872908	0.0251993	-0.380641	0.114355	6.081	0.0591587	0.00530755	0.0143082	0.00402401	0.0143082	1.98602	2.32403	2.60651	2.91091	3.73844	3.67265	TRUE	84.5804
ENSMUSG00000090122	Kcne1l	protein_coding	0.000879209	0.0253531	0.173279	0.0520893	7.31012	0.0122636	0.000658832	0.0034111	0.00255705	0.0034111	22.9594	23.3075	22.1752	20.0557	18.36	20.7086	TRUE	94.4334
ENSMUSG00000032388	Spg21	protein_coding	0.000885322	0.0255012	0.236091	0.0710124	6.31965	0.022773	0.00360573	0.0039584	0.00354259	0.0039584	18.0314	17.7528	18.7555	13.268	14.4864	16.6122	TRUE	93.982
ENSMUSG00000078879	Zfp973	protein_coding	0.000888476	0.0255366	-0.205702	0.0618904	6.22532	0.0137557	0.00202857	-0.000701432	0.00371707	0.00371707	13.9313	13.5143	14.7004	18.4034	17.364	17.4692	TRUE	66.6366
ENSMUSG00000066233	Tmem42	protein_coding	0.000888509	0.0255366	-0.32311	0.0972157	4.7798	0.035988	0.00383916	0.00199587	0.0103372	0.0103372	6.13881	6.60081	6.43504	8.78881	8.60952	10.0749	TRUE	88.4515
ENSMUSG00000022677	Fopnl	protein_coding	0.000894067	0.025668	0.162016	0.0487722	7.61724	0.0107293	0.000572743	0.00299535	0.00244567	0.00299535	47.4662	46.7364	45.7522	44.2996	38.3915	39.2759	TRUE	94.9661
ENSMUSG00000092242	Gm20515	lincRNA	0.000895114	0.0256698	-0.244806	0.0737018	5.71482	0.0205244	0.00304035	0.000141451	0.0051076	0.0051076	1.30665	1.47505	1.51606	1.79237	1.98507	1.84936	TRUE	83.7769
ENSMUSG00000025909	Sntg1	protein_coding	0.000897938	0.0257	0.272225	0.0819782	6.86834	0.0302964	0.00209615	0.0079845	0.00282671	0.0079845	10.029	10.0341	8.21849	8.29933	7.51189	8.25621	TRUE	75.6392
ENSMUSG00000028127	Abcd3	protein_coding	0.000898138	0.0257	0.141857	0.0427198	8.99681	0.00728933	0.000210993	0.00135441	0.00252649	0.00252649	103.34	103.907	98.1142	92.2	88.4895	91.2351	TRUE	99.238
ENSMUSG00000078894	2210418O10Rik	protein_coding	0.000899845	0.0257034	-0.240614	0.0724719	5.56025	0.0175552	0.00215151	-0.00191824	0.00572675	0.00572675	5.13734	5.34642	5.38503	6.98328	6.90896	6.88431	TRUE	73.8986
ENSMUSG00000020844	Nxn	protein_coding	0.00090023	0.0257034	0.184612	0.0556062	6.41608	0.0139349	0.000997902	0.00364017	0.00338266	0.00364017	8.47222	8.4566	7.76539	6.79533	6.82534	7.43554	TRUE	96.7391
ENSMUSG00000024608	Rps14	protein_coding	0.000905022	0.0258119	0.152496	0.0459533	8.47033	0.00951057	0.000217664	0.0029499	0.00244124	0.0029499	232.699	223.759	221.504	195.642	192.544	210.895	TRUE	99.2868
ENSMUSG00000108154	Gm44033	TEC	0.000906731	0.0258324	0.537706	0.162058	3.97463	0.107757	0.0211033	0.0051701	0.0182911	0.0182911	2.61697	2.68098	2.93064	1.72628	1.29424	1.9627	FALSE	0
ENSMUSG00000031613	Hpgd	protein_coding	0.000911346	0.0258978	0.154017	0.0464387	7.2276	0.0097042	0.000634682	0.00260015	0.00259566	0.00260015	26.2796	28.9473	31.5868	24.4676	26.2078	25.4119	TRUE	78.1471
ENSMUSG00000069682	Gm10275	transcribed_processed_pseudogene	0.000912006	0.0258978	0.138273	0.0416944	8.23526	0.00662754	0.000188798	0.00092581	0.00241883	0.00241883	279.905	271.818	273.546	241.173	245.208	252.188	TRUE	98.3172
ENSMUSG00000084375	Gm11637	processed_pseudogene	0.000910708	0.0258978	0.967998	0.291851	2.98574	0.383319	0.0568887	0.070877	0.042745	0.070877	2.19375	1.90059	2.0191	1.3994	0.609762	0.538847	FALSE	0
ENSMUSG00000046861	Hectd3	protein_coding	0.00091521	0.0259605	-0.194493	0.0586641	5.88305	0.0126847	0.000616703	0.00105377	0.00454552	0.00454552	13.001	12.9082	13.3602	15.4083	16.7099	16.57	TRUE	90.3727
ENSMUSG00000033805	Ephx4	protein_coding	0.00092496	0.0261801	0.309314	0.0933805	4.81522	0.034311	0.00299779	0.00401275	0.0100821	0.0100821	12.0017	11.0627	11.2529	7.94485	8.52226	9.49554	TRUE	88.5527
ENSMUSG00000036840	Siah1a	protein_coding	0.000924636	0.0261801	0.165653	0.0500083	7.15275	0.0112333	0.000687224	0.00306402	0.00263359	0.00306402	22.4179	21.3383	20.328	17.5715	19.0234	19.1248	TRUE	84.3114
ENSMUSG00000030681	Mvp	protein_coding	0.000926579	0.0261975	0.180222	0.0544162	6.55609	0.0128638	0.00126261	0.00263713	0.00317907	0.00317907	5.75065	5.22035	5.28755	5.04409	4.60081	4.31036	TRUE	89.5782
ENSMUSG00000035864	Syt1	protein_coding	0.00092776	0.0262024	0.139971	0.0422674	9.28139	0.00763394	8.49118e-05	0.00211054	0.00259489	0.00259489	107.421	107.197	99.4828	94.9943	91.0256	94.1469	TRUE	90.472
ENSMUSG00000063457	Rps15	protein_coding	0.000933131	0.0263256	0.156425	0.047259	9.03449	0.0100207	0.000145918	0.0032042	0.00253459	0.0032042	503.346	485.28	482.345	408.854	431.553	448.849	TRUE	99.4962
ENSMUSG00000118038	Gm9895	lincRNA	0.000938163	0.0264389	-0.656452	0.198417	3.43323	0.174153	0.0303037	0.0257895	0.0287504	0.0287504	0.849036	1.51818	1.09165	1.87504	2.27857	2.62768	TRUE	69.7277
ENSMUSG00000087356	Gm13856	antisense	0.000940221	0.0264683	-0.908754	0.274728	3.01001	0.323631	0.0714094	0.0234419	0.0418041	0.0418041	0.155401	0.152115	0.3438	0.532926	0.553464	0.496009	FALSE	0
ENSMUSG00000027189	Trim44	protein_coding	0.000957955	0.0269385	0.148713	0.0450292	7.01835	0.00906782	7.16751e-05	0.00296976	0.00271286	0.00296976	80.4064	76.936	74.1052	69.946	66.3114	70.1179	TRUE	98.1565
ENSMUSG00000018733	Pex12	protein_coding	0.000959617	0.0269561	0.198869	0.060225	6.53091	0.0154969	0.00222715	0.00231316	0.00321342	0.00321342	8.412	8.76958	9.85886	7.34275	7.19507	7.94575	TRUE	83.4988
ENSMUSG00000035572	Dcaf10	protein_coding	0.000961732	0.0269811	0.162585	0.0492458	6.73216	0.00856701	0.000674666	0.000121447	0.00296306	0.00296306	11.0103	10.6405	10.5528	9.31218	9.28045	9.45524	TRUE	93.6372
ENSMUSG00000001829	Clpb	protein_coding	0.000962576	0.0269811	-0.232023	0.0702837	6.37733	0.0220782	0.00174439	0.00566529	0.00344485	0.00566529	11.6145	13.2144	12.5313	16.359	14.5313	14.5521	TRUE	87.825
ENSMUSG00000098784	Gm27174	lincRNA	0.000970736	0.0271806	0.465431	0.141088	3.9065	0.0769667	0.0105627	0.0044109	0.0192959	0.0192959	0.833864	0.779822	0.755363	0.475818	0.616734	0.441989	FALSE	69.0452
ENSMUSG00000028145	Them4	protein_coding	0.000972479	0.0272002	0.185358	0.0561968	7.61139	0.014097	0.000526031	0.00421109	0.00244704	0.00421109	37.8769	36.5251	32.8491	31.2601	29.4764	30.6228	TRUE	83.8437
ENSMUSG00000042348	Arl15	protein_coding	0.000976121	0.0272728	0.167349	0.050753	6.87086	0.010359	0.00103928	0.00140735	0.00282451	0.00282451	15.2603	15.5004	13.893	12.8772	12.8545	12.8995	TRUE	85.6998
ENSMUSG00000002010	Idh3g	protein_coding	0.00097843	0.027308	-0.253013	0.0767484	7.82367	0.0262731	0.000227398	0.00860807	0.0024139	0.00860807	87.2974	94.4002	95.792	112.764	116.317	137.57	TRUE	97.7972
ENSMUSG00000075470	Alg10b	protein_coding	0.000983636	0.027424	0.150912	0.045798	8.01354	0.00934926	0.000323662	0.00282252	0.00240762	0.00282252	14.8243	14.6481	13.7958	12.7237	12.1475	13.3567	TRUE	97.2104
ENSMUSG00000097752	Gm26688	antisense	0.000985936	0.0274564	-2.054	0.623461	0.712071	1.43823	0.159698	0.0560014	0.423357	0.423357	0	0.0159494	0	0.0794896	0.0799074	0.0843587	FALSE	54.5898
ENSMUSG00000000957	Mmp14	protein_coding	0.000986904	0.0274564	0.191188	0.0580372	6.27509	0.0112294	0.00142982	-0.00110045	0.00362265	0.00362265	19.0831	19.1209	19.0161	16.7523	16.3357	15.5129	TRUE	99.6606
ENSMUSG00000028837	Psmb2	protein_coding	0.000987976	0.0274569	0.151039	0.0458538	8.08008	0.00936693	0.000220936	0.00293292	0.00240937	0.00293292	151.255	148.043	140.747	125.862	126.112	135.3	TRUE	99.2994
ENSMUSG00000110350	Gm10252	TEC	0.000991539	0.0275266	0.810284	0.246069	3.54001	0.215848	0.0645882	-0.0409881	0.0262366	0.0262366	1.42446	1.53484	1.20317	0.528819	0.751263	0.615538	FALSE	67.218
ENSMUSG00000033964	Zbtb41	protein_coding	0.000993466	0.0275507	0.151464	0.0460047	7.41289	0.00888583	0.00066316	0.00184108	0.00251149	0.00251149	14.5332	14.4977	13.9352	12.7411	12.0008	13.2142	TRUE	87.1407
ENSMUSG00000021495	Fam193b	protein_coding	0.000999551	0.0276606	-0.197246	0.0599413	7.68174	0.0159833	0.000677099	0.00471233	0.00243245	0.00471233	17.5641	18.0713	21.2637	24.7608	24.3963	21.6851	TRUE	97.9073
ENSMUSG00000051615	Rap2a	protein_coding	0.000999051	0.0276606	0.152042	0.0462022	9.68956	0.00949661	5.93715e-05	0.0031426	0.00272419	0.0031426	105.035	105.684	99.5215	91.276	86.6546	95.3196	TRUE	99.3229
ENSMUSG00000032540	Abhd5	protein_coding	0.00100459	0.0277638	0.172437	0.0524248	7.05128	0.0122184	0.00105214	0.00307039	0.0026918	0.00307039	35.4429	32.0894	31.7907	28.0839	27.7844	29.8514	TRUE	78.0966
ENSMUSG00000020814	Mxra7	protein_coding	0.00100541	0.0277638	0.253374	0.0770367	6.45779	0.0263812	0.00138117	0.00752082	0.00331868	0.00752082	25.1817	23.1895	21.6676	17.2824	18.3849	20.414	TRUE	92.0807
ENSMUSG00000097789	Gm2115	protein_coding	0.00101282	0.0279359	0.175736	0.0534648	6.78166	0.0126951	0.000958815	0.0033289	0.00290938	0.0033289	6.4059	6.0943	5.9511	5.40227	4.91633	5.57162	TRUE	72.1671
ENSMUSG00000053914	Kdm4d	protein_coding	0.00101378	0.0279359	0.394268	0.11996	4.70057	0.0507974	0.0106613	-0.00545743	0.0109242	0.0109242	1.33726	1.30333	1.27838	0.954697	0.819986	0.932972	FALSE	70.524
ENSMUSG00000102302	Gm38190	sense_intronic	0.00101598	0.0279669	-0.217874	0.0663026	6.05117	0.019516	0.00228718	0.00430687	0.00409425	0.00430687	2.12904	2.55562	2.56281	3.28404	3.08928	2.87467	FALSE	58.3869
ENSMUSG00000030417	Pdcd5	protein_coding	0.00101864	0.0280105	0.155951	0.0474689	7.37979	0.00776645	0.000854018	-0.000266205	0.00252593	0.00252593	83.0217	83.5615	84.8861	73.8061	72.9048	74.6788	TRUE	92.3841
ENSMUSG00000056158	Car10	protein_coding	0.00102107	0.0280477	0.143417	0.0436628	8.73704	0.00783861	0.000381576	0.0017035	0.00247808	0.00247808	64.2295	64.7826	61.568	56.6845	54.3446	58.6651	TRUE	89.7281
ENSMUSG00000024726	Carnmt1	protein_coding	0.00102454	0.0281133	0.194766	0.0593129	6.50989	0.0156003	0.00203422	0.00324095	0.00324281	0.00324281	11.3768	12.122	10.3854	10.0097	9.22749	9.47205	TRUE	86.0555
ENSMUSG00000027263	Tubgcp4	protein_coding	0.0010276	0.0281677	-0.165636	0.0504548	7.17313	0.0093297	0.00119561	0.000178304	0.00262291	0.00262291	15.2374	16.8201	17.0313	19.3812	20.1928	19.9142	TRUE	80.2759
ENSMUSG00000047557	Lxn	protein_coding	0.00102949	0.0281898	0.1534	0.046735	7.70428	0.00968049	0.00026095	0.00301529	0.00242857	0.00301529	90.5966	89.102	86.6803	74.0707	77.7598	83.1769	TRUE	95.5601
ENSMUSG00000040998	Npnt	protein_coding	0.001032	0.028229	0.192929	0.0587903	6.74313	0.0134429	0.00223357	0.000611962	0.00295087	0.00295087	6.09889	6.71041	6.29993	5.04393	5.74985	5.38546	TRUE	83.9159
ENSMUSG00000046694	Tent5b	protein_coding	0.00103611	0.0283117	1.12848	0.343992	2.40643	0.395773	0.10248	-0.0853116	0.0750153	0.0750153	0.196751	0.148405	0.162759	0.0553484	0.046473	0.0565332	FALSE	64.1196
ENSMUSG00000091337	Eid1	protein_coding	0.0010376	0.0283228	0.138477	0.042217	9.19913	0.00783347	0.000100036	0.00250083	0.00257338	0.00257338	190.301	177.497	174.895	160.913	158.216	167.796	TRUE	99.0936
ENSMUSG00000059486	Kbtbd2	protein_coding	0.00104557	0.0285104	0.166645	0.0508378	7.64026	0.0114325	0.00122216	0.00265456	0.00244058	0.00265456	30.7667	32.3115	28.5026	27.1305	25.5695	26.9445	TRUE	89.0456
ENSMUSG00000027210	Meis2	protein_coding	0.00104881	0.0285689	0.169229	0.0516398	6.81615	0.0117915	0.00107665	0.00292336	0.00287476	0.00292336	35.0823	31.5433	31.0186	28.1418	28.7158	28.801	TRUE	95.1719
ENSMUSG00000051098	Mblac2	protein_coding	0.00105185	0.0286218	0.140532	0.0428939	7.66146	0.0078161	0.000323575	0.00204055	0.00243626	0.00243626	31.8643	28.7008	29.5008	27.1992	26.835	26.0605	TRUE	82.9463
ENSMUSG00000039747	Orai2	protein_coding	0.00105508	0.0286797	0.21363	0.0652224	8.04535	0.0187961	0.000379992	0.00600095	0.00240824	0.00600095	25.6322	25.6855	22.368	21.0071	19.1298	20.7942	TRUE	84.9108
ENSMUSG00000001123	Lgals9	protein_coding	0.00105897	0.0287555	0.193174	0.0589956	6.2647	0.0151834	0.00157881	0.00340688	0.00364191	0.00364191	10.7702	11.5353	10.4189	8.73846	8.99103	9.96312	TRUE	85.4434
ENSMUSG00000090307	1700071M16Rik	antisense	0.0010659	0.0289135	-0.444078	0.135699	4.25229	0.0711915	0.0127268	0.00231048	0.0148945	0.0148945	3.11396	3.30582	2.53907	4.40264	5.32158	4.55601	FALSE	62.036
ENSMUSG00000031820	Babam1	protein_coding	0.00107063	0.0290117	-0.180506	0.0551792	6.48671	0.0129585	0.00129108	0.00268861	0.00327604	0.00327604	43.3014	45.1712	41.4452	50.8389	51.3542	56.9012	TRUE	95.0636
ENSMUSG00000109397	Gm45117	TEC	0.00107414	0.0290766	1.07617	0.32907	2.55022	0.383494	0.0974909	-0.0524295	0.0649398	0.0649398	0.333424	0.239838	0.417877	0.124728	0.094789	0.105818	FALSE	0
ENSMUSG00000053181	A830005F24Rik	protein_coding	0.00107819	0.0291558	-0.544869	0.166663	3.95676	0.0928724	0.0231178	-0.0183582	0.018547	0.018547	1.43731	1.32359	1.48854	2.72158	2.34281	2.53221	FALSE	59.5677
ENSMUSG00000000001	Gnai3	protein_coding	0.00108112	0.0292048	0.135974	0.041601	8.34934	0.00688989	0.000167396	0.00151166	0.00242857	0.00242857	41.8647	40.7147	39.1641	36.2381	35.7134	37.2234	TRUE	92.747
ENSMUSG00000051483	Cbr1	protein_coding	0.0010841	0.029255	-0.186815	0.0571696	7.27878	0.014392	0.000628239	0.0042743	0.00257142	0.0042743	34.0983	39.6194	34.3999	44.2493	43.2673	45.7915	TRUE	89.2514
ENSMUSG00000043831	Lysmd4	protein_coding	0.00110082	0.0296539	-0.168972	0.0517778	7.56969	0.0117246	0.00156383	0.00238507	0.00245758	0.00245758	20.6268	18.4148	18.5112	22.7705	22.7237	24.2221	TRUE	89.9664
ENSMUSG00000024258	Polr2d	protein_coding	0.00110116	0.0296539	0.166811	0.0511169	6.74849	0.0114832	0.000875626	0.00304377	0.00294497	0.00304377	31.1609	30.4357	30.4012	27.3242	24.7628	28.2841	TRUE	97.6834
ENSMUSG00000039385	Cdh6	protein_coding	0.00110746	0.0297928	0.138994	0.042614	7.67203	0.00697083	0.0002897	0.00117907	0.00243423	0.00243423	12.8018	12.3081	12.0399	10.8588	11.01	11.364	TRUE	95.3362
ENSMUSG00000101249	Gm29216	unprocessed_pseudogene	0.00111787	0.0299713	0.167993	0.0515468	11.5087	0.0111984	5.12988e-05	0.0033635	0.00393431	0.00393431	9853.24	10550.7	9380.33	8958.35	8382.25	8553.32	TRUE	99.6299
ENSMUSG00000078129	Actl10	protein_coding	0.00111602	0.0299713	-0.627928	0.192645	3.70308	0.159751	0.032832	0.0189961	0.022836	0.022836	0.288439	0.48269	0.530009	0.860192	0.861725	0.717901	FALSE	55.5648
ENSMUSG00000028100	Nudt17	protein_coding	0.00112369	0.0299713	-0.400297	0.122882	4.77603	0.0538182	0.0122854	-0.00510171	0.0103646	0.0103646	1.94569	2.17477	2.13209	3.5938	3.10823	2.88913	TRUE	74.2254
ENSMUSG00000027962	Vcam1	protein_coding	0.00112348	0.0299713	0.178664	0.0548448	7.80702	0.0131858	0.000630334	0.00388159	0.00241539	0.00388159	23.1802	26.144	26.0362	21.7765	20.1283	22.8832	TRUE	99.5342
ENSMUSG00000039706	Ldb2	protein_coding	0.00112444	0.0299713	0.180108	0.0552921	7.40217	0.0123961	0.00206976	0.00126082	0.00251607	0.00251607	19.893	21.3466	19.2636	17.1298	16.729	18.0606	TRUE	87.4549
ENSMUSG00000042978	Sbk1	protein_coding	0.00111719	0.0299713	0.16252	0.0498647	7.16416	0.0104058	0.00110215	0.00200031	0.00262758	0.00262758	30.5665	32.0223	29.7472	27.3616	28.8339	30.5049	TRUE	96.8222
ENSMUSG00000021072	Tmx1	protein_coding	0.00112395	0.0299713	0.159615	0.0489992	6.65379	0.0103086	0.000547105	0.00278473	0.00305428	0.00305428	45.7504	44.987	41.3833	38.5134	38.1217	39.9207	TRUE	86.6261
ENSMUSG00000023908	Pkmyt1	protein_coding	0.00112102	0.0299713	0.215451	0.0661248	6.30756	0.0152383	0.00299483	-0.00135415	0.00356391	0.00356391	6.05119	5.7303	5.64974	4.77125	4.76848	4.84183	TRUE	81.0252
ENSMUSG00000042644	Itpr3	protein_coding	0.00112439	0.0299713	-0.309988	0.0951645	5.78199	0.0290711	0.00871495	-0.00841087	0.00486946	0.00486946	1.16101	1.18786	1.23916	1.68957	1.71887	1.60819	TRUE	76.1682
ENSMUSG00000118502	AL645861.1	unitary_pseudogene	0.00112659	0.0299978	0.466018	0.143089	4.13858	0.0693073	0.0145443	-0.00935014	0.0161674	0.0161674	4.30042	3.93316	3.95576	2.55869	2.87631	2.37636	FALSE	64.2713
ENSMUSG00000059970	Hspa2	protein_coding	0.00112859	0.0300204	0.172688	0.0530312	7.7332	0.0123211	0.000507213	0.00371125	0.00242414	0.00371125	22.3182	22.2577	22.1151	18.5654	18.353	20.7188	TRUE	98.0518
ENSMUSG00000021774	Ube2e1	protein_coding	0.0011303	0.0300354	0.189169	0.0581001	7.06297	0.0147862	0.000646099	0.00441733	0.0026846	0.00441733	85.2172	75.8783	75.2614	65.7559	65.0237	70.7329	TRUE	76.6539
ENSMUSG00000042293	Gm5617	protein_coding	0.00113426	0.0301098	-0.447267	0.137413	4.36643	0.0665985	0.0145762	-0.00634597	0.0137472	0.0137472	2.79967	3.47755	3.311	5.53367	4.79387	5.1239	TRUE	73.3262
ENSMUSG00000046607	Hrk	protein_coding	0.00115012	0.0305	0.196036	0.0603009	6.24034	0.0158925	0.00113847	0.00431583	0.003688	0.00431583	4.67983	4.33585	3.96718	3.5476	3.61281	3.77707	TRUE	83.1377
ENSMUSG00000083397	Gm5466	processed_pseudogene	0.00115198	0.0305181	0.492893	0.151635	4.1045	0.0847003	0.0179116	-0.00313992	0.0165784	0.0165784	0.802531	1.01902	1.08068	0.552171	0.602865	0.644397	FALSE	59.1398
ENSMUSG00000028243	Ubxn2b	protein_coding	0.00115715	0.0306005	0.142303	0.0437959	7.67769	0.00728595	0.000443943	0.00106965	0.00243318	0.00243318	10.0588	10.2113	9.44289	8.71512	8.96059	8.79488	TRUE	88.2565
ENSMUSG00000031548	Sfrp1	protein_coding	0.00115744	0.0306005	0.140629	0.0432817	7.70805	0.00743536	0.000381999	0.00149596	0.00242796	0.00242796	13.3295	12.693	12.3181	11.2927	11.3409	11.6067	TRUE	87.8774
ENSMUSG00000039533	Mmd2	protein_coding	0.0011608	0.03064	0.13437	0.0413657	8.86965	0.00722975	6.54976e-05	0.00220095	0.00250119	0.00250119	99.565	101.129	97.7345	90.8839	84.6752	91.8037	TRUE	98.0536
ENSMUSG00000047591	Mafa	protein_coding	0.00116128	0.03064	0.153684	0.0473133	7.33184	0.00948569	0.000810562	0.0021895	0.00254726	0.00254726	11.4777	11.3891	11.2649	9.91784	9.66792	10.5283	TRUE	75.1661
ENSMUSG00000028608	Czib	protein_coding	0.00116296	0.0306533	-0.156704	0.0482491	7.24396	0.00945712	0.000904175	0.00170868	0.00258779	0.00258779	46.7103	45.1564	48.9124	52.5415	59.0663	57.8235	TRUE	91.3603
ENSMUSG00000025512	Chid1	protein_coding	0.00116874	0.0307746	-0.171174	0.0527272	7.95044	0.0121263	0.00119573	0.00297451	0.00240769	0.00297451	21.0992	20.8653	19.2159	25.521	23.3558	25.4675	TRUE	87.751
ENSMUSG00000048232	Fbxo10	protein_coding	0.00117078	0.030797	0.150328	0.0463131	7.64158	0.00762421	0.000777063	0.000278749	0.0024403	0.0024403	14.8441	14.81	14.2055	12.9548	12.7542	12.9099	TRUE	80.0773
ENSMUSG00000032377	Plscr4	protein_coding	0.00117627	0.0309102	0.242595	0.0747694	5.59875	0.0231131	0.00282256	0.0039993	0.00556313	0.00556313	3.47092	3.56361	3.06846	2.59486	2.64622	2.88074	TRUE	87.8214
ENSMUSG00000036120	Rfxank	protein_coding	0.00117797	0.0309239	-0.207313	0.0639035	6.5362	0.0168785	0.00291936	0.00206179	0.00320612	0.00320612	5.80298	6.0954	6.31609	8.49937	7.15604	7.36793	TRUE	86.6911
ENSMUSG00000047675	Rps8	protein_coding	0.00118317	0.0309521	0.146805	0.0452696	8.51438	0.0089247	8.75471e-05	0.00298645	0.00244647	0.00298645	332.384	321.91	316.503	298.64	290.263	299.421	TRUE	99.926
ENSMUSG00000046178	Nxph1	protein_coding	0.00118161	0.0309521	0.137551	0.0424109	7.88659	0.00759725	0.000288302	0.00211319	0.00240973	0.00240973	29.1034	27.4556	26.8602	24.8495	24.2978	25.5459	TRUE	79.5537
ENSMUSG00000039661	Dusp26	protein_coding	0.00118327	0.0309521	0.138721	0.0427772	8.35783	0.00712032	0.000315455	0.0013686	0.00242938	0.00242938	65.6002	65.5373	63.5815	56.6745	57.4587	60.0184	TRUE	99.0015
ENSMUSG00000061315	Naca	protein_coding	0.0011838	0.0309521	0.153344	0.0472881	10.6748	0.00828098	0.000129965	0.0014034	0.00322428	0.00322428	280.786	271.696	259.239	242.243	235.822	236.662	TRUE	98.8155
ENSMUSG00000057098	Ebf1	protein_coding	0.00119022	0.0310887	0.159373	0.0491708	8.02038	0.0105212	0.00071115	0.00291549	0.00240772	0.00291549	27.9725	29.3848	26.5954	26.2688	24.2825	23.0884	TRUE	95.6666
ENSMUSG00000025037	Maoa	protein_coding	0.0011981	0.0312633	0.13657	0.0421599	8.35294	0.00729498	0.000237282	0.00188718	0.00242891	0.00242891	32.4395	33.2583	30.8973	29.3865	27.7364	29.3752	TRUE	93.6967
ENSMUSG00000074264	Amy1	protein_coding	0.00119997	0.0312777	0.224027	0.0691678	7.04063	0.0207974	0.000936368	0.00623992	0.00269848	0.00623992	29.5155	34.2593	37.8997	29.3405	26.8428	26.8495	TRUE	81.4495
ENSMUSG00000043439	Epop	protein_coding	0.00120105	0.0312777	0.232296	0.0717266	5.80284	0.0220509	0.00291781	0.00441033	0.00479925	0.00479925	3.19861	2.79649	2.73992	2.52743	2.18466	2.40007	TRUE	80.8338
ENSMUSG00000032096	Arcn1	protein_coding	0.00120902	0.0314539	0.160323	0.0495321	9.01306	0.0106551	0.000421614	0.00325854	0.00252995	0.00325854	88.7278	86.8849	82.5815	79.4074	70.5937	76.1821	TRUE	98.1276
ENSMUSG00000029064	Gnb1	protein_coding	0.00121172	0.0314926	0.137219	0.0424026	9.38542	0.00736995	7.27756e-05	0.00207873	0.00262419	0.00262419	313.978	311.702	289.339	277.207	268.895	281.307	TRUE	97.1255
ENSMUSG00000029310	Nudt9	protein_coding	0.00121369	0.0315125	0.144427	0.0446364	7.34665	0.00799551	0.000447982	0.00172417	0.00254063	0.00254063	49.9179	48.7616	46.0848	43.7526	42.6692	42.1391	TRUE	96.7807
ENSMUSG00000043556	Fbxl7	protein_coding	0.00121919	0.0316238	0.307148	0.0949642	4.97502	0.0325808	0.00455007	0.000798498	0.00897723	0.00897723	1.10423	1.22186	1.04463	0.808367	0.855764	0.863373	TRUE	83.2858
ENSMUSG00000050663	Trhde	protein_coding	0.0012311	0.0318733	0.167525	0.0518402	6.63842	0.00894377	0.000958034	-0.000302616	0.00307307	0.00307307	5.39189	5.40742	5.25724	4.76068	4.59819	4.5751	TRUE	76.2621
ENSMUSG00000024256	Adcyap1	protein_coding	0.00123126	0.0318733	0.201041	0.0622121	7.42818	0.0149617	0.00330037	0.000245157	0.00250516	0.00250516	26.6866	26.6001	24.9077	20.3839	22.8173	22.5901	TRUE	77.2353
ENSMUSG00000027983	Cyp2u1	protein_coding	0.00124687	0.0322136	-0.197839	0.0612897	6.19303	0.0131146	0.00185334	-0.00013771	0.00378131	0.00378131	5.25017	5.57485	5.14537	6.89057	6.55975	6.47663	TRUE	80.2001
ENSMUSG00000041633	Kctd12b	protein_coding	0.00124682	0.0322136	0.249478	0.0772868	6.6655	0.0258397	0.00116779	0.00779209	0.00304019	0.00779209	5.78081	6.34788	5.20274	5.00207	4.40275	4.43502	TRUE	82.8868
ENSMUSG00000090862	Rps13	protein_coding	0.00125177	0.0322441	0.142582	0.0441865	9.2284	0.00669069	0.000347811	0.000391959	0.00258087	0.00258087	314.589	305.997	305.418	276.117	272.892	280.391	TRUE	99.5631
ENSMUSG00000021693	Kif2a	protein_coding	0.00124959	0.0322441	0.136954	0.042436	8.44965	0.00765907	0.000262328	0.00227784	0.0024389	0.0024389	59.6735	57.8461	56.1327	52.7728	49.4297	53.6352	TRUE	92.9131
ENSMUSG00000100572	2410021H03Rik	antisense	0.00125127	0.0322441	-0.302997	0.0938963	5.15929	0.0366805	0.00542051	0.00600249	0.00780426	0.00780426	5.28374	6.59817	6.99838	8.89557	9.40934	7.9841	FALSE	64.1413
ENSMUSG00000084893	Hba-ps4	unprocessed_pseudogene	0.00125434	0.0322784	1.43696	0.445399	1.90244	0.845693	0.171958	0.110838	0.125613	0.125613	0.975241	0.697855	1.3516	0.0758553	0.387813	0.271075	FALSE	0
ENSMUSG00000040396	Abhd13	protein_coding	0.00125646	0.0323013	0.161385	0.0500304	7.98221	0.0108172	0.000324281	0.00343029	0.00240743	0.00343029	18.5604	17.744	16.8386	15.7014	14.6618	16.0753	TRUE	88.5725
ENSMUSG00000028871	Rspo1	protein_coding	0.00125931	0.0323013	0.424897	0.131747	5.05591	0.0638532	0.0175891	-0.00547395	0.00844677	0.00844677	3.73062	4.40065	3.42785	2.55247	2.83568	2.33099	TRUE	75.5417
ENSMUSG00000020230	Prmt2	protein_coding	0.0012597	0.0323013	0.141906	0.0440017	7.88159	0.00709953	0.000494252	0.000828682	0.00240998	0.00240998	32.7398	31.9819	32.9072	28.8527	28.2669	29.9059	TRUE	93.1533
ENSMUSG00000021377	Dek	protein_coding	0.00126018	0.0323013	0.159197	0.0493651	7.06721	0.00950864	0.000973346	0.00140852	0.00268203	0.00268203	52.4066	50.5895	47.2624	43.7336	45.1079	43.2653	TRUE	82.7008
ENSMUSG00000028081	Rps3a1	protein_coding	0.00126429	0.0323125	0.136707	0.0424033	9.38038	0.00707127	7.43453e-05	0.00175646	0.00262272	0.00262272	409.82	409.671	395.739	365.284	350.015	370.718	TRUE	99.4674
ENSMUSG00000022558	Mroh1	protein_coding	0.00126434	0.0323125	-0.183138	0.0568053	7.06389	0.012959	0.00215621	0.0014653	0.00268404	0.00268404	18.35	19.8706	21.544	23.9127	26.5319	23.1055	TRUE	82.4913
ENSMUSG00000007041	Clic1	protein_coding	0.00126424	0.0323125	0.201061	0.0623643	6.37999	0.0136926	0.00239347	-0.000437314	0.00344048	0.00344048	12.6926	13.1518	13.3355	11.6951	10.5011	10.7202	TRUE	97.7159
ENSMUSG00000026204	Ptprn	protein_coding	0.0012716	0.0324344	-0.143608	0.0445667	7.04784	0.00670388	0.000285345	0.000360793	0.00269394	0.00269394	58.3569	59.5882	64.2121	70.6235	73.8385	70.7712	TRUE	86.5503
ENSMUSG00000020386	Sar1b	protein_coding	0.00127138	0.0324344	0.15567	0.0483091	7.36306	0.0100704	0.000301801	0.00319886	0.00253333	0.00319886	77.7651	78.1555	71.7359	68.5439	63.8331	67.9367	TRUE	98.4021
ENSMUSG00000057113	Npm1	protein_coding	0.00128414	0.0327223	0.136425	0.0423747	8.94644	0.00757836	0.000177329	0.00231617	0.00251609	0.00251609	262.925	241.822	241.385	222.475	219.789	228.443	TRUE	97.4325
ENSMUSG00000027357	Crls1	protein_coding	0.00130074	0.0330779	0.160962	0.0500532	6.86521	0.010779	0.000924248	0.00283373	0.00282946	0.00283373	27.8666	30.6104	26.5988	24.0659	24.9569	25.2105	TRUE	89.5638
ENSMUSG00000034424	Gcsh	protein_coding	0.00130175	0.0330779	0.14276	0.0443962	7.5078	0.00774691	0.000480492	0.00156046	0.00247605	0.00247605	66.6784	63.8585	61.8198	58.4264	55.4718	57.3467	TRUE	93.8105
ENSMUSG00000114466	Gm19216	processed_pseudogene	0.0013019	0.0330779	2.11477	0.657666	1.01498	1.8607	0.0861119	0.562676	0.312336	0.562676	0.467519	0.334285	0.389148	0.164495	0	0	FALSE	0
ENSMUSG00000024378	Stard4	protein_coding	0.00130374	0.0330924	0.16094	0.0500566	6.80119	0.0107773	0.000456251	0.00330224	0.00288949	0.00330224	31.1672	28.6656	29.2308	27.802	24.9483	25.1532	TRUE	86.3228
ENSMUSG00000035649	Zcchc7	protein_coding	0.00130572	0.0331105	-0.199911	0.0621862	7.85751	0.0166299	0.00124892	0.00455176	0.00241137	0.00455176	27.4416	29.6209	34.7623	38.8925	37.3345	38.4732	TRUE	90.6634
ENSMUSG00000054034	Tceal5	protein_coding	0.00130706	0.0331122	-0.193616	0.0602334	6.16972	0.0119142	0.0016129	-0.000777758	0.0038292	0.0038292	49.3531	52.3435	49.3153	63.3915	64.5472	60.6898	TRUE	83.21
ENSMUSG00000017286	Glod4	protein_coding	0.00131398	0.0332552	0.160624	0.0499933	8.03544	0.00980033	0.00134099	0.0012344	0.002408	0.002408	88.042	82.7562	79.4844	72.3939	73.5903	75.1225	TRUE	89.432
ENSMUSG00000015879	Fam184b	protein_coding	0.00131916	0.0333538	0.172161	0.053603	6.69879	0.00970512	0.00130891	-0.000292272	0.003001	0.003001	4.03219	4.22994	4.48642	3.5941	3.77843	3.63416	TRUE	78.5155
ENSMUSG00000039057	Myo16	protein_coding	0.00132141	0.0333785	0.143126	0.0445695	8.33114	0.00777783	0.00055279	0.00148765	0.00242687	0.00242687	14.663	14.5304	13.3434	12.5353	12.8669	12.3823	TRUE	77.8853
ENSMUSG00000029123	Stk32b	protein_coding	0.00132535	0.0334455	0.177533	0.0552988	6.80765	0.0131249	0.00101046	0.00357646	0.00288307	0.00357646	6.49102	6.60215	6.3045	5.23996	5.39464	6.08502	TRUE	83.4104
ENSMUSG00000028836	Slc30a2	protein_coding	0.00132846	0.0334915	0.442247	0.137782	4.13754	0.067637	0.0122961	-0.00109343	0.0161797	0.0161797	0.785071	0.689718	0.660168	0.511619	0.47057	0.388372	FALSE	56.4423
ENSMUSG00000044667	Plppr4	protein_coding	0.00133007	0.0334999	0.138203	0.0430617	8.24857	0.00759721	0.000361601	0.00197242	0.00241986	0.00241986	20.7476	20.4874	18.9328	18.3347	17.6731	17.7092	TRUE	86.8789
ENSMUSG00000095654	Plscr5	protein_coding	0.0013324	0.033526	-0.644757	0.200927	3.54269	0.135636	0.0343808	-0.0207279	0.0261767	0.0261767	0.507241	0.635084	0.648919	1.25632	1.04448	1.23988	FALSE	0
ENSMUSG00000105632	Gm43272	TEC	0.00133805	0.0335709	-0.310037	0.0966544	5.26485	0.0400474	0.00472112	0.00929197	0.00719187	0.00929197	2.42737	2.48519	3.28634	3.99865	3.90367	3.48838	FALSE	57.9463
ENSMUSG00000035585	Tsen34	protein_coding	0.00133773	0.0335709	0.166013	0.0517536	7.50831	0.0114822	0.000767849	0.0032498	0.00247588	0.0032498	44.439	41.141	40.5833	35.3351	36.0418	38.3105	TRUE	98.4382
ENSMUSG00000021223	Papln	protein_coding	0.00133606	0.0335709	-0.314246	0.0979534	5.1166	0.0384341	0.00632771	0.00468341	0.00806459	0.00806459	0.537365	0.683601	0.653908	0.951123	0.894647	0.780644	FALSE	61.7471
ENSMUSG00000059326	Csf2ra	protein_coding	0.00134376	0.0336819	-0.41897	0.130664	6.61038	0.0731484	0.00372996	0.0218797	0.00310813	0.0218797	11.212	13.1209	15.4004	16.8501	23.1514	20.5471	TRUE	93.7816
ENSMUSG00000079523	Tmsb10	protein_coding	0.00134619	0.0337104	0.145433	0.0453635	9.88908	0.00881465	4.45156e-05	0.00304226	0.00280227	0.00304226	969.677	938.696	927.119	806.688	833.23	889.166	TRUE	95.8093
ENSMUSG00000037216	Lipt1	protein_coding	0.0013496	0.0337633	0.362062	0.11296	4.58313	0.0520799	0.00729646	0.00864509	0.0118435	0.0118435	4.40884	5.11958	3.92774	3.37471	3.47129	2.7991	TRUE	76.2242
ENSMUSG00000027327	1700037H04Rik	protein_coding	0.00135118	0.0337705	-0.194587	0.0607158	6.79758	0.0157829	0.000647166	0.00488245	0.0028931	0.00488245	24.9159	26.6713	23.0816	32.2421	29.1978	31.1444	TRUE	85.9598
ENSMUSG00000106321	Gm43674	lincRNA	0.00135844	0.033887	0.601018	0.187622	3.72155	0.123109	0.030323	-0.0118947	0.0224802	0.0224802	2.89504	2.8324	2.46945	1.75363	1.58479	1.23893	FALSE	63.7404
ENSMUSG00000039789	Zfp597	protein_coding	0.00135728	0.033887	0.220563	0.0688488	6.43761	0.0202826	0.00153894	0.00557129	0.00334927	0.00557129	14.9154	13.619	12.8502	12.3399	11.3387	10.4407	TRUE	86.4961
ENSMUSG00000021905	Dph3	protein_coding	0.00136267	0.0339598	0.171543	0.0535664	6.63486	0.010218	0.00122657	0.000510792	0.00307747	0.00307747	28.3949	28.1046	26.7332	23.4932	24.0962	24.3937	TRUE	83.6776
ENSMUSG00000028351	Brinp1	protein_coding	0.0013697	0.0340051	0.133976	0.0418548	8.26789	0.00679631	0.000206339	0.00155799	0.0024214	0.0024214	39.2414	38.0474	36.1676	33.5318	34.021	34.1957	TRUE	94.0904
ENSMUSG00000037710	Cisd1	protein_coding	0.00136857	0.0340051	0.135879	0.0424462	8.12046	0.00759589	0.000291288	0.00227995	0.00241123	0.00241123	96.2872	92.715	89.9412	84.7761	80.127	84.7162	TRUE	87.7528
ENSMUSG00000039781	Cep131	protein_coding	0.00136763	0.0340051	-0.410077	0.128093	6.4135	0.0701383	0.00201383	0.0225979	0.00338672	0.0225979	9.47999	11.6705	11.9371	13.8222	18.1229	18.0639	TRUE	90.5623
ENSMUSG00000022562	Oplah	protein_coding	0.00136903	0.0340051	0.257547	0.0804558	5.62696	0.0218281	0.00426247	-0.00185126	0.00544723	0.00544723	9.61645	9.4343	10.8387	8.26527	7.79158	7.57671	TRUE	79.2955
ENSMUSG00000001661	Hoxc6	protein_coding	0.00137315	0.0340583	-0.170137	0.0531638	6.59104	0.0113388	0.00110666	0.00221189	0.00313293	0.00313293	17.4283	19.675	19.8394	22.5433	24.6757	22.2728	TRUE	92.3245
ENSMUSG00000063800	Prpf38a	protein_coding	0.00137446	0.0340584	0.153504	0.0479705	7.50705	0.00983042	0.000713253	0.0027385	0.00247629	0.0027385	31.8173	30.0408	30.2081	28.2575	25.3457	27.613	TRUE	87.7672
ENSMUSG00000019478	Rab4a	protein_coding	0.00139105	0.0344368	0.149674	0.0468242	7.59457	0.00935167	0.000441577	0.00284718	0.00245111	0.00284718	51.3438	48.5142	47.0276	42.8291	41.8762	45.1513	TRUE	93.1912
ENSMUSG00000031758	Cdyl2	protein_coding	0.00139641	0.0345097	0.220629	0.0690461	5.89958	0.0171955	0.00265467	0.000585735	0.00449637	0.00449637	3.65172	3.74185	3.34077	3.05467	3.00485	2.78753	TRUE	72.5968
ENSMUSG00000023036	Pcdhgc4	protein_coding	0.00139664	0.0345097	0.207456	0.0649246	7.82157	0.0147306	0.00390873	-0.00163476	0.00241407	0.00241407	20.3258	19.3533	19.2302	15.4284	17.3624	16.4206	TRUE	74.8519
ENSMUSG00000043716	Rpl7	protein_coding	0.00140264	0.0345273	0.135292	0.0423567	9.29203	0.00682618	9.33583e-05	0.00157541	0.00259778	0.00259778	350.75	338.91	335.893	301.243	301.044	316.556	TRUE	99.0557
ENSMUSG00000029767	Calu	protein_coding	0.00140125	0.0345273	0.132108	0.0413563	8.15765	0.00728821	0.000130138	0.00243538	0.00241341	0.00243538	98.6799	101.2	93.627	88.3812	84.5817	91.3172	TRUE	71.7843
ENSMUSG00000055254	Ntrk2	protein_coding	0.00139889	0.0345273	0.150177	0.0470056	9.42333	0.00941739	9.77898e-05	0.0032165	0.00263547	0.0032165	122.711	119.788	110.77	107.895	100.556	103.357	TRUE	99.0719
ENSMUSG00000031320	Rps4x	protein_coding	0.00140266	0.0345273	0.133433	0.0417749	8.82605	0.00621647	0.000124484	0.000969423	0.00249323	0.00249323	312.11	305.976	296.83	275.658	272.384	275.473	TRUE	99.2543
ENSMUSG00000044700	Tmem201	protein_coding	0.00140512	0.0345554	-0.140939	0.0441317	8.12404	0.00651398	0.000509988	0.000183582	0.00241142	0.00241142	16.6671	17.3948	16.6068	19.739	20.3348	19.7128	TRUE	92.7091
ENSMUSG00000109277	Gm39121	lincRNA	0.00141598	0.0347895	-1.02649	0.321646	2.58936	0.420627	0.0927233	0.0379275	0.0624609	0.0624609	0.27408	0.525326	0.688899	1.53494	1.77307	0.988421	TRUE	75.2763
ENSMUSG00000071424	Grid2	protein_coding	0.00142618	0.0349743	0.137322	0.0430571	7.85962	0.00573692	0.000369629	-0.000269959	0.00241124	0.00241124	18.1205	18.5873	18.9414	17.3543	17.5994	17.6198	TRUE	86.1115
ENSMUSG00000009687	Fxyd5	protein_coding	0.0014252	0.0349743	0.298423	0.0935643	5.78836	0.037222	0.00524864	0.00788278	0.00484783	0.00788278	11.4127	12.3777	15.9952	10.3297	10.5698	9.36483	TRUE	80.1278
ENSMUSG00000026787	Gad2	protein_coding	0.00143004	0.035036	0.156664	0.0491339	8.34215	0.0102601	0.000250419	0.00337079	0.00242789	0.00337079	39.037	40.0203	36.1901	34.4609	32.0149	34.5073	TRUE	86.0032
ENSMUSG00000062963	Ufc1	protein_coding	0.00143442	0.0351104	0.148276	0.0465161	7.80229	0.00919224	0.000406233	0.00283938	0.00241584	0.00283938	80.6262	77.1271	74.1386	70.9938	65.1362	69.264	TRUE	95.7515
ENSMUSG00000085852	Gm13807	antisense	0.00143582	0.0351116	0.677591	0.212588	3.47252	0.155932	0.039994	-0.017253	0.0277962	0.0277962	1.14526	0.816882	0.802659	0.460231	0.490369	0.449796	FALSE	0
ENSMUSG00000000791	Il12rb1	protein_coding	0.00143874	0.0351499	-0.2565	0.0804891	5.35121	0.0250627	0.00299255	0.00366379	0.0067252	0.0067252	3.48279	3.53387	4.36615	4.88928	4.87418	4.91413	TRUE	75.2618
ENSMUSG00000030522	Mtmr10	protein_coding	0.00144009	0.0351501	0.167523	0.0525728	8.23449	0.0117359	0.000899562	0.00324629	0.00241878	0.00324629	42.3646	39.5901	36.6488	34.676	33.7751	34.4055	TRUE	96.1577
ENSMUSG00000040118	Cacna2d1	protein_coding	0.00144255	0.0351772	0.134682	0.0422729	8.34876	0.00627722	0.000251991	0.000792356	0.00242851	0.00242851	35.6513	34.7615	34.3826	31.8651	32.4601	29.8059	TRUE	83.7859
ENSMUSG00000063260	Syt10	protein_coding	0.0014453	0.0352113	0.257338	0.0807856	6.37253	0.0276985	0.00157086	0.00821862	0.00345272	0.00821862	10.147	9.30264	8.04846	7.68941	7.271	6.90721	FALSE	70.793
ENSMUSG00000025781	Atp5c1	protein_coding	0.00144759	0.0352342	0.14546	0.0456705	9.4397	0.00885055	6.85134e-05	0.00306018	0.00264045	0.00306018	403.793	392.985	364.209	344.216	336.626	346.845	TRUE	96.8908
ENSMUSG00000020492	Ska2	protein_coding	0.0014537	0.03535	0.252588	0.0793361	5.80196	0.0238821	0.00463912	0.00128828	0.00480219	0.00480219	14.2951	14.56	14.0812	12.8349	10.9739	10.5396	TRUE	82.968
ENSMUSG00000036766	Dner	protein_coding	0.00146391	0.0354602	0.130245	0.0409351	8.21683	0.00588765	9.60694e-05	0.000902065	0.00241746	0.00241746	73.2611	70.9719	71.4541	63.7249	64.7716	65.2363	TRUE	98.9022
ENSMUSG00000028348	Cavin4	protein_coding	0.00146078	0.0354602	0.361018	0.113443	4.62763	0.0503388	0.00781658	0.00623174	0.0114875	0.0114875	1.38196	1.44026	1.76925	0.952774	1.12493	1.1975	TRUE	79.5157
ENSMUSG00000057522	Spop	protein_coding	0.00146504	0.0354602	0.135146	0.0424783	7.5626	0.00764459	0.00019228	0.00251433	0.00245952	0.00251433	101.706	96.114	93.5151	88.5105	84.7656	87.9342	TRUE	93.639
ENSMUSG00000024459	H2-M5	protein_coding	0.00146369	0.0354602	0.54738	0.172035	3.86721	0.125403	0.0193034	0.0250908	0.0199133	0.0250908	1.58471	1.35952	1.89023	0.899583	1.29008	0.838072	FALSE	69.7855
ENSMUSG00000056812	St8sia3	protein_coding	0.00146184	0.0354602	0.15217	0.0478198	6.91194	0.00814726	0.000639902	0.000860791	0.0027902	0.0027902	53.7782	51.1302	52.6718	44.5756	47.1379	47.6803	TRUE	84.9018
ENSMUSG00000067879	Vxn	protein_coding	0.00147117	0.0355471	0.133916	0.0421078	9.13288	0.00636626	0.000102503	0.00113027	0.0025571	0.0025571	80.3213	81.1809	82.0853	69.7939	73.1079	76.0271	TRUE	98.2648
ENSMUSG00000020732	Rab37	protein_coding	0.00147136	0.0355471	-0.155024	0.0487456	7.9591	0.0100611	0.000450142	0.00311405	0.00240758	0.00311405	24.7532	24.1362	25.7457	32.0008	27.7062	29.9809	TRUE	73.1619
ENSMUSG00000069763	Tmem100	protein_coding	0.0014737	0.0355708	0.141087	0.0443697	7.64979	0.00640066	0.00051441	2.18131e-05	0.00243859	0.00243859	33.5197	34.9236	34.8336	30.2115	30.6106	31.3505	TRUE	96.7319
ENSMUSG00000025508	Rplp2	protein_coding	0.00147523	0.0355747	0.135855	0.0427282	8.30098	0.00662073	0.00031437	0.00104033	0.00242418	0.00242418	336.335	334.492	324.452	306.959	292.633	290.407	TRUE	96.8709
ENSMUSG00000038828	Tmem214	protein_coding	0.00149207	0.0359476	0.1692	0.053271	7.88152	0.0107002	0.00184671	0.000792718	0.00240998	0.00240998	26.6287	24.3787	27.9571	22.5923	22.4106	23.0651	TRUE	97.0984
ENSMUSG00000031954	Cfdp1	protein_coding	0.00149558	0.035999	0.133683	0.0420977	8.08296	0.00662845	0.000248844	0.00133505	0.00240948	0.00240948	84.9928	80.0863	80.2625	70.9471	74.5361	75.9035	TRUE	89.0817
ENSMUSG00000050953	Gja1	protein_coding	0.00150944	0.0362991	0.1691	0.0532957	9.63625	0.011987	4.40475e-05	0.00421661	0.00270505	0.00421661	278.415	269.965	245.248	235.269	220.019	235.03	TRUE	99.7815
ENSMUSG00000054976	Nyap2	protein_coding	0.00151421	0.036318	0.141252	0.0445318	7.58444	0.00836538	0.00040118	0.00257344	0.00245368	0.00257344	12.4399	12.177	11.2014	10.7339	10.3394	10.7932	FALSE	67.1638
ENSMUSG00000104708	Gm42503	TEC	0.00151433	0.036318	0.403656	0.127259	4.50551	0.050706	0.0118019	-0.00952131	0.0124905	0.0124905	0.773509	0.730477	0.811797	0.518128	0.564254	0.501068	FALSE	56.4423
ENSMUSG00000035642	Aamdc	protein_coding	0.00151441	0.036318	0.157072	0.0495197	6.97637	0.00903429	0.000936745	0.00110428	0.00274155	0.00274155	50.6438	52.5971	48.2151	45.842	43.4232	43.8022	TRUE	90.9378
ENSMUSG00000038227	Hoxa9	protein_coding	0.00152078	0.0364196	0.161762	0.051018	7.02662	0.00990611	0.00119681	0.00137319	0.00270745	0.00270745	36.6332	32.1232	36.3025	30.4108	31.8808	29.7184	TRUE	91.8352
ENSMUSG00000100164	2610306M01Rik	bidirectional_promoter_lncRNA	0.0015216	0.0364196	-0.272093	0.0858194	5.39034	0.023769	0.00452333	-0.00257511	0.00652413	0.00652413	4.0418	4.50274	4.38671	5.89082	6.04938	5.54447	TRUE	82.4823
ENSMUSG00000114210	A330084C13Rik	antisense	0.00152284	0.0364196	-0.491399	0.155001	4.02006	0.0803812	0.0183742	-0.00844994	0.0176637	0.0176637	0.294794	0.253872	0.344158	0.504833	0.49206	0.497982	TRUE	78.2067
ENSMUSG00000071454	Dtnb	protein_coding	0.00153579	0.0366956	-0.170971	0.0539708	7.50916	0.0102268	0.00189367	-7.17238e-05	0.0024756	0.0024756	20.9811	20.4655	21.6151	25.9379	24.1626	25.9008	TRUE	90.2138
ENSMUSG00000114433	Gm48488	lincRNA	0.00154229	0.0368171	-0.718523	0.226906	4.05526	0.216667	0.0482239	0.0290059	0.0171991	0.0290059	2.19652	4.39875	3.60961	5.49009	8.2448	7.28768	FALSE	57.3613
ENSMUSG00000109870	Gm35850	lincRNA	0.00154516	0.036852	-0.56346	0.177969	3.98969	0.126987	0.0294297	0.0102459	0.0180795	0.0180795	0.215823	0.315421	0.38581	0.523403	0.542468	0.549913	FALSE	54.5898
ENSMUSG00000105929	Gm43693	TEC	0.00155129	0.0369643	-0.646351	0.204224	3.4611	0.170618	0.0344911	0.0221177	0.0280699	0.0280699	0.453515	0.431313	0.690551	1.15188	1.19819	0.764609	TRUE	71.2245
ENSMUSG00000004771	Rab11a	protein_coding	0.00155536	0.0369866	0.138607	0.0438055	8.24522	0.00806629	0.000442943	0.00243544	0.0024196	0.00243544	269.5	248.273	255.06	218.924	232.695	242.751	TRUE	98.7307
ENSMUSG00000020260	Pofut2	protein_coding	0.00155392	0.0369866	0.175407	0.0554312	6.24477	0.00975351	0.000929396	-0.000275429	0.00367952	0.00367952	18.3046	17.9811	18.3039	15.36	15.8422	15.8407	TRUE	96.7734
ENSMUSG00000021792	Prxl2a	protein_coding	0.00155648	0.0369866	0.133976	0.0423447	7.65259	0.00686056	0.000251593	0.00159299	0.00243802	0.00243802	95.1882	95.7568	89.822	86.7279	82.5036	83.4898	TRUE	96.9558
ENSMUSG00000105422	Gm6089	processed_pseudogene	0.00155885	0.0370093	-0.58734	0.185661	3.74127	0.122318	0.029599	-0.00606444	0.0221062	0.0221062	0.767808	0.683337	0.999086	1.62178	1.63206	1.26373	FALSE	0
ENSMUSG00000009090	Ap1b1	protein_coding	0.00156338	0.037083	0.181864	0.0575035	7.73996	0.0138903	0.000979513	0.00398046	0.00242318	0.00398046	84.9113	86.5657	75.7992	69.2882	69.1429	72.9009	TRUE	95.0094
ENSMUSG00000061838	Suclg2	protein_coding	0.00157282	0.0372259	0.187394	0.0592851	6.4374	0.0125027	0.00192249	0.000537099	0.00334958	0.00334958	20.9877	20.1908	19.7853	17.9297	16.8058	17.5115	TRUE	86.5918
ENSMUSG00000062933	Gm10123	processed_pseudogene	0.00157329	0.0372259	0.136379	0.0431467	9.63044	0.00680173	8.94539e-05	0.00143802	0.00270301	0.00270301	1218.42	1266.02	1172.3	1112.41	1092.02	1062.35	TRUE	97.0407
ENSMUSG00000031111	Igsf1	protein_coding	0.00157369	0.0372259	0.151739	0.0480075	8.56132	0.00967312	0.000251682	0.0032054	0.0024524	0.0032054	51.758	54.4214	55.1452	46.5832	44.885	50.9019	TRUE	81.1191
ENSMUSG00000032399	Rpl4	protein_coding	0.00157553	0.0372356	0.132739	0.0420007	9.30067	0.00718694	4.59522e-05	0.00233036	0.00260014	0.00260014	432.492	419.909	407.016	369.557	370.157	392.064	TRUE	98.4887
ENSMUSG00000110827	Gm32281	lincRNA	0.00157932	0.0372913	-1.27571	0.403746	3.16167	0.683847	0.0808402	0.163676	0.0364556	0.163676	0.498133	0.66302	1.68219	2.79167	4.73164	2.34268	FALSE	0
ENSMUSG00000027803	Wwtr1	protein_coding	0.00158196	0.0373199	0.163007	0.0515972	7.83615	0.0111661	0.000348124	0.00364529	0.00241289	0.00364529	16.4922	17.0718	15.1173	14.2804	13.606	14.5181	TRUE	85.5066
ENSMUSG00000117930	Gm50436	TEC	0.00158577	0.037376	1.06639	0.337623	2.3876	0.399082	0.0945289	-0.0221202	0.0764555	0.0764555	0.259714	0.24897	0.242167	0.128244	0.0579448	0.0779867	FALSE	0
ENSMUSG00000074385	Gm10684	lincRNA	0.00158917	0.0374224	-0.587853	0.186154	4.41368	0.145255	0.0229584	0.0290216	0.0133046	0.0290216	1.04952	1.39367	0.798633	1.99262	1.68872	2.21762	FALSE	0
ENSMUSG00000032667	Pon2	protein_coding	0.00160355	0.0377269	0.143805	0.0455764	8.44151	0.00869663	0.000310821	0.00280499	0.002438	0.00280499	56.1976	56.5178	53.244	50.4489	46.3666	51.1465	TRUE	98.1746
ENSMUSG00000056735	A930024E05Rik	antisense	0.00161646	0.037928	-0.386866	0.122701	4.54023	0.0479215	0.0103864	-0.0066089	0.0121968	0.0121968	0.885695	1.02169	1.01214	1.41829	1.47784	1.534	TRUE	81.0812
ENSMUSG00000113262	Gm48551	protein_coding	0.00161468	0.037928	0.50353	0.159686	4.34679	0.0933119	0.0243131	-0.0027517	0.0139365	0.0139365	1.81765	1.54252	2.07305	0.984375	1.32882	1.11896	TRUE	78.5281
ENSMUSG00000085251	Gm12326	lincRNA	0.00161529	0.037928	-0.439677	0.139441	4.46833	0.0777586	0.0163526	0.00835226	0.0128132	0.0128132	4.59693	4.7253	5.46896	6.17115	8.5755	9.08323	TRUE	82.2313
ENSMUSG00000078427	Sarnp	protein_coding	0.00161827	0.0379298	0.139131	0.0441321	7.66893	0.0073626	0.000486651	0.0014576	0.00243482	0.00243482	84.6634	81.4135	78.0509	73.5457	71.4799	74.0114	TRUE	77.4466
ENSMUSG00000035653	Lrfn5	protein_coding	0.00161945	0.0379298	0.155512	0.0493317	7.97385	0.0101756	0.00049792	0.00315251	0.00240745	0.00315251	25.1295	22.815	22.0757	20.6831	20.1426	20.7442	TRUE	85.1383
ENSMUSG00000050390	C77080	protein_coding	0.00162253	0.0379677	0.181154	0.0574759	7.03286	0.0115426	0.00225179	-0.000129847	0.00270343	0.00270343	4.3279	4.64279	4.78637	4.01776	3.77189	3.96959	TRUE	89.2893
ENSMUSG00000026427	Eif2d	protein_coding	0.00162894	0.0380835	-0.148556	0.0471507	7.53291	0.00821194	0.000866645	0.00112239	0.00246813	0.00246813	15.6041	17.2434	17.169	19.0208	20.8863	19.6541	TRUE	89.8491
ENSMUSG00000044080	S100a1	protein_coding	0.0016364	0.0381482	0.136443	0.0433242	7.71644	0.00685074	0.000388844	0.00119336	0.00242663	0.00242663	109.169	110.962	103.388	96.3235	95.2934	98.3195	TRUE	98.254
ENSMUSG00000059263	Usp47	protein_coding	0.00163482	0.0381482	0.131582	0.041777	8.75509	0.00637789	0.000136945	0.00134275	0.00248104	0.00248104	43.525	42.4462	40.9323	38.5878	37.2607	38.4514	TRUE	96.6795
ENSMUSG00000020175	Rab36	protein_coding	0.00163619	0.0381482	-0.19338	0.0614027	5.95446	0.0127306	0.00131453	0.000575225	0.00434092	0.00434092	8.426	8.72158	9.63656	10.8746	11.4035	11.1523	TRUE	88.1229
ENSMUSG00000051682	Treml4	protein_coding	0.00163756	0.0381482	-1.83456	0.58256	0.782279	1.14546	0.11434	0.0553876	0.394724	0.394724	0	0.0141404	0.0371246	0.161052	0.170326	0.231131	FALSE	0
ENSMUSG00000020349	Ppp2ca	protein_coding	0.00164225	0.0382234	0.159469	0.0506524	9.55141	0.0107079	4.57604e-05	0.00380275	0.00267603	0.00380275	114.758	108.546	103.369	96.3869	90.5536	98.6686	TRUE	99.5739
ENSMUSG00000027959	Sass6	protein_coding	0.00164496	0.0382523	-0.213276	0.0677537	6.50278	0.0186529	0.00363294	0.00262562	0.00325291	0.00325291	10.6106	9.47378	8.87938	12.5987	12.6488	11.6063	FALSE	67.3064
ENSMUSG00000074934	Grem1	protein_coding	0.0016568	0.0384932	0.255334	0.0811687	5.60705	0.0211346	0.00435387	-0.00238393	0.00552866	0.00552866	2.00048	1.88451	2.02627	1.59671	1.49081	1.60499	TRUE	70.0293
ENSMUSG00000051627	H1f4	protein_coding	0.00166446	0.0385681	-0.326925	0.103972	5.14521	0.0390896	0.00832588	0.000456103	0.00788928	0.00788928	2.19203	1.79762	1.81452	2.63222	2.79513	2.79447	FALSE	60.7685
ENSMUSG00000022711	Pmm2	protein_coding	0.00166423	0.0385681	-0.191377	0.0608625	6.40073	0.0125631	0.0021494	-0.000179919	0.00340697	0.00340697	23.3813	23.0504	26.238	30.436	30.8686	28.8103	TRUE	89.1286
ENSMUSG00000024782	Ak3	protein_coding	0.00166291	0.0385681	0.140937	0.0448181	8.26809	0.00836935	0.000159006	0.00285399	0.00242142	0.00285399	69.3226	69.2942	63.8689	61.4178	57.6468	61.338	TRUE	92.6892
ENSMUSG00000050105	Grrp1	protein_coding	0.00166774	0.0386098	0.410978	0.130727	4.96866	0.0711782	0.00664522	0.018989	0.00901991	0.018989	4.39645	5.00198	3.56235	2.54508	3.2727	2.94304	TRUE	80.3589
ENSMUSG00000033910	Gucy1a1	protein_coding	0.00167172	0.0386676	0.134771	0.0428783	7.8591	0.0070045	0.000346558	0.0015979	0.00241127	0.00241127	24.1851	24.7715	23.6295	21.8787	20.8914	22.5258	TRUE	93.4728
ENSMUSG00000023571	C1qtnf12	protein_coding	0.00167791	0.0387764	0.465659	0.148204	4.08901	0.082174	0.0161766	0.00522638	0.0167701	0.0167701	5.55485	7.43215	6.14167	3.93205	3.56574	4.74516	TRUE	81.529
ENSMUSG00000073423	Zfp414	protein_coding	0.00168024	0.0387959	-0.195314	0.0621702	6.59804	0.0160825	0.00200811	0.0037896	0.0031239	0.0037896	15.5833	14.2077	16.3538	17.4985	20.7962	19.1943	TRUE	93.4024
ENSMUSG00000027534	Snx16	protein_coding	0.00168888	0.0389607	0.139611	0.0444606	7.56695	0.00798188	0.000506789	0.00216136	0.00245833	0.00245833	28.6216	29.6326	26.7233	25.7582	24.8278	25.5636	TRUE	84.25
ENSMUSG00000046364	Rpl27a	protein_coding	0.00170433	0.0392824	0.139899	0.0445903	8.0175	0.00759176	0.000574763	0.00157553	0.00240767	0.00240767	151.165	153.486	145.26	134.716	128.919	133.948	TRUE	98.848
ENSMUSG00000103567	Pcdhga5	protein_coding	0.0017087	0.0393485	0.186983	0.0596116	6.67179	0.011804	0.00229764	-0.00065355	0.00303268	0.00303268	4.07772	4.07073	3.94093	3.45635	3.3093	3.52457	FALSE	68.5198
ENSMUSG00000042514	Klhl14	protein_coding	0.00171245	0.0393998	0.177884	0.0567225	6.41074	0.0122823	0.00143509	0.00205171	0.00339106	0.00339106	4.08288	3.88729	3.68676	3.16503	3.40756	3.42713	TRUE	72.548
ENSMUSG00000021260	Hhipl1	protein_coding	0.00172998	0.0397682	0.153679	0.0490509	6.8947	0.00910552	0.000804725	0.00172069	0.00280427	0.00280427	5.92681	5.59736	6.417	5.21338	5.60346	4.96065	TRUE	82.7586
ENSMUSG00000031302	Nlgn3	protein_coding	0.00173631	0.0398784	0.136421	0.0435575	8.58426	0.00577777	0.000390435	-0.000147252	0.00245545	0.00245545	26.9363	26.6019	26.582	23.5903	24.3809	23.7363	TRUE	95.2586
ENSMUSG00000038523	1700003F12Rik	protein_coding	0.00174122	0.0399561	-0.551123	0.176013	3.70605	0.108024	0.0236925	-0.00256407	0.0227784	0.0227784	0.931068	1.16301	1.06102	1.80879	2.27691	1.50907	FALSE	64.9466
ENSMUSG00000027792	Bche	protein_coding	0.00174729	0.0400602	0.180498	0.0576647	6.08209	0.0114869	0.000966327	0.00117502	0.00402149	0.00402149	10.9438	10.1878	10.3739	8.98777	8.80588	9.28585	TRUE	90.3348
ENSMUSG00000030284	Creld1	protein_coding	0.0017527	0.0401489	-0.136707	0.0436871	7.37969	0.00713313	0.000336873	0.00157129	0.00252597	0.00252597	28.977	31.0122	28.7321	33.6343	35.1606	35.4241	TRUE	91.4596
ENSMUSG00000027194	Ttc17	protein_coding	0.00175619	0.0401709	0.188171	0.0601446	8.11803	0.0128161	0.00301497	-0.000272928	0.0024111	0.0024111	24.5908	27.2226	24.0862	21.6175	21.3946	21.4011	TRUE	90.3149
ENSMUSG00000020108	Ddit4	protein_coding	0.00175674	0.0401709	0.132033	0.0422028	8.39742	0.00732985	0.000238302	0.00238672	0.00243331	0.00243331	58.9553	58.2316	55.4284	50.2105	51.5007	53.7058	TRUE	95.3849
ENSMUSG00000027840	Wnt2b	protein_coding	0.00176245	0.0402661	0.244308	0.0781136	5.41294	0.0224613	0.00274167	0.00295258	0.00641095	0.00641095	2.5079	2.40085	2.15282	2.13417	1.87048	1.77209	FALSE	69.2655
ENSMUSG00000046841	Ckap4	protein_coding	0.00176883	0.040341	0.138136	0.0441817	7.64437	0.00656838	0.000488326	0.000566621	0.00243971	0.00243971	16.7081	16.9774	16.9443	14.8032	15.0015	15.603	TRUE	92.8662
ENSMUSG00000033047	Eif3l	protein_coding	0.00176823	0.040341	0.131185	0.0419575	8.19117	0.00577096	0.000225009	0.000535082	0.00241564	0.00241564	61.0597	61.2392	61.4164	53.7122	55.6491	56.6725	TRUE	98.5014
ENSMUSG00000045440	Insm2	protein_coding	0.00180249	0.0410729	0.495849	0.158876	3.9392	0.0872295	0.0190587	-0.00222147	0.0188036	0.0188036	0.515652	0.57641	0.479939	0.35333	0.276974	0.353084	FALSE	64.4915
ENSMUSG00000020459	Mtif2	protein_coding	0.00180687	0.0411368	-0.168793	0.0540956	6.71595	0.0117074	0.00140816	0.00254203	0.00298133	0.00298133	24.0209	24.3259	22.8675	30.276	28.1626	27.171	TRUE	82.6791
ENSMUSG00000048376	F2r	protein_coding	0.001811	0.0411948	0.148202	0.047507	7.16375	0.00929567	0.000757572	0.00262552	0.00262779	0.00262779	11.5693	10.3512	10.2261	9.48281	9.38998	9.57466	TRUE	97.6311
ENSMUSG00000072844	G530011O06Rik	processed_transcript	0.00181602	0.041273	0.950803	0.304864	4.59835	0.382738	0.0132015	0.126212	0.0117207	0.126212	2.18073	2.80363	1.26016	1.13264	0.653003	0.640691	FALSE	63.4299
ENSMUSG00000105552	Gm19710	lincRNA	0.00182574	0.0414498	-0.627369	0.20126	3.22378	0.135456	0.0262562	-0.00453375	0.0345022	0.0345022	0.860021	1.39133	1.20533	2.26725	2.10565	2.04156	TRUE	67.8138
ENSMUSG00000097383	1500026H17Rik	bidirectional_promoter_lncRNA	0.00182857	0.0414498	0.311866	0.100061	5.15137	0.0411927	0.00587161	0.00914675	0.007852	0.00914675	2.15227	1.85093	1.61833	1.38156	1.53409	1.29459	TRUE	79.6963
ENSMUSG00000020572	Nampt	protein_coding	0.00182857	0.0414498	0.143645	0.046088	7.25384	0.00670578	0.000603066	4.14838e-05	0.00258309	0.00258309	46.9386	49.1725	47.2331	41.6861	43.9061	42.2541	TRUE	88.3757
ENSMUSG00000052125	F730043M19Rik	bidirectional_promoter_lncRNA	0.00183621	0.0415867	-0.199463	0.0640223	6.38151	0.0153318	0.00271027	0.00153499	0.003438	0.003438	14.1212	12.4323	13.0455	17.3427	15.7581	16.5963	TRUE	79.086
ENSMUSG00000068749	Psma5	protein_coding	0.00184173	0.0416756	0.142322	0.0456945	7.63866	0.00858221	0.000240853	0.00289112	0.00244092	0.00289112	84.9343	80.8943	76.0748	72.9747	70.2903	72.1409	TRUE	90.0477
ENSMUSG00000024511	Rab27b	protein_coding	0.00184472	0.041707	0.242422	0.0778451	7.22058	0.0249024	0.000605444	0.00848435	0.00259908	0.00848435	16.8723	14.5475	13.6682	12.7984	11.6644	11.7672	TRUE	80.0303
ENSMUSG00000040570	Rundc3b	protein_coding	0.00184898	0.0417671	0.158614	0.0509442	7.53889	0.0106619	0.000652596	0.00324037	0.00246634	0.00324037	21.1694	19.8726	18.5266	17.4023	17.0678	17.6285	TRUE	86.2054
ENSMUSG00000098041	Gm26981	lincRNA	0.00185392	0.0418424	-0.39762	0.127742	4.76656	0.0670119	0.00931567	0.0151612	0.0104336	0.0151612	0.81282	0.835343	1.09895	1.66529	1.33744	1.20647	TRUE	74.1117
ENSMUSG00000046321	Hs3st2	protein_coding	0.00185648	0.0418641	0.215882	0.0693646	5.78108	0.0183313	0.00234461	0.00309259	0.00487257	0.00487257	4.3721	5.06624	4.60395	3.61161	3.98953	3.88878	TRUE	76.2097
ENSMUSG00000069744	Psmb3	protein_coding	0.00186484	0.0419978	0.132982	0.0427463	7.79339	0.00703713	0.000324134	0.00184072	0.00241674	0.00241674	90.6497	90.2682	87.7447	79.2986	78.4331	83.8505	TRUE	97.3891
ENSMUSG00000011179	Odc1	protein_coding	0.00186564	0.0419978	0.141059	0.0453446	6.97255	0.00812825	0.000339922	0.00235875	0.00274428	0.00274428	62.2182	59.2851	60.4588	52.0702	52.8335	56.7331	TRUE	87.1425
ENSMUSG00000022022	Mtrf1	protein_coding	0.00186857	0.0420188	0.214282	0.0688929	5.97889	0.0159934	0.0028439	-7.0989e-05	0.00427545	0.00427545	6.67027	6.39113	5.94373	5.19644	5.3078	5.20304	TRUE	82.3198
ENSMUSG00000005716	Pvalb	protein_coding	0.00187038	0.0420188	-0.265312	0.0853072	7.17	0.0298499	0.000801604	0.0101144	0.00262453	0.0101144	34.8078	32.1928	27.6676	45.1058	40.2467	40.7185	TRUE	77.5838
ENSMUSG00000078963	Hsbp1l1	protein_coding	0.00187141	0.0420188	-0.310241	0.0997585	5.179	0.0335709	0.0072412	-0.00137102	0.00768646	0.00768646	3.99823	3.69836	3.83719	5.85875	4.88979	5.50608	TRUE	72.0822
ENSMUSG00000038695	Josd2	protein_coding	0.00187549	0.0420742	-0.148377	0.0477207	7.912	0.00933741	0.000316832	0.00309906	0.00240867	0.00309906	86.2529	81.8648	85.4387	97.9876	100.816	105.416	TRUE	97.5498
ENSMUSG00000044807	Zfp354c	protein_coding	0.00187774	0.0420884	0.164067	0.0527729	6.88172	0.00898813	0.0013623	-0.000221335	0.00281517	0.00281517	26.9664	28.012	26.7022	23.0584	23.9042	24.2059	TRUE	88.661
ENSMUSG00000100755	Rps23-ps1	processed_pseudogene	0.00189482	0.0423261	0.133312	0.0429176	8.24595	0.00691185	0.000343225	0.00163201	0.00241966	0.00241966	350.7	342.05	327.96	307.494	306.76	306.34	TRUE	79.7938
ENSMUSG00000089945	Pakap	protein_coding	0.00189277	0.0423261	0.171851	0.0553189	7.91595	0.0125321	0.00187328	0.00271699	0.00240853	0.00271699	13.6757	13.739	12.5861	12.2356	10.7792	11.6317	FALSE	61.265
ENSMUSG00000064264	Zfp428	protein_coding	0.00189247	0.0423261	0.165429	0.0532508	6.64985	0.00999805	0.00119439	0.0010406	0.00305907	0.00305907	15.9243	15.6981	16.1407	13.2677	13.8446	14.3952	TRUE	92.8246
ENSMUSG00000043398	Gpr135	protein_coding	0.00189484	0.0423261	0.161752	0.0520732	6.83201	0.0108052	0.00120779	0.00248738	0.00285963	0.00285963	8.63146	7.98736	7.60893	6.9201	7.10122	7.12868	TRUE	76.5004
ENSMUSG00000026058	Khdrbs2	protein_coding	0.00189929	0.0423875	0.178676	0.0575344	6.72266	0.0120065	0.00199158	0.00104462	0.00297374	0.00297374	11.7357	10.8864	10.8231	9.97676	9.11044	9.68375	TRUE	85.7233
ENSMUSG00000012422	Tmem167	protein_coding	0.00190083	0.0423875	0.143681	0.0462694	6.78933	0.00810946	0.000309818	0.00208546	0.00290147	0.00290147	23.0508	22.3295	21.3579	19.1498	19.5407	20.5437	TRUE	94.8812
ENSMUSG00000076432	Ywhaq	protein_coding	0.00190712	0.0424912	0.156789	0.0505067	10.321	0.010436	6.96401e-05	0.00375675	0.0030096	0.00375675	488.419	469.352	438.906	406.388	394.8	427.63	TRUE	99.0069
ENSMUSG00000028367	Txn1	protein_coding	0.00191955	0.0425138	0.143467	0.0462437	7.98356	0.00874097	0.000352176	0.00285554	0.00240743	0.00285554	95.8504	89.7341	86.7288	82.9979	78.2201	81.872	TRUE	98.3208
ENSMUSG00000037887	Dusp8	protein_coding	0.00191657	0.0425138	0.14991	0.0483133	8.18744	0.00954289	0.000623695	0.00287757	0.00241538	0.00287757	28.7003	28.4986	26.3605	24.4861	23.7324	25.4697	TRUE	87.8449
ENSMUSG00000050675	Gp1ba	protein_coding	0.00191324	0.0425138	0.340603	0.109752	4.80153	0.043266	0.00788817	0.00269039	0.0101802	0.0101802	1.22055	1.31623	1.27958	1.05762	0.93255	0.778536	TRUE	76.3488
ENSMUSG00000072812	Ahnak2	protein_coding	0.00191838	0.0425138	-0.135031	0.0435221	8.35027	0.00628611	0.000412607	0.000607513	0.00242866	0.00242866	16.1299	16.1151	17.6207	19.5377	20.3116	18.4992	FALSE	65.8746
ENSMUSG00000058351	Smim4	protein_coding	0.0019102	0.0425138	-0.276136	0.0889658	5.77234	0.0286538	0.00696982	0.000253205	0.00490254	0.00490254	14.8527	16.342	15.3542	22.7099	18.8574	21.5906	TRUE	83.2027
ENSMUSG00000117333	Gm16386	processed_pseudogene	0.00191891	0.0425138	-0.306929	0.0989295	5.0127	0.0392753	0.0059533	0.00781377	0.00872725	0.00872725	3.04819	3.06068	3.48456	4.82259	4.92511	3.76187	FALSE	66.5228
ENSMUSG00000036820	Amdhd2	protein_coding	0.00191152	0.0425138	-0.202121	0.0651236	6.30422	0.0163708	0.00279178	0.00235193	0.00356985	0.00356985	7.09393	7.7114	7.42362	8.449	9.60459	9.85988	TRUE	87.5451
ENSMUSG00000051223	Bzw1	protein_coding	0.00192627	0.0425637	0.186047	0.0599887	9.08014	0.0147024	0.000125488	0.00527247	0.00254479	0.00527247	194.503	187.238	171.461	156.473	149.789	166.364	TRUE	98.1132
ENSMUSG00000100334	C230024C17Rik	lincRNA	0.0019267	0.0425637	0.422062	0.136092	4.40632	0.0552063	0.014409	-0.0122024	0.0133725	0.0133725	0.725063	0.730279	0.818599	0.494027	0.506588	0.521978	FALSE	69.9263
ENSMUSG00000047945	Marcksl1	protein_coding	0.00192655	0.0425637	0.165969	0.0535156	10.0357	0.0117005	4.71015e-05	0.00424878	0.0028665	0.00424878	333.505	319.176	314.072	266.069	273.957	300.849	TRUE	99.2453
ENSMUSG00000087704	Gm14978	antisense	0.00193075	0.0426172	-0.900027	0.290267	2.91124	0.296245	0.0805859	-0.0140477	0.0457968	0.0457968	1.995	1.24876	2.63914	5.19839	4.94821	4.47696	FALSE	60.9093
ENSMUSG00000022771	Ppil2	protein_coding	0.00194063	0.0427717	-0.163542	0.0527696	7.20199	0.0113654	0.00105909	0.00311787	0.00260826	0.00311787	41.0719	41.9549	49.1329	53.5665	52.1559	53.75	TRUE	87.7239
ENSMUSG00000064368	mt-Nd6	protein_coding	0.00194103	0.0427717	0.195893	0.0632095	11.7521	0.0163067	9.82923e-06	0.00598332	0.00420919	0.00598332	14997.5	13596.5	12877.8	11822.8	11353.3	11847.7	TRUE	99.814
ENSMUSG00000116048	Sept2	protein_coding	0.00196781	0.043325	0.133939	0.0432752	9.32895	0.0064836	0.000201119	0.00117604	0.00260799	0.00260799	108.849	117.095	110.601	100.415	98.6902	103.378	FALSE	0
ENSMUSG00000001761	Smo	protein_coding	0.00197503	0.0434106	0.167953	0.0542841	7.33254	0.0119986	0.000562953	0.0038572	0.00254694	0.0038572	11.2522	11.2138	10.2794	9.8224	8.9016	9.71446	TRUE	93.3591
ENSMUSG00000006310	Zbtb32	protein_coding	0.00197497	0.0434106	-0.821914	0.26565	3.24442	0.287347	0.03333	0.0725251	0.0338803	0.0725251	0.35662	0.398844	0.963384	1.17679	1.31713	1.32996	TRUE	71.1559
ENSMUSG00000047459	Dynlrb1	protein_coding	0.00197917	0.0434284	0.154575	0.0499702	8.75316	0.0101644	0.000164087	0.00358145	0.00248072	0.00358145	315.812	292.153	279.77	258.292	253.466	270.347	TRUE	95.8562
ENSMUSG00000114584	Gm47694	TEC	0.00197799	0.0434284	0.357103	0.115436	4.787	0.0398197	0.00970324	-0.00774952	0.0102849	0.0102849	0.625117	0.681818	0.706257	0.489502	0.467484	0.484744	TRUE	74.3951
ENSMUSG00000035828	Pim3	protein_coding	0.00198436	0.0435057	0.152434	0.0492907	8.24063	0.00823223	0.00122511	0.000351573	0.00241925	0.00241925	58.7238	55.8233	59.6535	51.7638	49.6577	52.0597	TRUE	95.6161
ENSMUSG00000026021	Sumo1	protein_coding	0.00198648	0.0435155	0.130526	0.0422107	7.63802	0.00702364	0.00023156	0.00215911	0.00244105	0.00244105	121.099	119.903	112.526	108.834	103.244	106.786	TRUE	88.8361
ENSMUSG00000001943	Vsig2	protein_coding	0.00199483	0.0436619	0.334382	0.108179	4.96922	0.0424606	0.00853793	0.0026086	0.00901615	0.00901615	5.4904	6.55698	6.07532	5.03387	4.66931	3.7965	TRUE	76.6575
ENSMUSG00000066798	Zbtb6	protein_coding	0.00200057	0.0436774	0.188984	0.061157	7.22098	0.0152027	0.000895287	0.00471498	0.00259888	0.00471498	10.0473	10.4056	8.84503	8.61473	8.08409	8.14647	TRUE	88.0651
ENSMUSG00000051844	B230319C09Rik	processed_transcript	0.00199817	0.0436774	-0.785947	0.25431	2.92229	0.255256	0.0516826	0.0357454	0.045328	0.045328	0.416637	0.207065	0.464138	0.831625	0.756906	0.78265	TRUE	68.4385
ENSMUSG00000021112	Mpp5	protein_coding	0.00199919	0.0436774	0.139729	0.0452145	8.25338	0.00741563	0.000646289	0.0013017	0.00242024	0.00242024	35.8904	35.7521	33.3576	32.037	30.7902	30.999	TRUE	90.2643
ENSMUSG00000021771	Vdac2	protein_coding	0.00200681	0.043777	0.151256	0.0489623	8.67581	0.00974025	0.000179621	0.00341634	0.00246851	0.00341634	223.208	225.672	204.331	196.941	186.85	188.027	TRUE	98.245
ENSMUSG00000070283	Ndufaf3	protein_coding	0.00201315	0.0438787	-0.307159	0.0994594	5.84538	0.0401746	0.00418973	0.0106485	0.00466148	0.0106485	10.7215	14.6194	11.9534	17.758	16.0082	17.7604	TRUE	86.5629
ENSMUSG00000009927	Rps25	protein_coding	0.00202493	0.0440618	0.131273	0.0425307	9.12943	0.00595606	0.000157018	0.000825807	0.00255628	0.00255628	423.533	405.854	396.428	371.703	370.913	362.146	TRUE	99.5179
ENSMUSG00000020836	Coro6	protein_coding	0.00202433	0.0440618	-0.461972	0.149668	7.86328	0.090906	0.000804691	0.0327961	0.00241101	0.0327961	25.8347	32.653	42.4621	50.204	62.1774	49.1612	TRUE	74.4764
ENSMUSG00000072683	Gm7457	processed_transcript	0.00203467	0.0442228	-0.673415	0.218278	3.44104	0.156767	0.0429099	-0.0170088	0.028558	0.028558	0.211617	0.30094	0.275446	0.61209	0.458865	0.524465	FALSE	61.7814
ENSMUSG00000013584	Aldh1a2	protein_coding	0.00203622	0.0442228	0.300655	0.0974604	5.36706	0.0385163	0.0039895	0.0102583	0.00664298	0.0102583	2.70898	2.8078	2.44346	1.77773	1.97112	2.3154	TRUE	79.03
ENSMUSG00000019782	Rwdd1	protein_coding	0.00203743	0.0442228	0.148449	0.0481241	7.44643	0.00939028	0.000599869	0.00287402	0.00249792	0.00287402	70.3988	66.2557	62.7302	58.9177	57.744	59.5872	TRUE	87.3303
ENSMUSG00000061039	Olfr920	protein_coding	0.00204117	0.0442672	0.370001	0.119968	4.8028	0.0434217	0.0114173	-0.00847789	0.0101711	0.0101711	0.748037	0.834318	0.849972	0.571237	0.609957	0.541422	TRUE	77.8871
ENSMUSG00000097783	Gm26747	lincRNA	0.00204517	0.0442981	-0.294875	0.095627	5.26388	0.0281255	0.00651948	-0.00396928	0.00719729	0.00719729	2.21034	2.15984	2.31141	2.85935	3.13823	3.19969	FALSE	62.8774
ENSMUSG00000021694	Ercc8	protein_coding	0.00204599	0.0442981	0.171923	0.0557562	6.70017	0.0114799	0.00166372	0.00160207	0.00299941	0.00299941	12.1133	11.3648	11.0518	9.41726	9.88099	10.4348	TRUE	84.5371
ENSMUSG00000059003	Grin2a	protein_coding	0.00204974	0.0443425	0.129513	0.0420099	7.58661	0.00691012	0.000194118	0.00215339	0.00245313	0.00245313	11.2301	10.7962	10.1226	9.93168	9.62491	9.40016	TRUE	79.727
ENSMUSG00000038412	Higd1a	protein_coding	0.00205482	0.0444154	0.147437	0.047835	7.22372	0.00717778	0.000834739	-1.41154e-05	0.00259755	0.00259755	88.3987	88.032	87.5265	79.8218	76.6697	77.2727	TRUE	99.0539
ENSMUSG00000041390	Mdfic	protein_coding	0.00206484	0.0445951	0.284287	0.0922787	5.4026	0.0302428	0.0063106	0.00118568	0.00646245	0.00646245	1.80705	2.07811	2.07396	1.4903	1.43381	1.68769	TRUE	80.7038
ENSMUSG00000004451	Ralb	protein_coding	0.00206696	0.0446039	0.139713	0.045355	7.43123	0.00747338	0.000581687	0.00144011	0.00250393	0.00250393	17.6447	18.9754	17.589	15.8768	15.9049	16.5906	TRUE	90.5641
ENSMUSG00000027834	Serpini1	protein_coding	0.00207068	0.0446473	0.166849	0.0541736	7.82622	0.0118733	0.00017382	0.00422834	0.00241368	0.00422834	50.7549	48.7611	44.9781	42.9195	39.9413	42.7093	TRUE	89.1629
ENSMUSG00000087373	Gm15892	lincRNA	0.0020862	0.0448779	0.63098	0.205018	3.23934	0.167294	0.0290166	0.0307994	0.0340322	0.0340322	2.84495	3.04187	3.31983	1.18418	2.46217	1.57196	TRUE	78.8838
ENSMUSG00000115669	Gm49151	lincRNA	0.00208341	0.0448779	-0.455229	0.147894	4.19544	0.0803999	0.017296	0.00549131	0.0155129	0.0155129	2.51634	2.75187	2.17484	3.96957	4.9632	3.42387	FALSE	0
ENSMUSG00000009575	Cbx5	protein_coding	0.00208654	0.0448779	0.152107	0.0494236	8.7129	0.00987224	0.000465235	0.0031988	0.00247423	0.0031988	77.1362	78.8393	69.7987	67.8599	64.6174	67.0542	TRUE	98.7487
ENSMUSG00000072955	Tmsb15l	protein_coding	0.00208927	0.0448995	0.372964	0.121201	4.8706	0.0504457	0.0123432	-0.00144942	0.0096912	0.0096912	6.96152	7.92089	6.91179	5.79382	4.60334	5.04488	TRUE	73.003
ENSMUSG00000031631	Cfap97	protein_coding	0.00209723	0.0450333	0.233405	0.0758766	6.90462	0.023252	0.0011402	0.00749568	0.00279612	0.00749568	21.669	20.0898	17.7601	17.2441	15.9354	15.2412	TRUE	86.274
ENSMUSG00000075486	Commd6	protein_coding	0.00210236	0.0451063	0.169349	0.0550662	6.93563	0.0116983	0.00177681	0.00209136	0.00277161	0.00277161	40.9269	41.1006	39.7561	37.3768	35.0853	35.63	TRUE	90.75
ENSMUSG00000052921	Arhgef15	protein_coding	0.00210612	0.0451499	-0.272909	0.0887555	6.02	0.0317969	0.00578064	0.00603566	0.00417034	0.00603566	4.66456	5.29545	5.12092	5.88238	6.87474	7.66624	TRUE	83.8311
ENSMUSG00000029213	Commd8	protein_coding	0.00211693	0.0453071	0.15997	0.0520512	7.535	0.0109283	0.000910212	0.00315377	0.0024675	0.00315377	72.6718	71.9804	63.9574	60.843	62.3769	58.9291	TRUE	99.1586
ENSMUSG00000095595	Fam177a	protein_coding	0.00211661	0.0453071	0.175371	0.0570616	8.8555	0.0131337	0.00015152	0.00473252	0.00249857	0.00473252	57.9135	53.5314	50.6189	46.717	44.2676	48.5561	TRUE	78.7393
ENSMUSG00000037316	Bag4	protein_coding	0.00212155	0.0453687	0.19041	0.0619689	7.15086	0.0152582	0.00312561	0.0023512	0.0026346	0.0026346	16.8009	16.0501	14.747	14.2183	12.6796	13.525	TRUE	86.9096
ENSMUSG00000018841	Rad51d	protein_coding	0.00212944	0.0454629	-0.187305	0.0609804	6.19173	0.0117233	0.00179398	-0.000296091	0.00378393	0.00378393	7.48544	7.63738	7.32926	9.5822	8.81173	8.9499	TRUE	82.0724
ENSMUSG00000021520	Uqcrb	protein_coding	0.00212923	0.0454629	0.133666	0.0435168	8.41287	0.00763242	0.000300008	0.00254056	0.00243491	0.00254056	377.779	365.196	340.063	319.715	326.059	333.126	TRUE	97.7448
ENSMUSG00000044475	Ascc1	protein_coding	0.00214189	0.0456914	0.216496	0.0705241	6.65748	0.0200296	0.00123607	0.0062244	0.00304983	0.0062244	14.6989	15.0556	14.1624	11.3749	11.4531	13.5814	TRUE	89.5421
ENSMUSG00000031323	Dmrtc1a	protein_coding	0.00214465	0.0457128	0.405404	0.132078	4.25447	0.0507345	0.0112954	-0.0095094	0.0148715	0.0148715	2.11702	2.11641	2.22738	1.38441	1.57315	1.40815	TRUE	75.2582
ENSMUSG00000017737	Mmp9	protein_coding	0.00215121	0.0458152	-0.387051	0.126136	4.96815	0.064035	0.00411088	0.0197546	0.00902334	0.0197546	4.32105	3.8714	4.37958	5.75854	5.5925	7.97034	TRUE	79.4814
ENSMUSG00000090258	Churc1	protein_coding	0.00215374	0.0458316	0.171782	0.0559885	6.51502	0.0104296	0.00146649	0.000504624	0.00323558	0.00323558	43.7213	41.3564	41.3232	38.0056	35.8831	35.3783	TRUE	86.5954
ENSMUSG00000051451	Crebzf	protein_coding	0.0021593	0.0458749	-0.138026	0.0449978	7.56734	0.00705235	0.00057898	0.00109224	0.00245822	0.00245822	54.8268	58.3896	61.5455	66.6235	70.7479	69.9034	TRUE	89.1864
ENSMUSG00000085072	Ict1os	antisense	0.00215755	0.0458749	-0.434811	0.141741	4.31334	0.080827	0.011253	0.0188828	0.0142662	0.0188828	1.24861	1.62241	1.83814	2.42402	2.98704	2.07578	TRUE	72.4216
ENSMUSG00000040128	Pnrc1	protein_coding	0.00217017	0.0460683	0.15073	0.0491634	6.82478	0.00920042	0.000759104	0.00222158	0.00286646	0.00286646	44.3318	42.0844	40.3075	38.296	36.1687	38.1397	TRUE	87.3953
ENSMUSG00000018543	1700001P01Rik	protein_coding	0.00217324	0.0460961	0.451453	0.14727	4.16024	0.0695224	0.0166192	-0.00614484	0.0159136	0.0159136	4.23999	4.05917	3.73886	2.47792	2.49304	2.92694	FALSE	63.4136
ENSMUSG00000030393	Zik1	protein_coding	0.00217782	0.0461556	0.180498	0.0588931	6.52644	0.013936	0.00146347	0.00373912	0.00321961	0.00373912	5.25209	5.3433	5.20201	4.71672	4.08426	4.80595	TRUE	76.1411
ENSMUSG00000027895	Kcnc4	protein_coding	0.00218015	0.0461674	0.128902	0.0420625	8.39248	0.00615995	0.000221078	0.00124799	0.0024328	0.0024328	28.9835	28.9264	27.997	25.6591	25.4375	26.3438	TRUE	95.84
ENSMUSG00000047343	Mettl21c	protein_coding	0.00219649	0.0464758	0.893209	0.29168	2.67403	0.267362	0.070164	-0.0351444	0.0574518	0.0574518	0.660902	0.754646	0.61	0.35813	0.220609	0.258535	TRUE	74.5974
ENSMUSG00000002997	Prkar2b	protein_coding	0.0022	0.0465122	0.216719	0.0707814	8.11665	0.0201022	0.000367208	0.00714779	0.00241103	0.00714779	35.7818	40.2578	32.7941	29.9248	28.8869	31.1005	TRUE	91.0155
ENSMUSG00000021606	Ndufs6	protein_coding	0.00220673	0.0465791	0.142151	0.0464409	7.80576	0.00865016	0.000389658	0.00284547	0.00241551	0.00284547	150.36	149.851	135.746	127.032	131.089	129.753	TRUE	97.7087
ENSMUSG00000005873	Reep5	protein_coding	0.00220516	0.0465791	0.187757	0.0613361	8.04285	0.0150903	6.98016e-05	0.00557338	0.00240817	0.00557338	319.502	301.693	287.467	254.046	252.208	265.584	TRUE	99.0846
ENSMUSG00000067818	Myl9	protein_coding	0.0022098	0.0465967	0.255274	0.0834096	5.3001	0.0247917	0.00343813	0.00311472	0.00699763	0.00699763	13.8679	15.1017	12.8624	10.6087	10.8811	11.8268	TRUE	97.8116
ENSMUSG00000031445	Proz	protein_coding	0.00221115	0.0465967	0.336778	0.110047	4.78244	0.0440409	0.00784765	0.00467105	0.010318	0.010318	1.43487	1.65574	1.72226	1.34304	1.16484	1.1242	TRUE	75.9245
ENSMUSG00000042229	Rabif	protein_coding	0.00222208	0.0467893	0.151059	0.0493846	7.73356	0.00977222	0.000440548	0.00321771	0.00242409	0.00321771	22.7846	22.2974	20.4903	19.5425	18.5109	19.774	TRUE	87.5668
ENSMUSG00000078193	Gm2000	protein_coding	0.0022274	0.0468514	0.162246	0.0530544	7.40157	0.00949303	0.00170582	0.00028908	0.00251633	0.00251633	161.412	153.706	167.58	134.66	145.534	142.459	TRUE	97.0804
ENSMUSG00000027479	Mapre1	protein_coding	0.00222862	0.0468514	0.141788	0.046367	7.92248	0.00757996	0.000816521	0.00111953	0.00240833	0.00240833	149.675	150.281	141.725	132.77	127.242	132.815	TRUE	99.601
ENSMUSG00000097726	9530036O11Rik	antisense	0.00223358	0.0468799	0.547334	0.179027	4.24166	0.116274	0.0330682	-6.66066e-05	0.0150076	0.0150076	1.51704	1.28667	1.06198	0.629725	0.767936	0.884168	FALSE	68.1587
ENSMUSG00000030663	1110004F10Rik	protein_coding	0.00223191	0.0468799	0.133281	0.0435916	7.99126	0.00760944	0.00034529	0.00250505	0.00240744	0.00250505	96.2348	89.0447	87.8586	81.4525	79.6354	84.757	TRUE	90.6345
ENSMUSG00000083744	Gm14824	processed_pseudogene	0.00223683	0.0469104	-0.685353	0.224203	3.26932	0.168266	0.0422533	-0.00806191	0.0331472	0.0331472	0.969189	0.688078	0.896962	2.08204	1.75281	1.42921	FALSE	0
ENSMUSG00000038128	Camk4	protein_coding	0.00225041	0.0471572	0.189515	0.0620339	7.02596	0.0153926	0.000638751	0.00513355	0.00270788	0.00513355	17.3091	16.9118	14.5509	13.6658	13.3568	13.9148	TRUE	72.669
ENSMUSG00000039982	Dtx4	protein_coding	0.00225944	0.0473085	0.138658	0.0454047	8.12953	0.00824171	0.000290562	0.00280181	0.00241172	0.00280181	16.1278	15.4585	14.2943	13.9468	13.4004	13.6109	TRUE	97.938
ENSMUSG00000020525	Ppm1d	protein_coding	0.00226868	0.0474638	0.16578	0.0543077	6.43572	0.0115318	0.00107183	0.00303678	0.00335216	0.00335216	10.1098	9.74481	9.11092	9.0128	8.00638	8.10277	TRUE	84.8693
ENSMUSG00000090260	2810442N19Rik	antisense	0.0022754	0.047467	0.342681	0.112291	4.57328	0.0478174	0.00699026	0.0087451	0.0119238	0.0119238	4.791	5.19574	6.50774	3.85354	3.72041	4.40332	TRUE	76.2278
ENSMUSG00000030922	Lyrm1	protein_coding	0.00227976	0.047467	0.212518	0.0696521	5.87511	0.01706	0.00270763	0.00168085	0.0045695	0.0045695	13.8009	14.1582	13.0485	10.8009	11.1379	12.2008	TRUE	78.1399
ENSMUSG00000094910	D430019H16Rik	protein_coding	0.00227264	0.047467	0.129799	0.0425281	8.22645	0.0072156	0.000294784	0.0024068	0.00241817	0.00241817	15.2844	15.8233	14.5098	13.6609	13.1909	14.1563	TRUE	90.4268
ENSMUSG00000037075	Rnf139	protein_coding	0.00227658	0.047467	0.137157	0.0449465	7.50347	0.00674325	0.000552809	0.000821765	0.00247747	0.00247747	19.7498	19.6283	19.4857	18.5392	17.1775	17.0516	TRUE	80.5503
ENSMUSG00000014769	Psmb1	protein_coding	0.00227958	0.047467	0.127752	0.0418698	8.74477	0.00651948	0.00015028	0.0018789	0.00247934	0.00247934	115.681	108.738	107.018	100.137	97.7825	101.56	TRUE	99.3789
ENSMUSG00000024713	Pcsk5	protein_coding	0.00227767	0.047467	0.180894	0.0592822	6.24957	0.0115088	0.00160117	0.000513812	0.00367039	0.00367039	3.43806	3.25073	3.29126	2.75355	3.07248	2.73504	TRUE	83.5007
ENSMUSG00000001891	Ugp2	protein_coding	0.00228949	0.0476316	0.12801	0.0419725	8.03739	0.00684233	0.000234497	0.00217342	0.00240804	0.00240804	88.2866	85.7019	82.2329	80.6127	75.0825	76.8383	TRUE	97.5751
ENSMUSG00000029524	Sirt4	protein_coding	0.00229676	0.0477447	-0.273264	0.0896268	6.35683	0.0320415	0.00283098	0.00921848	0.00347885	0.00921848	13.3733	15.2754	18.0939	19.5247	22.3553	21.0332	TRUE	77.0457
ENSMUSG00000104667	Gm4961	lincRNA	0.00231578	0.0481019	0.737922	0.242225	3.04152	0.180308	0.04739	-0.0262036	0.0406197	0.0406197	0.374576	0.354433	0.282762	0.173912	0.176978	0.136099	TRUE	70.4012
ENSMUSG00000004393	Ddx56	protein_coding	0.00233868	0.0485389	-0.183482	0.0602873	5.99687	0.0130746	0.00122311	0.00249552	0.00422873	0.00422873	14.4803	15.8293	14.052	17.814	18.1664	18.812	TRUE	93.1334
ENSMUSG00000039952	Dag1	protein_coding	0.00234294	0.0485885	0.129132	0.042437	9.20781	0.00605629	0.000125765	0.00119141	0.00257558	0.00257558	52.911	54.8708	52.119	48.1737	46.9576	48.8852	TRUE	95.3524
ENSMUSG00000097823	Gm16701	lincRNA	0.00234662	0.0486262	-0.211356	0.069469	5.82874	0.0139354	0.00252441	-0.00185689	0.00471451	0.00471451	5.05066	5.41956	5.25993	6.76023	6.81926	6.42793	TRUE	71.239
ENSMUSG00000032366	Tpm1	protein_coding	0.00235434	0.0487475	0.134503	0.0442231	8.70365	0.00777413	0.000214799	0.00271873	0.00247278	0.00271873	130.303	122.38	116.451	110.637	109.274	112.643	TRUE	95.329
ENSMUSG00000108049	Gm44168	TEC	0.00235659	0.0487516	-0.551499	0.181344	5.4531	0.130708	0.00383018	0.0454984	0.00621523	0.0454984	0.874891	1.07016	1.46937	1.98312	2.44017	1.60243	TRUE	75.0831
ENSMUSG00000032199	Polr2m	protein_coding	0.00235828	0.0487516	0.155863	0.0512545	8.77991	0.0104404	8.77104e-05	0.00385282	0.0024852	0.00385282	143.746	136.751	126.152	117.127	115.723	123.043	TRUE	97.2519
ENSMUSG00000046408	1700067K01Rik	protein_coding	0.00239074	0.0493835	0.56693	0.186684	3.5671	0.101276	0.0266394	-0.0205728	0.0256371	0.0256371	1.05459	1.14976	1.09074	0.709982	0.647121	0.66833	FALSE	61.9962
ENSMUSG00000042138	Msantd2	protein_coding	0.00239399	0.0494114	-0.208474	0.0686577	6.02415	0.0157686	0.00291076	0.000501907	0.00416006	0.00416006	25.1037	24.627	27.7051	35.4862	31.9274	31.0148	TRUE	90.7139
ENSMUSG00000020326	Ccng1	protein_coding	0.00243496	0.0502172	0.190039	0.0626922	7.85724	0.0155508	0.000270819	0.00562464	0.00241139	0.00562464	43.5694	44.0798	38.076	36.2819	33.8642	36.4145	TRUE	86.1187
ENSMUSG00000030805	Stx4a	protein_coding	0.00243905	0.050222	-0.142597	0.0470491	7.08373	0.00670342	0.000648265	0.000105827	0.00267217	0.00267217	39.4112	38.4687	40.2335	45.6799	46.4596	47.7544	TRUE	86.2451
ENSMUSG00000032244	Fem1b	protein_coding	0.00243778	0.050222	0.164379	0.0542334	9.49709	0.0116357	7.97124e-05	0.00433218	0.00265836	0.00433218	58.3271	55.9884	51.5789	49.2216	45.8285	49.0715	TRUE	95.7154
ENSMUSG00000070315	4930581F22Rik	processed_transcript	0.00244865	0.0503335	-0.315146	0.104022	4.92247	0.0344857	0.00689775	-0.00103465	0.00933308	0.00933308	4.68508	4.79093	5.29308	6.34675	7.7858	6.68038	TRUE	82.2729
ENSMUSG00000034007	Scaper	protein_coding	0.00245025	0.0503335	0.134348	0.0443479	7.5965	0.00580548	0.000499473	-1.11765e-05	0.00245063	0.00245063	12.8491	13.2772	13.1787	11.686	11.6313	11.966	TRUE	87.3014
ENSMUSG00000025794	Rpl14	protein_coding	0.00244849	0.0503335	0.130383	0.0430359	8.53999	0.00607197	0.000328471	0.000886596	0.00244966	0.00244966	205.869	196.571	203.625	177.888	183.536	184.959	TRUE	99.1478
ENSMUSG00000059187	Tafa1	protein_coding	0.00245338	0.0503406	0.202656	0.0669046	5.82458	0.0160072	0.0019864	0.00262157	0.00472794	0.00472794	7.69802	7.24934	6.69664	5.96465	6.19828	6.10445	TRUE	75.6175
ENSMUSG00000112358	Gm33869	TEC	0.00245639	0.0503406	-0.419408	0.138479	6.34708	0.0757827	0.00164293	0.0271219	0.00349531	0.0271219	4.13837	4.6102	6.60425	7.80627	8.5591	7.24837	FALSE	66.5481
ENSMUSG00000067995	Gtf2f2	protein_coding	0.00245473	0.0503406	0.144933	0.0478506	6.98358	0.00771435	0.000698047	0.0010678	0.00273647	0.00273647	23.3526	22.7924	22.6102	19.437	20.4406	21.1026	TRUE	91.3621
ENSMUSG00000109528	Olfr1309	protein_coding	0.00246958	0.050571	-0.560308	0.185101	4.61247	0.135298	0.0130266	0.0383667	0.0116077	0.0383667	0.525017	0.343918	0.583184	0.755449	1.04221	0.78232	FALSE	0
ENSMUSG00000050714	Zbtb26	protein_coding	0.00247452	0.0506326	-0.179197	0.0592105	6.76082	0.0130581	0.00232733	0.00195348	0.0029315	0.0029315	4.70601	5.21082	5.30011	6.75933	5.907	6.04857	TRUE	81.7113
ENSMUSG00000004270	Lpcat3	protein_coding	0.00249588	0.0509512	0.164313	0.0543392	6.7411	0.00871058	0.00147602	-0.000712355	0.00295311	0.00295311	36.5424	34.2329	35.3695	30.7334	31.1837	30.7281	TRUE	90.5207
ENSMUSG00000031799	Tpm4	protein_coding	0.00249596	0.0509512	0.136063	0.0449969	8.04289	0.0079836	0.000316855	0.00272022	0.00240817	0.00272022	43.4086	46.3237	42.1544	38.0837	39.3577	41.1236	TRUE	96.4466
ENSMUSG00000021268	Meg3	lincRNA	0.0024929	0.0509512	-0.504424	0.166796	10.2028	0.109718	2.34247e-05	0.0417078	0.0029473	0.0417078	513.085	601.942	883.171	1083.13	1279.96	959.579	TRUE	99.9332
ENSMUSG00000096039	D830030K20Rik	protein_coding	0.00250355	0.0510662	-0.155978	0.0515986	6.8721	0.00832823	0.00117019	0.000116657	0.00282344	0.00282344	30.1381	31.0596	31.6397	36.4075	39.9637	35.4005	FALSE	56.4423
ENSMUSG00000016528	Mapkapk2	protein_coding	0.00250755	0.0511035	0.164338	0.0543729	7.28393	0.00975117	0.00186559	0.00019573	0.00256903	0.00256903	19.196	19.1244	19.745	16.5603	16.3071	17.7212	TRUE	97.1562
ENSMUSG00000024012	Mtch1	protein_coding	0.0025093	0.0511035	0.129328	0.0427926	9.5099	0.00695067	8.43359e-05	0.00233181	0.00266247	0.00266247	282.273	282.566	262.518	248.934	242.807	254.2	TRUE	99.173
ENSMUSG00000030077	Chl1	protein_coding	0.00251259	0.0511201	0.136979	0.0453301	8.57259	0.0080948	0.000183879	0.00289835	0.00245389	0.00289835	43.6697	45.917	43.464	41.8731	37.3048	39.8491	TRUE	98.5501
ENSMUSG00000024357	Sil1	protein_coding	0.00251404	0.0511201	0.208081	0.0688634	5.82025	0.0164916	0.00237126	0.00200665	0.00474199	0.00474199	19.559	18.5959	17.5785	18.294	16.3717	18.0503	TRUE	94.2095
ENSMUSG00000027499	Pkia	protein_coding	0.00252961	0.0513272	0.206849	0.0684982	7.40479	0.0184664	0.000298024	0.00673998	0.00251494	0.00673998	101.47	93.9972	87.0313	77.3763	76.3977	81.3665	TRUE	98.5375
ENSMUSG00000117324	Gm32432	antisense	0.00253013	0.0513272	-0.988253	0.327267	2.60633	0.345303	0.0992368	-0.0338491	0.0614187	0.0614187	0.17467	0.147741	0.0967299	0.468048	0.312825	0.408623	FALSE	0
ENSMUSG00000094724	Rnaset2b	protein_coding	0.00252987	0.0513272	0.144814	0.0479556	7.61042	0.00821752	0.00100234	0.00140543	0.00244726	0.00244726	66.0461	67.9431	62.3621	60.987	58.2552	55.8988	TRUE	77.6271
ENSMUSG00000043822	Adamtsl5	protein_coding	0.00253379	0.0513615	-0.447977	0.148372	5.0752	0.0864065	0.0246977	0.00805428	0.00832378	0.00832378	1.14466	1.63711	1.18048	1.77498	1.98195	2.36965	TRUE	71.9052
ENSMUSG00000015671	Psma2	protein_coding	0.00254611	0.0515312	0.140747	0.0466387	8.49953	0.00855307	0.000275581	0.00298717	0.00244467	0.00298717	80.0563	77.4103	70.9241	69.0616	67.0813	67.7198	TRUE	97.855
ENSMUSG00000032946	Rasgrp2	protein_coding	0.00254578	0.0515312	-0.165058	0.0546939	6.84438	0.0105359	0.00163899	0.0013144	0.00284815	0.00284815	41.5211	43.2339	45.7154	50.1458	52.2409	55.6965	TRUE	95.3543
ENSMUSG00000037492	Zmat4	protein_coding	0.0025553	0.0516368	0.179732	0.0595788	7.11139	0.0139507	0.000574506	0.00474995	0.00265623	0.00474995	18.7397	16.9901	15.8405	15.272	14.6131	14.2698	TRUE	79.8209
ENSMUSG00000020733	Slc9a3r1	protein_coding	0.00255495	0.0516368	0.127068	0.0421208	8.18992	0.00652082	0.000245698	0.00185044	0.00241555	0.00241555	41.7163	40.7826	41.728	36.0302	36.9008	39.4785	TRUE	98.0987
ENSMUSG00000034686	Prr7	protein_coding	0.0025601	0.0516939	0.191595	0.0635232	6.43909	0.0158548	0.00190999	0.0041428	0.003347	0.0041428	10.8638	10.4235	10.3445	8.57339	8.62882	9.58571	TRUE	85.3098
ENSMUSG00000070695	Cntnap5a	protein_coding	0.00256297	0.0517117	0.127038	0.0421241	8.21752	0.00614286	0.000244151	0.00138241	0.00241751	0.00241751	10.4901	10.0017	9.88018	9.47428	9.14142	8.83599	TRUE	78.8675
ENSMUSG00000046314	Stxbp6	protein_coding	0.00257397	0.0518934	0.171459	0.0568778	6.21011	0.0115534	0.00110561	0.00231185	0.00374702	0.00374702	39.8744	38.413	38.7664	34.0545	33.2659	33.5529	TRUE	95.1683
ENSMUSG00000031539	Ap3m2	protein_coding	0.00257903	0.0519151	0.127026	0.0421467	8.07825	0.00680818	0.000255219	0.00220412	0.0024093	0.0024093	33.8582	34.746	31.808	31.2335	29.3097	30.2999	TRUE	94.8162
ENSMUSG00000022622	Acr	protein_coding	0.00257879	0.0519151	0.767133	0.254528	4.09221	0.254289	0.0272954	0.0698816	0.0167302	0.0698816	2.39249	1.3297	2.5643	1.02046	1.14992	0.708504	TRUE	80.4438
ENSMUSG00000021898	Asb14	protein_coding	0.00258805	0.0520163	0.520788	0.172856	3.95198	0.11113	0.0262022	0.0110028	0.0186163	0.0186163	0.817769	1.0434	1.10457	0.589417	0.766962	0.465772	TRUE	73.9672
ENSMUSG00000050312	Nsun3	protein_coding	0.00258793	0.0520163	0.249515	0.0828164	5.62394	0.024647	0.00482837	0.00263384	0.00545946	0.00545946	12.0043	10.36	9.9109	8.70467	8.26122	8.79315	TRUE	81.6662
ENSMUSG00000052415	Tchh	protein_coding	0.00259201	0.0520558	-0.237566	0.0788629	5.59492	0.0243944	0.00337988	0.00594914	0.00557913	0.00594914	0.98595	0.891138	0.782483	1.19506	1.11178	1.15971	TRUE	83.2587
ENSMUSG00000020251	Glt8d2	protein_coding	0.00261572	0.0524916	0.4505	0.149687	3.90707	0.0774787	0.0143219	0.00642004	0.0192872	0.0192872	3.00217	3.37353	2.68824	2.20285	2.14711	1.59363	FALSE	62.63
ENSMUSG00000031839	Hsbp1	protein_coding	0.00263477	0.0528332	0.12677	0.0421524	8.85876	0.00679444	0.000166064	0.00230052	0.00249917	0.00249917	218.748	209.497	201.409	188.153	185.033	196.161	TRUE	98.6314
ENSMUSG00000027875	Hmgcs2	protein_coding	0.00264358	0.0529692	0.205335	0.0682994	6.26189	0.0182466	0.00164109	0.00535612	0.00364717	0.00535612	5.02482	4.52672	4.26445	3.69428	3.71597	4.04559	TRUE	85.7973
ENSMUSG00000031683	Lsm6	protein_coding	0.00264904	0.0530377	0.140482	0.0467372	8.12456	0.00659751	0.0008651	-1.88665e-05	0.00241145	0.00241145	78.9746	77.6629	75.0906	69.4994	69.8391	68.0722	TRUE	96.898
ENSMUSG00000059291	Rpl11	protein_coding	0.00266136	0.0532385	0.206819	0.0688394	8.8075	0.0185188	0.000126616	0.00698167	0.00248995	0.00698167	381.683	327.255	326.691	293.458	299.978	317.596	TRUE	95.6738
ENSMUSG00000063480	Snu13	protein_coding	0.00266315	0.0532385	0.131853	0.0438903	8.11442	0.00588296	0.00047862	0.000355588	0.00241091	0.00241091	128.947	130.091	125.052	114.505	114.019	115.785	TRUE	92.2035
ENSMUSG00000008206	Cers4	protein_coding	0.00266572	0.053249	-0.15102	0.0502752	7.39859	0.00899827	0.00127376	0.00142142	0.00251763	0.00251763	13.0841	12.8494	14.4791	16.7265	17.0046	15.3901	TRUE	91.8659
ENSMUSG00000025141	Myadml2	protein_coding	0.00267689	0.0534312	-0.430922	0.143517	4.51364	0.0804245	0.00952912	0.0213664	0.0124211	0.0213664	2.29356	2.08634	1.51472	3.40922	2.8835	2.9031	FALSE	63.9246
ENSMUSG00000038742	Angptl6	protein_coding	0.00268686	0.0535892	-0.295082	0.0983128	5.12351	0.0346217	0.00647617	0.00414835	0.00802194	0.00802194	2.11987	1.67937	1.90859	2.42765	2.65728	2.75	TRUE	70.5583
ENSMUSG00000045287	Rtn4rl1	protein_coding	0.00269008	0.0536123	0.156196	0.0520463	6.72876	0.0081649	0.00109635	-3.91637e-05	0.00296687	0.00296687	5.2518	5.39236	5.33363	4.64154	4.5845	4.77949	TRUE	80.4709
ENSMUSG00000042487	Leo1	protein_coding	0.00269996	0.0537681	0.135086	0.045029	7.57829	0.00631531	0.000586136	0.000464889	0.00245528	0.00245528	22.5464	21.9662	21.6867	19.5447	19.6503	20.3243	TRUE	83.6036
ENSMUSG00000027245	Hypk	protein_coding	0.00270602	0.0538128	0.224684	0.0749123	6.21447	0.0205206	0.00467941	0.00204017	0.00373837	0.00373837	17.2376	19.0622	16.5824	13.7757	16.2082	13.6355	TRUE	88.3378
ENSMUSG00000097626	4921504A21Rik	antisense	0.00270705	0.0538128	0.302048	0.10071	5.54598	0.039541	0.00611439	0.00909942	0.00578896	0.00909942	5.7835	6.79304	5.00941	4.74956	4.32135	4.22636	TRUE	69.4677
ENSMUSG00000071793	2610005L07Rik	transcribed_unprocessed_pseudogene	0.00270839	0.0538128	0.160047	0.0533662	8.8535	0.011102	0.000586468	0.00368546	0.0024982	0.00368546	76.6258	68.7929	80.2194	61.3209	67.9125	67.8518	TRUE	75.5345
ENSMUSG00000019890	Nts	protein_coding	0.00272033	0.0540088	0.184968	0.0617034	7.16309	0.0148327	0.000569982	0.00514099	0.00262814	0.00514099	41.384	36.5384	34.7674	32.5157	32.1372	31.5032	TRUE	85.0823
ENSMUSG00000027350	Chgb	protein_coding	0.00273082	0.0541757	0.128942	0.0430306	9.64372	0.00672235	6.97549e-05	0.00209843	0.00270769	0.00270769	134.438	131.387	122.819	117.911	115.314	117.355	TRUE	94.8884
ENSMUSG00000051977	Prdm9	protein_coding	0.00273498	0.0541759	-0.309851	0.10342	5.19215	0.041371	0.00843471	0.00727613	0.00760875	0.00760875	3.4377	4.2221	4.39918	4.81279	6.12706	6.0156	TRUE	71.582
ENSMUSG00000024294	Mib1	protein_coding	0.00273366	0.0541759	0.127836	0.042666	8.29893	0.00599281	0.000306578	0.00105617	0.002424	0.002424	46.5199	46.6113	44.1334	42.2934	40.8265	41.0128	TRUE	93.3771
ENSMUSG00000044197	Gpr146	protein_coding	0.002742	0.0542737	0.152329	0.0508564	6.53779	0.00714064	0.000675628	-0.000451352	0.00320393	0.00320393	8.76359	7.79788	7.72883	7.7198	7.29635	7.8043	TRUE	89.7299
ENSMUSG00000002014	Ssr4	protein_coding	0.00274825	0.0543561	-0.202477	0.0676147	7.27826	0.0177852	0.00120018	0.00565744	0.00257166	0.00565744	52.6962	48.7779	51.317	57.9445	64.1491	69.9951	TRUE	93.3501
ENSMUSG00000115710	Gm49208	bidirectional_promoter_lncRNA	0.00275379	0.0544243	1.69436	0.565925	1.20656	1.23093	0.223341	0.238753	0.257065	0.257065	0.961897	0.515392	0.722175	0.202492	0	0.181858	FALSE	0
ENSMUSG00000030236	Slco1b2	protein_coding	0.00275855	0.0544771	-1.65305	0.552223	2.07973	1.0875	0.352768	-0.0180981	0.104658	0.104658	0.0858588	0.0203749	0.044561	0.368014	0.14617	0.409881	FALSE	0
ENSMUSG00000008892	Vdac3	protein_coding	0.00278277	0.0549138	0.136466	0.0456291	9.14692	0.00808532	9.13116e-05	0.00303171	0.00256047	0.00303171	222.97	216.99	199.871	189.797	187.596	196.312	TRUE	90.6453
ENSMUSG00000071265	1700086L19Rik	transcribed_unitary_pseudogene	0.0027873	0.0549616	0.231998	0.0775842	5.7225	0.019716	0.00394955	0.000511773	0.00507942	0.00507942	14.7501	13.0855	13.1913	11.2424	11.0249	11.3051	TRUE	77.4213
ENSMUSG00000103050	Gm38273	TEC	0.00279866	0.0551023	-0.540818	0.180934	3.7297	0.101325	0.0267809	-0.00980614	0.0223249	0.0223249	0.445132	0.430856	0.3397	0.642722	0.794946	0.714202	FALSE	68.8087
ENSMUSG00000022076	Klhl1	protein_coding	0.00279718	0.0551023	0.158706	0.0530934	6.75626	0.00896839	0.00129191	0.000473174	0.00293646	0.00293646	3.96471	4.08623	3.84891	3.45128	3.38179	3.60654	TRUE	71.9937
ENSMUSG00000108905	Gm44618	lincRNA	0.00280736	0.055232	0.49144	0.164467	3.98494	0.0760398	0.0224282	-0.0179459	0.0181458	0.0181458	0.663725	0.555411	0.63876	0.401481	0.380856	0.378076	FALSE	0
ENSMUSG00000006356	Crip2	protein_coding	0.00281311	0.0553034	0.237668	0.0795555	6.80907	0.0245408	0.000765086	0.00872853	0.00288168	0.00872853	37.6145	36.8366	31.9025	27.914	26.9907	30.8786	TRUE	97.2934
ENSMUSG00000022437	Samm50	protein_coding	0.00282037	0.0554042	-0.141187	0.0472726	7.12034	0.00686014	0.000700827	0.000399149	0.00265121	0.00265121	35.2071	39.2027	39.0467	44.1771	45.2232	44.0122	TRUE	93.6498
ENSMUSG00000022912	Pros1	protein_coding	0.0028235	0.0554239	0.203523	0.0681516	5.53916	0.0141742	0.00114795	0.0010367	0.00581901	0.00581901	11.1279	10.7715	10.2901	9.81446	9.14139	9.76141	TRUE	84.2951
ENSMUSG00000053930	Shisa6	protein_coding	0.00283186	0.0555462	-0.240544	0.0805727	7.26248	0.0180011	0.00715892	-0.00635546	0.00257902	0.00257902	16.8577	16.8864	17.5332	22.1101	23.805	21.3115	TRUE	93.7527
ENSMUSG00000010803	Gabra1	protein_coding	0.00284709	0.055803	0.258067	0.0864898	6.75066	0.0289561	0.00096397	0.0102568	0.00294258	0.0102568	37.0586	36.9185	30.4205	27.597	25.7428	29.2012	TRUE	75.0163
ENSMUSG00000000567	Sox9	protein_coding	0.00285202	0.0558576	0.131555	0.0440978	7.61605	0.00697648	0.000470971	0.00175963	0.00244595	0.00244595	12.461	12.6137	11.761	11.0735	11.7266	10.4506	TRUE	94.0254
ENSMUSG00000074355	Gm10676	TEC	0.00285744	0.0559218	0.261437	0.0876518	5.36056	0.0233554	0.00484769	-0.0012843	0.00667657	0.00667657	1.61288	1.46493	1.66605	1.32075	1.18251	1.24307	FALSE	72.0298
ENSMUSG00000052738	Suclg1	protein_coding	0.00286607	0.0560066	0.193626	0.0649369	7.78634	0.0163074	0.000425467	0.00589974	0.00241748	0.00589974	135.192	136.163	116.671	112.769	105.283	109.148	TRUE	96.1234
ENSMUSG00000031983	2310022B05Rik	protein_coding	0.00286397	0.0560066	0.162791	0.0545917	8.92991	0.0115266	0.000129801	0.00434058	0.00251279	0.00434058	52.4713	50.2043	49.1995	44.0141	41.4545	47.3439	TRUE	98.5285
ENSMUSG00000030208	Emp1	protein_coding	0.00287198	0.05608	0.164523	0.0551883	6.58693	0.0116455	0.00143035	0.00297607	0.00313827	0.00313827	6.88377	8.30852	7.87365	6.51724	6.63477	6.77433	TRUE	95.0618
ENSMUSG00000029376	Mthfd2l	protein_coding	0.00288172	0.056186	0.175166	0.0587791	6.87703	0.0133509	0.00228715	0.00289532	0.00281918	0.00289532	25.405	21.6453	22.2672	20.4868	19.4082	19.8247	TRUE	90.5767
ENSMUSG00000057322	Rpl38	protein_coding	0.00288003	0.056186	0.126751	0.04253	8.23853	0.00658129	0.000294121	0.00190785	0.00241908	0.00241908	475.778	450.042	439.592	413.823	419.12	414.021	TRUE	99.9783
ENSMUSG00000036781	Rps27l	protein_coding	0.00288578	0.0562231	0.163135	0.0547496	6.55385	0.011	0.00131419	0.00245598	0.00318208	0.00318208	62.7079	63.8104	60.778	53.7782	51.9504	58.031	TRUE	96.5026
ENSMUSG00000019888	Mgat4c	protein_coding	0.00290062	0.05647	0.189117	0.0635029	6.05589	0.013501	0.00196598	0.00149836	0.00408295	0.00408295	23.8971	22.0211	21.8144	19.6337	18.3508	19.575	TRUE	80.2885
ENSMUSG00000078875	Gm14419	protein_coding	0.00290668	0.0565037	-0.429834	0.144364	4.96418	0.0804363	0.0120962	0.0191652	0.00905006	0.0191652	6.48846	6.98026	7.28334	13.6382	11.3518	8.34377	TRUE	65.9161
ENSMUSG00000034145	Tmem63c	protein_coding	0.00290498	0.0565037	-0.170027	0.0571017	7.09632	0.0107486	0.00222608	0.000368695	0.00266483	0.00266483	7.47513	7.05008	7.37012	8.34317	9.64104	8.70499	TRUE	75.8143
ENSMUSG00000022889	Mrpl39	protein_coding	0.00291212	0.0565673	0.152856	0.0513479	7.06093	0.00807117	0.00126906	5.80702e-05	0.00268585	0.00268585	24.424	22.7957	23.1688	20.4129	21.0272	20.6663	TRUE	92.7199
ENSMUSG00000025724	Sec11a	protein_coding	0.00291771	0.0566336	0.164162	0.0551569	7.08792	0.0088381	0.00189372	-0.000952058	0.00266971	0.00266971	42.1091	41.756	41.8182	35.0576	38.0038	36.5989	TRUE	96.3094
ENSMUSG00000039834	Zfp335	protein_coding	0.00292021	0.0566398	-0.136805	0.0459691	7.37473	0.0080627	0.000641582	0.00241846	0.00252816	0.00252816	6.20588	6.07577	7.09372	7.33636	7.78675	7.5688	TRUE	78.3475
ENSMUSG00000030057	Cnbp	protein_coding	0.0029244	0.0566789	0.123772	0.0415959	8.7752	0.00667208	9.45803e-05	0.00250074	0.0024844	0.00250074	197.748	193.149	182.548	174.261	168.857	176.013	TRUE	99.8736
ENSMUSG00000104727	Gm42500	lincRNA	0.00293684	0.0568356	-0.450708	0.151535	4.042	0.0878476	0.0170725	0.0165605	0.017372	0.017372	3.65518	2.58998	3.49747	5.06816	4.55224	6.10104	FALSE	55.5648
ENSMUSG00000108923	4933431C10Rik	TEC	0.00293491	0.0568356	-0.423504	0.142379	4.31026	0.078133	0.0131389	0.017269	0.0142971	0.017269	1.21368	1.00766	1.65544	1.98079	1.91396	2.06189	FALSE	61.4022
ENSMUSG00000072258	Taf1a	protein_coding	0.00294196	0.0568675	-0.176289	0.0592819	6.3964	0.00971339	0.00185763	-0.00137006	0.00341389	0.00341389	11.6521	12.1392	12.1723	14.5949	14.6457	15.0112	TRUE	84.5677
ENSMUSG00000031654	Cbln1	protein_coding	0.00294285	0.0568675	0.134384	0.0451917	7.63331	0.00649165	0.000621359	0.000721055	0.00244207	0.00244207	28.3556	28.5505	28.2037	26.3329	24.4331	25.816	TRUE	86.3119
ENSMUSG00000081137	BC022960	transcribed_processed_pseudogene	0.00294545	0.0568756	-0.193285	0.0650054	6.10288	0.0162786	0.002075	0.00426356	0.00397405	0.00426356	5.56073	5.68372	6.83066	7.79907	7.58092	7.09523	TRUE	77.9142
ENSMUSG00000029648	Flt1	protein_coding	0.002956	0.0569948	0.138829	0.046708	7.12852	0.00827891	0.00062577	0.00249528	0.00264669	0.00264669	16.0005	16.0494	14.9397	14.432	13.2952	14.2609	TRUE	85.9454
ENSMUSG00000114623	Gm34788	lincRNA	0.00295399	0.0569948	-0.46585	0.156721	4.03043	0.090447	0.0193171	0.0123605	0.017525	0.017525	0.172879	0.152934	0.233156	0.353588	0.284104	0.266242	FALSE	0
ENSMUSG00000085067	Gm15631	lincRNA	0.0029608	0.0570452	-0.239313	0.0805286	5.78728	0.0249631	0.00310063	0.00662666	0.00485149	0.00662666	3.71279	3.3661	3.13491	4.93955	4.36449	4.06378	TRUE	70.2279
ENSMUSG00000043866	Taf10	protein_coding	0.00297613	0.0572136	-0.275558	0.0927744	6.93403	0.0331082	0.0010392	0.0118714	0.00277284	0.0118714	40.9894	34.1091	35.015	48.4843	46.2758	55.0058	TRUE	88.921
ENSMUSG00000038482	Tfdp1	protein_coding	0.00297224	0.0572136	0.129649	0.0436442	7.9889	0.00530927	0.000449792	-0.000116555	0.00240743	0.00240743	46.4373	46.0472	46.0908	41.2141	41.8366	41.7406	TRUE	96.8782
ENSMUSG00000021824	Ap3m1	protein_coding	0.00297606	0.0572136	0.140244	0.0472172	7.52249	0.0083981	0.000872848	0.00224908	0.00247135	0.00247135	96.4921	92.1167	86.6792	83.806	81.2412	79.9271	TRUE	90.9288
ENSMUSG00000035357	Pdzrn3	protein_coding	0.00297835	0.0572142	0.148325	0.0499417	6.6985	0.00798099	0.000739916	0.000986211	0.00300134	0.00300134	11.2023	11.0746	10.7701	9.44045	9.72202	10.0298	TRUE	93.4259
ENSMUSG00000037852	Cpe	protein_coding	0.00298486	0.0572549	0.146346	0.0492866	9.71553	0.00934016	5.94276e-05	0.00358432	0.00273377	0.00358432	937.324	847.46	802.441	795.936	739.246	767.093	TRUE	99.9837
ENSMUSG00000017188	Coa3	protein_coding	0.00298376	0.0572549	-0.210725	0.0709654	6.86469	0.0193648	0.000923282	0.00663084	0.00282991	0.00663084	44.3754	46.0733	39.9978	51.6641	54.4337	59.0381	TRUE	91.0317
ENSMUSG00000026271	Gpr35	protein_coding	0.00299016	0.0573143	0.736158	0.247969	5.5692	0.191996	0.086545	-0.0497735	0.00568815	0.00568815	3.34183	3.43533	2.28563	1.34979	1.72258	1.32516	TRUE	70.9627
ENSMUSG00000041679	Lrrc29	protein_coding	0.00299244	0.0573159	-0.432897	0.14583	4.00748	0.0663907	0.0140651	-0.00135162	0.0178343	0.0178343	0.370655	0.363386	0.499486	0.590093	0.681906	0.643217	TRUE	81.7872
ENSMUSG00000020473	Aebp1	protein_coding	0.00301072	0.0576236	-0.181751	0.0612648	6.15909	0.0122423	0.00177859	0.00113675	0.00385148	0.00385148	3.3322	3.25378	3.75814	4.32891	4.11283	4.25713	TRUE	90.5749
ENSMUSG00000089759	3632454L22Rik	processed_transcript	0.00301747	0.0577104	-0.330184	0.111325	4.78129	0.0394772	0.00826347	0.000200015	0.0103263	0.0103263	1.27122	1.33254	1.16173	1.92681	1.62029	1.85694	FALSE	65.7518
ENSMUSG00000071072	Ptges3	protein_coding	0.00302124	0.0577402	0.138204	0.0466029	8.73007	0.00833631	0.000168211	0.00308953	0.00247696	0.00308953	146.443	142.834	131.701	130.81	124	121.878	TRUE	96.3184
ENSMUSG00000036955	Kif1bp	protein_coding	0.00303578	0.0579755	0.124961	0.0421582	8.19979	0.00681735	0.000198669	0.00246731	0.00241624	0.00246731	101.623	100.177	94.8586	94.91	91.6433	98.1699	TRUE	95.9555
ENSMUSG00000029131	Dnajb6	protein_coding	0.00303934	0.0580011	0.126534	0.0426943	7.98926	0.00699064	0.000185929	0.00254827	0.00240744	0.00254827	137.519	132.889	125.909	120.245	115.8	122.551	TRUE	94.6555
ENSMUSG00000092216	Gm19345	protein_coding	0.0030548	0.0582535	-0.337932	0.114083	4.76682	0.0498772	0.00756914	0.0119531	0.0104317	0.0119531	2.64748	2.32462	1.84367	3.15299	3.39082	3.15829	FALSE	72.4162
ENSMUSG00000022972	Cfap298	protein_coding	0.00306096	0.0583283	0.235164	0.0794058	6.0102	0.0240913	0.00526307	0.00411278	0.00419487	0.00419487	21.3317	22.6952	24.0798	21.0103	19.0438	15.863	FALSE	69.2005
ENSMUSG00000037196	Pacrg	protein_coding	0.00306591	0.05838	0.198267	0.0669582	6.02094	0.015869	0.0025571	0.00253806	0.004168	0.004168	14.1333	13.0801	12.0157	10.9924	10.8238	11.2142	TRUE	91.2971
ENSMUSG00000035576	L3mbtl1	protein_coding	0.00307095	0.0584133	-0.383269	0.129459	5.78012	0.0641801	0.0038578	0.0212816	0.00487583	0.0212816	8.48962	11.3719	14.5921	16.1315	18.7437	13.5249	TRUE	70.022
ENSMUSG00000023074	Mospd1	protein_coding	0.00307215	0.0584133	0.165387	0.055866	6.79816	0.0119511	0.000944193	0.00373731	0.00289252	0.00373731	18.6201	18.9232	16.4936	15.7503	15.1856	16.1687	TRUE	90.0423
ENSMUSG00000028973	Abcb8	protein_coding	0.00307959	0.0585122	-0.161667	0.054623	6.40656	0.0088532	0.00107783	0.000187635	0.00339768	0.00339768	12.7298	13.7445	13.3073	15.9323	15.7943	16.2422	TRUE	95.3506
ENSMUSG00000021116	Eif2s1	protein_coding	0.00309157	0.0586971	0.175815	0.0594274	7.61392	0.0135112	0.00230165	0.00299578	0.00244644	0.00299578	39.9395	36.8226	38.8632	36.5449	30.5966	33.0582	TRUE	89.3706
ENSMUSG00000026238	Ptma	protein_coding	0.00309844	0.0587847	0.125607	0.0424664	9.51213	0.00630796	4.19007e-05	0.00192664	0.00266319	0.00266319	689.565	677.133	645.209	588.373	611.74	629.171	TRUE	99.5883
ENSMUSG00000040721	Zfhx2	protein_coding	0.00310689	0.0588594	-0.325627	0.110122	7.75046	0.0463623	0.000402309	0.0177881	0.00242177	0.0177881	9.20924	9.52291	12.8237	14.7669	16.3523	13.3485	TRUE	91.1635
ENSMUSG00000024269	Tpgs2	protein_coding	0.00310529	0.0588594	0.131649	0.0445194	8.17809	0.00757782	0.00018937	0.00278359	0.00241475	0.00278359	29.0959	27.3101	26.274	24.2559	24.3818	25.6667	TRUE	94.5165
ENSMUSG00000002324	Rec8	protein_coding	0.00311272	0.0588842	-0.184392	0.0623709	5.90373	0.0144781	0.00135099	0.00399642	0.0044842	0.0044842	10.3789	10.1971	10.9333	12.0257	14.8239	12.3116	TRUE	83.562
ENSMUSG00000073131	Vma21	protein_coding	0.00311125	0.0588842	0.143925	0.0486806	8.91418	0.00905812	0.000185552	0.00336915	0.00250969	0.00336915	70.9123	67.6506	63.4544	59.8147	57.9475	61.8896	TRUE	93.2056
ENSMUSG00000053889	Kirrel3os	antisense	0.00311748	0.0589315	-0.518282	0.175338	3.82037	0.0935307	0.0254258	-0.00924366	0.0206891	0.0206891	0.237177	0.221437	0.277671	0.449983	0.473474	0.352187	FALSE	0
ENSMUSG00000028172	Tacr3	protein_coding	0.00312093	0.058954	0.202754	0.0686007	6.63811	0.01798	0.00118282	0.00587626	0.00307345	0.00587626	6.56353	6.1126	5.4765	5.37165	4.96637	4.83192	TRUE	70.1972
ENSMUSG00000024901	Peli3	protein_coding	0.00312382	0.0589657	-0.256957	0.0869483	5.27909	0.02888	0.000903857	0.0104361	0.00711278	0.0104361	10.0212	9.67508	8.78752	11.6326	11.8582	11.6543	TRUE	74.0087
ENSMUSG00000034993	Vat1	protein_coding	0.00313529	0.0591394	0.123958	0.0419606	8.72876	0.00666371	0.000164284	0.00240327	0.00247675	0.00247675	46.6593	45.572	46.3314	41.9072	39.7678	43.8924	TRUE	98.6296
ENSMUSG00000031558	Slit2	protein_coding	0.00314263	0.059235	-0.174922	0.0592268	7.21638	0.00992516	0.00266058	-0.0017283	0.00260113	0.00260113	15.3244	16.1203	16.7307	20.1986	19.8548	18.8893	TRUE	88.2746
ENSMUSG00000024098	Twsg1	protein_coding	0.00315103	0.0593504	0.150132	0.0508474	6.45777	0.00858121	0.000559481	0.00171462	0.00331871	0.00331871	16.4353	15.8178	15.132	13.9381	13.6909	15.2357	TRUE	96.833
ENSMUSG00000049281	Scn3b	protein_coding	0.0031539	0.0593617	0.143637	0.0486521	7.01081	0.00685348	0.000832691	-2.68776e-06	0.00271786	0.00271786	18.6507	19.6559	18.8226	16.655	16.9781	17.0935	TRUE	93.1605
ENSMUSG00000033966	Cdkl4	protein_coding	0.00316795	0.0595831	0.185051	0.0627087	6.1878	0.0128533	0.00210664	0.00111858	0.00379194	0.00379194	4.96936	4.7795	4.69572	4.39984	4.16355	3.79768	TRUE	82.6665
ENSMUSG00000061080	Lsamp	protein_coding	0.00318198	0.0598038	0.147171	0.0498953	9.25939	0.00948522	0.000131725	0.00360259	0.00258899	0.00360259	196.959	186.583	175.126	172.001	161.59	161.845	TRUE	99.6587
ENSMUSG00000096472	Cdkn2d	protein_coding	0.00318915	0.0598953	0.141225	0.047891	7.2284	0.00745973	0.000845052	0.00100038	0.00259527	0.00259527	27.4258	27.1158	26.6232	23.7428	23.7774	25.0853	TRUE	84.7375
ENSMUSG00000015542	Nat9	protein_coding	0.00319156	0.0598975	-0.219433	0.074418	5.89206	0.0176495	0.00378847	0.00021674	0.0045186	0.0045186	9.23051	10.4392	11.1723	12.9951	12.991	12.5561	TRUE	89.0185
ENSMUSG00000068614	Actc1	protein_coding	0.00319483	0.0599157	1.21223	0.411156	2.09273	0.511276	0.150304	-0.0622692	0.103269	0.103269	0.365479	0.36709	0.551334	0.186089	0.0859132	0.105741	TRUE	61.9439
ENSMUSG00000069670	Nkain2	protein_coding	0.00321141	0.0601833	0.146578	0.0497425	7.05582	0.00941473	0.000327716	0.00338375	0.00268899	0.00338375	44.8577	42.4859	40.4511	39.7232	36.3094	37.023	TRUE	84.0658
ENSMUSG00000066090	Insl5	protein_coding	0.00321837	0.060184	0.845712	0.287064	2.92756	0.262255	0.0785023	-0.0188937	0.0451065	0.0451065	1.07477	2.00898	1.94058	0.614138	0.745817	0.727338	TRUE	73.7198
ENSMUSG00000004961	Syt5	protein_coding	0.0032179	0.060184	0.192369	0.0652956	5.86185	0.0114155	0.0017852	-0.00139299	0.00461008	0.00461008	22.4445	22.4023	22.7094	18.8338	19.567	19.2561	TRUE	82.8741
ENSMUSG00000020954	Strn3	protein_coding	0.00321601	0.060184	0.124464	0.042244	8.43361	0.00616983	0.000239707	0.00166338	0.00243713	0.00243713	45.0102	45.6041	42.4995	41.0324	38.933	40.8564	TRUE	90.2427
ENSMUSG00000013997	Nit1	protein_coding	0.00322885	0.0602596	-0.149106	0.0506291	7.10025	0.00784159	0.0011824	0.000282335	0.00266256	0.00266256	22.1075	21.3584	21.1167	26.2266	24.8446	25.5612	TRUE	81.7258
ENSMUSG00000070923	Klhl9	protein_coding	0.00322815	0.0602596	0.150963	0.0512583	8.90004	0.0099898	0.000117809	0.00382331	0.00250695	0.00382331	57.4668	55.4542	51.1899	49.4679	46.1905	49.3233	TRUE	96.3166
ENSMUSG00000020460	Rps27a	protein_coding	0.00322935	0.0602596	0.123935	0.0420829	9.00892	0.00538314	0.000127397	0.000841572	0.00252906	0.00252906	414.259	398.537	401.592	362.826	366.938	374.78	TRUE	99.8231
ENSMUSG00000030846	Tial1	protein_coding	0.00323266	0.0602783	-0.127055	0.043147	8.54541	0.00688186	0.000342149	0.00220655	0.00245035	0.00245035	96.5053	111.977	113.152	125.655	124.268	122.241	TRUE	97.5932
ENSMUSG00000019139	Isyna1	protein_coding	0.00324879	0.0605358	0.181695	0.0617346	6.02635	0.012085	0.00156213	0.00116426	0.00415461	0.00415461	16.6976	17.1177	15.5092	13.7085	14.7241	13.6899	TRUE	91.1418
ENSMUSG00000049775	Tmsb4x	protein_coding	0.00325606	0.0606279	0.130894	0.0444843	10.1746	0.0068613	3.51937e-05	0.0021165	0.00293309	0.00293309	1256.53	1182.37	1175.72	1097.5	1057.11	1106.46	TRUE	99.9711
ENSMUSG00000054640	Slc8a1	protein_coding	0.00326879	0.0608214	0.122224	0.0415551	8.28162	0.00534957	0.000167706	0.000917204	0.00242253	0.00242253	32.7226	34.1906	34.3733	30.2979	30.0097	31.7801	TRUE	91.7395
ENSMUSG00000049285	Mblac1	protein_coding	0.00327658	0.0609229	-0.307579	0.1046	4.92896	0.0335124	0.00712304	-0.000709325	0.00928874	0.00928874	2.08944	2.01951	1.74208	2.83901	2.68552	2.64376	TRUE	75.9172
ENSMUSG00000028035	Dnajb4	protein_coding	0.00328166	0.060933	0.175409	0.0596619	7.79459	0.0135019	0.000460179	0.00487913	0.00241661	0.00487913	47.9835	44.6296	41.3739	39.9412	36.5598	38.7112	TRUE	82.1555
ENSMUSG00000075289	Carns1	protein_coding	0.0032818	0.060933	-0.345252	0.117431	5.88045	0.0523078	0.00159167	0.0190935	0.00455334	0.0190935	14.5555	14.0864	16.8611	18.4899	21.2999	20.3087	TRUE	78.5714
ENSMUSG00000028093	Acp6	protein_coding	0.00329148	0.0610692	-0.188569	0.0641584	6.37412	0.0147992	0.00272433	0.00244032	0.00345011	0.00345011	11.3646	11.6976	13.8575	15.423	16.0584	14.2434	TRUE	90.1325
ENSMUSG00000030638	Sh3gl3	protein_coding	0.00330592	0.0612935	0.12654	0.0430737	8.64255	0.0068331	0.00031942	0.00221731	0.00246359	0.00246359	127.18	121.247	123.004	109.017	109.417	118.595	TRUE	97.7358
ENSMUSG00000055026	Gabrg3	protein_coding	0.00331595	0.0614359	0.175185	0.0596513	5.90978	0.00981414	0.000870823	-0.00011186	0.0044666	0.0044666	6.86806	6.7507	6.69681	6.04248	5.81406	5.67968	TRUE	82.2079
ENSMUSG00000024665	Fads2	protein_coding	0.00331842	0.061438	0.144514	0.0492114	8.57113	0.00917137	5.93923e-05	0.00357325	0.00245369	0.00357325	164.77	174.466	166.865	142.351	145.89	160.466	TRUE	99.6515
ENSMUSG00000105601	Gm42725	TEC	0.00332498	0.0614412	-0.415061	0.141371	4.21911	0.0662463	0.0147273	0.00347716	0.0152513	0.0152513	0.335468	0.377169	0.365747	0.683558	0.483377	0.530993	TRUE	76.5311
ENSMUSG00000022223	Sdr39u1	protein_coding	0.00332567	0.0614412	-0.188188	0.0640987	7.05234	0.0155548	0.00116096	0.00500201	0.00269114	0.00500201	43.2629	42.4842	38.9485	49.0728	48.664	54.4398	TRUE	70.3254
ENSMUSG00000021986	Amer2	protein_coding	0.00332234	0.0614412	0.123622	0.0421022	7.64459	0.00614669	0.000219231	0.00173327	0.00243967	0.00243967	17.0648	17.265	16.2788	16.2029	14.9357	14.8716	TRUE	96.517
ENSMUSG00000070858	Gm1673	protein_coding	0.00335816	0.0619975	-0.173259	0.0590743	6.30563	0.0103868	0.00166732	5.91307e-05	0.00356735	0.00356735	32.4974	32.3162	30.4424	39.6072	39.412	37.0306	TRUE	87.5524
ENSMUSG00000069495	Epc2	protein_coding	0.00336372	0.062038	0.143696	0.0490032	7.4587	0.00725971	0.00110871	0.00022272	0.00249325	0.00249325	20.3196	19.5419	19.209	18.0731	17.27	17.3504	TRUE	89.7678
ENSMUSG00000110723	Gm49353	protein_coding	0.00336539	0.062038	0.220375	0.0751562	6.12372	0.0172052	0.00454503	-0.00125044	0.00392765	0.00392765	27.9874	27.563	26.7345	23.3382	23.9827	20.5896	FALSE	0
ENSMUSG00000074925	Ptar1	protein_coding	0.00336749	0.062038	0.14196	0.0484167	6.50129	0.00758987	0.000261233	0.00166891	0.00325504	0.00325504	13.5078	14.2819	13.0372	12.3963	12.134	11.8388	TRUE	94.6212
ENSMUSG00000048677	Tpcn2	protein_coding	0.00337538	0.0620518	-0.299196	0.102069	5.86605	0.0393571	0.00501349	0.0106136	0.00459715	0.0106136	2.60043	2.93297	3.51418	3.80293	4.76902	3.94453	TRUE	84.2283
ENSMUSG00000032009	Sesn3	protein_coding	0.00337341	0.0620518	0.119543	0.040779	7.99014	0.00519365	8.6954e-05	0.00104614	0.00240744	0.00240744	47.6585	45.8288	45.2126	43.1899	42.2618	41.785	TRUE	94.2835
ENSMUSG00000047161	Chst9	protein_coding	0.00337243	0.0620518	0.397457	0.135578	4.34257	0.0564132	0.0135944	-0.00231742	0.0139775	0.0139775	1.71902	1.75467	1.58548	1.3393	1.04622	1.11439	TRUE	68.6624
ENSMUSG00000070282	3000002C10Rik	transcribed_processed_pseudogene	0.00338463	0.062178	-0.332604	0.113499	4.76147	0.0470424	0.00885216	0.00846638	0.0104709	0.0104709	1.46762	1.65457	1.23687	1.92146	2.35812	1.94074	TRUE	76.5835
ENSMUSG00000111551	Gm48128	processed_pseudogene	0.00340761	0.062556	4.32711	1.47766	1.47051	6.00993	3.0791	-2.58815	0.19612	0.19612	0.385733	0.698045	0.0997797	0	2.30381e-10	1.25228e-06	FALSE	0
ENSMUSG00000009246	Trpm5	protein_coding	0.00341636	0.0626377	0.251694	0.0859739	7.14115	0.0278747	0.00386021	0.00722706	0.00263981	0.00722706	13.2171	11.3746	10.6504	9.62011	8.79405	9.72343	TRUE	78.8242
ENSMUSG00000024142	Mlst8	protein_coding	0.00341686	0.0626377	-0.161	0.0549954	7.47051	0.0103535	0.00204784	0.00117375	0.0024889	0.0024889	15.8879	13.9093	15.89	18.262	18.4892	18.5485	TRUE	86.0573
ENSMUSG00000021536	Adcy2	protein_coding	0.00342427	0.0627294	0.135011	0.0461287	8.22894	0.00802185	0.000277484	0.00291431	0.00241836	0.00291431	22.1851	22.4242	21.3438	18.5219	19.8859	20.7343	TRUE	88.4208
ENSMUSG00000027204	Fbn1	protein_coding	0.00343033	0.0627963	0.157344	0.0537693	6.65656	0.00963511	0.00128577	0.00147414	0.00305094	0.00305094	1.80206	1.98522	1.90985	1.6344	1.80312	1.56273	TRUE	83.9466
ENSMUSG00000020120	Plek	protein_coding	0.0034435	0.0629826	0.167354	0.057213	6.6561	0.0121175	0.0018585	0.00278571	0.00305149	0.00305149	6.36949	6.17017	5.97838	5.85422	5.03542	5.22209	TRUE	84.1218
ENSMUSG00000100486	Gm4131	protein_coding	0.00344534	0.0629826	-1.53547	0.524958	2.14809	0.975661	0.315801	0.0196544	0.0975701	0.0975701	0.0507015	0.0482842	0.165001	0.542865	0.486455	0.204285	FALSE	0
ENSMUSG00000041117	Ccdc8	protein_coding	0.00345567	0.0631271	0.197648	0.0675951	5.8831	0.0146263	0.00230831	0.00132535	0.00454534	0.00454534	1.65667	1.84974	1.72334	1.39836	1.46295	1.54717	TRUE	90.3564
ENSMUSG00000001131	Timp1	protein_coding	0.00345816	0.0631284	-0.4635	0.158528	3.78111	0.0931516	0.0163219	0.0195556	0.0213747	0.0213747	0.888417	1.29687	1.01354	2.03399	1.41184	1.79338	TRUE	81.5506
ENSMUSG00000036949	Slc39a12	protein_coding	0.00347537	0.0633599	0.140275	0.0480026	8.98045	0.00866818	0.000150126	0.00330625	0.00252306	0.00330625	89.3061	86.7294	83.0438	80.5722	72.4985	78.2263	TRUE	94.2492
ENSMUSG00000057137	Tmem140	protein_coding	0.00348038	0.0633599	0.728768	0.249426	2.34635	0.165811	0.0136056	-0.00550558	0.0797146	0.0797146	1.20817	1.3951	1.14924	0.561006	0.582454	0.638625	TRUE	71.0368
ENSMUSG00000057367	Birc2	protein_coding	0.00347655	0.0633599	0.134261	0.0459465	7.36622	0.00654915	0.000634696	0.000791948	0.00253193	0.00253193	37.2092	37.8241	39.9114	35.7228	33.0736	34.6333	TRUE	85.3008
ENSMUSG00000060126	Tpt1	protein_coding	0.00348056	0.0633599	0.128926	0.0441262	9.92014	0.00616405	0.000105294	0.00136653	0.00281538	0.00281538	1053.61	1026.01	1010.14	970.159	915.093	913.873	TRUE	95.3994
ENSMUSG00000029147	Ppm1g	protein_coding	0.00348417	0.0633813	0.124292	0.0425446	7.80651	0.00543981	0.000299635	0.000706971	0.00241544	0.00241544	41.5666	40.5547	40.2904	37.4045	36.1257	37.3083	TRUE	97.01
ENSMUSG00000028191	Bcl10	protein_coding	0.00348667	0.0633826	0.1517	0.0519303	6.95418	0.01014	0.00097994	0.0030652	0.00275764	0.0030652	15.5095	15.194	14.429	12.7433	12.9163	14.2161	TRUE	78.7177
ENSMUSG00000020388	Pdlim4	protein_coding	0.00348948	0.0633894	0.199444	0.06828	6.05614	0.0175279	0.00227832	0.00471491	0.00408235	0.00471491	10.3089	11.642	12.8044	10.3004	9.10885	9.71457	TRUE	98.9798
ENSMUSG00000105590	Gm43364	TEC	0.00350123	0.0634702	-0.480318	0.164497	3.93782	0.0733679	0.0217649	-0.0165696	0.0188241	0.0188241	0.257891	0.31317	0.300573	0.501048	0.473667	0.473402	FALSE	0
ENSMUSG00000090873	Gm17112	antisense	0.00349953	0.0634702	-0.55109	0.188725	4.199	0.133851	0.0174686	0.0359571	0.0154732	0.0359571	3.02134	3.65289	5.55301	8.16474	7.42215	5.82175	FALSE	68.5234
ENSMUSG00000109324	Prmt1	protein_coding	0.00349748	0.0634702	0.179406	0.061435	7.80041	0.014185	0.000644715	0.00501667	0.00241603	0.00501667	97.2043	91.7409	92.085	77.404	76.0023	87.7877	TRUE	94.0777
ENSMUSG00000017144	Rnd3	protein_coding	0.00350856	0.063483	0.137026	0.0469384	7.25853	0.00768641	0.000723941	0.00184306	0.00258088	0.00258088	14.9135	16.0812	14.3599	13.3418	14.1049	13.151	TRUE	78.5498
ENSMUSG00000028567	Txndc12	protein_coding	0.00351168	0.063483	0.131698	0.0451178	7.05838	0.00607861	0.000366009	0.000728078	0.00268742	0.00268742	58.4407	58.1047	58.107	53.781	50.724	53.0638	TRUE	95.1611
ENSMUSG00000028690	Mmachc	protein_coding	0.00350614	0.063483	-0.196068	0.0671586	5.92516	0.0150339	0.00234297	0.00203329	0.00442246	0.00442246	7.38822	8.12922	7.22662	8.87911	9.62133	9.85351	TRUE	79.5356
ENSMUSG00000000740	Rpl13	protein_coding	0.0035115	0.063483	0.123733	0.0423886	9.32973	0.00581839	8.69886e-05	0.00144484	0.00260821	0.00260821	398.096	404.288	402.577	355.696	364.759	371.037	TRUE	99.5324
ENSMUSG00000071172	Srsf3	protein_coding	0.0035224	0.0636326	0.12507	0.0428609	8.42026	0.00605618	0.000319883	0.00138444	0.0024357	0.0024357	99.0226	101.743	101.928	87.8409	91.6739	95.2078	TRUE	97.79
ENSMUSG00000056071	S100a9	protein_coding	0.00353193	0.0637166	-0.25906	0.0888046	5.333	0.0290673	0.0050084	0.00615861	0.00682099	0.00682099	13.0663	13.4807	12.8172	15.9934	16.4774	20.3839	TRUE	75.9876
ENSMUSG00000035413	Tmem98	protein_coding	0.00353014	0.0637166	0.137602	0.0471667	7.19876	0.0068877	0.000727176	0.000782073	0.00260987	0.00260987	20.3129	18.6425	19.0788	17.3281	17.8494	16.8462	TRUE	90.0007
ENSMUSG00000055003	Lrtm2	protein_coding	0.00353725	0.0637684	0.141526	0.0485224	7.50553	0.00762857	0.00105484	0.000969721	0.00247679	0.00247679	11.5923	12.1251	10.9737	10.3161	10.2377	10.2571	TRUE	89.3182
ENSMUSG00000079658	Eloc	protein_coding	0.00353971	0.0637685	0.158968	0.0545063	7.49397	0.0111464	0.000627041	0.00382936	0.00248066	0.00382936	140.201	132.112	129.032	118.637	110.766	123.305	TRUE	97.6762
ENSMUSG00000094508	Gm26230	snoRNA	0.00354637	0.0638004	-0.830486	0.284811	2.40499	0.240252	0.046551	-0.00487588	0.0751245	0.0751245	8.28628	11.5655	15.6977	29.6784	28.7115	26.7336	FALSE	0
ENSMUSG00000093994	Gm26498	snoRNA	0.00354637	0.0638004	-0.830486	0.284811	2.40499	0.240252	0.046551	-0.00487588	0.0751245	0.0751245	8.28628	11.5655	15.6977	29.6784	28.7115	26.7336	FALSE	0
ENSMUSG00000038173	Enpp6	protein_coding	0.00355063	0.063833	0.119516	0.0409927	8.52705	0.00566164	7.25679e-05	0.00164794	0.00244803	0.00244803	136.492	130.931	136.563	121.851	118.662	127.872	TRUE	99.5685
ENSMUSG00000041841	Rpl37	protein_coding	0.00356633	0.064027	0.143246	0.0491548	7.83226	0.00781406	0.00121111	0.000861722	0.00241319	0.00241319	144.794	158.119	162.103	143.745	131.092	136.154	TRUE	92.6585
ENSMUSG00000034160	Ogt	protein_coding	0.00356432	0.064027	-0.185102	0.0635139	9.33116	0.0151196	7.3729e-05	0.0059773	0.00260861	0.0059773	89.2969	98.0724	113.138	121.607	130.417	117.451	TRUE	98.9853
ENSMUSG00000021280	Exoc3l4	protein_coding	0.00357047	0.0640571	-0.398817	0.136871	4.29024	0.0585717	0.0136008	-3.18967e-05	0.0144998	0.0144998	2.358	2.28622	1.85517	3.18487	3.30841	3.37307	TRUE	74.3103
ENSMUSG00000039357	Fut11	protein_coding	0.0035742	0.0640799	0.134294	0.0460939	7.3445	0.00796005	0.000578929	0.00260805	0.00254159	0.00260805	11.6311	11.3427	10.3728	10.2064	9.81495	9.8749	TRUE	83.7715
ENSMUSG00000053825	Ppfia2	protein_coding	0.00357839	0.0641109	0.161085	0.0552964	7.84699	0.0114537	0.000394455	0.00419209	0.00241209	0.00419209	18.5511	18.6929	16.6869	16.6166	15.0902	15.491	TRUE	78.8531
ENSMUSG00000028692	Akr1a1	protein_coding	0.00361342	0.0646012	0.121697	0.0418193	8.98215	0.00613145	9.98762e-05	0.00201058	0.00252341	0.00252341	200.104	197.808	189.306	178.839	172.237	182.643	TRUE	97.7105
ENSMUSG00000049606	Zfp644	protein_coding	0.00361154	0.0646012	0.13464	0.0462643	7.34378	0.00726886	0.00066867	0.00161942	0.00254191	0.00254191	37.708	37.4376	36.4597	35.9761	32.4451	32.2964	TRUE	92.5231
ENSMUSG00000053012	Krcc1	protein_coding	0.00361242	0.0646012	0.152997	0.0525733	7.32751	0.0103392	0.00103796	0.00310798	0.0025492	0.00310798	33.9207	38.2157	32.8363	31.2609	30.3008	30.8771	TRUE	88.5003
ENSMUSG00000078670	Fam174b	protein_coding	0.00361566	0.0646012	0.227301	0.0781134	5.1485	0.0177758	0.00128321	0.00156192	0.00786934	0.00786934	8.05203	7.35961	7.83568	6.08722	6.15903	6.21163	TRUE	81.4856
ENSMUSG00000034656	Cacna1a	protein_coding	0.00362504	0.0647244	-0.13606	0.046771	7.89615	0.00775177	0.000872005	0.00187556	0.00240929	0.00240929	37.9509	35.6961	37.9788	42.0647	47.8204	41.3365	TRUE	84.185
ENSMUSG00000055334	Snupn	protein_coding	0.00363791	0.0649097	0.155519	0.0534805	6.64084	0.00873132	0.00122015	0.000624154	0.0030701	0.0030701	15.869	15.5798	15.1365	13.5196	13.2648	14.1717	TRUE	84.6616
ENSMUSG00000069294	Vmn1r197	protein_coding	0.00364899	0.0650629	-0.558316	0.192058	3.79094	0.112045	0.0341296	-0.0109667	0.0212	0.0212	0.183088	0.212546	0.183798	0.409017	0.282098	0.364727	FALSE	0
ENSMUSG00000020840	Blmh	protein_coding	0.00366283	0.065265	0.1942	0.0668311	7.19951	0.0166737	0.000705278	0.00599432	0.0026095	0.00599432	68.0237	68.5368	60.8675	56.9426	54.0044	58.3702	TRUE	97.4343
ENSMUSG00000056753	C330011M18Rik	antisense	0.0036747	0.0654317	-0.373603	0.128615	4.48359	0.0565767	0.012133	0.00624571	0.0126797	0.0126797	0.91927	0.936903	1.12716	1.80095	1.30694	1.37885	TRUE	73.3533
ENSMUSG00000098557	Kctd12	protein_coding	0.00367962	0.0654673	0.120533	0.0415001	8.18507	0.00592449	0.000168171	0.00178938	0.00241522	0.00241522	32.009	31.5834	29.9708	29.0469	27.2527	29.5063	TRUE	97.5029
ENSMUSG00000050071	Bex1	protein_coding	0.00368172	0.0654673	0.138104	0.047553	6.9958	0.0075198	0.000663925	0.00158354	0.002728	0.002728	40.1475	43.0144	41.875	35.2712	37.5681	39.4363	TRUE	93.5415
ENSMUSG00000004070	Hmox2	protein_coding	0.00368472	0.0654759	0.137165	0.0472339	8.08853	0.00832155	0.000469757	0.0028768	0.00240971	0.0028768	86.8746	84.7008	78.491	73.4278	73.029	77.2054	TRUE	74.6551
ENSMUSG00000022008	Gpalpp1	protein_coding	0.0036916	0.0655536	0.124749	0.0429667	7.87693	0.00687422	0.000358981	0.00239798	0.00241022	0.00241022	14.7424	14.0511	13.1418	12.7751	12.5323	12.7123	TRUE	84.6923
ENSMUSG00000004264	Phb2	protein_coding	0.00371554	0.0659337	0.12489	0.0430456	7.42056	0.00690123	0.000271103	0.00250633	0.00250828	0.00250828	72.2244	74.1177	69.2766	63.4073	63.8926	67.6352	TRUE	95.4951
ENSMUSG00000021417	Eci2	protein_coding	0.00371872	0.0659452	0.136661	0.0471068	7.58065	0.00638456	0.000873902	0.000103234	0.00245467	0.00245467	61.4054	67.1831	64.2018	56.6858	58.5835	57.4753	TRUE	97.3476
ENSMUSG00000074637	Sox2	protein_coding	0.00373241	0.0659866	0.123531	0.042598	8.04261	0.00601778	0.000313721	0.00148599	0.00240817	0.00240817	40.2178	40.0367	38.5132	34.7504	37.2639	35.9285	TRUE	99.8447
ENSMUSG00000049404	Rarres1	protein_coding	0.00372809	0.0659866	0.279846	0.0964887	5.14585	0.0280893	0.00607969	-0.000335751	0.00788542	0.00788542	4.10022	3.96343	3.78032	3.02404	2.88016	3.29146	TRUE	80.646
ENSMUSG00000029413	Naaa	protein_coding	0.00373294	0.0659866	0.157268	0.0542323	6.88145	0.0103975	0.00159631	0.00212564	0.0028154	0.0028154	18.4239	16.7262	18.4029	16.6854	14.8083	15.5277	TRUE	93.6787
ENSMUSG00000039176	Polg	protein_coding	0.00373036	0.0659866	-0.242124	0.0834879	6.53159	0.0259514	0.00149689	0.00895845	0.00321247	0.00895845	16.821	21.3075	22.5201	27.23	27.2111	24.2435	TRUE	93.7635
ENSMUSG00000051065	Mb21d2	protein_coding	0.0037337	0.0659866	0.129369	0.0446128	7.35686	0.00662164	0.000449367	0.00155153	0.00253608	0.00253608	17.2289	18.2165	16.6433	15.8026	15.3975	15.7647	TRUE	85.7035
ENSMUSG00000038152	5033430I15Rik	lincRNA	0.00374198	0.0660862	-0.454725	0.156849	4.14639	0.0863854	0.0208271	0.00961422	0.0160752	0.0160752	2.77783	1.75328	2.20864	3.52009	3.39973	3.86221	FALSE	69.9877
ENSMUSG00000083093	Gm15385	unprocessed_pseudogene	0.00374441	0.0660862	0.956067	0.3298	2.52164	0.337932	0.0963341	-0.0166933	0.0668181	0.0668181	1.51012	1.03399	1.05865	0.621286	0.318728	0.458697	FALSE	0
ENSMUSG00000004031	Brinp2	protein_coding	0.00375068	0.0661335	0.12307	0.0424612	7.99043	0.00472647	0.000296995	-6.87219e-05	0.00240744	0.00240744	17.6266	17.1667	17.5358	15.9271	15.8266	15.7619	TRUE	88.1933
ENSMUSG00000060600	Eno3	protein_coding	0.00375217	0.0661335	-0.37401	0.129046	4.81692	0.0619485	0.0111539	0.0138252	0.0100699	0.0138252	4.72461	5.60381	4.80791	5.9488	8.72718	7.27152	TRUE	85.3441
ENSMUSG00000039809	Gabbr2	protein_coding	0.00379065	0.0666766	0.120331	0.0415641	7.70495	0.00641696	7.92845e-05	0.00251207	0.00242846	0.00251207	43.4096	41.8029	40.4108	39.3252	38.0587	39.1873	TRUE	95.0509
ENSMUSG00000080193	Gm14756	processed_pseudogene	0.00378852	0.0666766	1.05346	0.363858	2.40215	0.399426	0.123249	-0.0401341	0.0753399	0.0753399	4.19471	4.7694	5.55375	2.4525	1.06568	1.65901	FALSE	0
ENSMUSG00000031245	Hmgn5	protein_coding	0.00379019	0.0666766	0.156651	0.0541088	6.6173	0.00834054	0.00129227	-6.89576e-05	0.00309938	0.00309938	12.5328	12.9635	12.2804	11.3601	11.0585	10.8974	TRUE	87.1172
ENSMUSG00000021290	Atp5mpl	protein_coding	0.00380255	0.0668408	0.124208	0.0429176	8.36315	0.00661117	0.000332993	0.00214565	0.00242989	0.00242989	403.632	427.912	383.638	370.417	361.613	369.01	TRUE	86.3697
ENSMUSG00000020803	Txndc17	protein_coding	0.00381467	0.0670086	0.130059	0.044955	7.27828	0.00605744	0.000459783	0.000768758	0.00257164	0.00257164	70.9117	67.6985	67.66	62.9777	60.6596	62.474	TRUE	89.0113
ENSMUSG00000049502	Dtx3l	protein_coding	0.00382014	0.0670595	0.218187	0.0754283	5.68249	0.0171243	0.00330529	0.000247946	0.00522885	0.00522885	2.06479	1.91222	2.03721	1.78189	1.67727	1.51864	TRUE	73.3443
ENSMUSG00000018326	Ywhab	protein_coding	0.0038325	0.067186	0.125297	0.043331	9.82703	0.00661641	3.94956e-05	0.00234375	0.00277687	0.00277687	283.339	274.041	260.631	249.543	240.626	250.778	TRUE	99.2399
ENSMUSG00000022174	Dad1	protein_coding	0.00383109	0.067186	0.126704	0.0438157	8.74613	0.00693117	0.000400158	0.00224361	0.00247956	0.00247956	80.6867	78.3713	72.4824	68.644	70.3233	69.9467	TRUE	98.3696
ENSMUSG00000041014	Nrg3	protein_coding	0.00383542	0.067192	0.141908	0.0490796	7.18398	0.00893197	0.000678888	0.00293433	0.00261734	0.00293433	13.167	12.5786	12.0049	11.6645	10.5701	11.3823	TRUE	81.2924
ENSMUSG00000062729	Ppox	protein_coding	0.00383921	0.0672132	-0.244068	0.0844209	6.31416	0.026423	0.00216708	0.00852325	0.00355224	0.00852325	11.1456	10.5719	14.0284	14.6289	16.2963	15.3754	TRUE	96.5784
ENSMUSG00000037531	Mrpl47	protein_coding	0.00384707	0.0673057	-0.179935	0.0622517	7.14461	0.0118263	0.00317497	-0.000533285	0.00263794	0.00263794	16.3898	17.3305	17.2116	20.0947	20.5407	21.8408	TRUE	82.8434
ENSMUSG00000071658	Gng3	protein_coding	0.00386319	0.0675424	0.121332	0.0419961	8.93886	0.00653284	0.000112734	0.00253278	0.00251457	0.00253278	113.826	114.211	107.617	100.593	98.6079	106.68	TRUE	90.4774
ENSMUSG00000062151	Unc13c	protein_coding	0.0038949	0.068051	0.173649	0.0601581	8.83583	0.013389	0.000160368	0.00526812	0.00249499	0.00526812	25.5106	25.5675	22.4971	22.4695	20.3607	20.6709	TRUE	80.6099
ENSMUSG00000027222	Pex16	protein_coding	0.00390313	0.0681036	-0.174902	0.0606062	6.30107	0.0113831	0.00193417	0.000823076	0.00357549	0.00357549	11.9173	10.7661	11.8539	13.4273	14.3012	14.3122	TRUE	86.3878
ENSMUSG00000074513	Arfip1	protein_coding	0.00390118	0.0681036	0.130173	0.0451044	7.63224	0.00752482	0.000365906	0.00268571	0.0024423	0.00268571	41.3893	41.6673	38.6631	35.8167	35.3581	38.4256	TRUE	96.9395
ENSMUSG00000058756	Thra	protein_coding	0.00392154	0.0683791	0.124301	0.0430941	8.57802	0.00686372	7.98028e-05	0.00270584	0.00245461	0.00270584	234.851	226.561	219.04	201.774	202.12	210.772	TRUE	99.8285
ENSMUSG00000015217	Hmgb3	protein_coding	0.00393239	0.0685223	0.126672	0.0439294	7.92652	0.00626027	0.000486479	0.00132169	0.00240821	0.00240821	53.213	52.3738	54.984	45.6826	49.3351	50.7469	TRUE	94.159
ENSMUSG00000059586	Nsmce2	protein_coding	0.00393725	0.0685613	0.156223	0.054185	6.62461	0.0084085	0.00131381	4.46901e-05	0.00309021	0.00309021	21.0994	22.1866	23.8842	19.8653	19.3734	19.659	TRUE	82.6918
ENSMUSG00000020402	Vdac1	protein_coding	0.00395286	0.0687872	0.130118	0.0451501	9.32378	0.00752546	0.000108507	0.00294929	0.00260654	0.00294929	397.737	379.642	360.049	345.14	329.619	346.633	TRUE	98.5068
ENSMUSG00000029998	Pcyox1	protein_coding	0.00397797	0.0691779	0.131092	0.0455195	7.00731	0.00675731	0.000387849	0.00161439	0.00272019	0.00272019	54.9405	57.3462	52.9616	51.0693	48.5205	49.3255	TRUE	98.5808
ENSMUSG00000029247	Paics	protein_coding	0.00398507	0.0692091	0.129137	0.0448495	7.8447	0.00741669	0.000274007	0.00274321	0.00241225	0.00274321	97.4278	94.9363	88.2951	86.2238	81.5766	85.1884	TRUE	97.3115
ENSMUSG00000077637	Gm22771	snoRNA	0.00398471	0.0692091	0.371514	0.129026	4.40318	0.0420919	0.0115701	-0.0107138	0.0134015	0.0134015	167.294	164.378	176.778	122.085	116.184	119.523	FALSE	70.9483
ENSMUSG00000113902	Ndufb1-ps	protein_coding	0.00399742	0.0693773	0.168972	0.0587043	7.76002	0.0127009	0.00054925	0.00462005	0.00242054	0.00462005	118.602	107.867	102.544	99.9789	97.4798	87.7765	TRUE	93.9603
ENSMUSG00000024975	Pdcd4	protein_coding	0.00400124	0.0693974	0.12108	0.04207	8.34439	0.00633553	0.000226726	0.00219504	0.0024281	0.0024281	72.7	73.4913	73.7132	67.4573	62.9198	69.9858	TRUE	97.9868
ENSMUSG00000032883	Acsl3	protein_coding	0.00402837	0.0696764	0.231945	0.0806503	9.21706	0.0239449	0.000351996	0.00940471	0.00257795	0.00940471	538.562	516.79	478.947	472.463	404.617	379.012	TRUE	95.6883
ENSMUSG00000017760	Ctsa	protein_coding	0.00403245	0.0696764	-0.134458	0.0467581	7.28401	0.00804729	0.000623453	0.00265603	0.002569	0.00265603	56.5307	51.555	50.5896	62.0008	61.9827	64.0345	TRUE	98.6494
ENSMUSG00000014932	Yes1	protein_coding	0.00403013	0.0696764	0.132175	0.0459613	7.40993	0.00726798	0.000655918	0.00187771	0.00251274	0.00251274	19.3282	20.5181	18.4685	18.0913	17.1838	17.2568	TRUE	77.6325
ENSMUSG00000030218	Mgp	protein_coding	0.00402701	0.0696764	-0.198543	0.0690336	6.53778	0.0175446	0.00174706	0.0054014	0.00320395	0.0054014	31.4231	26.0375	29.4449	34.4929	36.1737	37.7442	TRUE	87.4621
ENSMUSG00000109040	Gm44542	TEC	0.00402223	0.0696764	-0.644034	0.223902	3.33279	0.154832	0.0438379	-0.00584022	0.03136	0.03136	0.101018	0.169175	0.155907	0.247514	0.281383	0.297497	FALSE	0
ENSMUSG00000048827	Pkd1l3	protein_coding	0.00403336	0.0696764	0.429383	0.149322	5.45808	0.0820675	0.0108671	0.0225787	0.00619146	0.0225787	1.46659	1.26423	1.89915	0.892355	1.09322	1.05932	TRUE	66.9327
ENSMUSG00000105482	Gm42596	antisense	0.00405168	0.0699084	-1.05948	0.368628	2.35874	0.365723	0.125109	-0.0888898	0.0787207	0.0787207	0.0641664	0.0470053	0.0749017	0.227853	0.161435	0.188406	FALSE	65.3239
ENSMUSG00000093803	Ppp2r3d	protein_coding	0.00405216	0.0699084	-0.173146	0.0602443	7.24925	0.0133492	0.000977612	0.00446645	0.00258527	0.00446645	55.1328	57.4709	65.233	67.4791	74.5472	75.3312	TRUE	93.9585
ENSMUSG00000060012	Kif13b	protein_coding	0.00406052	0.0700064	-0.13417	0.0466936	6.97442	0.00756146	0.000527504	0.00217368	0.00274294	0.00274294	11.9707	10.8674	10.9169	13.6783	13.1586	12.7585	TRUE	85.6276
ENSMUSG00000000120	Ngfr	protein_coding	0.00407357	0.070185	0.379035	0.131957	5.23589	0.0639954	0.00594745	0.0201716	0.00735533	0.0201716	1.16105	1.4468	1.25854	0.759323	0.876885	1.0907	TRUE	75.6356
ENSMUSG00000037072	Selenof	protein_coding	0.0040934	0.07048	0.143035	0.049823	9.29822	0.00911654	0.000233059	0.00349044	0.00259947	0.00349044	359.76	338.872	322.008	302.189	292.107	314.378	TRUE	99.2435
ENSMUSG00000003279	Dlgap1	protein_coding	0.00409686	0.0704931	0.12051	0.0419806	8.50095	0.00585613	0.000198715	0.00167548	0.00244484	0.00244484	44.2155	43.5211	40.6907	40.0784	38.8639	38.0616	TRUE	91.4452
ENSMUSG00000109032	Gm7972	transcribed_unprocessed_pseudogene	0.00410028	0.0705053	0.506605	0.176496	3.91364	0.100352	0.0275396	0.00165765	0.0191868	0.0191868	1.37239	1.63521	1.85716	0.937654	1.26055	0.830593	TRUE	81.4062
ENSMUSG00000116744	Gm49764	lincRNA	0.00410853	0.0706005	0.463037	0.161353	3.96351	0.0933394	0.0206028	0.0156702	0.0184496	0.0184496	2.75101	2.11171	2.20021	1.17127	1.79913	1.60127	FALSE	0
ENSMUSG00000108678	Gm44758	TEC	0.00411757	0.0706628	-0.628017	0.218897	3.24917	0.124671	0.0381345	-0.0301983	0.0337391	0.0337391	0.210198	0.192265	0.215282	0.410841	0.449476	0.347501	TRUE	79.996
ENSMUSG00000024008	Cpne5	protein_coding	0.0041159	0.0706628	0.175732	0.0612492	6.18545	0.0121834	0.00183046	0.00181806	0.00379673	0.00379673	10.691	12.3431	10.9439	9.92143	9.60028	9.66402	TRUE	81.0505
ENSMUSG00000019785	Clvs2	protein_coding	0.00413393	0.0708968	0.150687	0.0525454	7.53293	0.00838901	0.0016734	0.000297856	0.00246813	0.00246813	21.3284	19.6984	18.9514	18.9996	17.6571	18.3873	TRUE	77.0818
ENSMUSG00000074461	Gm10699	TEC	0.00413702	0.0709033	-0.291788	0.101756	5.53006	0.0379673	0.0038379	0.0116936	0.00585944	0.0116936	2.86429	2.9002	2.28353	3.96328	3.34246	3.72537	TRUE	74.2182
ENSMUSG00000014763	Fam120b	protein_coding	0.00414106	0.0709258	0.12139	0.0423373	8.39127	0.00555008	0.000255991	0.00115579	0.00243268	0.00243268	25.7065	25.8001	24.3817	23.4641	22.6282	22.9617	TRUE	85.2051
ENSMUSG00000050668	Gpatch11	protein_coding	0.00414788	0.0709961	0.192385	0.0671104	6.18228	0.0133814	0.0029525	-0.000105259	0.00380322	0.00380322	37.9311	38.2516	34.6216	31.8696	31.1634	30.9572	TRUE	89.562
ENSMUSG00000006546	Cryba2	protein_coding	0.00415396	0.0710535	-1.05012	0.366375	2.55346	0.4919	0.124385	0.0769618	0.0647301	0.0769618	0.105142	0.34015	0.304754	0.878202	0.540816	0.684188	FALSE	57.9463
ENSMUSG00000062609	Kcnj15	protein_coding	0.00418208	0.0714493	0.700668	0.244639	3.11463	0.217733	0.0517499	0.0363148	0.0380225	0.0380225	0.204879	0.324165	0.187175	0.122436	0.0844354	0.151716	FALSE	69.1355
ENSMUSG00000103677	Pcdhga4	protein_coding	0.00418258	0.0714493	0.167228	0.0583887	6.35735	0.00966607	0.00163589	-4.03104e-05	0.00347798	0.00347798	4.94698	5.12479	4.93451	4.33043	4.25596	4.5054	TRUE	74.7075
ENSMUSG00000085181	Gm12709	antisense	0.00419028	0.0714871	0.305778	0.106786	5.01442	0.0307354	0.00838884	-0.00503211	0.00871594	0.00871594	2.47051	2.58012	2.669	1.83152	2.14821	1.85772	TRUE	70.8725
ENSMUSG00000039067	Psmd7	protein_coding	0.00418988	0.0714871	0.139685	0.0487813	8.35273	0.00870911	0.000244497	0.00332492	0.00242889	0.00332492	93.2589	93.4908	87.2663	80.923	78.0434	85.9615	TRUE	97.465
ENSMUSG00000114953	4930519K11Rik	bidirectional_promoter_lncRNA	0.00419863	0.0715827	-0.65832	0.229954	3.67547	0.167618	0.0559396	-0.00893644	0.0233784	0.0233784	0.504966	0.691085	0.382169	1.0648	1.03989	0.973408	TRUE	70.6251
ENSMUSG00000068479	Mfap1a	protein_coding	0.00420234	0.0715991	0.136336	0.0476274	8.17729	0.0082983	0.00046609	0.00293646	0.00241469	0.00293646	25.4016	24.967	23.694	22.9359	20.7927	22.7325	TRUE	92.998
ENSMUSG00000039126	Prune2	protein_coding	0.00420699	0.0716314	-0.123946	0.0433044	7.82488	0.0050908	0.000399113	0.000203385	0.00241379	0.00241379	36.0144	34.9016	36.1398	42.8634	41.0693	40.6874	TRUE	86.971
ENSMUSG00000085351	Gm12472	antisense	0.00422152	0.0718319	0.812756	0.28407	2.86258	0.288886	0.0731096	0.0402836	0.0479337	0.0479337	0.933236	0.567796	0.669981	0.243268	0.256277	0.502503	FALSE	61.4311
ENSMUSG00000038020	Rapgefl1	protein_coding	0.0042361	0.072033	-0.128843	0.0450498	7.6025	0.00598042	0.000595059	0.000655238	0.00244916	0.00244916	18.6252	19.5584	20.412	22.7841	24.0726	21.5277	TRUE	87.4928
ENSMUSG00000032735	Ablim3	protein_coding	0.00424019	0.0720556	0.133231	0.0465888	7.34528	0.0065994	0.000714527	0.000878315	0.00254124	0.00254124	7.36994	7.78816	8.37503	6.96103	7.10337	7.08126	TRUE	82.959
ENSMUSG00000029729	Zkscan1	protein_coding	0.00424452	0.0720821	0.166343	0.0581743	8.3701	0.0123621	0.00040982	0.00466656	0.00243057	0.00466656	20.6979	20.1485	17.7029	17.0506	16.5994	17.1138	TRUE	92.9908
ENSMUSG00000058793	Cds2	protein_coding	0.00425135	0.0721059	0.168655	0.0589934	7.88956	0.0127097	7.32187e-05	0.00514712	0.00240959	0.00514712	81.3818	78.4136	71.1133	69.1937	64.1643	68.1883	TRUE	97.9615
ENSMUSG00000062542	Syt9	protein_coding	0.00425145	0.0721059	0.161658	0.0565462	6.46	0.0100597	0.00148084	0.0012937	0.00331537	0.00331537	6.93159	6.6854	6.78469	5.75374	5.7012	6.32007	TRUE	81.7637
ENSMUSG00000036093	Arl5a	protein_coding	0.00425971	0.0721991	0.120417	0.0421295	8.89481	0.00638005	0.00015639	0.00238108	0.00250595	0.00250595	87.1604	85.4837	80.2181	77.7147	73.9044	78.5715	TRUE	97.3819
ENSMUSG00000033676	Gabrb3	protein_coding	0.00427163	0.072354	0.14104	0.0493601	8.51656	0.00889142	0.00011461	0.00354002	0.00244673	0.00354002	63.5552	58.51	55.9459	54.5775	51.7071	53.2545	TRUE	96.7626
ENSMUSG00000086922	Gm13835	processed_pseudogene	0.00427551	0.0723726	0.172344	0.0603216	7.41703	0.0131789	0.00294829	0.00238695	0.00250975	0.00250975	106.178	106.766	101.93	84.8536	89.0911	98.1591	TRUE	93.4584
ENSMUSG00000025810	Nrp1	protein_coding	0.00428041	0.0724086	0.125622	0.0439741	7.49241	0.00699274	0.000419387	0.00240374	0.00248119	0.00248119	16.3448	17.6155	16.0611	15.6659	14.4439	15.2188	TRUE	95.9302
ENSMUSG00000004098	Col5a3	protein_coding	0.00429894	0.072675	-0.174768	0.0612073	6.3352	0.0136588	0.00137763	0.00424186	0.00351561	0.00424186	1.69182	1.70298	2.06171	2.15663	2.33187	2.16403	TRUE	91.0949
ENSMUSG00000098659	1110015O18Rik	lincRNA	0.00430762	0.0727274	0.226779	0.0794404	5.40896	0.0229676	0.00303541	0.00638829	0.00643075	0.00643075	20.481	24.0846	20.0447	15.6663	19.156	18.1842	TRUE	74.7526
ENSMUSG00000106791	4930553P18Rik	lincRNA	0.00430736	0.0727274	0.586461	0.205435	4.04287	0.153825	0.0163568	0.0469485	0.0173606	0.0469485	1.3099	1.25464	1.34382	1.11519	0.612487	0.58949	FALSE	67.803
ENSMUSG00000101693	Gm19461	antisense	0.00436294	0.0736137	-0.453085	0.158941	3.89109	0.0861266	0.0183587	0.0123171	0.0195346	0.0195346	1.78451	2.49535	1.91997	3.34615	2.83172	3.90145	FALSE	54.5898
ENSMUSG00000026750	Psmb7	protein_coding	0.00440087	0.0741466	0.139083	0.0488372	9.31816	0.00866535	0.000116787	0.00346082	0.00260497	0.00346082	183.11	171.905	165.016	154.651	148.811	161.401	TRUE	67.5791
ENSMUSG00000032435	Dync1li1	protein_coding	0.0044059	0.0741466	0.118635	0.0416623	8.41524	0.00566258	0.000168459	0.00163192	0.00243516	0.00243516	57.0887	57.5424	54.8648	50.5035	50.7578	53.4438	TRUE	94.8433
ENSMUSG00000044949	Ubtd2	protein_coding	0.00439807	0.0741466	0.155858	0.0547233	6.5288	0.00880769	0.00127564	0.000624615	0.00321633	0.00321633	18.0473	18.5841	18.1324	16.2791	15.399	16.6666	TRUE	78.7953
ENSMUSG00000022340	Sybu	protein_coding	0.00440482	0.0741466	0.122094	0.0428757	8.17376	0.00557914	0.00034303	0.00104083	0.00241446	0.00241446	29.6169	29.9095	27.8907	26.6998	26.9787	25.6407	TRUE	85.7612
ENSMUSG00000041453	Rpl21	protein_coding	0.00441268	0.0741666	0.118679	0.041685	8.84039	0.00612108	0.000110653	0.00225891	0.00249581	0.00249581	301.08	279.045	273.679	263.873	259.445	258.741	TRUE	99.1514
ENSMUSG00000031021	Tmem9b	protein_coding	0.00441278	0.0741666	0.119182	0.0418616	8.66509	0.00510868	0.000161692	0.000897551	0.0024669	0.0024669	99.2	98.0446	95.8308	90.9349	87.4059	89.969	TRUE	98.6476
ENSMUSG00000029672	Fam3c	protein_coding	0.00442682	0.0742779	0.120105	0.0422009	7.76698	0.00562116	0.000251679	0.00136533	0.00241969	0.00241969	61.813	61.8265	58.526	54.765	54.5291	56.4016	TRUE	91.6113
ENSMUSG00000009630	Ppp2cb	protein_coding	0.00442591	0.0742779	0.120132	0.0422093	8.3505	0.00630521	0.000243767	0.00222588	0.00242868	0.00242868	79.3982	76.3718	72.3993	70.4227	67.5616	69.8202	TRUE	87.6174
ENSMUSG00000116830	Gm49714	lincRNA	0.00442795	0.0742779	0.719794	0.252919	2.88364	0.196508	0.0489577	0.00238895	0.0469944	0.0469944	0.345236	0.415589	0.486792	0.148348	0.271032	0.204635	FALSE	0
ENSMUSG00000025362	Rps26	protein_coding	0.00444977	0.074596	0.11933	0.0419528	8.87891	0.00622172	0.000137132	0.00230017	0.00250293	0.00250293	375.866	354.279	364.204	323.241	333.118	347.609	TRUE	99.7111
ENSMUSG00000016344	Ppdpf	protein_coding	0.00445626	0.0746088	-0.135915	0.0477916	7.61183	0.00828275	0.000610324	0.00281574	0.00244693	0.00281574	56.9405	60.0805	55.7348	66.7459	65.635	71.3007	TRUE	89.6902
ENSMUSG00000090806	Vmn2r70	protein_coding	0.00445555	0.0746088	-0.850099	0.298913	2.66077	0.281855	0.0758192	0.00549942	0.0582043	0.0582043	0.028423	0.0180915	0.0221288	0.0819946	0.0437447	0.048616	FALSE	0
ENSMUSG00000036815	Dpp10	protein_coding	0.00446627	0.0746803	0.160986	0.0566213	8.06144	0.0116221	0.000293128	0.00451582	0.0024087	0.00451582	36.7688	36.1456	32.679	32.06	29.133	31.0993	TRUE	84.779
ENSMUSG00000042210	Abhd14a	protein_coding	0.00446598	0.0746803	0.140375	0.0493718	6.93729	0.00628723	0.000886018	-0.000416416	0.00277035	0.00277035	26.3988	26.9285	27.1312	24.7656	24.2863	22.6644	TRUE	90.9071
ENSMUSG00000061477	Rps7	protein_coding	0.00447944	0.0748526	0.187504	0.0659699	8.07567	0.0157697	0.000372107	0.00615593	0.0024092	0.00615593	267.323	291.956	269.079	243.585	262.686	250.216	TRUE	92.5899
ENSMUSG00000025328	Padi3	protein_coding	0.00449305	0.0749152	-0.446757	0.157237	3.93257	0.072529	0.0181833	-0.00236885	0.0189019	0.0189019	0.263424	0.275479	0.30374	0.44202	0.548139	0.378605	FALSE	54.5898
ENSMUSG00000033931	Rbm34	protein_coding	0.00449468	0.0749152	0.147464	0.0519024	7.01035	0.00975632	0.00103131	0.00300948	0.00271816	0.00300948	15.4247	14.5285	15.3755	13.8024	12.3529	14.0842	TRUE	88.4172
ENSMUSG00000021929	Kpna3	protein_coding	0.00448708	0.0749152	0.165135	0.0581111	8.15793	0.0122332	0.000181318	0.00488402	0.00241343	0.00488402	54.3792	52.845	48.159	45.5248	42.6057	47.0887	TRUE	93.2833
ENSMUSG00000052920	Prkg1	protein_coding	0.00449163	0.0749152	0.164907	0.0580373	6.04035	0.00988215	0.000932164	0.00122264	0.00412033	0.00412033	8.42334	8.72071	8.46239	7.87844	7.06728	7.29001	TRUE	92.6712
ENSMUSG00000087616	Gm14257	antisense	0.00450888	0.0750559	0.315278	0.111006	4.89546	0.0446069	0.00824303	0.0102406	0.00951866	0.0102406	6.03106	6.83712	7.84838	5.32276	6.00013	4.29129	TRUE	75.1643
ENSMUSG00000032308	Ulk3	protein_coding	0.00450688	0.0750559	-0.288638	0.101622	5.86524	0.037386	0.00250423	0.0129863	0.00459963	0.0129863	8.96079	11.4692	12.5805	13.8157	16.6555	14.6063	TRUE	90.212
ENSMUSG00000034317	Trim59	protein_coding	0.00452946	0.0753503	0.15118	0.0532562	7.18573	0.0102601	0.000317101	0.00393724	0.00261645	0.00393724	49.3402	47.3731	44.3649	43.6519	39.7317	40.9125	TRUE	82.4462
ENSMUSG00000051113	Fam71e1	protein_coding	0.00453784	0.0754415	-0.278094	0.0979848	5.40673	0.0313898	0.0079597	0.00227646	0.00644185	0.00644185	7.67485	6.83957	9.14993	10.2218	10.6633	11.0203	TRUE	85.4344
ENSMUSG00000030092	Cntn6	protein_coding	0.00454407	0.075497	0.130633	0.0460348	7.57037	0.00609129	0.000721405	0.000493379	0.0024574	0.0024574	16.9682	16.7133	16.0015	14.9516	15.3568	14.4797	TRUE	83.6668
ENSMUSG00000004894	Hapln2	protein_coding	0.00455402	0.075566	-0.154196	0.0543518	8.07014	0.0106779	0.000353149	0.00407803	0.002409	0.00407803	50.5006	51.7815	59.4847	62.0451	65.1771	66.7534	TRUE	78.0045
ENSMUSG00000060992	Copz1	protein_coding	0.00455187	0.075566	0.121361	0.0427756	7.84293	0.00589464	0.000332248	0.00151291	0.00241238	0.00241238	46.1843	46.6118	45.1418	40.6882	40.9341	43.9463	TRUE	97.4307
ENSMUSG00000054519	Zfp867	protein_coding	0.00456034	0.0756227	0.166675	0.0587598	6.28557	0.00974587	0.00157563	0.000188961	0.00360344	0.00360344	4.96973	5.01271	4.67641	4.27527	4.39925	4.07809	TRUE	80.368
ENSMUSG00000072847	A530017D24Rik	lincRNA	0.00456471	0.0756472	0.140891	0.0496753	7.13184	0.00884289	0.00105659	0.00255313	0.00264487	0.00264487	23.7376	23.2978	20.9933	20.2738	20.9005	19.4044	TRUE	76.7261
ENSMUSG00000020737	Jpt1	protein_coding	0.0045771	0.0758043	0.158363	0.0558523	6.28825	0.0084537	0.00108064	8.19718e-05	0.00359858	0.00359858	27.3503	27.0039	26.0611	23.4471	24.5834	25.5922	TRUE	94.8397
ENSMUSG00000029086	Prom1	protein_coding	0.00459963	0.0761289	0.164283	0.0579723	7.89927	0.0121296	0.00109878	0.0039424	0.00240916	0.0039424	30.6294	29.411	29.5281	28.5484	23.9545	25.667	TRUE	99.4746
ENSMUSG00000078816	Prkcg	protein_coding	0.00461481	0.0763317	0.198762	0.0701656	5.5492	0.0129409	0.00160999	-0.000248782	0.00577483	0.00577483	9.40357	9.4565	9.68094	7.77982	8.37536	7.57963	TRUE	77.786
ENSMUSG00000047496	Rnf152	protein_coding	0.00462352	0.0764274	0.119874	0.0423261	8.26292	0.00478999	0.000266253	0.000332549	0.002421	0.002421	13.131	13.3816	13.174	12.2581	11.7801	12.111	TRUE	85.3839
ENSMUSG00000066324	Impad1	protein_coding	0.00463077	0.0764987	0.182611	0.064489	9.73267	0.0149946	5.58526e-05	0.00618239	0.00274018	0.00618239	95.0712	84.8767	80.378	75.0574	70.9571	76.4725	TRUE	99.2633
ENSMUSG00000020053	Igf1	protein_coding	0.00463767	0.0765641	0.286988	0.101367	5.33089	0.037039	0.00311323	0.0122997	0.00683221	0.0122997	3.91715	5.26124	4.58133	3.42433	3.32333	3.87375	TRUE	82.9084
ENSMUSG00000104814	Gm42979	TEC	0.00464185	0.0765846	-0.31324	0.110651	5.67292	0.0441282	0.00358175	0.0147837	0.00526554	0.0147837	2.75219	2.76483	3.82596	4.28887	4.7393	3.95043	FALSE	69.6916
ENSMUSG00000028643	Svbp	protein_coding	0.00464741	0.0766278	0.176224	0.0622587	6.15939	0.013259	0.00196337	0.00296477	0.00385085	0.00385085	22.154	18.9812	20.4787	17.248	17.363	18.4194	TRUE	84.3095
ENSMUSG00000027361	Gabpb1	protein_coding	0.00465605	0.0766733	0.144699	0.0511318	6.98794	0.00796686	0.00118827	0.000918672	0.00273343	0.00273343	17.5324	16.5014	16.766	15.9197	15.0856	14.2589	TRUE	88.3847
ENSMUSG00000087523	Gm12319	lincRNA	0.0046539	0.0766733	-0.425307	0.150282	4.24867	0.0813674	0.0162448	0.0176322	0.0149329	0.0176322	5.55601	8.06997	9.45126	12.047	10.9339	12.2824	TRUE	81.5994
ENSMUSG00000031480	Thsd1	protein_coding	0.00466366	0.0767017	0.202824	0.0716848	6.09718	0.0185078	0.00208651	0.00562155	0.00398694	0.00562155	3.26867	3.26941	3.17281	2.99131	2.40404	2.7757	TRUE	80.8248
ENSMUSG00000056656	Apol8	protein_coding	0.00466361	0.0767017	-0.647536	0.22886	3.07126	0.188643	0.0265727	0.0519927	0.0395384	0.0519927	2.15985	1.02774	1.43701	2.99737	2.58915	3.36297	TRUE	72.3332
ENSMUSG00000054934	Kcnmb4	protein_coding	0.00467196	0.0767899	0.191621	0.0677389	5.9864	0.014472	0.00262704	0.00169349	0.00425579	0.00425579	11.7308	12.2679	13.7305	9.96435	10.7278	11.1984	TRUE	98.9112
ENSMUSG00000097842	9330104G04Rik	lincRNA	0.00467754	0.0768331	-0.236256	0.0835286	5.43665	0.0230003	0.00417096	0.00364809	0.00629458	0.00629458	2.70124	2.32339	2.33111	3.39638	3.31618	2.84852	TRUE	75.0036
ENSMUSG00000004096	Cwc15	protein_coding	0.00468828	0.0769611	0.119367	0.0422135	7.93804	0.00636739	0.000265045	0.00235098	0.00240793	0.00240793	127.221	123.2	118.788	114.848	107.931	115.868	TRUE	98.0879
ENSMUSG00000029486	Mrpl1	protein_coding	0.00470235	0.0769981	0.223089	0.0789209	7.33562	0.0224048	0.00121437	0.00812838	0.00254556	0.00812838	15.5005	14.2833	12.689	12.548	10.9073	11.462	TRUE	82.448
ENSMUSG00000030512	Snrpa1	protein_coding	0.00469926	0.0769981	0.160202	0.0566694	6.15997	0.0111221	0.0009675	0.00331087	0.00384963	0.00384963	27.5883	28.5535	29.3986	22.9908	25.2185	27.0374	TRUE	94.5147
ENSMUSG00000074215	Gm10643	protein_coding	0.00469981	0.0769981	-0.317979	0.112483	4.67054	0.0358901	0.00782536	-0.000879286	0.0111532	0.0111532	1.44118	1.5878	1.34438	2.02099	2.26535	1.89545	TRUE	84.1254
ENSMUSG00000064345	mt-Nd2	protein_coding	0.00470008	0.0769981	0.169432	0.0599354	12.5403	0.0122119	3.61954e-06	0.0044961	0.00538476	0.00538476	12349.3	12403.1	10809.8	10449.5	10119.4	10210.9	TRUE	99.9964
ENSMUSG00000037843	Vstm2l	protein_coding	0.00473037	0.0772627	0.216609	0.0766798	8.2082	0.0211315	0.000299251	0.00852044	0.00241684	0.00852044	62.8843	54.9339	54.9001	45.045	46.2855	51.5138	TRUE	89.9086
ENSMUSG00000050549	Fam241a	protein_coding	0.00472876	0.0772627	0.214962	0.0760941	5.83814	0.0175216	0.00400105	0.000572644	0.00468441	0.00468441	6.50394	6.12659	6.49107	5.81706	5.32222	4.76555	TRUE	81.807
ENSMUSG00000097140	Gm26779	lincRNA	0.00472798	0.0772627	-0.279614	0.0989784	5.13331	0.0266401	0.00673323	-0.0027522	0.00796184	0.00796184	11.2668	11.6034	10.168	15.5177	14.5788	14.7753	FALSE	60.4362
ENSMUSG00000019775	Rgs17	protein_coding	0.00472694	0.0772627	0.211838	0.0749848	8.99148	0.0202098	0.000247946	0.00818613	0.00252536	0.00818613	63.5004	59.2638	52.2116	50.8677	45.7118	48.533	TRUE	89.3056
ENSMUSG00000047842	Diras2	protein_coding	0.00473665	0.077279	0.148501	0.0525774	8.71461	0.00993299	0.000133297	0.00401328	0.0024745	0.00401328	33.1194	32.6333	29.6357	28.5528	26.8405	28.806	TRUE	79.9996
ENSMUSG00000086877	A230072C01Rik	processed_transcript	0.0047373	0.077279	-0.219612	0.077756	5.65567	0.0163855	0.0037363	-0.00134053	0.00533269	0.00533269	5.91216	6.46459	6.60911	7.77977	8.01465	8.51177	TRUE	77.5964
ENSMUSG00000003354	Ccdc65	protein_coding	0.0047527	0.0774818	-0.271614	0.0962033	5.1445	0.02974	0.00598902	0.00352065	0.00789359	0.00789359	3.26517	3.08175	2.88086	4.45931	3.69177	4.32028	TRUE	77.851
ENSMUSG00000042451	Mybph	protein_coding	0.00477593	0.0777806	0.700431	0.248224	3.21381	0.221119	0.0415981	0.0508246	0.0348074	0.0508246	0.3133	0.504047	0.281753	0.235964	0.133202	0.18573	FALSE	59.1398
ENSMUSG00000108347	Gm19187	processed_pseudogene	0.00477878	0.0777806	-1.01015	0.358008	2.56572	0.424688	0.128309	0.0199008	0.0639452	0.0639452	0.242794	0.132794	0.375599	0.552229	0.924836	0.608697	FALSE	0
ENSMUSG00000020327	Fgf22	protein_coding	0.00477998	0.0777806	-0.340311	0.120613	4.75316	0.0439318	0.0112895	0.000195984	0.0105318	0.0105318	1.83479	1.92682	2.20267	3.11363	2.50935	2.98265	FALSE	72.2916
ENSMUSG00000021549	Rasa1	protein_coding	0.00478802	0.0778628	0.152115	0.0539232	6.55941	0.00720264	0.00118695	-0.000860775	0.00317461	0.00317461	45.9467	48.0999	46.5805	41.5964	41.5837	41.5755	TRUE	93.0702
ENSMUSG00000116305	Lncppara	processed_transcript	0.00481901	0.0783179	-0.384437	0.136379	4.90549	0.0666567	0.00676835	0.0211305	0.00944952	0.0211305	2.3058	2.52468	3.23582	3.32703	4.74282	4.08772	TRUE	91.0859
ENSMUSG00000010047	Hyal2	protein_coding	0.00482273	0.0783295	0.25917	0.0919486	6.1825	0.0293159	0.00887904	0.00257741	0.00380278	0.00380278	8.54347	8.06984	7.20529	5.52813	6.50684	6.60054	TRUE	87.1949
ENSMUSG00000062647	Rpl7a	protein_coding	0.00482922	0.0783798	0.120553	0.0427766	9.52739	0.0064353	7.66179e-05	0.00251758	0.00266813	0.00266813	427.584	416.423	396.157	369.817	370.34	385.623	TRUE	95.5637
ENSMUSG00000036402	Gng12	protein_coding	0.00483184	0.0783798	0.146921	0.052136	8.86955	0.00973753	0.000157381	0.00391986	0.00250117	0.00391986	201.73	198.934	184.974	168.956	167.309	183.748	TRUE	99.6028
ENSMUSG00000026344	Lypd1	protein_coding	0.00483708	0.078416	0.129806	0.0460684	7.51989	0.0073657	0.000711281	0.00217721	0.00247216	0.00247216	34.6371	32.8231	31.9861	29.7928	28.827	30.8844	TRUE	79.7559
ENSMUSG00000038630	Zkscan16	protein_coding	0.00484042	0.0784215	0.160151	0.0568421	7.64921	0.0115717	0.000529594	0.00431695	0.00243871	0.00431695	21.2913	21.525	19.4728	19.503	18.2077	16.8975	FALSE	64.5475
ENSMUSG00000002459	Rgs20	protein_coding	0.00485922	0.0784822	0.194797	0.0691697	5.97073	0.0156642	0.00287961	0.00247086	0.00429706	0.00429706	12.5657	13.1321	13.6116	12.2788	10.1699	11.0846	TRUE	89.3489
ENSMUSG00000102581	Gm37443	TEC	0.0048505	0.0784822	-0.464964	0.165068	4.12078	0.0975545	0.0184726	0.0223987	0.0163801	0.0223987	0.446356	0.422267	0.653993	0.849671	0.966816	0.668641	FALSE	0
ENSMUSG00000046844	Vat1l	protein_coding	0.00485013	0.0784822	0.146135	0.0518795	9.05333	0.00963643	0.000259522	0.0037777	0.00253875	0.0037777	108.407	103.863	98.7491	88.169	89.8561	97.7763	TRUE	82.3505
ENSMUSG00000115842	Gm49092	lincRNA	0.00485738	0.0784822	0.538572	0.191231	3.60717	0.107377	0.0300773	-0.00462865	0.0247767	0.0247767	1.88612	1.35827	1.39393	0.833861	0.883662	1.02038	FALSE	62.6499
ENSMUSG00000048440	Cyp4f16	protein_coding	0.00485542	0.0784822	-0.206469	0.0733076	6.02529	0.0149351	0.00390377	-0.00122095	0.00415723	0.00415723	9.05491	9.51469	10.3872	11.5089	12.8381	12.1653	TRUE	95.8815
ENSMUSG00000083380	Ndufb4c	processed_pseudogene	0.00488588	0.0788639	0.192422	0.068369	7.71477	0.0167171	0.000450964	0.00656052	0.00242689	0.00656052	250.354	248.713	215.474	209.482	206.208	187.054	TRUE	74.2435
ENSMUSG00000040710	St8sia4	protein_coding	0.00489256	0.0788741	0.165237	0.058719	7.09833	0.0123285	0.000827456	0.00434443	0.00266367	0.00434443	8.76518	8.83157	7.89686	7.95755	7.06351	7.20307	TRUE	76.9392
ENSMUSG00000028443	Nudt2	protein_coding	0.0048921	0.0788741	0.157914	0.056116	6.5389	0.00902387	0.00152109	0.000407489	0.00320242	0.00320242	26.3786	25.5433	25.4144	23.549	21.7064	22.5016	TRUE	81.881
ENSMUSG00000022261	Sdc2	protein_coding	0.00489599	0.0788805	0.125499	0.0446014	8.40892	0.00711218	0.0002212	0.00276273	0.0024345	0.00276273	41.1171	40.1451	37.6365	36.664	34.3786	36.6241	TRUE	94.7512
ENSMUSG00000024331	Dsc2	protein_coding	0.00490455	0.0789696	0.321941	0.114438	4.88062	0.0383241	0.0100226	-0.00098494	0.00962147	0.00962147	0.952896	1.07127	1.03713	0.654926	0.814989	0.811952	TRUE	78.9091
ENSMUSG00000110156	Gm42067	antisense	0.00493387	0.0793926	-0.251829	0.0895768	5.62796	0.0223659	0.0065928	-0.00241709	0.00544319	0.00544319	11.1614	12.1525	11.0215	16.103	14.233	15.0713	TRUE	80.2506
ENSMUSG00000092397	C130080G10Rik	antisense	0.00494809	0.0794743	1.55035	0.551649	2.86998	1.08626	0.243944	0.21253	0.0476012	0.21253	0.810073	1.27334	1.10057	0.0874257	0.68847	0.17291	FALSE	0
ENSMUSG00000113396	Gm33467	antisense	0.00494248	0.0794743	1.04125	0.37045	2.55484	0.427717	0.141208	-0.0131337	0.0646418	0.0646418	0.742925	1.05651	0.884289	0.172428	0.350896	0.462951	FALSE	0
ENSMUSG00000031197	Vbp1	protein_coding	0.00494614	0.0794743	0.128819	0.0458344	7.52856	0.00749923	0.000286388	0.00286481	0.00246946	0.00286481	123.138	121.183	112.628	110.985	103.283	110.182	TRUE	94.9931
ENSMUSG00000021944	Gata4	protein_coding	0.00495396	0.0795196	-0.818232	0.291184	3.79546	0.302597	0.0966485	0.0305341	0.0211202	0.0305341	0.281205	0.509059	0.642109	1.18742	1.43958	0.693406	FALSE	0
ENSMUSG00000094800	Gm9780	protein_coding	0.00495775	0.0795315	-0.259129	0.0922244	7.00439	0.0303508	0.00496995	0.00778807	0.00272216	0.00778807	32.0668	24.6455	30.5442	41.5049	38.9714	35.3345	TRUE	79.1275
ENSMUSG00000085704	4921531C22Rik	processed_transcript	0.0049756	0.0797197	-0.45503	0.162013	4.36715	0.091323	0.0256317	0.0108774	0.0137404	0.0137404	1.46055	1.51339	1.08255	1.93423	2.00505	2.64618	TRUE	72.6744
ENSMUSG00000091002	Tcerg1l	protein_coding	0.00497321	0.0797197	0.175242	0.0623912	7.3972	0.0138841	0.00273184	0.00310715	0.00251824	0.00310715	15.7629	15.7915	16.2857	15.6191	13.3893	12.3238	TRUE	77.9792
ENSMUSG00000064367	mt-Nd5	protein_coding	0.0049792	0.0797283	0.184089	0.0655501	13.0477	0.0130272	1.8357e-06	0.00357376	0.00644339	0.00644339	9940.17	9620.88	8815.58	8137	7897.63	8194.52	TRUE	99.675
ENSMUSG00000095651	Gm21817	lincRNA	0.00500301	0.0800113	-0.83492	0.297459	2.68028	0.23464	0.0756215	-0.0437303	0.0571011	0.0571011	0.0785992	0.103405	0.120414	0.213126	0.296762	0.224079	FALSE	57.9463
ENSMUSG00000047139	Cd24a	protein_coding	0.00500091	0.0800113	0.199561	0.0710948	7.26422	0.0180128	0.000283326	0.00729838	0.0025782	0.00729838	68.1456	59.3285	57.0799	51.7059	49.5301	53.7301	TRUE	99.4024
ENSMUSG00000055409	Nell1	protein_coding	0.00501043	0.0800809	0.151676	0.0540473	7.45714	0.010407	0.000463667	0.003918	0.00249384	0.003918	24.6663	23.6179	21.6577	19.061	21.0018	20.8601	TRUE	79.6566
ENSMUSG00000025978	Rftn2	protein_coding	0.00502002	0.0801849	0.140872	0.0502084	7.42353	0.00897852	0.00047772	0.0033036	0.00250706	0.0033036	25.1227	23.7405	22.1604	20.8422	20.9827	21.5727	TRUE	94.6067
ENSMUSG00000002741	Ykt6	protein_coding	0.00506163	0.0808002	0.118293	0.0422011	8.10998	0.00517485	0.000260711	0.000960361	0.00241069	0.00241069	51.8457	49.7433	49.7155	44.9901	45.819	46.8856	TRUE	98.7758
ENSMUSG00000049583	Grm5	protein_coding	0.00506623	0.0808241	0.120999	0.0431708	8.16873	0.00567806	0.00038145	0.00122586	0.00241413	0.00241413	41.2694	40.6421	38.9851	37.924	36.5903	35.2644	TRUE	90.8403
ENSMUSG00000104396	Gm37959	TEC	0.00508144	0.0809323	-0.661797	0.236202	3.27986	0.153254	0.0508448	-0.0235182	0.0328424	0.0328424	0.159771	0.22266	0.245913	0.469457	0.397007	0.388698	FALSE	60.4362
ENSMUSG00000038072	Galnt11	protein_coding	0.00508511	0.0809323	0.122172	0.043608	8.2169	0.00504052	0.000435016	0.00026841	0.00241747	0.00241747	40.4819	38.8658	38.8397	36.1136	36.6001	34.7222	TRUE	83.3959
ENSMUSG00000107411	Gm19040	processed_pseudogene	0.00508333	0.0809323	-0.640664	0.228669	3.21382	0.142962	0.0436273	-0.0188431	0.0348071	0.0348071	0.0841925	0.0747942	0.0917052	0.137051	0.159552	0.20194	FALSE	0
ENSMUSG00000063229	Ldha	protein_coding	0.00508543	0.0809323	0.149538	0.0533766	7.56405	0.0101274	0.000217295	0.0040563	0.00245912	0.0040563	83.4353	97.5332	87.36	76.3092	78.5306	82.1351	TRUE	99.2724
ENSMUSG00000027254	Map1a	protein_coding	0.00513071	0.0816031	-0.134319	0.047993	10.9365	0.00621997	4.1693e-05	0.000967713	0.0034133	0.0034133	186.794	201.409	197.918	234.859	227.259	226.261	TRUE	98.2883
ENSMUSG00000039354	Smarcal1	protein_coding	0.00514299	0.0816511	0.133707	0.0477878	7.56289	0.0068157	0.000966071	0.000849431	0.00245944	0.00245944	21.8418	21.752	20.6747	19.3984	18.6995	19.1935	TRUE	86.6062
ENSMUSG00000062421	Arf2	protein_coding	0.00513786	0.0816511	0.131693	0.0470625	7.56091	0.00786079	0.000451581	0.00287074	0.00245999	0.00287074	44.3088	43.9168	40.544	38.1473	37.4439	40.2538	TRUE	98.783
ENSMUSG00000060890	Arr3	protein_coding	0.00514313	0.0816511	0.945184	0.337816	2.52343	0.363722	0.10448	0.0151585	0.0666992	0.0666992	0.506438	0.579501	1.25925	0.363609	0.257748	0.243037	FALSE	0
ENSMUSG00000052572	Dlg2	protein_coding	0.00514806	0.0816796	0.148292	0.0530063	8.78992	0.00996873	0.000505692	0.00370882	0.0024869	0.00370882	94.8247	90.9944	82.4902	81.4302	79.4535	76.0545	TRUE	82.6538
ENSMUSG00000079003	Samd1	protein_coding	0.00515211	0.0816942	0.135175	0.0483221	6.85313	0.00828369	0.000659098	0.00284345	0.0028402	0.00284345	15.7155	14.6077	15.422	12.9004	13.9126	14.2839	TRUE	90.4593
ENSMUSG00000029121	Crmp1	protein_coding	0.00516147	0.0817708	0.120289	0.0430097	7.33433	0.00566913	0.000228619	0.00143177	0.00254614	0.00254614	56.5231	56.119	58.7905	48.818	53.5138	53.3419	TRUE	96.2697
ENSMUSG00000021807	Rtraf	protein_coding	0.00516322	0.0817708	0.13913	0.0497486	7.93376	0.00877709	0.000190298	0.00352209	0.00240803	0.00352209	99.0551	95.5266	94.0132	84.1611	83.9446	85.7645	TRUE	89.2532
ENSMUSG00000040640	Erc2	protein_coding	0.00516935	0.0818182	0.140527	0.050255	6.72445	0.00732941	0.000816627	0.000939659	0.00297172	0.00297172	18.6938	18.4904	17.7301	16.7179	16.0514	16.8912	TRUE	87.7853
ENSMUSG00000029432	Nipsnap2	protein_coding	0.00517307	0.0818273	0.120296	0.0430233	8.05986	0.00652788	0.000367855	0.00236536	0.00240865	0.00240865	70.0377	69.5675	66.7667	61.565	60.621	65.3317	TRUE	93.5956
ENSMUSG00000048720	Tbc1d12	protein_coding	0.0051842	0.0819538	0.123919	0.0443302	7.60578	0.00560461	0.000499386	0.000747913	0.00244837	0.00244837	15.2131	14.9868	14.4166	13.5807	13.3687	13.6571	TRUE	86.7326
ENSMUSG00000030751	Psma1	protein_coding	0.00518899	0.0819797	0.117857	0.0421662	8.11834	0.00621789	0.00025587	0.00230762	0.00241112	0.00241112	122.812	124.251	119.275	109.013	109.252	117.499	TRUE	88.7928
ENSMUSG00000032262	Elovl4	protein_coding	0.00520351	0.0821162	0.139401	0.0498901	8.54707	0.0088166	0.000143788	0.00358974	0.00245056	0.00358974	86.381	82.4794	76.6342	73.4927	70.9232	74.9533	TRUE	94.5706
ENSMUSG00000095134	Mid1-ps1	unprocessed_pseudogene	0.00520393	0.0821162	0.755257	0.270301	3.63238	0.258799	0.0599734	0.0496207	0.0242508	0.0496207	0.760323	0.944669	1.43838	0.398865	0.395535	0.714839	TRUE	71.2841
ENSMUSG00000029763	Exoc4	protein_coding	0.00522346	0.0823745	0.120334	0.0430854	7.43627	0.00628934	0.000282625	0.00214893	0.00250191	0.00250191	29.6456	29.057	27.0794	26.6625	25.1277	25.7664	TRUE	93.9676
ENSMUSG00000017978	Cadps2	protein_coding	0.00523126	0.082423	0.17437	0.0624435	7.4286	0.0138005	0.00136513	0.00448366	0.00250499	0.00448366	11.2528	12.6507	10.7228	10.2544	9.74154	10.0431	TRUE	83.7913
ENSMUSG00000111409	Gm49380	protein_coding	0.00523286	0.082423	0.751572	0.269155	3.99549	0.239814	0.0906676	-0.00272221	0.017999	0.017999	0.379537	0.572127	0.794477	0.268778	0.340322	0.209102	FALSE	61.6478
ENSMUSG00000063412	Gm10131	protein_coding	0.00524276	0.0825181	0.203987	0.0730682	6.65116	0.0155303	0.00495097	-0.00114208	0.00305748	0.00305748	38.3111	38.0085	34.445	31.3307	29.9322	31.3221	TRUE	75.1896
ENSMUSG00000039470	Zdhhc2	protein_coding	0.00524522	0.0825181	0.129131	0.0462574	7.71816	0.00618182	0.000783257	0.000690951	0.00242637	0.00242637	43.0035	42.9714	42.5846	38.5249	37.5497	40.1181	TRUE	87.0233
ENSMUSG00000092354	Gm20548	antisense	0.00526158	0.0827254	-0.589168	0.211128	3.88168	0.157626	0.023461	0.0434019	0.0196825	0.0434019	1.58835	1.4448	1.73007	3.39998	3.31077	1.91653	FALSE	63.6953
ENSMUSG00000100303	2600014E21Rik	lincRNA	0.00527381	0.0828677	-0.645625	0.231422	3.23706	0.189317	0.0375271	0.0428072	0.0341005	0.0428072	0.369687	0.657232	0.330127	0.742851	1.04494	0.799966	FALSE	66.8135
ENSMUSG00000001151	Pcnt	protein_coding	0.00527869	0.0828946	-0.209413	0.0750716	6.0616	0.0189143	0.00438421	0.00281339	0.0040694	0.0040694	5.58645	5.52501	5.11466	6.9798	7.23522	6.23526	TRUE	83.2966
ENSMUSG00000067399	Trim43c	protein_coding	0.00529292	0.0830679	-0.901403	0.323241	2.88506	0.36914	0.0966208	0.060106	0.0469321	0.060106	0.0876556	0.174387	0.242102	0.328719	0.565551	0.355808	FALSE	0
ENSMUSG00000090751	Vmn2r63	protein_coding	0.00530157	0.0830812	-0.379243	0.136021	4.41026	0.0588607	0.0144166	0.00522488	0.0133361	0.0133361	0.179905	0.207432	0.218844	0.318248	0.354211	0.2456	FALSE	55.5648
ENSMUSG00000030884	Uqcrc2	protein_coding	0.00529735	0.0830812	0.16291	0.0584249	8.27173	0.0120581	0.000173441	0.00494676	0.00242172	0.00494676	198.536	201.351	177.52	171.268	160.709	171.536	TRUE	83.2262
ENSMUSG00000043372	Hexim2	protein_coding	0.00530332	0.0830812	0.222415	0.0797758	5.73236	0.0198785	0.00450264	0.00179478	0.00504362	0.00504362	14.7932	12.2823	12.8466	11.3787	10.3077	10.6076	TRUE	81.1372
ENSMUSG00000049940	Pgrmc2	protein_coding	0.00531431	0.0831533	0.125406	0.0449912	7.66566	0.00608804	0.000600871	0.00111171	0.00243544	0.00243544	33.6974	32.3931	31.2022	29.0091	29.249	29.8931	TRUE	95.7009
ENSMUSG00000033595	Lgi3	protein_coding	0.00531155	0.0831533	-0.12364	0.0443551	10.0409	0.00579107	8.21637e-05	0.0014241	0.0028689	0.0028689	151.807	147.267	149.062	169.9	170.284	178.293	TRUE	98.9546
ENSMUSG00000022752	Tomm70a	protein_coding	0.00532373	0.0832507	0.143392	0.0514546	8.88203	0.00934547	8.47498e-05	0.00388662	0.00250352	0.00388662	68.1545	63.0406	59.9424	56.8815	55.0254	58.117	TRUE	90.0946
ENSMUSG00000110688	Gm45696	TEC	0.00532915	0.0832855	1.07504	0.385812	2.26645	0.384482	0.13682	-0.0896093	0.0864561	0.0864561	0.810263	0.699763	0.607968	0.269475	0.275219	0.164237	FALSE	0
ENSMUSG00000074797	Itpa	protein_coding	0.00534997	0.0835108	0.142613	0.0512043	6.5499	0.00716392	0.000745398	0.000582608	0.00318742	0.00318742	33.0942	32.1588	32.7488	28.8654	28.6393	30.2416	TRUE	78.4595
ENSMUSG00000019214	Chtf18	protein_coding	0.00534906	0.0835108	-0.35342	0.126891	4.89612	0.0525547	0.0146379	0.00421607	0.00951408	0.00951408	0.811711	0.932137	1.18584	1.39604	1.56103	1.28653	TRUE	76.4553
ENSMUSG00000085573	Gm15418	antisense	0.00536234	0.0836537	-0.485586	0.174394	3.72714	0.0751998	0.0232463	-0.0176693	0.0223736	0.0223736	1.43413	1.32136	1.56715	2.2665	2.40294	2.56261	FALSE	0
ENSMUSG00000098066	Gm26944	antisense	0.0053812	0.0838978	-0.340204	0.122231	4.56258	0.0478251	0.0103992	0.0059801	0.0120115	0.0120115	4.08448	5.68173	4.48446	6.28501	7.48696	6.68586	FALSE	65.6236
ENSMUSG00000002769	Gnmt	protein_coding	0.00538661	0.0839319	0.424809	0.152647	4.11182	0.0611349	0.0184626	-0.00971741	0.0164888	0.0164888	2.14974	2.01575	2.25739	1.65746	1.40263	1.2494	TRUE	77.5043
ENSMUSG00000049401	Ogfr	protein_coding	0.00539008	0.0839358	0.146889	0.0527856	7.64834	0.00981649	0.000722808	0.00345667	0.00243889	0.00345667	28.6691	27.6536	29.4076	24.5448	24.2184	27.5812	TRUE	95.3416
ENSMUSG00000022376	Adcy8	protein_coding	0.00540135	0.0840611	0.117854	0.042362	8.03301	0.00532647	0.000283866	0.00116562	0.00240795	0.00240795	11.0522	11.1032	10.6078	9.84092	9.81055	10.2117	TRUE	82.4029
ENSMUSG00000084950	Gm5577	antisense	0.00541851	0.0842333	-0.401672	0.144432	5.47672	0.0734349	0.00447627	0.0268148	0.00610336	0.0268148	3.25177	3.8212	4.91182	5.486	7.35721	5.43894	TRUE	88.5472
ENSMUSG00000021087	Rtn1	protein_coding	0.00542147	0.0842333	0.12168	0.0437561	9.94146	0.00551362	4.73554e-05	0.00129245	0.00282453	0.00282453	484.241	477.706	460.016	434.759	423.681	438.899	TRUE	99.8068
ENSMUSG00000001380	Hars	protein_coding	0.00542211	0.0842333	0.12079	0.0434369	7.15492	0.00650595	0.000197705	0.00246336	0.00263244	0.00263244	70.7012	67.2195	63.9154	61.685	61.4536	63.2606	TRUE	95.0563
ENSMUSG00000099583	H3c4	protein_coding	0.00543137	0.0843269	-0.374236	0.134604	4.35384	0.0496967	0.0133092	-0.00370792	0.0138682	0.0138682	1.63239	1.30325	1.41013	2.06604	2.33771	2.08134	FALSE	63.9535
ENSMUSG00000013701	Timm23	protein_coding	0.00544027	0.0844148	0.1204	0.0433133	7.64331	0.00658947	0.000374134	0.00242666	0.00243994	0.00243994	95.3698	91.951	89.325	78.5795	83.7964	87.0049	TRUE	87.4187
ENSMUSG00000048327	Ckap2l	protein_coding	0.00544741	0.0844754	0.200642	0.0721912	5.77451	0.0139387	0.0029223	-0.000595323	0.00489506	0.00489506	2.73773	3.09499	3.08656	2.48907	2.6152	2.39241	TRUE	78.9199
ENSMUSG00000037086	Prr32	protein_coding	0.00545489	0.0845142	-1.07839	0.38807	2.36791	0.355004	0.147904	-0.14025	0.0779931	0.0779931	0.142952	0.13596	0.166176	0.47772	0.433899	0.508087	FALSE	0
ENSMUSG00000031357	Syap1	protein_coding	0.0054564	0.0845142	0.129125	0.0464684	7.40512	0.00596457	0.000724165	0.000479052	0.0025148	0.0025148	38.6407	38.0666	36.8012	35.3149	34.1904	33.2224	TRUE	72.5173
ENSMUSG00000021643	Serf1	protein_coding	0.00546149	0.0845428	0.171469	0.0617132	6.12405	0.0115005	0.00178584	0.00156428	0.00392693	0.00392693	32.3783	31.5403	32.0321	27.3613	26.1515	29.3194	TRUE	88.7188
ENSMUSG00000097835	Gm26910	bidirectional_promoter_lncRNA	0.00549622	0.0850299	-0.447067	0.161023	4.1885	0.083955	0.0233018	0.00669121	0.0155908	0.0155908	2.36834	1.92133	3.2014	4.08674	3.84657	3.93123	TRUE	73.6711
ENSMUSG00000097816	Gm26811	antisense	0.00550692	0.085145	-0.645992	0.232724	4.01392	0.190184	0.0218692	0.0593717	0.0177466	0.0593717	0.137205	0.129566	0.200377	0.39916	0.333468	0.202591	FALSE	0
ENSMUSG00000029466	Anapc7	protein_coding	0.00552654	0.0853792	0.145571	0.052465	7.1055	0.00725424	0.00146931	-0.000348076	0.00265956	0.00265956	17.1379	18.1228	18.5508	16.5512	15.7397	15.3132	TRUE	96.313
ENSMUSG00000062190	Lancl2	protein_coding	0.00552862	0.0853792	0.153155	0.0552008	8.07396	0.0106935	0.000328556	0.00424214	0.00240913	0.00424214	41.5317	37.8648	35.9572	34.7224	32.5944	34.1609	TRUE	90.5261
ENSMUSG00000017943	Gdap1l1	protein_coding	0.00555012	0.0856605	0.123076	0.0443799	8.02024	0.00639562	0.000546644	0.00176749	0.00240771	0.00240771	41.365	39.3568	38.3154	37.4121	34.7645	35.7323	TRUE	93.9856
ENSMUSG00000107962	Gm43980	TEC	0.00556169	0.0857883	-0.290974	0.104948	7.13357	0.0386166	0.000915504	0.0156055	0.00264392	0.0156055	21.5996	26.4951	30.5234	35.9508	39.2569	32.2061	TRUE	77.7102
ENSMUSG00000103973	BC055308	TEC	0.00557737	0.0858891	-0.4103	0.148035	4.21084	0.0657194	0.0175295	0.0014899	0.015342	0.015342	0.732876	0.620264	0.915754	1.12219	1.1165	1.2482	FALSE	60.3965
ENSMUSG00000042579	4632404H12Rik	lincRNA	0.00557811	0.0858891	-0.166068	0.0599177	6.32376	0.00926756	0.00184978	-0.000607308	0.00353542	0.00353542	3.78765	3.56477	3.60639	4.54129	4.47215	4.28647	TRUE	78.7159
ENSMUSG00000110086	Gm45623	protein_coding	0.00557775	0.0858891	0.246979	0.0891097	5.309	0.0244311	0.00496144	0.00270301	0.00694938	0.00694938	3.31402	3.12648	3.09025	2.57656	2.3169	2.77121	FALSE	54.5898
ENSMUSG00000042670	Immp1l	protein_coding	0.0055864	0.0859153	0.154178	0.0556373	6.67346	0.0108458	0.00119593	0.00344734	0.00303069	0.00344734	34.324	34.7797	31.1232	30.8569	27.7317	29.6554	TRUE	85.8262
ENSMUSG00000074227	Spint2	protein_coding	0.0055839	0.0859153	0.177009	0.0638731	6.18864	0.0102824	0.00232945	-0.00122611	0.00379022	0.00379022	9.08213	8.89712	9.03753	7.65057	7.63518	7.98529	TRUE	82.1736
ENSMUSG00000113966	Gm47980	TEC	0.00559013	0.0859218	-0.955858	0.344963	2.4905	0.389417	0.109566	0.0345807	0.0689332	0.0689332	0.0529672	0.033467	0.0952077	0.156594	0.200271	0.117479	FALSE	54.5898
ENSMUSG00000032482	Cspg5	protein_coding	0.00560619	0.086118	0.132566	0.0478584	9.56886	0.00802066	0.000144496	0.00329115	0.00268186	0.00329115	85.8613	85.7695	85.378	73.3353	74.2696	80.6592	TRUE	98.7397
ENSMUSG00000062937	Mtap	protein_coding	0.00562107	0.0862449	0.126757	0.0457754	7.1717	0.00733464	0.000441616	0.00270146	0.00262365	0.00270146	23.0282	23.2093	21.3735	19.5644	20.3671	21.3134	TRUE	92.2126
ENSMUSG00000020704	Asic2	protein_coding	0.00562024	0.0862449	0.119237	0.043059	8.23078	0.00649012	0.000220508	0.00256061	0.0024185	0.00256061	27.8249	27.1147	26.0368	25.1001	23.4227	25.1995	TRUE	91.763
ENSMUSG00000026170	Cyp27a1	protein_coding	0.0056351	0.0863027	-0.164479	0.0594154	6.59416	0.0123522	0.00133696	0.00395832	0.00312889	0.00395832	20.0264	21.5723	25.0754	26.6249	27.7516	26.0509	TRUE	78.3584
ENSMUSG00000085010	Gssos1	antisense	0.00563808	0.0863027	0.73783	0.266546	3.01552	0.19776	0.0649759	-0.0219227	0.0415939	0.0415939	0.913052	1.06998	1.22192	0.684992	0.397908	0.48692	FALSE	0
ENSMUSG00000029426	Scarb2	protein_coding	0.00562906	0.0863027	0.118327	0.0427382	9.5491	0.00590311	6.45572e-05	0.00206388	0.00267527	0.00267527	113.798	107.392	106.286	99.6062	96.6403	102.29	TRUE	99.0774
ENSMUSG00000044071	Tafa2	protein_coding	0.00563797	0.0863027	0.12882	0.046537	7.7416	0.00757723	0.000782609	0.00246593	0.00242296	0.00246593	15.2341	14.206	13.4003	12.6687	12.9922	12.9814	TRUE	85.1582
ENSMUSG00000018846	Pank3	protein_coding	0.00567453	0.0868096	0.147988	0.0535021	9.51442	0.0100051	8.24063e-05	0.00421131	0.00266393	0.00421131	63.0942	60.3914	55.4226	54.2152	50.6537	53.4648	TRUE	96.0927
ENSMUSG00000035242	Oaz1	protein_coding	0.00569352	0.087049	0.134075	0.0484912	8.74537	0.00821448	0.000228238	0.00329885	0.00247944	0.00329885	223.683	214.594	210.794	194.531	185.703	204.968	TRUE	99.1839
ENSMUSG00000097178	2310002F09Rik	processed_transcript	0.00570624	0.0871081	-0.501226	0.181328	4.13122	0.0801404	0.0330646	-0.0270993	0.0162549	0.0162549	1.10651	1.0538	1.11427	1.88705	1.63972	1.94957	FALSE	64.952
ENSMUSG00000097960	A330074K22Rik	lincRNA	0.0057057	0.0871081	0.176015	0.063676	7.07672	0.01416	0.00082533	0.00525662	0.00267632	0.00525662	11.8546	11.5486	9.96251	9.85689	9.39623	9.3097	FALSE	68.6895
ENSMUSG00000118364	AC124502.1	TEC	0.00570741	0.0871081	-0.397498	0.143806	4.26057	0.0700016	0.0162129	0.0120374	0.0148071	0.0148071	0.707407	0.776246	1.07112	1.15097	1.49354	1.23321	FALSE	57.3613
ENSMUSG00000027777	Schip1	protein_coding	0.00572907	0.0873876	0.116093	0.0420187	8.72741	0.00570804	0.000171827	0.00190909	0.00247653	0.00247653	105.405	102.156	97.427	94.4581	90.3946	93.7451	FALSE	67.4328
ENSMUSG00000027285	Haus2	protein_coding	0.00573488	0.0874232	0.149801	0.0542254	7.67498	0.0102606	0.000650787	0.0037598	0.00243368	0.0037598	24.5069	22.0026	21.7147	19.5623	19.6456	21.0492	TRUE	89.0781
ENSMUSG00000079645	Gm17193	sense_intronic	0.00573811	0.0874232	-0.359819	0.130257	4.535	0.059201	0.00969923	0.015751	0.0122406	0.015751	4.47384	4.65235	6.00316	7.33017	9.0128	6.16844	FALSE	0
ENSMUSG00000104621	Gm43185	TEC	0.00574717	0.0875101	-0.417573	0.151192	4.11135	0.0738718	0.017794	0.00915811	0.0164945	0.0164945	0.60613	0.507672	0.757338	1.12285	0.91742	0.871592	FALSE	63.3125
ENSMUSG00000087466	A330041J22Rik	antisense	0.00577841	0.0879344	-0.322134	0.116711	4.69507	0.0474769	0.00874001	0.0116922	0.0109658	0.0116922	1.48242	1.46663	1.86168	2.72017	2.12901	2.00108	TRUE	74.9206
ENSMUSG00000020894	Vamp2	protein_coding	0.00579577	0.0881471	0.119525	0.0433202	9.27469	0.00653787	5.18218e-05	0.00276314	0.00259308	0.00276314	275.644	272.222	254.653	240.508	240.186	246.445	TRUE	94.5417
ENSMUSG00000040811	Eml2	protein_coding	0.00580022	0.0881633	0.114877	0.0416393	8.92387	0.00551515	8.91598e-05	0.00185597	0.00251159	0.00251159	131.479	130.58	125.155	118.14	113.999	119.385	TRUE	97.0009
ENSMUSG00000052139	Babam2	protein_coding	0.00581227	0.088295	0.167172	0.0606095	6.73636	0.0127289	0.00255189	0.00287924	0.00295838	0.00295838	38.0012	34.1636	33.4053	32.1935	29.3898	31.6165	TRUE	85.9183
ENSMUSG00000097488	4732487G21Rik	lincRNA	0.00583023	0.0885162	0.235567	0.0854375	5.71539	0.025407	0.00437525	0.0065741	0.00510549	0.0065741	4.01379	3.26711	3.26686	2.61083	2.94335	2.95866	TRUE	71.1866
ENSMUSG00000097027	Gm26559	bidirectional_promoter_lncRNA	0.00583844	0.0885893	-0.376615	0.136617	4.27245	0.0528879	0.0133131	-0.000392679	0.0146831	0.0146831	0.647064	0.520829	0.682713	0.953846	0.850357	0.958758	FALSE	72.1093
ENSMUSG00000052298	Cdc42se2	protein_coding	0.00584885	0.0886957	0.129032	0.0468163	7.43136	0.0076249	0.00012921	0.00315844	0.00250387	0.00315844	77.0363	74.0092	71.2625	66.3102	63.7327	68.5369	TRUE	88.8921
ENSMUSG00000104282	Gm37460	TEC	0.00586425	0.0888774	0.353883	0.128438	4.42627	0.0437412	0.011555	-0.0038409	0.0131895	0.0131895	1.14295	1.34924	1.42407	0.880571	1.03188	0.904769	TRUE	77.3003
ENSMUSG00000020810	Cygb	protein_coding	0.00587042	0.0889193	0.162896	0.0591289	8.37004	0.012156	0.000254309	0.00499004	0.00243056	0.00499004	41.8137	39.8832	36.9089	33.7716	33.2249	36.3633	TRUE	90.8259
ENSMUSG00000034263	Ints14	protein_coding	0.00588054	0.0890209	0.125883	0.0457031	7.50268	0.00604109	0.000655434	0.000953448	0.00247773	0.00247773	16.678	17.6379	17.4651	15.5294	15.0822	16.1436	TRUE	92.7651
ENSMUSG00000026495	Efcab2	protein_coding	0.0058964	0.0890396	0.19292	0.0700638	5.56384	0.0141005	0.0016522	0.0020167	0.00571121	0.00571121	17.5559	16.6046	15.5752	14.5413	13.5323	14.1981	TRUE	85.9779
ENSMUSG00000039463	Slc9a8	protein_coding	0.00589674	0.0890396	-0.15246	0.05537	7.04476	0.00737902	0.00190288	-0.00139557	0.00269587	0.00269587	12.516	13.4209	13.345	15.9003	15.4628	15.2102	TRUE	89.7317
ENSMUSG00000030560	Ctsc	protein_coding	0.00589663	0.0890396	0.236912	0.0860413	5.22744	0.0210802	0.00370097	0.00160143	0.00740367	0.00740367	8.60666	7.91136	7.14462	6.46338	6.5946	6.14651	TRUE	85.3875
ENSMUSG00000005732	Ranbp1	protein_coding	0.00589967	0.0890396	0.134236	0.0487543	7.76068	0.00825815	0.000346973	0.00321851	0.00242046	0.00321851	100.017	95.7606	91.6741	81.8448	86.8593	90.5967	TRUE	95.0455
ENSMUSG00000024335	Brd2	protein_coding	0.00590227	0.0890396	0.138471	0.0502952	8.02966	0.00878776	0.000257017	0.00353739	0.00240788	0.00353739	133.487	133.918	118.546	112.394	117.777	113.696	TRUE	96.3708
ENSMUSG00000073406	H2-Bl	polymorphic_pseudogene	0.00589667	0.0890396	-0.329666	0.119727	4.5608	0.0378495	0.00947576	-0.00291873	0.0120262	0.0120262	2.36359	2.19438	2.53499	3.19983	3.92502	3.1235	TRUE	69.9299
ENSMUSG00000035027	Map2k2	protein_coding	0.00591005	0.0891054	-0.121613	0.0441791	7.47062	0.00626948	0.000438835	0.00185184	0.00248886	0.00248886	44.7968	45.2871	47.5314	50.8394	52.3965	55.5666	TRUE	95.6793
ENSMUSG00000096188	Cmtm4	protein_coding	0.0059211	0.0891423	0.130566	0.0474421	8.84606	0.00781516	0.000132898	0.00324323	0.00249684	0.00324323	23.279	22.7578	21.4819	20.5962	19.1796	20.9454	TRUE	94.242
ENSMUSG00000052270	Fpr2	protein_coding	0.00592158	0.0891423	0.839761	0.305136	2.67248	0.284493	0.0821224	0.00904404	0.0575391	0.0575391	0.62233	1.02472	0.54981	0.326412	0.223901	0.385374	FALSE	58.3869
ENSMUSG00000071644	Eef1g	protein_coding	0.00592276	0.0891423	0.112945	0.0410406	8.38456	0.00454585	9.44898e-05	0.000804131	0.002432	0.002432	176.759	173.252	169.94	159.106	158.796	158.087	TRUE	99.6497
ENSMUSG00000028614	Ndc1	protein_coding	0.00593352	0.0892527	0.132699	0.0482289	6.75265	0.00657041	0.000548634	0.00106104	0.00294041	0.00294041	15.9618	15.941	15.5338	14.1655	13.868	14.6304	TRUE	90.3492
ENSMUSG00000097352	C920009B18Rik	transcribed_unprocessed_pseudogene	0.00595431	0.0893737	-0.622957	0.226506	3.50616	0.135993	0.049951	-0.0254884	0.0270066	0.0270066	0.421257	0.434815	0.43546	1.0811	0.753622	0.7048	FALSE	65.1632
ENSMUSG00000018727	Cpsf4l	protein_coding	0.00595277	0.0893737	-0.375097	0.13638	4.39751	0.0627277	0.0144452	0.0112028	0.0134542	0.0134542	1.53899	1.30928	1.25451	1.80979	2.43992	1.76686	FALSE	63.8524
ENSMUSG00000094811	Gm21103	protein_coding	0.00594679	0.0893737	2.10246	0.764337	0.973238	1.78919	0.550517	0.0283445	0.3258	0.3258	0.230008	0.263673	0.196357	0.0878038	0	0	FALSE	0
ENSMUSG00000022312	Eif3h	protein_coding	0.00595528	0.0893737	0.113821	0.0413859	7.74637	0.00568678	0.000146884	0.00210338	0.00242231	0.00242231	134.18	125.922	126.229	118.974	115.306	122.45	TRUE	94.9083
ENSMUSG00000032565	Nudt16	protein_coding	0.00596837	0.0895186	-0.229513	0.083474	6.35951	0.0241643	0.00554871	0.00490315	0.00347436	0.00490315	8.69519	10.136	8.76759	13.1079	10.9887	10.7796	TRUE	83.0186
ENSMUSG00000022956	Atp5o	protein_coding	0.0059913	0.0898109	0.123779	0.045039	8.84064	0.00703058	0.000104916	0.00293786	0.00249585	0.00293786	367.437	379.417	340.115	329.223	323.045	331.955	TRUE	99.6136
ENSMUSG00000099478	Gm28370	antisense	0.00601035	0.0900446	0.143005	0.0520544	6.80801	0.00681135	0.00118177	-0.000336459	0.00288272	0.00288272	7.64418	7.89976	7.80261	7.14841	7.04021	6.65234	TRUE	82.7261
ENSMUSG00000005150	Wdr83	protein_coding	0.00601422	0.0900509	-0.155615	0.056649	6.58252	0.00755046	0.00166964	-0.00131259	0.00314402	0.00314402	19.0376	18.7406	20.1887	23.519	23.1587	22.701	TRUE	79.5916
ENSMUSG00000087026	A230103J11Rik	processed_transcript	0.00603613	0.0902235	-0.32876	0.119731	4.72126	0.0490916	0.0107349	0.0100985	0.0107685	0.0107685	0.865471	0.952849	1.28429	1.5429	1.51318	1.32089	FALSE	68.1226
ENSMUSG00000057729	Prtn3	protein_coding	0.0060355	0.0902235	0.491172	0.178878	3.53775	0.092919	0.0217087	0.00397138	0.0262873	0.0262873	1.51574	1.60407	1.6005	0.80486	1.17966	1.13353	TRUE	71.3816
ENSMUSG00000021139	Gm20498	protein_coding	0.00603502	0.0902235	0.191261	0.0696541	6.34561	0.0167963	0.00210804	0.0051695	0.00349781	0.0051695	23.4728	21.3003	19.2952	17.7134	18.184	18.6075	TRUE	70.3976
ENSMUSG00000025439	Clns1a	protein_coding	0.00605147	0.090401	0.122571	0.0446529	8.22141	0.00689977	0.000321876	0.00266895	0.0024178	0.00266895	71.4587	68.3952	65.6876	62.5509	59.9728	64.4667	TRUE	97.2068
ENSMUSG00000027797	Dclk1	protein_coding	0.00606944	0.090593	0.119584	0.0435802	9.40547	0.00457694	0.000218735	0.00013978	0.00263012	0.00263012	106.582	106.494	105.289	97.6655	96.117	96.5235	TRUE	98.3858
ENSMUSG00000017344	Vtn	protein_coding	0.00607128	0.090593	0.168855	0.0615383	7.07538	0.013098	0.000738653	0.00494179	0.00267712	0.00494179	28.7554	29.5856	30.0079	24.1715	23.8606	27.8465	TRUE	99.5053
ENSMUSG00000030595	Nfkbib	protein_coding	0.00608151	0.0906489	0.127985	0.0466528	7.32245	0.00741789	0.000713251	0.00241654	0.00255148	0.00255148	28.2769	28.4626	26.1992	24.3881	24.8325	25.5091	TRUE	95.5583
ENSMUSG00000078907	Fam186b	protein_coding	0.00608197	0.0906489	-0.314335	0.114582	5.41972	0.044964	0.013316	0.00583652	0.00637744	0.00637744	1.89475	2.45735	2.12064	2.54747	3.37321	3.19957	FALSE	64.4663
ENSMUSG00000062960	Kdr	protein_coding	0.00610585	0.0909528	0.142899	0.052114	7.57423	0.00938508	0.000304099	0.00376971	0.00245636	0.00376971	12.9084	14.3485	12.4078	11.4658	11.6849	12.0503	TRUE	94.3991
ENSMUSG00000106379	Lhfpl3	protein_coding	0.00611096	0.0909769	0.114948	0.0419249	8.86336	0.00556126	0.000136526	0.00186014	0.00250002	0.00250002	83.3855	79.8722	77.9776	73.6757	71.7111	76.2223	TRUE	94.3359
ENSMUSG00000068798	Rap1a	protein_coding	0.00612702	0.091126	0.115828	0.0422591	8.96415	0.00603227	0.000159064	0.0023502	0.00251969	0.00251969	291.756	272.351	270.657	257.855	247.702	262.08	TRUE	96.0566
ENSMUSG00000031502	Col4a1	protein_coding	0.00612797	0.091126	0.264722	0.0965836	6.6022	0.0322173	0.00173994	0.0122527	0.00311856	0.0122527	34.2912	35.7181	30.6746	29.7967	26.8083	25.9381	TRUE	99.8267
ENSMUSG00000021685	Otp	protein_coding	0.00614883	0.0913841	0.200149	0.073054	5.71935	0.0184221	0.00189475	0.00611057	0.00509095	0.00611057	4.45466	4.4033	4.30895	3.45052	3.65734	3.94641	TRUE	84.6544
ENSMUSG00000054387	Mdm4	protein_coding	0.00621407	0.0922573	-0.154016	0.0562868	8.47764	0.0109181	0.000499521	0.00425279	0.00244208	0.00425279	62.4671	68.5028	76.3438	81.6365	88.0918	78.3631	TRUE	92.1494
ENSMUSG00000041153	Osgin2	protein_coding	0.00621466	0.0922573	0.153302	0.0560267	6.9515	0.00865248	0.00194886	5.36397e-05	0.00275963	0.00275963	18.8317	18.4055	18.1447	17.1985	15.7794	15.8398	TRUE	87.3754
ENSMUSG00000021024	Psma6	protein_coding	0.0062214	0.0923048	0.131602	0.0481023	8.05661	0.00797233	0.000257951	0.0032128	0.00240855	0.0032128	139.021	135.09	126.073	121.331	115.296	123.202	TRUE	97.7647
ENSMUSG00000055048	Gm9962	antisense	0.00624282	0.0925698	0.352812	0.129011	4.11815	0.0529494	0.00855372	0.0109544	0.016412	0.016412	3.113	2.80575	2.43671	2.30326	2.01323	1.71991	TRUE	66.2953
ENSMUSG00000032562	Gnai2	protein_coding	0.00626241	0.0927054	0.111431	0.0407618	8.25589	0.00567336	7.18486e-05	0.00236352	0.00242044	0.00242044	162.533	163.089	156.881	142.85	144.296	154.148	TRUE	99.8574
ENSMUSG00000020849	Ywhae	protein_coding	0.00625681	0.0927054	0.152675	0.0558428	9.73415	0.010735	6.38728e-05	0.00461376	0.00274074	0.00461376	801.62	776.943	716.734	669.277	652.956	707.332	TRUE	99.8881
ENSMUSG00000071847	Apcdd1	protein_coding	0.00626263	0.0927054	0.155972	0.0570552	7.78283	0.0112045	0.00038043	0.00450252	0.00241786	0.00450252	31.4724	29.5017	27.7741	25.4902	25.0838	27.2428	TRUE	89.0727
ENSMUSG00000029817	Tra2a	protein_coding	0.00626734	0.0927224	-0.114147	0.0417591	8.65751	0.00579371	0.00014996	0.00220612	0.00246578	0.00246578	69.2409	76.683	78.1066	86.6877	89.9472	82.3317	TRUE	93.6769
ENSMUSG00000036751	Cox6b1	protein_coding	0.00627347	0.0927606	0.144767	0.0529675	8.35522	0.00965393	0.00025484	0.00395349	0.00242913	0.00395349	498.581	495.406	456.292	435.877	412.316	445.397	TRUE	99.0737
ENSMUSG00000045871	Slitrk6	protein_coding	0.00627888	0.0927879	0.202697	0.0741705	5.72298	0.0176705	0.00317421	0.00350666	0.00507769	0.00507769	2.43942	2.59733	2.2791	2.20453	1.88664	2.04368	TRUE	73.9203
ENSMUSG00000027900	Dram2	protein_coding	0.00629725	0.0929254	0.158236	0.0579219	7.27563	0.0115375	0.000668023	0.00436439	0.00257288	0.00436439	68.2292	69.1451	61.8568	55.919	56.87	61.9778	TRUE	93.016
ENSMUSG00000063935	Zar1	protein_coding	0.00630601	0.0929254	0.337363	0.123512	4.56229	0.0381504	0.0108688	-0.00586093	0.0120139	0.0120139	1.71193	1.42564	1.62433	1.14395	1.23961	1.10278	TRUE	69.7331
ENSMUSG00000005897	Nr2c1	protein_coding	0.00630597	0.0929254	0.151381	0.055422	6.53209	0.00873551	0.00139561	0.000930159	0.00321178	0.00321178	7.86775	7.9457	8.00377	6.58375	7.05596	7.40706	TRUE	81.4585
ENSMUSG00000020607	Lratd1	protein_coding	0.00630355	0.0929254	0.129235	0.0473117	7.27334	0.00742429	0.000783648	0.00223362	0.00257394	0.00257394	17.7947	16.769	16.0262	14.695	15.4518	15.4988	TRUE	78.4324
ENSMUSG00000044408	Sptssa	protein_coding	0.00629545	0.0929254	0.120271	0.0440232	7.41665	0.00659185	0.000397156	0.00241828	0.00250991	0.00250991	75.0798	74.9098	76.8575	69.9063	65.0732	72.0552	TRUE	90.9703
ENSMUSG00000027984	Hadh	protein_coding	0.0063313	0.0932453	0.218174	0.0799141	8.75855	0.0219435	0.000300053	0.00927935	0.00248161	0.00927935	57.2167	68.5026	54.7217	49.5884	47.4279	51.2293	TRUE	96.5893
ENSMUSG00000032968	Inha	protein_coding	0.00634314	0.0933671	-0.253293	0.0927985	6.29365	0.0295811	0.00152108	0.0113963	0.00358881	0.0113963	5.5036	6.88169	7.39455	8.06954	9.06439	8.84554	TRUE	77.6398
ENSMUSG00000030224	Strap	protein_coding	0.00634798	0.0933856	0.166416	0.060975	7.12386	0.0127698	0.000166647	0.00541028	0.00264926	0.00541028	112.32	107.659	100.329	92.3766	89.1121	98.0774	TRUE	96.8529
ENSMUSG00000048450	Msx1	protein_coding	0.00636802	0.0935747	0.222384	0.0815129	5.51611	0.0218008	0.00404446	0.00466111	0.00592206	0.00592206	3.02418	3.27599	2.83854	2.25931	2.70078	2.56444	TRUE	80.8356
ENSMUSG00000110344	Gm45716	protein_coding	0.00636489	0.0935747	-0.351558	0.128853	4.14392	0.0420825	0.00880031	-0.00254442	0.0161043	0.0161043	1.13975	1.16296	1.16426	1.53484	1.63247	1.89174	TRUE	81.6319
ENSMUSG00000086728	Man2c1os	antisense	0.0063754	0.0936304	-0.407777	0.149488	4.04195	0.065291	0.0161476	0.00311029	0.0173726	0.0173726	1.09852	1.61822	1.32731	2.14045	2.20794	1.86475	TRUE	72.149
ENSMUSG00000114875	Gm30363	processed_transcript	0.00638037	0.0936506	0.915011	0.335468	2.99625	0.350729	0.126474	-0.00202971	0.0423344	0.0423344	0.250652	0.402759	0.230472	0.0806103	0.103824	0.178522	TRUE	65.1127
ENSMUSG00000046312	Myorg	protein_coding	0.0063876	0.093704	0.114112	0.0418424	7.87428	0.00534012	0.000215811	0.00157624	0.00241037	0.00241037	24.6635	26.952	25.5181	24.1332	22.8772	23.4485	TRUE	97.9561
ENSMUSG00000026568	Mpc2	protein_coding	0.00639344	0.0937369	0.127174	0.0466369	8.68387	0.00696901	0.000792764	0.00185358	0.00246973	0.00246973	169.221	175.206	158.468	151.402	150.006	151.993	TRUE	89.4464
ENSMUSG00000115368	Gm48942	lincRNA	0.00640172	0.0938055	0.254423	0.0933163	5.24445	0.0227244	0.00575522	-0.00162399	0.00730667	0.00730667	8.51777	7.92259	7.35403	6.32455	6.32846	6.16306	FALSE	0
ENSMUSG00000043929	Klhl15	protein_coding	0.0064068	0.0938273	0.176225	0.0646414	6.15441	0.0143308	0.00221585	0.00405191	0.00386137	0.00405191	9.40919	8.79339	8.03145	7.77104	6.91029	7.69406	TRUE	77.4772
ENSMUSG00000084957	Bbip1	protein_coding	0.00642674	0.0940665	0.130732	0.0479718	7.23235	0.00595035	0.000858583	0.000170329	0.00259336	0.00259336	63.8647	63.2346	60.5915	57.1773	56.499	55.4295	TRUE	95.6504
ENSMUSG00000016541	Atxn10	protein_coding	0.00643692	0.0941626	0.116472	0.0427476	9.53167	0.00590755	7.1508e-05	0.00222574	0.00266953	0.00266953	202.647	199.307	189.005	183.69	173.936	182.888	TRUE	98.4689
ENSMUSG00000020407	Upp1	protein_coding	0.00644114	0.0941714	0.407308	0.149502	4.21251	0.0735662	0.0182025	0.011543	0.0153237	0.0153237	3.62245	5.04796	4.24199	3.44901	2.41159	2.95768	TRUE	73.4021
ENSMUSG00000020827	Mink1	protein_coding	0.00645428	0.0942578	-0.152551	0.0560074	7.70199	0.0107457	0.000261359	0.00444388	0.00242895	0.00444388	63.3635	62.5338	74.185	75.8713	82.8391	79.8637	TRUE	92.2866
ENSMUSG00000062760	Shisal1	protein_coding	0.00645122	0.0942578	0.130192	0.0477959	8.42469	0.00782635	0.000422651	0.00300402	0.00243617	0.00300402	34.9645	33.4069	33.3538	28.6536	30.6541	32.2517	TRUE	95.8165
ENSMUSG00000074629	4930518I15Rik	TEC	0.00646466	0.0943391	-0.328681	0.120695	4.55589	0.04269	0.00978424	0.00306659	0.0120667	0.0120667	1.44981	1.80058	1.53844	2.18645	2.62704	2.03498	FALSE	70.0202
ENSMUSG00000038451	Spsb2	protein_coding	0.00646708	0.0943391	0.264105	0.0969865	5.09365	0.022604	0.0059021	-0.00380379	0.00820746	0.00820746	3.12388	3.44756	3.10266	2.57539	2.57663	2.45885	TRUE	75.5958
ENSMUSG00000090622	A930033H14Rik	protein_coding	0.00647807	0.0944321	-0.282307	0.103692	4.9527	0.0337753	0.00700054	0.00533207	0.00912757	0.00912757	0.92153	0.901807	1.17998	1.2536	1.49093	1.32548	TRUE	67.9366
ENSMUSG00000021027	Ralgapa1	protein_coding	0.0064807	0.0944321	0.130533	0.0479476	8.79143	0.00677354	0.000961298	0.00111602	0.00248716	0.00248716	46.6762	49.9951	53.5165	46.046	48.8686	50.923	TRUE	87.1064
ENSMUSG00000021240	Abcd4	protein_coding	0.00649018	0.0945173	-0.128197	0.0470979	7.16761	0.00592015	0.000701535	0.000535718	0.00262578	0.00262578	11.4709	11.9995	12.9654	14.1815	14.2539	13.9865	TRUE	89.2749
ENSMUSG00000020528	Prpsap2	protein_coding	0.0064984	0.0945842	0.132686	0.0487547	7.39038	0.00565415	0.00104428	-0.000578731	0.00252125	0.00252125	26.7132	27.699	27.4219	24.2076	24.4991	25.0182	TRUE	94.5219
ENSMUSG00000004360	9330159F19Rik	protein_coding	0.00652342	0.0948953	0.124888	0.0459105	8.04072	0.00720842	0.000333036	0.00282863	0.00240812	0.00282863	30.7332	28.7085	28.4358	28.3256	26.0105	25.4048	TRUE	85.4651
ENSMUSG00000038954	Supt3	protein_coding	0.00653049	0.0949453	0.160264	0.0589229	6.42094	0.0109051	0.00183282	0.00216689	0.00337505	0.00337505	13.5793	13.4202	12.012	10.9864	11.5435	11.5371	TRUE	80.4998
ENSMUSG00000064349	mt-Tc	Mt_tRNA	0.00653965	0.0950254	0.216166	0.0794896	5.54428	0.0206672	0.00368144	0.0046297	0.00579645	0.00579645	552.622	399.274	530.737	417.937	370.166	449.628	TRUE	83.1865
ENSMUSG00000084416	Rpl10a-ps1	processed_pseudogene	0.00654373	0.0950318	0.134386	0.0494208	7.8224	0.00763663	0.00124962	0.00152386	0.002414	0.002414	112.585	111.505	108.337	106.843	96.0073	96.5713	TRUE	95.7425
ENSMUSG00000020476	Dbnl	protein_coding	0.00655105	0.095085	-0.119746	0.0440428	8.19622	0.00662943	0.000296372	0.00261329	0.00241599	0.00261329	37.6836	35.1145	34.1942	40.731	40.3553	42.5307	TRUE	93.1099
ENSMUSG00000038181	Chpf2	protein_coding	0.00656097	0.0951761	-0.300837	0.110669	5.6331	0.0418481	0.00224581	0.0161257	0.00542243	0.0161257	13.1934	14.0202	17.9872	19.175	21.634	20.772	TRUE	85.5626
ENSMUSG00000022108	Itm2b	protein_coding	0.00656682	0.0952079	0.139748	0.0514147	9.90056	0.00903097	4.83034e-05	0.0039169	0.00280709	0.0039169	804.731	769.711	723.399	697.221	658.777	701.047	TRUE	99.9422
ENSMUSG00000028893	Sesn2	protein_coding	0.00657063	0.0952103	0.138171	0.0508383	7.21579	0.00882881	0.000650889	0.0032259	0.00260142	0.0032259	8.67167	8.71963	7.73815	7.37107	7.43089	7.63648	TRUE	83.7805
ENSMUSG00000039372	March4	protein_coding	0.00657811	0.0952657	0.126401	0.0465142	7.27332	0.00533648	0.000671404	7.70694e-06	0.00257395	0.00257395	7.13009	7.11568	6.87537	6.43944	6.32659	6.29322	TRUE	81.6915
ENSMUSG00000074346	Kcnd3os	antisense	0.00658817	0.0952968	-0.688664	0.253467	3.12875	0.157857	0.0588248	-0.0393505	0.0375438	0.0375438	0.456168	0.423447	0.385401	0.737882	1.05397	0.859633	TRUE	71.3563
ENSMUSG00000022186	Oxct1	protein_coding	0.006587	0.0952968	0.118653	0.04367	8.65575	0.00595241	0.000395079	0.00176601	0.00246552	0.00246552	271.085	263.423	249.999	237.043	235.874	242.487	TRUE	97.4812
ENSMUSG00000032932	Hspa13	protein_coding	0.00659123	0.0952968	0.127302	0.0468571	7.75833	0.00749647	0.000332573	0.00296081	0.00242076	0.00296081	28.1372	27.0655	25.342	25.0381	23.3261	24.5979	TRUE	94.9877
ENSMUSG00000006517	Mvd	protein_coding	0.00659683	0.095325	0.11373	0.0418658	8.39317	0.00545953	0.00019624	0.00177773	0.00243287	0.00243287	52.8101	54.0744	51.0984	48.7317	46.6736	49.1273	TRUE	95.459
ENSMUSG00000026663	Atf6	protein_coding	0.00661927	0.0955962	0.124912	0.046001	7.78628	0.00722019	0.000237721	0.00293641	0.00241749	0.00293641	15.0821	13.8494	13.5532	13.091	12.3775	12.967	TRUE	91.0137
ENSMUSG00000006412	Pfdn2	protein_coding	0.00662756	0.09561	0.142649	0.0525411	8.2595	0.00941729	0.000690312	0.00345053	0.00242073	0.00345053	137.328	135.698	120.727	116.27	115.653	118.527	TRUE	98.0464
ENSMUSG00000020577	Tspan13	protein_coding	0.00662496	0.09561	0.121395	0.0447104	7.49601	0.00681981	0.000191727	0.0028068	0.00247997	0.0028068	72.2769	73.5074	67.9942	64.0896	63.283	66.8001	TRUE	97.6455
ENSMUSG00000059974	Ntm	protein_coding	0.00664058	0.0957299	0.112875	0.0415846	8.16125	0.00541167	0.000180278	0.0018065	0.00241364	0.00241364	128.297	123.647	119.754	116.012	112.904	111.729	TRUE	98.4616
ENSMUSG00000032033	Barx2	protein_coding	0.00664322	0.0957299	0.136876	0.0504294	6.83627	0.00816459	0.000959037	0.00222102	0.00285564	0.00285564	11.5733	10.3303	10.9624	9.43917	9.85614	10.197	TRUE	90.667
ENSMUSG00000023905	Tnfrsf12a	protein_coding	0.00666256	0.0959557	0.173526	0.063955	5.98236	0.0099494	0.00186904	-0.000724058	0.00426632	0.00426632	14.1542	13.288	14.5904	11.993	12.2873	11.9046	TRUE	81.4405
ENSMUSG00000061099	Gapdhs	protein_coding	0.00669713	0.0964002	-0.504032	0.185884	4.59455	0.117678	0.0132548	0.0385744	0.0117512	0.0385744	0.891996	1.34777	1.69919	1.99025	2.36796	2.13855	TRUE	70.4156
ENSMUSG00000108802	Gm44769	TEC	0.00671176	0.0965042	-0.372537	0.137426	5.26487	0.0642984	0.0050767	0.0232522	0.00719175	0.0232522	1.23464	1.38701	1.97309	2.22931	2.41244	2.07473	FALSE	65.0585
ENSMUSG00000015176	Nolc1	protein_coding	0.00670941	0.0965042	0.122194	0.0450745	7.85566	0.00691746	0.000466698	0.00258087	0.00241149	0.00258087	25.854	26.2264	25.6582	23.8337	22.0982	24.8266	TRUE	90.6796
ENSMUSG00000060882	Kcnd2	protein_coding	0.00671816	0.096543	0.114182	0.0421259	8.59436	0.00512226	0.000205076	0.00130865	0.00245681	0.00245681	30.0997	30.408	28.4295	27.1447	26.8147	27.3952	TRUE	96.3762
ENSMUSG00000040631	Dok4	protein_coding	0.00674098	0.0968175	0.170038	0.0627592	6.59323	0.0122216	0.00277797	0.00165665	0.00313009	0.00313009	10.6828	11.9957	12.8279	9.85361	10.265	10.5346	TRUE	77.7409
ENSMUSG00000083287	Gm13502	processed_pseudogene	0.00676578	0.0970698	0.179085	0.0661278	7.50735	0.0148688	0.00283904	0.00372029	0.00247619	0.00372029	116.838	114.186	117.453	110.932	99.799	89.3025	FALSE	65.4088
ENSMUSG00000056486	Chn1	protein_coding	0.00676979	0.0970698	0.144529	0.0533717	8.42818	0.0096848	0.000205201	0.00406761	0.00243654	0.00406761	145.531	139.857	127.612	128.409	118.628	124.564	TRUE	88.6754
ENSMUSG00000047187	Rab2a	protein_coding	0.00677716	0.0970698	0.148219	0.0547417	9.65198	0.0101866	5.43431e-05	0.00444063	0.00271063	0.00444063	242.826	226.607	215.516	207.448	191.566	208.599	TRUE	98.3316
ENSMUSG00000072946	Ptgr2	protein_coding	0.00677599	0.0970698	0.126305	0.0466473	7.79997	0.00739703	0.000588551	0.0026754	0.00241607	0.0026754	51.2366	53.7264	47.7722	46.6173	44.6128	46.7062	TRUE	75.5001
ENSMUSG00000021951	Eef1akmt1	protein_coding	0.00676845	0.0970698	0.157507	0.0581629	6.49867	0.00981698	0.0018156	0.00115248	0.00325879	0.00325879	24.083	24.3377	22.3853	21.6648	21.2949	19.4465	TRUE	83.4844
ENSMUSG00000036278	Macrod1	protein_coding	0.00679881	0.0973264	0.229039	0.0846243	6.06841	0.0243312	0.00229361	0.0084483	0.00405335	0.0084483	8.37116	9.09962	7.48251	6.72933	6.35368	7.29312	TRUE	81.213
ENSMUSG00000027168	Pax6	protein_coding	0.00682059	0.0973286	0.197319	0.0729331	5.89215	0.0156612	0.00346052	0.0015154	0.00451834	0.00451834	8.48215	7.6156	7.37417	6.89411	7.03967	6.07955	TRUE	89.7353
ENSMUSG00000097311	Gm26871	processed_transcript	0.00684731	0.0973286	-0.396299	0.14655	4.82605	0.0728882	0.00897727	0.0232382	0.0100049	0.0232382	3.55892	4.81253	6.12794	6.88736	7.79004	7.02447	FALSE	60.3315
ENSMUSG00000041220	Elovl6	protein_coding	0.00684571	0.0973286	0.112458	0.0415855	8.96291	0.00522833	7.45913e-05	0.00171829	0.00251943	0.00251943	95.498	93.2594	88.4395	85.4346	84.0392	85.4965	TRUE	98.821
ENSMUSG00000029070	Mxra8	protein_coding	0.00684886	0.0973286	0.31572	0.116756	4.98042	0.0458215	0.0115067	0.00839062	0.00894109	0.00894109	6.86146	6.58472	6.8963	4.91605	6.37575	4.15083	TRUE	95.1466
ENSMUSG00000092275	Gm20465	lincRNA	0.00684456	0.0973286	-0.652421	0.241252	3.01869	0.154116	0.04583	-0.012805	0.0414737	0.0414737	0.150568	0.198796	0.219495	0.338604	0.475775	0.329298	FALSE	0
ENSMUSG00000041741	Pde3a	protein_coding	0.00684028	0.0973286	0.163116	0.0603123	6.20689	0.0123471	0.00130836	0.00414801	0.00375342	0.00414801	2.18536	1.96459	1.86343	1.7936	1.80399	1.6522	TRUE	83.1684
ENSMUSG00000085272	Sbk3	protein_coding	0.00680481	0.0973286	0.617506	0.228178	4.1826	0.176872	0.0171659	0.0609317	0.0156575	0.0609317	0.942998	0.75767	1.12389	0.604162	0.658018	0.340473	TRUE	70.9916
ENSMUSG00000053877	Srcap	protein_coding	0.00682623	0.0973286	-0.129118	0.0477293	7.81896	0.00624741	0.00100283	0.000554674	0.0024143	0.0024143	20.943	22.0412	21.5891	25.7054	26.4377	23.3804	TRUE	74.1062
ENSMUSG00000019809	Pex3	protein_coding	0.00685124	0.0973286	0.135069	0.0499518	6.8849	0.00701864	0.000930304	0.00100161	0.00281247	0.00281247	20.823	21.647	21.842	18.278	19.5038	20.2628	TRUE	86.9782
ENSMUSG00000018707	Dync1h1	protein_coding	0.00683327	0.0973286	-0.123447	0.045639	7.45044	0.00648273	0.000627992	0.00176072	0.00249638	0.00249638	75.559	77.5809	86.2208	91.3764	99.4737	87.1204	TRUE	99.3337
ENSMUSG00000058656	Samd12	protein_coding	0.00685061	0.0973286	0.24044	0.0889194	5.01558	0.0234961	0.00315166	0.00453915	0.00870834	0.00870834	7.71645	6.80361	6.38388	5.2847	5.99677	5.5304	TRUE	78.5967
ENSMUSG00000046201	Scaf8	protein_coding	0.00682163	0.0973286	0.13164	0.0486578	7.17627	0.00681323	0.000930083	0.00108801	0.0026213	0.0026213	25.1604	25.1572	24.0702	22.8635	21.3332	22.7717	TRUE	86.915
ENSMUSG00000031059	Ndufb11	protein_coding	0.00682873	0.0973286	0.120361	0.0444943	8.28757	0.00672169	0.000301138	0.00266847	0.00242303	0.00266847	128.082	123.56	114.283	111.634	110.653	110.585	TRUE	95.6305
ENSMUSG00000031353	Rbbp7	protein_coding	0.00681122	0.0973286	0.117032	0.0432501	8.13583	0.00548771	0.000393778	0.00132967	0.00241208	0.00241208	71.8293	69.0374	68.5237	64.5607	61.7805	65.0559	TRUE	90.9649
ENSMUSG00000086502	B130055M24Rik	processed_transcript	0.0068622	0.097331	-0.199005	0.0736113	5.76061	0.0126639	0.00318466	-0.00220588	0.00494327	0.00494327	4.77416	4.66027	5.1065	6.30936	6.02496	5.87547	TRUE	69.1608
ENSMUSG00000018661	Cog1	protein_coding	0.00685593	0.097331	-0.158449	0.0586032	6.18165	0.0101243	0.00134699	0.00189359	0.00380451	0.00380451	12.2558	14.1287	13.0482	15.047	16.5904	15.8673	TRUE	77.3093
ENSMUSG00000051726	Kcnf1	protein_coding	0.0068626	0.097331	0.224909	0.0831938	6.02026	0.0234807	0.00243633	0.00794547	0.0041697	0.00794547	2.17575	2.10029	1.82986	1.55541	1.61762	1.82362	TRUE	80.9403
ENSMUSG00000028005	Gucy1b1	protein_coding	0.00687513	0.0973464	0.114078	0.0422068	7.88923	0.00602625	0.000262514	0.00239015	0.0024096	0.0024096	42.6502	42.1621	39.0144	38.613	36.5118	39.0992	TRUE	84.7447
ENSMUSG00000025889	Snca	protein_coding	0.0068752	0.0973464	0.161455	0.0597355	8.09627	0.0121023	0.000291001	0.0050615	0.00241004	0.0050615	87.082	83.3576	80.3593	75.2781	69.561	77.2966	TRUE	74.7165
ENSMUSG00000015981	Stk32c	protein_coding	0.00687193	0.0973464	0.145613	0.0538712	6.96886	0.00984347	0.000920302	0.00343285	0.00274692	0.00343285	11.4208	12.7393	11.4141	10.7797	9.9668	10.7347	TRUE	85.4073
ENSMUSG00000020817	Rabep1	protein_coding	0.00687863	0.0973464	0.131898	0.0488031	8.61357	0.00807725	0.000221134	0.00335148	0.00245947	0.00335148	56.7617	55.2024	50.7935	50.8099	47.2677	49.1481	TRUE	92.7795
ENSMUSG00000019986	Ahi1	protein_coding	0.00691343	0.0977858	0.111809	0.0413955	8.46582	0.00460275	0.000129656	0.000935849	0.00244072	0.00244072	113.081	117.077	111.137	104.072	104.606	105.807	TRUE	89.9917
ENSMUSG00000060380	C030014I23Rik	lincRNA	0.00692251	0.097799	-0.354564	0.131293	5.19097	0.0530925	0.0182412	0.000981051	0.00761572	0.00761572	3.12254	2.50301	2.35984	4.28046	3.48548	3.84231	FALSE	63.4299
ENSMUSG00000020431	Adcy1	protein_coding	0.00693312	0.097799	0.113193	0.0419227	9.17266	0.00443662	6.95045e-05	0.000671524	0.00256676	0.00256676	26.8746	26.3641	25.6853	23.8247	24.3094	24.0373	TRUE	88.7765
ENSMUSG00000071632	2510002D24Rik	protein_coding	0.0069329	0.097799	-0.18846	0.0697988	6.40463	0.0139617	0.00390706	0.000226035	0.00340075	0.00340075	14.1799	16.7369	15.4898	19.8814	18.2841	19.0547	TRUE	85.9635
ENSMUSG00000003779	Kif20a	protein_coding	0.00693201	0.097799	0.385431	0.142747	5.77057	0.0690192	0.0104014	0.0201638	0.00490865	0.0201638	2.45922	3.31062	3.73683	1.95627	2.24906	2.40548	TRUE	72.5986
ENSMUSG00000118029	AC132288.1	TEC	0.00691884	0.097799	-0.466306	0.17266	4.00325	0.101006	0.0211167	0.0236003	0.0178921	0.0236003	0.332413	0.495689	0.588655	0.777191	0.846664	0.655113	FALSE	0
ENSMUSG00000034544	Rsrc1	protein_coding	0.00694827	0.0979068	0.162148	0.0600701	8.16658	0.0122177	0.000451131	0.0049615	0.00241399	0.0049615	41.089	37.2398	34.7896	33.472	32.1044	33.1186	TRUE	92.0085
ENSMUSG00000089737	Gm15688	antisense	0.00694789	0.0979068	0.41334	0.153127	4.02059	0.0634564	0.0175152	-0.00226353	0.0176565	0.0176565	0.688055	0.851237	0.769482	0.540995	0.44848	0.573327	FALSE	60.4362
ENSMUSG00000021696	Elovl7	protein_coding	0.00695932	0.0980094	0.113209	0.0419483	8.94364	0.00489657	0.000123964	0.0011906	0.00251553	0.00251553	76.8121	72.411	73.1311	66.486	67.6943	69.3667	TRUE	94.809
ENSMUSG00000109966	Gm34623	lincRNA	0.00697168	0.0981305	1.0259	0.380219	2.20458	0.318728	0.124759	-0.121028	0.0920902	0.0920902	0.47004	0.447911	0.521706	0.168285	0.176104	0.152611	FALSE	0
ENSMUSG00000116249	Gm49484	processed_transcript	0.00698425	0.0982494	-0.376929	0.139728	4.37448	0.0660513	0.011117	0.0181688	0.0136706	0.0181688	0.656667	0.644474	1.00342	1.17247	1.18947	1.03541	TRUE	71.3636
ENSMUSG00000024647	Cbln2	protein_coding	0.00698766	0.0982494	0.120577	0.0447005	7.5359	0.00491248	0.000529967	0.000158621	0.00246723	0.00246723	21.902	22.0887	21.6975	20.4318	19.5649	19.82	TRUE	85.5969
ENSMUSG00000109198	D7Bwg0826e	TEC	0.00700555	0.0984478	0.317644	0.117795	4.77822	0.0369331	0.0104648	-0.00213504	0.0103486	0.0103486	0.796973	0.822192	0.983735	0.630527	0.717036	0.593489	TRUE	79.5988
ENSMUSG00000068551	Zfp467	protein_coding	0.00701538	0.0984797	0.176494	0.0654623	6.12428	0.0107654	0.00250154	-0.00072614	0.00392644	0.00392644	19.9857	22.1422	20.9591	17.3897	19.0784	17.9111	TRUE	93.917
ENSMUSG00000116165	Pdxp	protein_coding	0.00701241	0.0984797	0.179519	0.0665808	8.5458	0.0149877	0.000191788	0.00645772	0.0024504	0.00645772	60.0388	59.3029	52.5394	49.5234	46.5099	51.3259	TRUE	87.0901
ENSMUSG00000041040	Fam117b	protein_coding	0.0070312	0.0985957	0.121193	0.0449636	6.98255	0.00681467	0.000295392	0.00271503	0.00273719	0.00273719	20.7729	19.3563	19.0124	18.1251	17.1726	18.5417	TRUE	97.0858
ENSMUSG00000025001	Hells	protein_coding	0.00702769	0.0985957	0.296331	0.109934	4.81148	0.0316768	0.00801945	-0.00135294	0.0101088	0.0101088	5.03933	5.52151	6.1703	3.99609	4.71531	4.09508	TRUE	78.5425
ENSMUSG00000053192	Mllt11	protein_coding	0.00703834	0.0986427	0.158114	0.0586688	8.47267	0.0116304	6.19071e-05	0.00510113	0.00244151	0.00510113	245.065	232.989	212.059	200.883	195.812	208.196	TRUE	97.9109
ENSMUSG00000027381	Bcl2l11	protein_coding	0.00707485	0.0989416	0.222631	0.0826609	5.37794	0.0173233	0.00366207	-0.000594564	0.00658716	0.00658716	3.4261	3.16246	3.76021	2.79721	2.8848	2.80982	TRUE	83.4952
ENSMUSG00000059070	Rpl18	protein_coding	0.00706857	0.0989416	0.124694	0.0462926	8.21095	0.00723616	0.000149675	0.00306484	0.00241703	0.00306484	218.271	211.008	201.024	182.445	188.835	194.874	TRUE	99.7689
ENSMUSG00000032556	Bfsp2	protein_coding	0.00706768	0.0989416	0.126445	0.046942	7.71049	0.00708626	0.00087776	0.00198445	0.00242757	0.00242757	45.3621	43.5692	42.585	38.8641	38.6087	41.5191	TRUE	93.0142
ENSMUSG00000071648	Rom1	protein_coding	0.00707197	0.0989416	0.211347	0.0784674	5.50979	0.0182755	0.00328499	0.00280909	0.0059507	0.0059507	4.17555	3.89641	3.6744	3.21614	3.07278	3.44547	TRUE	85.9255
ENSMUSG00000071547	Nt5dc2	protein_coding	0.00709442	0.0991621	0.195703	0.0726876	6.05708	0.0152792	0.00384511	0.000891535	0.00408012	0.00408012	8.03175	7.76883	7.26148	6.44994	6.26882	6.81363	TRUE	75.9479
ENSMUSG00000036181	H1f2	protein_coding	0.00711581	0.0994077	0.173902	0.0646145	7.07697	0.0140826	0.00109251	0.00517004	0.00267617	0.00517004	21.2882	19.2944	17.8502	16.672	16.4011	17.0699	TRUE	89.9809
ENSMUSG00000027015	Cybrd1	protein_coding	0.00712366	0.0994642	0.212298	0.0788917	6.47418	0.0209898	0.00131765	0.0080182	0.00329435	0.0080182	3.58176	3.11188	3.18987	2.54602	2.62219	3.04966	TRUE	86.0248
ENSMUSG00000113070	Gm48420	antisense	0.00713633	0.0995877	0.295576	0.109863	5.02662	0.0323295	0.00946856	-0.00181878	0.00863619	0.00863619	13.1461	14.4027	13.2688	11.4975	10.8055	9.09253	FALSE	61.7814
ENSMUSG00000044724	Gpr152	protein_coding	0.00714101	0.0995997	0.875375	0.325394	2.47254	0.259741	0.0886362	-0.0513153	0.070186	0.070186	0.0695746	0.0931751	0.124543	0.0377585	0.0384467	0.0384215	FALSE	65.9631
ENSMUSG00000054493	Gm9947	antisense	0.00716921	0.0999395	0.457681	0.170212	4.86907	0.0976083	0.0265011	0.0169574	0.0097019	0.0169574	2.61175	2.68444	1.65725	1.35533	1.49838	1.56383	FALSE	62.314
ENSMUSG00000063172	Hspb11	protein_coding	0.00719351	0.100118	0.180615	0.0671994	5.9861	0.0124327	0.00251708	0.000790563	0.00425656	0.00425656	27.1299	26.1457	26.7562	25.1077	22.4016	21.5421	TRUE	88.6899
ENSMUSG00000109385	Gm44518	TEC	0.00719323	0.100118	-0.658438	0.244976	3.26345	0.202078	0.0451972	0.0448227	0.0333183	0.0448227	0.110152	0.0820327	0.190708	0.222084	0.280873	0.224861	FALSE	0
ENSMUSG00000116840	Gm21691	antisense	0.00719316	0.100118	-0.481854	0.179277	3.81344	0.108223	0.0138905	0.0343198	0.0208077	0.0343198	0.748717	0.810862	1.2989	1.59768	1.64069	1.34676	FALSE	60.9093
ENSMUSG00000001739	Cldn15	protein_coding	0.00719738	0.100118	0.851289	0.31675	2.86418	0.227514	0.102635	-0.0900023	0.0478616	0.0478616	0.296667	0.312962	0.366706	0.144047	0.154582	0.118025	TRUE	74.3247
ENSMUSG00000009394	Syn2	protein_coding	0.00723928	0.100647	0.115222	0.0429031	9.59241	0.005283	7.11773e-05	0.00155404	0.00268984	0.00268984	126.002	125.371	118.302	113.378	110.951	112.786	TRUE	90.0802
ENSMUSG00000030986	Dhx32	protein_coding	0.00724835	0.10072	0.166995	0.0621906	5.82387	0.0126862	0.00107124	0.00432876	0.00473026	0.00473026	13.7309	14.2429	13.3045	11.3065	12.4327	12.1959	TRUE	73.9744
ENSMUSG00000106961	Gm43128	TEC	0.00728366	0.101103	-0.355581	0.132502	6.28987	0.0589995	0.00206706	0.0242681	0.00359565	0.0242681	6.73086	6.57842	9.89682	10.4528	12.3911	10.5864	FALSE	0
ENSMUSG00000022965	Ifngr2	protein_coding	0.0072809	0.101103	0.195392	0.0728066	7.72889	0.0178144	0.00224334	0.00570786	0.00242476	0.00570786	24.1944	24.5065	21.6959	21.278	17.9187	20.2501	TRUE	88.7892
ENSMUSG00000091519	Skor2	protein_coding	0.00731742	0.101517	0.213962	0.079776	5.57669	0.015432	0.00389021	-0.00176766	0.00565609	0.00565609	1.84981	1.69588	1.71827	1.41559	1.49905	1.44249	FALSE	0
ENSMUSG00000038717	Atp5l	protein_coding	0.0073258	0.101525	0.125406	0.0467642	8.64637	0.00734224	0.000278119	0.00300221	0.00246415	0.00300221	411.973	393.965	378.327	356.385	345.756	368.567	TRUE	96.6723
ENSMUSG00000023175	Bsg	protein_coding	0.00732476	0.101525	0.152282	0.0567855	9.92667	0.0108265	3.87044e-05	0.00479819	0.00281817	0.00479819	515.594	535.546	463.739	450.488	427.555	451.638	TRUE	99.5468
ENSMUSG00000027296	Itpka	protein_coding	0.00733297	0.101571	0.317956	0.118581	4.592	0.0365178	0.00932044	-0.00158408	0.0117718	0.0117718	1.27329	1.4845	1.21623	1.0436	1.00114	0.913035	FALSE	70.6558
ENSMUSG00000056209	Npm3	protein_coding	0.0073404	0.101619	0.213239	0.0795373	5.5584	0.0171742	0.00375452	0.000661668	0.00573476	0.00573476	7.95923	8.97653	9.38751	6.84662	7.53102	7.46653	TRUE	69.697
ENSMUSG00000031568	Rwdd4a	protein_coding	0.00734468	0.101625	0.131044	0.0488823	6.94595	0.00740188	0.000820432	0.00199227	0.00276378	0.00276378	21.7603	20.7564	19.7634	19.3963	18.1377	18.6673	TRUE	94.4045
ENSMUSG00000100417	Gm28578	lincRNA	0.00734941	0.101636	-0.50458	0.188235	3.77962	0.108319	0.0317474	0.00817653	0.0214014	0.0214014	1.03765	0.859551	1.32352	2.0617	1.46185	1.9619	TRUE	75.3142
ENSMUSG00000027805	Pfn2	protein_coding	0.00735603	0.101674	0.117058	0.0436739	9.9288	0.00629236	4.20346e-05	0.00268491	0.00281908	0.00281908	490.18	461.883	445.772	422.752	418.756	431.199	TRUE	97.5878
ENSMUSG00000002845	Tmem39a	protein_coding	0.00737247	0.101847	-0.177505	0.0662448	6.13979	0.0104092	0.00268991	-0.00149388	0.00389265	0.00389265	20.482	22.3672	20.7001	26.3543	26.6747	24.7952	TRUE	86.0194
ENSMUSG00000090191	9230105E05Rik	antisense	0.00737718	0.101858	-0.560374	0.209148	3.29023	0.113952	0.0330683	-0.00838501	0.0325459	0.0325459	0.229057	0.245253	0.168929	0.380248	0.361095	0.416562	FALSE	64.4049
ENSMUSG00000002957	Ap2a2	protein_coding	0.0074009	0.102132	0.110303	0.0411847	7.77238	0.0056377	0.000125221	0.00235939	0.00241905	0.00241905	44.1222	44.068	41.3882	39.8051	38.368	40.8991	TRUE	97.9633
ENSMUSG00000102918	Pcdhgc3	protein_coding	0.00740743	0.102168	0.114127	0.0426171	9.16842	0.00494551	0.000158611	0.00113895	0.00256572	0.00256572	57.7067	58.261	59.1017	52.589	52.2638	55.5514	TRUE	79.7884
ENSMUSG00000061032	Rrp1	protein_coding	0.00741523	0.102221	0.113626	0.0424356	8.34369	0.00570786	0.000273142	0.00202015	0.00242803	0.00242803	194.197	188.395	180.5	177.951	167.904	171.666	TRUE	96.7301
ENSMUSG00000100147	1700047M11Rik	lincRNA	0.00745793	0.10258	-0.237352	0.0887074	7.89092	0.0263436	0.000525289	0.0112782	0.00240952	0.0112782	34.0152	39.6832	45.8301	48.183	56.509	50.3348	TRUE	89.9195
ENSMUSG00000103887	Gm37008	TEC	0.00745752	0.10258	-0.796101	0.297531	2.77103	0.27057	0.0804939	0.0200521	0.052293	0.052293	0.909155	2.44937	1.56283	3.64826	4.52724	2.72546	FALSE	0
ENSMUSG00000107068	Gm42742	protein_coding	0.00746096	0.10258	0.175962	0.0657668	6.58184	0.0132131	0.003343	0.0015624	0.00314491	0.00314491	35.9412	38.4557	43.1305	32.4747	33.4759	35.2334	TRUE	79.0066
ENSMUSG00000032965	Ift57	protein_coding	0.00745635	0.10258	0.151016	0.0564389	6.74505	0.00806673	0.00182927	-0.000298057	0.00294875	0.00294875	19.8256	18.9726	18.6606	17.578	16.8021	16.443	TRUE	85.9346
ENSMUSG00000031349	Nsdhl	protein_coding	0.00744591	0.10258	0.112285	0.0419567	7.98469	0.00550115	0.000233116	0.00191535	0.00240743	0.00240743	56.3774	55.7334	53.7126	51.0981	48.4436	52.3629	TRUE	89.5981
ENSMUSG00000049657	Zbtb5	protein_coding	0.00748127	0.102588	0.131326	0.0491008	7.03133	0.00549136	0.000911923	-0.000515196	0.00270441	0.00270441	6.52664	6.69583	6.46354	5.93835	5.97511	5.80485	TRUE	91.2087
ENSMUSG00000039546	Ajap1	protein_coding	0.00748231	0.102588	0.156108	0.0583675	7.49796	0.00816252	0.00263084	-0.00156639	0.00247931	0.00247931	23.3523	23.6136	22.314	20.4475	20.6795	19.7431	TRUE	84.528
ENSMUSG00000107770	Gm44126	processed_pseudogene	0.00747805	0.102588	0.303049	0.113299	5.07666	0.0312134	0.0109405	-0.00636322	0.00831452	0.00831452	13.0211	12.7173	12.2219	9.30309	9.23827	10.4267	TRUE	65.4341
ENSMUSG00000107620	Gm44256	TEC	0.00746615	0.102588	-0.39668	0.148275	4.46984	0.0735891	0.013908	0.0190701	0.0128	0.0190701	8.52189	9.67851	12.0741	18.4228	16.1685	11.914	FALSE	63.1283
ENSMUSG00000110727	Gm48784	lincRNA	0.00748512	0.102588	0.508225	0.190029	3.59228	0.111069	0.0290739	0.0129029	0.0250929	0.0250929	0.670235	0.558584	0.500782	0.369242	0.440675	0.266859	FALSE	0
ENSMUSG00000091722	Siah3	protein_coding	0.00748119	0.102588	0.123101	0.0460255	7.29268	0.0054002	0.000612514	0.000455016	0.00256501	0.00256501	8.1614	8.01163	7.7752	7.20295	7.16124	7.35511	TRUE	75.8378
ENSMUSG00000036362	P2ry13	protein_coding	0.00751438	0.102935	0.153066	0.0572608	6.42404	0.00877581	0.00154798	0.0006358	0.00337022	0.00337022	7.39858	6.70769	6.99992	6.00918	6.24352	6.33385	TRUE	73.4544
ENSMUSG00000075316	Scn9a	protein_coding	0.00753249	0.103066	0.168273	0.0629686	6.64147	0.0127263	0.00287825	0.00241119	0.00306931	0.00306931	2.90807	2.86758	3.00799	2.35676	2.88508	2.40888	TRUE	72.5534
ENSMUSG00000033191	Tie1	protein_coding	0.00753582	0.103066	0.137918	0.0516125	6.87053	0.00809602	0.00117098	0.00181597	0.0028248	0.0028248	5.2098	5.00333	4.74393	4.26695	4.50632	4.57127	TRUE	82.9138
ENSMUSG00000071037	Camkmt	protein_coding	0.00753273	0.103066	0.191291	0.0715822	6.33726	0.0171265	0.00162129	0.00606473	0.00351207	0.00606473	10.0868	10.631	9.1798	8.38956	7.87667	9.12684	TRUE	77.2967
ENSMUSG00000032743	D430042O09Rik	protein_coding	0.00755045	0.103182	0.171509	0.0641985	7.14676	0.0137703	0.00189925	0.00428292	0.00263679	0.00428292	7.17966	8.13775	7.09477	6.23119	6.38564	7.0169	TRUE	89.6721
ENSMUSG00000031284	Pak3	protein_coding	0.00755225	0.103182	0.167141	0.0625653	9.43831	0.0130781	0.000323975	0.00554765	0.00264002	0.00554765	54.4686	52.0638	47.0578	46.6494	42.0798	44.5339	TRUE	92.4003
ENSMUSG00000117725	Gm50240	antisense	0.00756477	0.103299	-0.226573	0.0848302	5.31897	0.024036	0.00363907	0.00715517	0.00689574	0.00715517	4.81922	4.68632	4.1937	6.72162	5.43044	5.50774	TRUE	87.8575
ENSMUSG00000102504	Gm21955	TEC	0.00757332	0.103362	-0.236257	0.0884685	6.71571	0.0261372	0.00122728	0.0105127	0.0029816	0.0105127	4.0473	3.63201	3.90801	5.64869	5.23375	4.26348	FALSE	71.0259
ENSMUSG00000027599	Armc1	protein_coding	0.00758568	0.103422	0.145792	0.0546043	8.51156	0.00995456	0.00019136	0.00428108	0.00244612	0.00428108	45.942	42.5768	40.419	38.7248	36.2958	39.3049	TRUE	87.8521
ENSMUSG00000016940	Kctd2	protein_coding	0.00758367	0.103422	0.1265	0.0473773	6.83714	0.00590171	0.000512076	0.000864183	0.00285483	0.00285483	27.5573	27.4878	26.9547	25.3909	24.9018	25.1911	TRUE	96.8041
ENSMUSG00000038884	Shfl	protein_coding	0.0076005	0.103542	-0.118152	0.044263	7.56049	0.00635656	0.000478707	0.00223203	0.00246011	0.00246011	33.6299	36.07	38.0715	39.4944	42.0549	42.4692	TRUE	82.2909
ENSMUSG00000000171	Sdhd	protein_coding	0.00760241	0.103542	0.142238	0.053288	8.41456	0.00947703	0.000196654	0.00406276	0.00243509	0.00406276	107.362	107.304	98.9676	90.2589	89.1401	98.5973	TRUE	98.4978
ENSMUSG00000032370	Lactb	protein_coding	0.00760981	0.103589	0.136108	0.0509977	6.75621	0.0061379	0.00096464	-0.000239316	0.00293651	0.00293651	12.1646	11.5336	12.4573	11.1724	10.8346	10.45	TRUE	93.9351
ENSMUSG00000026956	Uap1l1	protein_coding	0.0076325	0.103627	-0.36154	0.135515	4.36167	0.0452469	0.0137535	-0.0062117	0.0137928	0.0137928	2.60368	3.06708	2.58203	4.16506	3.80311	4.03455	TRUE	81.6842
ENSMUSG00000059743	Fdps	protein_coding	0.00762811	0.103627	0.111602	0.0418282	8.92356	0.00570165	0.000112872	0.00234356	0.00251153	0.00251153	218.018	216.202	212.238	194.658	191.268	208.483	TRUE	90.2571
ENSMUSG00000108254	Gm43908	TEC	0.00762835	0.103627	-0.394843	0.147987	4.30569	0.0730504	0.013438	0.0194123	0.0143431	0.0194123	1.2472	1.53866	1.34837	2.25434	2.56913	1.59529	FALSE	0
ENSMUSG00000019797	1700021F05Rik	protein_coding	0.00763115	0.103627	0.132733	0.0497505	6.74411	0.00562012	0.000762881	-0.000344482	0.00294979	0.00294979	44.5108	46.7651	46.1818	41.6325	42.6259	39.9672	TRUE	91.2231
ENSMUSG00000038039	Gcc2	protein_coding	0.00762229	0.103627	0.144119	0.0540105	7.1371	0.00973167	0.00102431	0.00335138	0.002642	0.00335138	29.834	31.3725	27.5326	27.7092	25.5023	25.8144	TRUE	91.7431
ENSMUSG00000039629	Strip2	protein_coding	0.00766966	0.104077	0.114593	0.0429785	7.64257	0.00494616	0.000330635	0.000927773	0.00244009	0.00244009	14.2586	14.1307	13.3633	12.8515	12.7861	12.5385	TRUE	82.8597
ENSMUSG00000020265	Sumo3	protein_coding	0.00769237	0.104331	0.140452	0.0526968	7.70931	0.00925034	0.000824282	0.00334114	0.00242776	0.00334114	89.552	82.2086	82.3384	75.7852	73.0699	77.7825	TRUE	96.2607
ENSMUSG00000079162	Trim43b	protein_coding	0.00770378	0.104412	-0.947863	0.3557	2.50891	0.299544	0.12211	-0.0845967	0.0676739	0.0676739	0.0809984	0.109489	0.0919183	0.297452	0.29887	0.19235	FALSE	59.8548
ENSMUSG00000116895	Gm3435	protein_coding	0.00770633	0.104412	-0.337789	0.126766	5.09572	0.0483648	0.0159099	0.001758	0.00819447	0.00819447	3.10132	3.46457	2.51387	4.03935	4.74108	4.18135	TRUE	75.7475
ENSMUSG00000029838	Ptn	protein_coding	0.00772714	0.104631	0.123682	0.0464312	10.6394	0.00565858	3.30267e-05	0.00130375	0.00320076	0.00320076	631.257	629.656	610.757	564.445	551.577	578.865	TRUE	99.9278
ENSMUSG00000031274	Col4a5	protein_coding	0.00773053	0.104631	0.150842	0.0566303	7.0157	0.0106744	0.00103299	0.00377751	0.0027146	0.00377751	5.52981	5.39249	4.83005	4.63524	4.46497	4.85419	TRUE	92.5791
ENSMUSG00000044367	Slc16a13	protein_coding	0.00775802	0.104949	-0.412107	0.154787	3.73027	0.0620116	0.0136244	0.000202968	0.022314	0.022314	2.55778	2.44246	2.97993	4.07281	3.7336	4.64806	TRUE	78.9813
ENSMUSG00000020547	Bzw2	protein_coding	0.00777469	0.10512	0.169394	0.0636411	6.45959	0.0134685	0.000848034	0.00522726	0.00331599	0.00522726	27.4607	29.2796	31.8647	23.8033	25.2159	27.0946	TRUE	92.6044
ENSMUSG00000061474	Mrps36	protein_coding	0.00780581	0.105486	0.134524	0.0505661	7.07499	0.0084973	0.000607115	0.00322828	0.00267735	0.00322828	85.795	87.2315	77.0265	72.9397	69.6865	74.3555	TRUE	89.1774
ENSMUSG00000026632	Tatdn3	protein_coding	0.00781123	0.105504	-0.211175	0.0793855	6.86214	0.0209409	0.0041952	0.00525788	0.00283216	0.00525788	21.268	26.3412	28.7919	31.6716	33.1193	31.3334	TRUE	85.9869
ENSMUSG00000032398	Snapc5	protein_coding	0.00782829	0.105625	-0.134305	0.0505023	6.81903	0.00721293	0.000953751	0.00129821	0.00287197	0.00287197	22.6471	20.016	21.5199	25.3303	25.1106	24.8505	TRUE	85.5861
ENSMUSG00000022842	Ece2	protein_coding	0.00782463	0.105625	-0.335465	0.126136	7.71269	0.0528535	0.00138721	0.0224783	0.00242722	0.0224783	14.2748	17.0185	21.9618	23.8486	27.8002	23.7895	TRUE	78.7141
ENSMUSG00000028882	Ppp1r8	protein_coding	0.00784334	0.105774	0.131173	0.0493366	6.83489	0.00633751	0.000794217	0.000675271	0.00285693	0.00285693	29.8315	29.2568	28.7227	25.0319	27.0412	26.8898	TRUE	90.8548
ENSMUSG00000087269	D330023K18Rik	processed_transcript	0.00788756	0.106163	-0.283986	0.106889	4.8305	0.0342313	0.00716443	0.0053816	0.0099733	0.0099733	4.09448	5.01579	4.52153	7.17084	5.77007	5.66458	TRUE	80.0159
ENSMUSG00000053141	Ptprt	protein_coding	0.007886	0.106163	0.117854	0.0443577	9.01622	0.00580919	0.000420779	0.00163209	0.00253063	0.00253063	27.6412	27.1392	25.7895	25.1175	23.6563	24.5692	TRUE	97.4018
ENSMUSG00000039244	E130309D02Rik	protein_coding	0.00788848	0.106163	0.163649	0.0615961	6.82418	0.0125872	0.000953024	0.00473809	0.00286704	0.00473809	10.6107	10.7536	9.87881	9.09271	8.59094	9.67359	TRUE	84.835
ENSMUSG00000108616	Gm35040	lincRNA	0.00788399	0.106163	0.138881	0.0522698	6.83125	0.00726476	0.00123786	0.00061014	0.00286034	0.00286034	4.46495	4.44195	4.37991	4.12963	4.11598	3.65102	TRUE	79.2287
ENSMUSG00000038777	Sema6c	protein_coding	0.00790364	0.106202	-0.191919	0.0722544	7.22256	0.0131499	0.00523295	-0.00260789	0.00259811	0.00259811	8.07151	8.66624	8.31431	9.7736	10.9385	10.4382	TRUE	86.6929
ENSMUSG00000034324	Tmem132c	protein_coding	0.00790038	0.106202	0.187069	0.0704247	6.00862	0.0113573	0.0032406	-0.00216701	0.00419886	0.00419886	3.53328	3.57476	3.6778	2.95051	3.05271	3.16048	TRUE	85.7883
ENSMUSG00000039478	Micu3	protein_coding	0.00790165	0.106202	0.163455	0.061536	8.73471	0.0125592	0.000147511	0.00553251	0.00247771	0.00553251	103.814	96.0819	90.0753	87.2349	79.359	86.5824	TRUE	95.199
ENSMUSG00000118608	BX682230.1	transcribed_unprocessed_pseudogene	0.00790992	0.106232	0.250656	0.0943772	6.02737	0.0255788	0.0092085	-0.000795584	0.00415209	0.00415209	7.13881	9.13937	7.84568	6.06395	6.48176	6.71674	FALSE	0
ENSMUSG00000079598	Clec2l	protein_coding	0.00791783	0.106283	0.139979	0.0527119	7.93803	0.00778632	0.00175989	0.000625174	0.00240793	0.00240793	73.4692	77.4486	72.1998	70.5249	67.3711	61.5036	TRUE	83.7065
ENSMUSG00000114664	Gm48639	TEC	0.00792852	0.106372	0.461453	0.173799	4.02687	0.100129	0.0162922	0.0290168	0.0175724	0.0290168	1.13201	1.09662	1.04568	0.767047	0.907954	0.501487	FALSE	68.7635
ENSMUSG00000037001	Zfp39	protein_coding	0.00793791	0.106443	0.16569	0.0624138	6.25363	0.0100237	0.00218054	5.41754e-05	0.00366269	0.00366269	3.99663	3.88861	3.61694	3.27743	3.37683	3.33444	TRUE	77.5386
ENSMUSG00000027313	Chac1	protein_coding	0.0079565	0.106526	-0.204765	0.0771559	5.6383	0.0169794	0.00352796	0.00197306	0.00540158	0.00540158	3.28895	3.46968	3.02836	3.93278	4.02852	4.32863	TRUE	75.0469
ENSMUSG00000008763	Man1a2	protein_coding	0.00795787	0.106526	0.159087	0.0599458	6.42332	0.0119048	0.00108664	0.00430361	0.00337134	0.00430361	35.0887	33.2099	30.5679	30.3237	27.8151	28.7014	TRUE	94.0579
ENSMUSG00000003184	Irf3	protein_coding	0.00794851	0.106526	-0.187721	0.0707245	6.55422	0.0165741	0.00168982	0.00581312	0.00318159	0.00581312	17.1734	21.0719	21.471	23.8417	26.4911	24.0725	TRUE	88.0056
[truncated: 24,121 more rows]
