# Supplementary material for: The Clp1 R140H mutation alters tRNA metabolism and mRNA 3′ processing in mouse models of pontocerebellar hypoplasia
Source: Proc Natl Acad Sci U S A. 2021 Sep 21;118(39):e2110730118. doi: 10.1073/pnas.2110730118 (PMC8488643; doi:10.1073/pnas.2110730118)
Supplement: Supplementary File [file pnas.2110730118.sd08.xlsx]

## Sheet: Sheet1
Gene ontology analysis was performed on the following datasets using ShinyGO v0.66:
· Genes up-regulated in the P14 Clp1R140H/- spinal cord (sleuth β > 0, p-adjusted ≤ 0.05) relative to all genes analyzed (from Dataset S7)
· Genes down-regulated in the P14 Clp1R140H/- spinal cord (sleuth β < 0, p-adjusted ≤ 0.05) relative to all genes analyzed (from Dataset S7)
For each dataset, the following three analyses were performed:
· GO Biological Process
· GO Cellular Component
· GO Molecular Function
Significant results were obtained for the following datasets, and are detailed in subsequent sheets:
· Up-regulated—GO Biological Process
· Up-regulated—GO Cellular Component
· Up-regulated—GO Molecular Function
· Down-regulated—GO Biological Process
No significant results were obtained for the following datasets:
· Down-regulated—GO Cellular Component
· Down-regulated—GO Molecular Function

## Sheet: Up-regulated, Biol. process
Enrichment FDR	Genes in list	Total genes	Functional Category	Genes
5.67177e-10	52	558	Organonitrogen compound biosynthetic process	RPL8 RPS18 ODC1 RPL19 NAMPT NME2 DCAKD MTRF1 NADK2 PYCRL ETF1 RPS14 RPS24 RPLP2 ATP5C1 DUT RPS3A1 MRPL20 RPL6 RPS4X RSL24D1 GLCE RPL4 GUCY1A1 FUT7 AZIN1 RPS16 ASPDH GUCY1A2 C1GALT1 RPL27A MARS2 RPL9 RPS8 RPL29 FUT9 ST8SIA3 RPL32 RPL5 RPL35A RPL26 RPS17 RPL34 RPL17 RPL35 RPS15 EIF1AX RPL23 EIF2S2 ALG10B GM2000 RPS13
5.67177e-10	34	273	Translation	RPL8 RPS18 RPL19 MTRF1 ETF1 RPS14 RPS24 RPLP2 RPS3A1 MRPL20 RPL6 RPS4X RSL24D1 RPL4 RPS16 RPL27A MARS2 RPL9 RPS8 RPL29 RPL32 RPL5 RPL35A RPL26 RPS17 RPL34 RPL17 RPL35 RPS15 EIF1AX RPL23 EIF2S2 GM2000 RPS13
6.0594e-10	34	277	Peptide biosynthetic process	RPL8 RPS18 RPL19 MTRF1 ETF1 RPS14 RPS24 RPLP2 RPS3A1 MRPL20 RPL6 RPS4X RSL24D1 RPL4 RPS16 RPL27A MARS2 RPL9 RPS8 RPL29 RPL32 RPL5 RPL35A RPL26 RPS17 RPL34 RPL17 RPL35 RPS15 EIF1AX RPL23 EIF2S2 GM2000 RPS13
1.26525e-09	34	288	Amide biosynthetic process	RPL8 RPS18 RPL19 MTRF1 ETF1 RPS14 RPS24 RPLP2 RPS3A1 MRPL20 RPL6 RPS4X RSL24D1 RPL4 RPS16 RPL27A MARS2 RPL9 RPS8 RPL29 RPL32 RPL5 RPL35A RPL26 RPS17 RPL34 RPL17 RPL35 RPS15 EIF1AX RPL23 EIF2S2 GM2000 RPS13
5.72472e-09	35	326	Peptide metabolic process	RPL8 CLIC1 RPS18 RPL19 MTRF1 ETF1 RPS14 RPS24 RPLP2 RPS3A1 MRPL20 RPL6 RPS4X RSL24D1 RPL4 RPS16 RPL27A MARS2 RPL9 RPS8 RPL29 RPL32 RPL5 RPL35A RPL26 RPS17 RPL34 RPL17 RPL35 RPS15 EIF1AX RPL23 EIF2S2 GM2000 RPS13
3.86346e-08	36	372	Cellular amide metabolic process	RPL8 CLIC1 RPS18 RPL19 MTRF1 ETF1 RPS14 RPS24 RPLP2 RPS3A1 MRPL20 RPL6 RPS4X RSL24D1 RPL4 RPS16 RPL27A MARS2 RPL9 RPS8 RPL29 RPL32 RPL5 RPL35A RPL26 RPS17 SUCLG2 RPL34 RPL17 RPL35 RPS15 EIF1AX RPL23 EIF2S2 GM2000 RPS13
4.556e-08	120	2333	Organonitrogen compound metabolic process	MMP14 APOE PRKAR2B RPL8 CLIC1 ADAM21 RPS18 ODC1 PSMB1 TMPRSS6 TRAF4 RPL19 SCRN1 PREP PRMT2 CDKL3 PGAM2 PPM1D NAMPT NME2 DCAKD ARG2 PLK2 RNF180 BMPR1A GM49342 MTRF1 UCHL3 NADK2 PYCRL TMPRSS15 PRMT5 PKMYT1 ETF1 PPIC RPS14 PDGFRB PCSK5 RPS24 RPLP2 ATP5C1 CASP8 PSMD1 PTPN4 TTLL11 DUT RPS3A1 PSMB2 MRPL20 STK32B CDKL2 SDS RPL6 PSMD8 USP11 PIM2 RPS4X PROZ CASP3 RSL24D1 GLCE RPL4 ABHD5 PRKAR2A AMT GUCY1A…
6.66021e-06	98	1953	Protein metabolic process	MMP14 APOE PRKAR2B RPL8 ADAM21 RPS18 PSMB1 TMPRSS6 TRAF4 RPL19 SCRN1 PREP PRMT2 CDKL3 PPM1D PLK2 RNF180 BMPR1A MTRF1 UCHL3 TMPRSS15 PRMT5 PKMYT1 ETF1 PPIC RPS14 PDGFRB PCSK5 RPS24 RPLP2 CASP8 PSMD1 PTPN4 TTLL11 RPS3A1 PSMB2 MRPL20 STK32B CDKL2 RPL6 PSMD8 USP11 PIM2 RPS4X PROZ CASP3 RSL24D1 GLCE RPL4 ABHD5 PRKAR2A PIM3 FUT7 SIAH1A TRIM17 LIPT1 RPS16 DUSP8 CAMK4 DUSP26 DTX4 C1GALT1 SBK1 PRKCE RPL27…
6.52127e-05	80	1473	Cellular protein metabolic process	PRKAR2B RPL8 RPS18 PSMB1 TRAF4 RPL19 PRMT2 CDKL3 PPM1D PLK2 RNF180 BMPR1A MTRF1 UCHL3 PRMT5 PKMYT1 ETF1 PPIC RPS14 PDGFRB RPS24 RPLP2 PTPN4 TTLL11 RPS3A1 PSMB2 MRPL20 STK32B CDKL2 RPL6 USP11 PIM2 RPS4X RSL24D1 RPL4 PRKAR2A PIM3 FUT7 SIAH1A TRIM17 LIPT1 RPS16 DUSP8 CAMK4 DUSP26 DTX4 C1GALT1 SBK1 PRKCE RPL27A MARS2 RPL9 RPS8 PDP2 RPL29 ACVR2A UBXN8 NTRK2 FUT9 ST8SIA3 RPL32 RPL5 USP47 RPL35A RPL26 R…
0.00011793	174	4339	Nitrogen compound metabolic process	MMP14 UGP2 APOE PRKAR2B RPL8 BCAS2 CLIC1 ID3 ADAM21 RPS18 RNMT EBF3 ODC1 PSMB1 TMPRSS6 TRAF4 RPL19 SCRN1 HEY2 PREP SNRPF YEATS4 SNRPD3 PRMT2 CDKL3 PGAM2 PPM1D NAMPT ID2 NME2 NR1D1 DCAKD HIF1A ARG2 ID4 CCNH ERCC8 PLK2 RNF180 BMPR1A GM49342 MTRF1 EBF2 UCHL3 SUB1 NADK2 PYCRL TMPRSS15 PRMT5 PKMYT1 POLR2D ETF1 PPIC RPS14 PDGFRB PCSK5 AK3 SFR1 RPS24 RPLP2 ATP5C1 CASP8 PSMD1 MCM6 PTPN4 TTLL11 DUT MEIS2 …
0.000217601	191	4906	Organic substance metabolic process	MMP14 UGP2 APOE PRKAR2B RPL8 BCAS2 CLIC1 ID3 ADAM21 RPS18 RNMT EBF3 ODC1 PSMB1 TMPRSS6 TRAF4 RPL19 SCRN1 HEY2 PREP SNRPF YEATS4 SNRPD3 PRMT2 CDKL3 PGAM2 PPM1D NAMPT ID2 NME2 NR1D1 DCAKD HIF1A ARG2 ID4 CCNH ERCC8 PLK2 RNF180 BMPR1A GM49342 MTRF1 EBF2 UCHL3 SUB1 NADK2 PYCRL EHHADH TMPRSS15 PRMT5 PKMYT1 POLR2D ETF1 PPIC RPS14 PDGFRB PCSK5 AK3 SFR1 RPS24 RPLP2 ATP5C1 CASP8 PSMD1 MCM6 PTPN4 GAD2 TTLL1…
0.000275472	183	4681	Primary metabolic process	MMP14 UGP2 APOE PRKAR2B RPL8 BCAS2 ID3 ADAM21 RPS18 RNMT EBF3 PSMB1 TMPRSS6 TRAF4 RPL19 SCRN1 HEY2 PREP SNRPF YEATS4 SNRPD3 PRMT2 CDKL3 PGAM2 PPM1D NAMPT ID2 NME2 NR1D1 DCAKD HIF1A ARG2 ID4 CCNH ERCC8 PLK2 RNF180 BMPR1A GM49342 MTRF1 EBF2 UCHL3 SUB1 NADK2 PYCRL EHHADH TMPRSS15 PRMT5 PKMYT1 POLR2D ETF1 PPIC RPS14 PDGFRB PCSK5 AK3 SFR1 RPS24 RPLP2 ATP5C1 CASP8 PSMD1 MCM6 PTPN4 TTLL11 DUT MEIS2 ELL3…
0.0012535	170	4280	Cellular metabolic process	UGP2 PRKAR2B RPL8 BCAS2 CLIC1 ID3 RPS18 RNMT EBF3 ODC1 PSMB1 TRAF4 RPL19 HEY2 SNRPF YEATS4 SNRPD3 PRMT2 CDKL3 PGAM2 PPM1D NAMPT ID2 NME2 NR1D1 DCAKD HIF1A ARG2 ID4 UQCRB CCNH NDUFS6 ERCC8 PLK2 RNF180 BMPR1A GM49342 MTRF1 EBF2 UCHL3 SUB1 NADK2 PYCRL EHHADH PRMT5 PKMYT1 POLR2D ETF1 PPIC RPS14 PDGFRB AK3 PAPSS2 SFR1 RPS24 RPLP2 ATP5C1 MCM6 PTPN4 GAD2 TTLL11 DUT MEIS2 ELL3 CRLS1 RPS3A1 AK4 MAGOH PSMB…
0.0160313	150	4008	Macromolecule metabolic process	MMP14 APOE PRKAR2B RPL8 BCAS2 ID3 ADAM21 RPS18 RNMT EBF3 PSMB1 TMPRSS6 TRAF4 RPL19 SCRN1 HEY2 PREP SNRPF YEATS4 SNRPD3 PRMT2 CDKL3 PPM1D ID2 NR1D1 HIF1A ID4 CCNH ERCC8 PLK2 RNF180 BMPR1A MTRF1 EBF2 UCHL3 SUB1 TMPRSS15 PRMT5 PKMYT1 POLR2D ETF1 PPIC RPS14 PDGFRB PCSK5 SFR1 RPS24 RPLP2 CASP8 PSMD1 MCM6 PTPN4 TTLL11 MEIS2 ELL3 RPS3A1 MAGOH PSMB2 SSU72 MRPL20 STK32B POLR2B CDKL2 RPL6 CUX1 MCM7 CBX3 ZI…
0.0161109	105	2621	Cellular nitrogen compound metabolic process	UGP2 RPL8 BCAS2 CLIC1 ID3 RPS18 RNMT EBF3 ODC1 RPL19 HEY2 SNRPF YEATS4 SNRPD3 PGAM2 NAMPT ID2 NME2 NR1D1 DCAKD HIF1A ID4 CCNH ERCC8 GM49342 MTRF1 EBF2 SUB1 NADK2 POLR2D ETF1 RPS14 AK3 SFR1 RPS24 RPLP2 ATP5C1 MCM6 DUT MEIS2 ELL3 RPS3A1 AK4 MAGOH SSU72 MRPL20 POLR2B DCK RPL6 CUX1 MCM7 CBX3 ZIK1 RPS4X DMRTC1A RSL24D1 RPL4 RECQL4 GUCY1A1 FOXJ1 BRIP1 TSEN34 AZIN1 RPS16 HOXA9 RBM8A ASPDH LDB2 ZFP597 BR…
0.0163016	6	32	Cellular protein complex disassembly	CAPZA2 DSTN MTRF1 ETF1 LMOD1 CAPZA1
0.0184046	91	2265	Organic substance biosynthetic process	RPL8 ID3 RPS18 EBF3 ODC1 RPL19 HEY2 YEATS4 NAMPT ID2 NME2 NR1D1 DCAKD HIF1A ID4 CCNH MTRF1 EBF2 SUB1 NADK2 PYCRL POLR2D ETF1 RPS14 RPS24 RPLP2 ATP5C1 MCM6 DUT MEIS2 ELL3 CRLS1 RPS3A1 MRPL20 POLR2B RPL6 CUX1 MCM7 CBX3 ZIK1 RPS4X DMRTC1A STAR RSL24D1 GLCE RPL4 GUCY1A1 FOXJ1 FUT7 AZIN1 RPS16 HOXA9 ASPDH LDB2 ZFP597 ORC3 GUCY1A2 PRRXL1 HSD3B7 C1GALT1 ID1 ZFP354C RPL27A MARS2 RPL9 TAF9B MAFA RPS8 RPL2…
0.0192752	89	2219	Cellular biosynthetic process	RPL8 ID3 RPS18 EBF3 ODC1 RPL19 HEY2 YEATS4 NAMPT ID2 NME2 NR1D1 DCAKD HIF1A ID4 CCNH MTRF1 EBF2 SUB1 NADK2 PYCRL POLR2D ETF1 RPS14 RPS24 RPLP2 ATP5C1 MCM6 DUT MEIS2 ELL3 CRLS1 RPS3A1 MRPL20 POLR2B RPL6 CUX1 MCM7 CBX3 ZIK1 RPS4X DMRTC1A RSL24D1 GLCE RPL4 GUCY1A1 FOXJ1 FUT7 AZIN1 RPS16 HOXA9 ASPDH LDB2 ZFP597 ORC3 GUCY1A2 PRRXL1 C1GALT1 ID1 ZFP354C RPL27A MARS2 RPL9 TAF9B MAFA RPS8 RPL29 FUT9 ST8SI…
0.0192752	78	1922	Cellular nitrogen compound biosynthetic process	RPL8 ID3 RPS18 EBF3 ODC1 RPL19 HEY2 YEATS4 NAMPT ID2 NME2 NR1D1 DCAKD HIF1A ID4 CCNH MTRF1 EBF2 SUB1 NADK2 POLR2D ETF1 RPS14 RPS24 RPLP2 ATP5C1 DUT MEIS2 ELL3 RPS3A1 MRPL20 POLR2B RPL6 CUX1 CBX3 ZIK1 RPS4X DMRTC1A RSL24D1 RPL4 GUCY1A1 FOXJ1 AZIN1 RPS16 HOXA9 ASPDH LDB2 ZFP597 GUCY1A2 PRRXL1 ID1 ZFP354C RPL27A MARS2 RPL9 TAF9B MAFA RPS8 RPL29 EBF1 RPL32 RPL5 RPL35A RPL26 RPS17 RPL34 RPL17 RPL35 RP…
0.0192752	12	125	Cell-cell adhesion via plasma-membrane adhesion molecules	PCDHGC4 CDH13 PCDH11X PCDH8 CDH8 CDH6 CDH24 PCDHGA12 PCDHGA11 PCDHA12 PCDHA4 PCDHGA5
0.0192752	12	122	Homophilic cell adhesion via plasma membrane adhesion molecules	PCDHGC4 CDH13 PCDH11X PCDH8 CDH8 CDH6 CDH24 PCDHGA12 PCDHGA11 PCDHA12 PCDHA4 PCDHGA5
0.0192752	92	2307	Biosynthetic process	RPL8 ID3 RPS18 EBF3 ODC1 RPL19 HEY2 YEATS4 NAMPT ID2 NME2 NR1D1 DCAKD HIF1A ID4 CCNH MTRF1 EBF2 SUB1 NADK2 GPT PYCRL POLR2D ETF1 RPS14 RPS24 RPLP2 ATP5C1 MCM6 DUT MEIS2 ELL3 CRLS1 RPS3A1 MRPL20 POLR2B RPL6 CUX1 MCM7 CBX3 ZIK1 RPS4X DMRTC1A STAR RSL24D1 GLCE RPL4 GUCY1A1 FOXJ1 FUT7 AZIN1 RPS16 HOXA9 ASPDH LDB2 ZFP597 ORC3 GUCY1A2 PRRXL1 HSD3B7 C1GALT1 ID1 ZFP354C RPL27A MARS2 RPL9 TAF9B MAFA RPS8 …
0.0203794	6	35	Protein-containing complex disassembly	CAPZA2 DSTN MTRF1 ETF1 LMOD1 CAPZA1
0.0318395	13	154	Cell-cell adhesion	PCDHGC4 VCAM1 CDH13 PCDH11X PCDH8 CDH8 CDH6 CDH24 PCDHGA12 PCDHGA11 PCDHA12 PCDHA4 PCDHGA5
0.0410565	2	3	Cytolysis	MMD MMD2
0.0410565	4	19	Regulation of actin filament depolymerization	CAPZA2 DSTN LMOD1 CAPZA1
0.0410565	3	7	Regulation of microtubule polymerization or depolymerization	MAPRE1 STMN2 STMN3
0.0410565	76	1921	Cellular macromolecule biosynthetic process	RPL8 ID3 RPS18 EBF3 RPL19 HEY2 YEATS4 ID2 NR1D1 HIF1A ID4 CCNH MTRF1 EBF2 SUB1 POLR2D ETF1 RPS14 RPS24 RPLP2 MCM6 MEIS2 ELL3 RPS3A1 MRPL20 POLR2B RPL6 CUX1 MCM7 CBX3 ZIK1 RPS4X DMRTC1A RSL24D1 GLCE RPL4 FOXJ1 FUT7 RPS16 HOXA9 LDB2 ZFP597 ORC3 PRRXL1 C1GALT1 ID1 ZFP354C RPL27A MARS2 RPL9 TAF9B MAFA RPS8 RPL29 FUT9 ST8SIA3 EBF1 RPL32 RPL5 RPL35A RPL26 RPS17 RPL34 RPL17 RPL35 RPS15 HMGN3 EIF1AX RPL2…
0.0410565	2	2	Tachykinin receptor signaling pathway	TAC2 TAC1
0.0410565	76	1927	Macromolecule biosynthetic process	RPL8 ID3 RPS18 EBF3 RPL19 HEY2 YEATS4 ID2 NR1D1 HIF1A ID4 CCNH MTRF1 EBF2 SUB1 POLR2D ETF1 RPS14 RPS24 RPLP2 MCM6 MEIS2 ELL3 RPS3A1 MRPL20 POLR2B RPL6 CUX1 MCM7 CBX3 ZIK1 RPS4X DMRTC1A RSL24D1 GLCE RPL4 FOXJ1 FUT7 RPS16 HOXA9 LDB2 ZFP597 ORC3 PRRXL1 C1GALT1 ID1 ZFP354C RPL27A MARS2 RPL9 TAF9B MAFA RPS8 RPL29 FUT9 ST8SIA3 EBF1 RPL32 RPL5 RPL35A RPL26 RPS17 RPL34 RPL17 RPL35 RPS15 HMGN3 EIF1AX RPL2…
0.0466454	6	42	Cellular component disassembly	CAPZA2 DSTN MTRF1 ETF1 LMOD1 CAPZA1
0.0499637	4	20	Regulation of protein depolymerization	CAPZA2 DSTN LMOD1 CAPZA1

## Sheet: Up-regulated, Cell. component
Enrichment FDR	Genes in list	Total genes	Functional Category	Genes
8.77493e-15	31	156	Ribosome	RPL8 RPS18 RPL19 RPS14 RPS24 RPLP2 RPS3A1 MRPL20 RPL6 RPS4X RSL24D1 RPL4 RPS16 RPL7 RPL27A RPL9 RPS8 RPL29 RPL32 RPL5 RPL30 RPL35A RPL26 RPS17 RPL34 RPL17 RPL35 RPS15 RPL23 GM2000 RPS13
5.15905e-09	129	2497	Intracellular	CLGN PRKAR2B HMGN2 RPL8 ID3 RPS18 AP1B1 CBX5 PSMB1 CAPZA2 DSTN H3F3B RPL19 PEX12 GOPC SNRPF MACROH2A2 DDIT4 SNRPD3 WDR82 SKA2 ID2 CCDC103 HIF1A CHGA ID4 UQCRB CCNH NDUFS6 VDAC2 EIF3E SCG5 POLR2D RPS14 AK3 SFR1 RPS24 RPLP2 ATP5C1 PSMD1 MCM6 PTPN4 TNNI1 EIF3J1 ELL3 NUSAP1 MAPRE1 STMN3 RPS3A1 ABCD3 AK4 MAGOH PSMB2 SSU72 MRPL20 RPL6 CUX1 CBX3 PSMD8 SMARCA1 RPS4X DMRTC1A VPS36 STAR ARCN1 POLR2M RSL24D…
2.87773e-07	50	808	Non-membrane-bounded organelle	HMGN2 RPL8 RPS18 CAPZA2 DSTN H3F3B RPL19 MACROH2A2 SKA2 CCDC103 RPS14 SFR1 RPS24 RPLP2 PTPN4 TNNI1 NUSAP1 MAPRE1 RPS3A1 MRPL20 RPL6 RPS4X RSL24D1 RPL4 FARP2 RPS16 MYO16 ORC3 RPL7 RPL27A RPL9 DYNLRB1 RPS8 RPL29 RPL32 RPL5 RPL30 RPL35A H3F3A RPL26 RPS17 RPL34 RPL17 RPL35 RPS15 HMGN3 CAPZA1 RPL23 GM2000 RPS13
2.87773e-07	50	808	Intracellular non-membrane-bounded organelle	HMGN2 RPL8 RPS18 CAPZA2 DSTN H3F3B RPL19 MACROH2A2 SKA2 CCDC103 RPS14 SFR1 RPS24 RPLP2 PTPN4 TNNI1 NUSAP1 MAPRE1 RPS3A1 MRPL20 RPL6 RPS4X RSL24D1 RPL4 FARP2 RPS16 MYO16 ORC3 RPL7 RPL27A RPL9 DYNLRB1 RPS8 RPL29 RPL32 RPL5 RPL30 RPL35A H3F3A RPL26 RPS17 RPL34 RPL17 RPL35 RPS15 HMGN3 CAPZA1 RPL23 GM2000 RPS13
9.01071e-07	101	2029	Intracellular organelle	CLGN HMGN2 RPL8 ID3 RPS18 CBX5 CAPZA2 DSTN H3F3B RPL19 PEX12 GOPC SNRPF MACROH2A2 SNRPD3 WDR82 SKA2 ID2 CCDC103 HIF1A CHGA ID4 UQCRB CCNH NDUFS6 VDAC2 SCG5 RPS14 AK3 SFR1 RPS24 RPLP2 MCM6 PTPN4 TNNI1 ELL3 NUSAP1 MAPRE1 RPS3A1 ABCD3 AK4 MAGOH SSU72 MRPL20 RPL6 CUX1 CBX3 SMARCA1 RPS4X DMRTC1A VPS36 STAR ARCN1 POLR2M RSL24D1 RPL4 FARP2 TSEN34 SYT1 RPS16 CDKN1C CISD1 HOXA9 RBM8A MYO16 LDB2 ORC3 AP1G2…
2.47067e-06	102	2101	Organelle	CLGN HMGN2 RPL8 ID3 RPS18 CBX5 CAPZA2 DSTN H3F3B RPL19 PEX12 GOPC SNRPF MACROH2A2 SNRPD3 WDR82 SKA2 ID2 CCDC103 HIF1A CHGA ID4 UQCRB CCNH NDUFS6 VDAC2 SCG5 RPS14 AK3 SFR1 RPS24 RPLP2 MCM6 PTPN4 TNNI1 ELL3 NUSAP1 MAPRE1 RPS3A1 ABCD3 AK4 MAGOH SSU72 MRPL20 RPL6 CUX1 CBX3 SMARCA1 RPS4X DMRTC1A VPS36 STAR ARCN1 POLR2M RSL24D1 RPL4 FARP2 TSEN34 SYT1 RPS16 CDKN1C CISD1 HOXA9 RBM8A MYO16 LDB2 ORC3 AP1G2…
7.69767e-05	7	20	Large ribosomal subunit	RPL8 RPL19 RPL7 RPL27A RPL30 RPL26 RPL17
0.000333874	67	1299	Protein-containing complex	PFDN5 PRKAR2B RPL8 AP1B1 PSMB1 CAPZA2 H3F3B RPL19 SNRPF MACROH2A2 SNRPD3 WDR82 SKA2 CCDC103 UQCRB CCNH NDUFS6 EIF3E POLR2D PFDN1 SFR1 ATP5C1 ITGB1 PSMD1 MCM6 TNNI1 EIF3J1 ELL3 KCNC4 MAGOH PSMB2 SGCB MCM7 PSMD8 VPS36 ARCN1 POLR2M PRKAR2A EIF3L GCSH TSEN34 GNG10 MYO16 DAG1 ORC3 AP1G2 CPSF2 SEM1 GNG2 RPL7 RPL27A DYNLRB1 GJA1 SEC61B EXOC6 RPL30 H3F3A RPL26 NACA RPL17 RPS15 AP3S2 GNG5 PSMA5 PSMB3 CAPZ…
0.000391547	8	35	Ribosomal subunit	RPL8 RPL19 RPL7 RPL27A RPL30 RPL26 RPL17 RPS15
0.000464889	36	576	Cell periphery	RALB RALA GLRA2 AKAP5 GPC5 PCDHGC4 ITGB1 HTR4 KCNC4 SGCB TACR1 NLGN3 TENM3 CDH13 SLC16A8 EDA2R PCDH11X PCDH8 CDH8 GNG10 CDH6 DAG1 CHRNB1 GNG2 PLPPR4 GJA1 EXOC6 NTRK2 CDH24 SLC24A3 GNG5 PCDHGA12 PCDHGA11 PCDHA12 PCDHA4 PCDHGA5
0.000490302	35	557	Plasma membrane	RALB RALA GLRA2 AKAP5 GPC5 PCDHGC4 ITGB1 HTR4 KCNC4 SGCB TACR1 NLGN3 TENM3 CDH13 SLC16A8 EDA2R PCDH11X PCDH8 CDH8 GNG10 CDH6 DAG1 CHRNB1 GNG2 PLPPR4 GJA1 NTRK2 CDH24 SLC24A3 GNG5 PCDHGA12 PCDHGA11 PCDHA12 PCDHA4 PCDHGA5
0.000885075	7	31	Proteasome complex	PSMB1 PSMD1 PSMB2 PSMD8 SEM1 PSMA5 PSMB3
0.00230657	3	4	Cytosolic large ribosomal subunit	RPL19 RPL7 RPL30
0.00230657	3	4	Cytosolic ribosome	RPL19 RPL7 RPL30
0.00230657	7	36	Endopeptidase complex	PSMB1 PSMD1 PSMB2 PSMD8 SEM1 PSMA5 PSMB3
0.00367454	46	863	Cytoplasm	CLGN ID3 AP1B1 RPL19 PEX12 GOPC DDIT4 ID2 CCDC103 CHGA ID4 UQCRB NDUFS6 VDAC2 EIF3E SCG5 AK3 TNNI1 EIF3J1 STMN3 ABCD3 AK4 CUX1 VPS36 STAR ARCN1 CRABP1 EIF3L GCSH SYT1 SIAH1A SH3GLB1 RBM8A AP1G2 ID1 RPL7 MRPL50 SERP2 SEC61B EXOC6 SYNPR PPP1R14B RPL30 NACA AP3S2 TOMM20
0.0118895	7	49	Peptidase complex	PSMB1 PSMD1 PSMB2 PSMD8 SEM1 PSMA5 PSMB3
0.0233216	10	101	Ribonucleoprotein complex	RPL8 RPL19 SNRPF SNRPD3 RPL7 RPL27A RPL30 RPL26 RPL17 RPS15
0.0378061	4	19	Proteasome core complex	PSMB1 PSMB2 PSMA5 PSMB3
0.0378061	2	3	CAMP-dependent protein kinase complex	PRKAR2B PRKAR2A
0.0378061	2	5	F-actin capping protein complex	CAPZA2 CAPZA1

## Sheet: Up-regulated, Mol. function
Enrichment FDR	Genes in list	Total genes	Functional Category	Genes
2.06812e-14	31	157	Structural constituent of ribosome	RPL8 RPS18 RPL19 RPS14 RPS24 RPLP2 RPS3A1 MRPL20 RPL6 RPS4X RSL24D1 RPL4 RPS16 RPL7 RPL27A RPL9 RPS8 RPL29 RPL32 RPL5 RPL30 RPL35A RPL26 RPS17 RPL34 RPL17 RPL35 RPS15 RPL23 GM2000 RPS13
1.87147e-08	33	337	Structural molecule activity	RPL8 RPS18 RPL19 RPS14 RPS24 RPLP2 SNTG1 RPS3A1 MRPL20 RPL6 RPS4X RSL24D1 RPL4 RPS16 RPL7 RPL27A RPL9 RPS8 RPL29 RPL32 RPL5 RPL30 SNTB1 RPL35A RPL26 RPS17 RPL34 RPL17 RPL35 RPS15 RPL23 GM2000 RPS13
0.00972727	34	559	Calcium ion binding	S100A6 CLGN RCN1 PCDHGC4 CABYR EPS15 HPCA CALU PROZ CDH13 RCN2 FSTL5 PCDH11X PCDH8 CDH8 DNER CDH6 DAG1 NECAB1 DLK1 NPNT S100A13 S100A1 PLA2G4E NCALD KCNIP1 SLIT3 CDH24 MYL9 PCDHGA12 PCDHGA11 PCDHA12 PCDHA4 PCDHGA5

## Sheet: Down-regulated, Biol. process
Enrichment FDR	Genes in list	Total genes	Functional Category	Genes
0.0175505	7	57	Mitochondrion organization	TOMM40L MIGA2 COA4 NDUFAF3 NDUFAF8 APOO PET100
0.0215289	4	15	Mitochondrial respiratory chain complex assembly	COA4 NDUFAF3 NDUFAF8 PET100
