# Supplementary material for: The Clp1 R140H mutation alters tRNA metabolism and mRNA 3′ processing in mouse models of pontocerebellar hypoplasia
Source: Proc Natl Acad Sci U S A. 2021 Sep 21;118(39):e2110730118. doi: 10.1073/pnas.2110730118 (PMC8488643; doi:10.1073/pnas.2110730118)
Supplement: Supplementary File [file pnas.2110730118.sd09.xlsx]

## Sheet: Sheet1
Reference gene	sleuth β	∆ψ
Col20a1	-0.311933	-0.036
Nrip2	-0.371254	-0.017
2210418O10Rik	-0.240614	0.057
Adam11	-0.211492	0.132
Amdhd2	-0.202121	0.02
Ankrd42	-0.200956	0.01
Atg4d	-0.202242	0.034
Borcs8	-0.274943	0.042
Cacng8	-0.221193	0.128
Ccdc13	-0.218762	0.05
Cops6	-0.164867	0.036
Crebzf	-0.138026	0.047
Dtnb	-0.170971	0.029
Gm14296	-0.180276	0.106
Haghl	-0.565024	0.04
Hectd3	-0.194493	0.102
Lysmd4	-0.168972	0.082
Matk	-0.253171	0.034
Mrpl17	-0.299538	0.083
Nol3	-0.486712	0.2
Pced1a	-0.191116	0.066
Pld3	-0.222108	0.028
Rab26	-0.44203	0.031
Rab37	-0.155024	0.066
Rnaseh2a	-0.258139	0.115
Sh3bp1	-0.326951	0.046
Slc25a11	-0.224622	0.005
Slc4a3	-0.460248	0.1
Taz	-0.374438	0.009
Tcea2	-0.576537	0.02
Tmem201	-0.140939	0.028
Tomm40l	-0.271557	0.066
Ttc14	-0.369306	0.039
Unc13a	-0.203631	0.022
Zbtb4	-0.290726	0.033
Zfp973	-0.205702	0.073
Zfr2	-0.306377	0.034
Znrd2	-0.417608	0.102
Abhd5	0.172437	-0.077
Bzw1	0.186047	-0.019
Ackr1	0.347852	0.079
Adam1a	0.414694	0.034
Amn1	0.453289	0.138
Amt	0.203822	0.053
Aoc2	0.717587	0.027
Ap1g2	0.749752	0.036
B3gat2	0.28197	0.106
Cbx5	0.152107	0.046
Ccl25	0.451308	0.205
Ccnh	0.239232	0.032
Cdkn2aipnl	0.234865	0.085
Cdo1	0.344436	0.034
Clgn	0.140515	0.215
Cnih2	0.267256	0.03
Dok6	0.18774	0.025
Dph3	0.171543	0.121
Eif1ax	0.285779	0.068
Emc7	0.203	0.012
Gm48551	0.50353	0.03
Gpt	0.297746	0.075
H3f3b	0.177099	0.009
Higd1a	0.147437	0.063
Hs2st1	0.148684	0.071
Kctd5	0.159872	0.02
Maip1	0.194295	0.084
Nufip1	0.224884	0.13
Opn3	0.43465	0.11
Orc3	0.169154	0.036
Pim2	0.199687	0.057
Plaat3	0.190145	0.041
Prpf38a	0.153504	0.016
Psmb1	0.127752	0.006
Rbx1	0.161739	0.048
Rnmt	0.188218	0.081
Sarnp	0.139131	0.014
Sfn	0.540597	0.077
Ssu72	0.201428	0.011
Tmem214	0.1692	0.011
Trim17	0.788664	0.066
Tusc3	0.154521	0.008
Ube2e2	0.186406	0.008
Ufsp1	0.57815	0.078
Unc5d	0.219781	0.018
Vdac2	0.151256	0.057
Yjefn3	0.658721	0.012
Zbtb6	0.188984	0.079
